# Supplementary material for: Phosphoproteomic comparison of Pik3ca and Pten signalling identifies the nucleotidase NT5C as a novel AKT substrate
Source: Sci Rep. 2017 Jan 6;7:39985. doi: 10.1038/srep39985 (PMC5216349; doi:10.1038/srep39985)
Supplement: Supplementary Table S1 [file srep39985-s2.xls]

## Sheet: Sheet1
Genotype	Type of Variation	Sample Comparison	R2 Value
Pik3caWT/WT	Biological	MS1WT1 vs MS1WT2	0.781
Pik3caWT/WT	Biological	MS1WT1 vs MS1WT3	0.763
Pik3caWT/WT	Biological	MS1WT1 vs MS1WT4	0.805
Pik3caWT/WT	Biological	MS1WT2 vs MS1WT3	0.745
Pik3caWT/WT	Biological	MS1WT2 vs MS1WT4	0.762
Pik3caWT/WT	Biological	MS1WT3 vs MS1WT4	0.755
Pik3caWT/WT	Biological	MS2WT1 vs MS2WT2	0.932
Pik3caWT/WT	Biological	MS2WT1 vs MS2WT3	0.899
Pik3caWT/WT	Biological	MS2WT1 vs MS2WT4	0.915
Pik3caWT/WT	Biological	MS2WT2 vs MS2WT3	0.929
Pik3caWT/WT	Biological	MS2WT2 vs MS2WT4	0.901
Pik3caWT/WT	Biological	MS2WT3 vs MS2WT4	0.894
Pik3caWT/WT	Biological	MS3WT1 vs MS3WT2	0.916
Pik3caWT/WT	Biological	MS3WT1 vs MS3WT3	0.901
Pik3caWT/WT	Biological	MS3WT1 vs MS3WT4	0.902
Pik3caWT/WT	Biological	MS3WT2 vs MS3WT3	0.919
Pik3caWT/WT	Biological	MS3WT2 vs MS3WT4	0.85
Pik3caWT/WT	Biological	MS3WT3 vs MS3WT4	0.89
Pik3caWT/WT	Experimental	MS1WT1 vs MS2WT1	0.865
Pik3caWT/WT	Experimental	MS1WT1 vs MS3WT1	0.851
Pik3caWT/WT	Experimental	MS1WT2 vs MS2WT2	0.795
Pik3caWT/WT	Experimental	MS1WT2 vs MS3WT2	0.787
Pik3caWT/WT	Experimental	MS1WT3 vs MS2WT3	0.759
Pik3caWT/WT	Experimental	MS1WT3 vs MS3WT3	0.772
Pik3caWT/WT	Experimental	MS1WT4 vs MS2WT4	0.874
Pik3caWT/WT	Experimental	MS1WT4 vs MS3WT4	0.767
Pik3caWT/WT	Experimental	MS2WT1 vs MS3WT1	0.909
Pik3caWT/WT	Experimental	MS2WT2 vs MS3WT2	0.886
Pik3caWT/WT	Experimental	MS2WT3 vs MS3WT3	0.85
Pik3caWT/WT	Experimental	MS2WT4 vs MS3WT4	0.799
Pik3caH1047R/WT	Biological	MS1HR1 vs MS1HR2	0.818
Pik3caH1047R/WT	Biological	MS1HR1 vs MS1HR3	0.801
Pik3caH1047R/WT	Biological	MS1HR1 vs MS1HR4	0.853
Pik3caH1047R/WT	Biological	MS1HR2 vs MS1HR3	0.79
Pik3caH1047R/WT	Biological	MS1HR2 vs MS1HR4	0.855
Pik3caH1047R/WT	Biological	MS1HR3 vs MS1HR4	0.827
Pik3caH1047R/WT	Biological	MS2HR1 vs MS2HR2	0.919
Pik3caH1047R/WT	Biological	MS2HR1 vs MS2HR3	0.924
Pik3caH1047R/WT	Biological	MS2HR1 vs MS2HR4	0.97
Pik3caH1047R/WT	Biological	MS2HR2 vs MS2HR3	0.947
Pik3caH1047R/WT	Biological	MS2HR2 vs MS2HR4	0.929
Pik3caH1047R/WT	Biological	MS2HR3 vs MS2HR4	0.922
Pik3caH1047R/WT	Biological	MS3HR1 vs MS3HR2	0.896
Pik3caH1047R/WT	Biological	MS3HR1 vs MS3HR3	0.89
Pik3caH1047R/WT	Biological	MS3HR1 vs MS3HR4	0.9
Pik3caH1047R/WT	Biological	MS3HR2 vs MS3HR3	0.94
Pik3caH1047R/WT	Biological	MS3HR2 vs MS3HR4	0.855
Pik3caH1047R/WT	Biological	MS3HR3 vs MS3HR4	0.867
Pik3caH1047R/WT	Experimental	MS1HR1 vs MS2HR1	0.826
Pik3caH1047R/WT	Experimental	MS1HR1 vs MS3HR1	0.798
Pik3caH1047R/WT	Experimental	MS1HR2 vs MS2HR2	0.824
Pik3caH1047R/WT	Experimental	MS1HR2 vs MS3HR2	0.779
Pik3caH1047R/WT	Experimental	MS1HR3 vs MS2HR3	0.826
Pik3caH1047R/WT	Experimental	MS1HR3 vs MS3HR3	0.834
Pik3caH1047R/WT	Experimental	MS1HR4 vs MS2HR4	0.867
Pik3caH1047R/WT	Experimental	MS1HR4 vs MS3HR4	0.791
Pik3caH1047R/WT	Experimental	MS2HR1 vs MS3HR1	0.92
Pik3caH1047R/WT	Experimental	MS2HR2 vs MS3HR2	0.872
Pik3caH1047R/WT	Experimental	MS2HR3 vs MS3HR3	0.876
Pik3caH1047R/WT	Experimental	MS2HR4 vs MS3HR4	0.863
PtenWT/WT	Biological	MS1WT1 vs MS1WT2	0.82
PtenWT/WT	Biological	MS1WT1 vs MS1WT3	0.791
PtenWT/WT	Biological	MS1WT1 vs MS1WT4	0.843
PtenWT/WT	Biological	MS1WT2 vs MS1WT3	0.765
PtenWT/WT	Biological	MS1WT2 vs MS1WT4	0.864
PtenWT/WT	Biological	MS1WT3 vs MS1WT4	0.8
PtenWT/WT	Biological	MS2WT1 vs MS2WT2	0.952
PtenWT/WT	Biological	MS2WT1 vs MS2WT3	0.921
PtenWT/WT	Biological	MS2WT1 vs MS2WT4	0.918
PtenWT/WT	Biological	MS2WT2 vs MS2WT3	0.927
PtenWT/WT	Biological	MS2WT2 vs MS2WT4	0.912
PtenWT/WT	Biological	MS2WT3 vs MS2WT4	0.865
PtenWT/WT	Biological	MS3WT1 vs MS3WT2	0.908
PtenWT/WT	Biological	MS3WT1 vs MS3WT3	0.902
PtenWT/WT	Biological	MS3WT1 vs MS3WT4	0.897
PtenWT/WT	Biological	MS3WT2 vs MS3WT3	0.89
PtenWT/WT	Biological	MS3WT2 vs MS3WT4	0.896
PtenWT/WT	Biological	MS3WT3 vs MS3WT4	0.871
PtenWT/WT	Experimental	MS1WT1 vs MS2WT1	0.84
PtenWT/WT	Experimental	MS1WT1 vs MS3WT1	0.797
PtenWT/WT	Experimental	MS1WT2 vs MS2WT2	0.836
PtenWT/WT	Experimental	MS1WT2 vs MS3WT2	0.796
PtenWT/WT	Experimental	MS1WT3 vs MS2WT3	0.708
PtenWT/WT	Experimental	MS1WT3 vs MS3WT3	0.71
PtenWT/WT	Experimental	MS1WT4 vs MS2WT4	0.879
PtenWT/WT	Experimental	MS1WT4 vs MS3WT4	0.87
PtenWT/WT	Experimental	MS2WT1 vs MS3WT1	0.886
PtenWT/WT	Experimental	MS2WT2 vs MS3WT2	0.913
PtenWT/WT	Experimental	MS2WT3 vs MS3WT3	0.812
PtenWT/WT	Experimental	MS2WT4 vs MS3WT4	0.896
Ptenfl/fl	Biological	MS1PT1 vs MS1PT2	0.827
Ptenfl/fl	Biological	MS1PT1 vs MS1PT3	0.739
Ptenfl/fl	Biological	MS1PT1 vs MS1PT4	0.896
Ptenfl/fl	Biological	MS1PT2 vs MS1PT3	0.74
Ptenfl/fl	Biological	MS1PT2 vs MS1PT4	0.87
Ptenfl/fl	Biological	MS1PT3 vs MS1PT4	0.75
Ptenfl/fl	Biological	MS2PT1 vs MS2PT2	0.89
Ptenfl/fl	Biological	MS2PT1 vs MS2PT3	0.903
Ptenfl/fl	Biological	MS2PT1 vs MS2PT4	0.877
Ptenfl/fl	Biological	MS2PT2 vs MS2PT3	0.904
Ptenfl/fl	Biological	MS2PT2 vs MS2PT4	0.923
Ptenfl/fl	Biological	MS2PT3 vs MS2PT4	0.931
Ptenfl/fl	Biological	MS3PT1 vs MS3PT2	0.948
Ptenfl/fl	Biological	MS3PT1 vs MS3PT3	0.934
Ptenfl/fl	Biological	MS3PT1 vs MS3PT4	0.927
Ptenfl/fl	Biological	MS3PT2 vs MS3PT3	0.957
Ptenfl/fl	Biological	MS3PT2 vs MS3PT4	0.932
Ptenfl/fl	Biological	MS3PT3 vs MS3PT4	0.928
Ptenfl/fl	Experimental	MS1PT1 vs MS2PT1	0.824
Ptenfl/fl	Experimental	MS1PT1 vs MS3PT1	0.81
Ptenfl/fl	Experimental	MS1PT2 vs MS2PT2	0.799
Ptenfl/fl	Experimental	MS1PT2 vs MS3PT2	0.789
Ptenfl/fl	Experimental	MS1PT3 vs MS2PT3	0.741
Ptenfl/fl	Experimental	MS1PT3 vs MS3PT3	0.662
Ptenfl/fl	Experimental	MS1PT4 vs MS2PT4	0.907
Ptenfl/fl	Experimental	MS1PT4 vs MS3PT4	0.862
Ptenfl/fl	Experimental	MS2PT1 vs MS3PT1	0.888
Ptenfl/fl	Experimental	MS2PT2 vs MS3PT2	0.884
Ptenfl/fl	Experimental	MS2PT3 vs MS3PT3	0.854
Ptenfl/fl	Experimental	MS2PT4 vs MS3PT4	0.89
