# Supplementary material for: Phosphoproteomic comparison of Pik3ca and Pten signalling identifies the nucleotidase NT5C as a novel AKT substrate
Source: Sci Rep. 2017 Jan 6;7:39985. doi: 10.1038/srep39985 (PMC5216349; doi:10.1038/srep39985)
Supplement: Supplementary Table S2 [file srep39985-s3.xls]

## Sheet: S1a_Total Dataset
																														Pik3caWT/WT												Pik3caH1047R/WT
Peptide	Symbol	Name	psite	Peptide range	pSequence	Modification	phosphorylated	significant	pFDR	m_z	best_tR	z_pept	mod_pos	max_ppm	min_ppm	mean_ppm	min_tR	max_tR	prot_scr	max_expectancy	mean_expt	max_scr	mean_scr	n_peptides	pep_start	pep_end	max_delta_score	peptide_heading	peptide_heading2	MS1WT1	MS1WT2	MS1WT3	MS1WT4	MS2WT1	MS2WT2	MS2WT3	MS2WT4	MS3WT1	MS3WT2	MS3WT3	MS3WT4	MS1HR1	MS1HR2	MS1HR3	MS1HR4	MS2HR1	MS2HR2	MS2HR3	MS2HR4
p0002	SRRM1_MOUSE	Serine/arginine repetitive matrix protein 1 OS=Mus musculus GN=Srrm1 PE=1 SV=2	Srrm1 p-S635 (z= 3)	Srrm1 633 - 642	TAS^PPPPPKR	Phospho (ST)	1	1	0	376.526	11.9682	3	.000300000000.	3.36177	0.100136	1.35918	11.3924	15.2095	834.347	5.80244e-06	0.0218423	63.52	41.9632	68	633	642	26.12	298: Scan 875 (rt=11.9682) [E:\Larissa\b0516p152_OvP\b0516p152_MS1_C4.RAW]	\\mascot2\inetpub\mascot\data/20120910/F017895.dat	672308	535567	446739	414081	678550	573294	1	608509	481730	516291	504922	580752	754254	645225	609312	594297	846676	1	777016	1014099
p0003	SRRT_MOUSE	Serrate RNA effector molecule homolog OS=Mus musculus GN=Srrt PE=1 SV=1	Srrt p-S74 (z= 3)	Srrt 71 - 79	HELS^PPQKR	Phospho (ST)	1	1	0.000859748	391.195	13.3367	3	.00003000000.	3.61902	0.0992825	1.41161	11.9579	19.6948	66.86	0.00431277	0.33152	35.16	19.438	59	71	79	28.01	434: Scan 1043 (rt=13.3367) [E:\Larissa\b0516p152_OvP\b0516p152_MS1_C4.RAW]	\\mascot2\inetpub\mascot\data/20120910/F017895.dat	715655	346500	739071	252517	334304	270989	260992	1	162526	130773	167474	189887	642974	730997	433898	479210	270376	344859	328684	338927
p0004	CC137_MOUSE	Coiled-coil domain-containing protein 137 OS=Mus musculus GN=Ccdc137 PE=2 SV=1	Ccdc137 p-S223 (z= 2) + Oxi	Ccdc137 223 - 228	S^LMLKK	Oxidation (M); Phospho (ST)	1	1	0.0145934	408.207	25.4763	2	.03020000.	3.31764	0.125088	1.70149	23.9929	30.2077	10.0633	0.10965	0.647664	19.12	12.4037	19	223	228	10.15	1570: Scan 2473 (rt=25.4763) [E:\Larissa\b0516p152_OvP\b0516p152_MS1_C4.RAW]	\\mascot2\inetpub\mascot\data/20120910/F017895.dat	1	385940	426388	173378	329226	296972	462649	179750	227353	222797	138673	1	417480	430326	359450	428252	430000	587466	485098	546939
p0005	BACH1_MOUSE	Transcription regulator protein BACH1 OS=Mus musculus GN=Bach1 PE=1 SV=1	Bach1 p-S244 (z= 2)	Bach1 241 - 247	TLES^GVR	Phospho (ST)	1	1	0.0405384	421.198	13.5316	2	.000030000.	6.07736	4.26866	5.06592	13.5316	16.0019	9.55	0.656771	1.14196	14.04	12	4	241	247	9.33	453: Scan 1067 (rt=13.5316) [E:\Larissa\b0516p152_OvP\b0516p152_MS1_C4.RAW]	\\mascot2\inetpub\mascot\data/20120910/F017895.dat	264064	354869	264379	42893	520854	437078	394896	418398	291349	327005	18241	371577	381871	323572	311935	335761	477840	388624	510615	492216
p0006	SRRM1_MOUSE	Serine/arginine repetitive matrix protein 1 OS=Mus musculus GN=Srrm1 PE=1 SV=2	Srrm1 p-S448 (z= 3)	Srrm1 446 - 456	RES^PSPAPKPR	Phospho (ST)	1	1	0	434.551	11.0714	3	.0003000000000.	3.27998	0.304472	1.42818	10.4424	13.9065	834.347	0.000340812	0.0765411	46.77	29.3371	55	446	456	11.71	213: Scan 767 (rt=11.0714) [E:\Larissa\b0516p152_OvP\b0516p152_MS1_C4.RAW]	\\mascot2\inetpub\mascot\data/20120910/F017895.dat	872690	14571	1642860	99585	925486	1	1	927362	1532127	1230032	189728	388837	2744003	2380225	1767711	2373350	2263766	17529	13795	2201400
p0007	MA7D1_MOUSE	MAP7 domain-containing protein 1 OS=Mus musculus GN=Map7d1 PE=1 SV=1	Map7d1 p-S401 (z= 3)	Map7d1 394 - 406	RKPGAGGS^PALAR	Phospho (ST)	1	1	0	439.9	14.3174	3	.000000003000000.	3.43094	0.0247748	1.33791	12.0418	20.0492	189.907	4.55368e-09	0.0818644	95	46.5966	35	394	406	84.02	531: Scan 1163 (rt=14.3174) [E:\Larissa\b0516p152_OvP\b0516p152_MS1_C4.RAW]	\\mascot2\inetpub\mascot\data/20120910/F017895.dat	224937	55531	303669	102804	114730	104811	67106	44552	63747	100248	247274	191695	285085	241755	227450	219031	250544	132902	171938	168287
p0008	ARHGC_MOUSE	Rho guanine nucleotide exchange factor 12 OS=Mus musculus GN=Arhgef12 PE=1 SV=2	Arhgef12 p-T736 (z= 3)	Arhgef12 731 - 741	VAEHGT^PKPFR	Phospho (ST)	1	1	0.00559516	440.217	17.415	3	.0000003000000.	2.52773	0.40181	1.23251	17.415	21.8562	11.52	0.0428956	0.739866	25.48	14.93	12	731	741	20.3	822: Scan 1533 (rt=17.415) [E:\Larissa\b0516p152_OvP\b0516p152_MS1_C4.RAW]	\\mascot2\inetpub\mascot\data/20120910/F017895.dat	84729	63311	117571	29102	80856	45055	36255	37585	50531	62753	75915	45470	115164	76911	82770	95508	95543	88868	58423	106093
p0009	GPKOW_MOUSE	G patch domain and KOW motifs-containing protein OS=Mus musculus GN=Gpkow PE=2 SV=2	Gpkow p-S450 (z= 2)	Gpkow 445 - 451	VGLLRS^R	Phospho (ST)	1	1	0.0168864	440.742	29.4273	2	.000000300.	3.04579	0.157706	1.41865	28.2758	33.2002	11.61	0.0871267	0.477327	18.38	12.112	10	445	451	12.38	1936: Scan 2931 (rt=29.4273) [E:\Larissa\b0516p152_OvP\b0516p152_MS1_C4.RAW]	\\mascot2\inetpub\mascot\data/20120910/F017895.dat	104109	85591	1	38785	49635	44818	50982	43829	58320	60250	52066	44074	154642	102110	80558	126036	129174	172820	121831	138685
p0010	MILK1_MOUSE	MICAL-like protein 1 OS=Mus musculus GN=Micall1 PE=1 SV=3	Micall1 p-S496 (z= 3)	Micall1 492 - 504	APSAS^PLAIHASR	Phospho (ST)	1	1	0	453.226	28.0808	3	.000003000000000.	1.69676	0.868366	1.31743	28.0808	31.6981	100.353	0.000140426	0.00174653	50.83	42.48	3	492	504	18.91	1812: Scan 2775 (rt=28.0808) [E:\Larissa\b0516p152_OvP\b0516p152_MS1_C4.RAW]	\\mascot2\inetpub\mascot\data/20120910/F017895.dat	37753	23118	18549	23434	64873	37168	31814	23327	39714	32888	20634	58204	82099	64783	1	46712	93292	106448	52487	116524
p0011	XIRP2_MOUSE	Xin actin-binding repeat-containing protein 2 OS=Mus musculus GN=Xirp2 PE=1 SV=1	Xirp2 p-S3571 p-S3573 (z= 3)	Xirp2 3568 - 3577	QKIS^IS^ERPR	2 Phospho (ST)	1	1	0.0243662	458.549	22.1101	3	.000030300000.	1.46245	0.137409	0.865589	19.998	26.7261	12.68	0.32801	1.16587	17.12	11.9617	6	3568	3577	16.64	1258: Scan 2084 (rt=22.1101) [E:\Larissa\b0516p152_OvP\b0516p152_MS1_C4.RAW]	\\mascot2\inetpub\mascot\data/20120910/F017895.dat	91602	78454	82207	38427	34941	20662	61519	29466	56151	42677	47968	68143	157487	123887	75582	109749	130795	92802	71147	143748
p0012	R3HD2_MOUSE	R3H domain-containing protein 2 OS=Mus musculus GN=R3hdm2 PE=2 SV=2	R3hdm2 p-T10 (z= 4) + Oxi	R3hdm2 1 - 15	MSNSNTTQET^LEIMK	2 Oxidation (M); Phospho (ST)	1	1	0.0442729	460.445	39.2907	4	.02000000003000200.	1.67487	1.67487	1.67487	39.2907	39.2907	13.12	0.838549	0.838549	13.12	13.12	1	1	15	7.72	2849: Scan 4071 (rt=39.2907) [E:\Larissa\b0516p152_OvP\b0516p152_MS1_C4.RAW]	\\mascot2\inetpub\mascot\data/20120910/F017895.dat	7744	1	1	1	7288	1	1	1	1	1	1	1	1	1	1	1	5372	6948	1	1
p0013	F19A5_MOUSE		F19A5 p-S55 (z= 2)	F19A5 53 - 59	DSS^QPRR	Phospho (ST)	1	1	0.0300419	463.196	36.41	2	.000300000.	6.86628	1.73847	4.52715	33.6349	40.0929	13.36	0.144545	0.466152	15.56	11.0667	18	53	59	12.49	2582: Scan 3736 (rt=36.41) [E:\Larissa\b0516p152_OvP\b0516p152_MS1_C4.RAW]	\\mascot2\inetpub\mascot\data/20120910/F017895.dat	325188	277629	241498	169438	262564	175747	195226	157315	219891	219488	138001	156954	382490	293052	145102	254113	291371	319117	392990	275161
p0014	CP270_MOUSE	Cytochrome P450 2C70 OS=Mus musculus GN=Cyp2c70 PE=2 SV=2	Cyp2c70 p-S127 (z= 2)	Cyp2c70 126 - 132	FS^LMVLR	Phospho (ST)	1	1	0.00665016	473.236	22.23	2	.003000000.	3.67377	0.544562	2.03939	21.7787	25.8933	9.18	0.044815	0.674749	23.82	14.9233	3	126	132	12.79	1270: Scan 2098 (rt=22.23) [E:\Larissa\b0516p152_OvP\b0516p152_MS1_C4.RAW]	\\mascot2\inetpub\mascot\data/20120910/F017895.dat	44371	245689	302326	236409	133930	122906	188521	137821	88154	136979	105316	1	399823	381217	229824	339021	273327	277533	290051	299695
p0015	TP53B_MOUSE	Tumor suppressor p53-binding protein 1 OS=Mus musculus GN=Tp53bp1 PE=1 SV=2	Tp53bp1 p-S1347 (z= 2)	Tp53bp1 1341 - 1349	GGPGKLS^PR	Phospho (ST)	1	1	0	474.738	12.6246	2	.00000003000.	2.63122	0.0136779	1.27062	12.0965	15.2564	184.853	3.7086e-07	0.0156009	75.38	48.3083	41	1341	1349	71.88	363: Scan 956 (rt=12.6246) [E:\Larissa\b0516p152_OvP\b0516p152_MS1_C4.RAW]	\\mascot2\inetpub\mascot\data/20120910/F017895.dat	1	401454	352045	1	354501	267050	1	89202	202673	271955	1	1	630241	565358	456235	513849	452398	10667	414559	501848
p0016	TP53B_MOUSE	Tumor suppressor p53-binding protein 1 OS=Mus musculus GN=Tp53bp1 PE=1 SV=2	Tp53bp1 p-S527 (z= 2)	Tp53bp1 522 - 529	MESLGS^PR	Phospho (ST)	1	1	0	478.701	19.8788	2	.0000003000.	3.82758	0.149849	1.21444	18.3954	24.2078	295.683	6.58147e-05	0.0338431	50.45	33.0542	33	522	529	27.74	1052: Scan 1824 (rt=19.8788) [E:\Larissa\b0516p152_OvP\b0516p152_MS1_C4.RAW]	\\mascot2\inetpub\mascot\data/20120910/F017895.dat	135248	116560	158749	82138	143928	56112	121944	97012	70048	89858	52653	43588	194086	148721	101998	195702	135242	166971	114744	135987
p0017	CD003_MOUSE	Uncharacterized protein C4orf3 homolog OS=Mus musculus PE=1 SV=1	Vps45 p-S19 (z= 2)	Vps45 17 - 24	RGS^FEAGR	Phospho (ST)	1	1	0	480.21	12.4391	2	.0003000000.	1.31566	0.455894	0.807311	12.4391	15.2948	19.5133	9.03278e-05	0.0259507	48.67	28.426	5	17	24	33.83	345: Scan 933 (rt=12.4391) [E:\Larissa\b0516p152_OvP\b0516p152_MS1_C4.RAW]	\\mascot2\inetpub\mascot\data/20120910/F017895.dat	24329	131839	138769	1	145626	69281	69241	70394	79213	76830	1	5368	125553	157074	85947	147117	72307	100100	103527	90340
p0018	RL12_MOUSE		RL12 p-S38 (z= 2)	RL12 32 - 40	IGPLGLS^PK	Phospho (ST)	1	1	0	481.262	46.8029	2	.00000003000.	3.91256	0.102089	1.11127	43.5063	49.5683	9.55	0.000645205	0.229792	42.75	29.5192	26	32	40	36.49	3510: Scan 4931 (rt=46.8029) [E:\Larissa\b0516p152_OvP\b0516p152_MS1_C4.RAW]	\\mascot2\inetpub\mascot\data/20120910/F017895.dat	778929	607408	717082	349296	492183	456341	393267	320273	484968	510295	363216	317158	1005520	941981	594831	801189	587586	798268	1154093	574125
p0019	SRRM1_MOUSE	Serine/arginine repetitive matrix protein 1 OS=Mus musculus GN=Srrm1 PE=1 SV=2	Srrm1 p-S220 (z= 3)	Srrm1 218 - 229	EKS^PELPEPSVR	Phospho (ST)	1	1	0.00958139	483.234	30.169	3	.00030000000000.	4.09515	0.279461	1.06832	27.7104	33.9481	733.263	0.0569972	0.768171	24.55	15.3286	14	218	229	15.44	2004: Scan 3016 (rt=30.169) [E:\Larissa\b0516p152_OvP\b0516p152_MS1_C4.RAW]	\\mascot2\inetpub\mascot\data/20120910/F017895.dat	1966847	1731511	1	695154	1281081	1463069	1917173	844030	1732667	1332563	1595676	1815351	2695695	2302259	1608989	1939947	3331232	3589467	2895361	3816831
p0020	GBP4_MOUSE	Guanylate-binding protein 4 OS=Mus musculus GN=Gbp4 PE=1 SV=1	Gbp4 p-S318 (z= 2)	Gbp4 316 - 323	ENS^IAVQK	Phospho (ST)	1	1	0.032311	484.73	32.1509	2	.0003000000.	6.13556	5.10191	5.61874	32.1509	35.6505	14.25	0.506307	0.56134	15.17	14.71	2	316	323	5.86	2191: Scan 3244 (rt=32.1509) [E:\Larissa\b0516p152_OvP\b0516p152_MS1_C4.RAW]	\\mascot2\inetpub\mascot\data/20120910/F017895.dat	56912	38101	39526	24386	50335	39760	81790	40368	34532	22741	27216	18476	64286	72211	1	50378	108350	156109	110276	101321
p0021	PHLB2_MOUSE	Pleckstrin homology-like domain family B member 2 OS=Mus musculus GN=Phldb2 PE=1 SV=2	Phldb2 p-S410 (z= 2)	Phldb2 410 - 418	S^SISSISGR	Phospho (ST)	1	1	0	487.224	19.6302	2	.03000000000.	2.60512	0.0136813	1.25172	17.6339	24.0281	625.843	0.00012895	0.0600436	48.51	30.9361	38	410	418	7.93	1031: Scan 1795 (rt=19.6302) [E:\Larissa\b0516p152_OvP\b0516p152_MS1_C4.RAW]	\\mascot2\inetpub\mascot\data/20120910/F017895.dat	1	225960	215885	156281	363063	162118	345696	217261	229701	146279	155179	191059	251442	248331	163429	220790	318681	324073	296627	340831
p0022	PLB1_MOUSE	Phospholipase B1, membrane-associated OS=Mus musculus GN=Plb1 PE=2 SV=2	Plb1 p-T1124 (z= 2)	Plb1 1121 - 1127	RLAT^PWR	Phospho (ST)	1	1	0.0179626	490.245	11.1225	2	.000030000.	4.34429	1.83016	2.81809	11.1225	14.0568	10.19	0.176387	0.740353	17.6	12.6867	3	1121	1127	4.53	218: Scan 773 (rt=11.1225) [E:\Larissa\b0516p152_OvP\b0516p152_MS1_C4.RAW]	\\mascot2\inetpub\mascot\data/20120910/F017895.dat	29087	237853	317070	1	1	42455	81967	86683	1	150841	5288	6921	416898	324636	296202	401575	1	145361	1	226320
p0023	ZEP2_MOUSE	Transcription factor HIVEP2 OS=Mus musculus GN=Hivep2 PE=1 SV=1	Hivep2 p-S2114 (z= 2)	Hivep2 2111 - 2117	RDLS^PRR	Phospho (ST)	1	1	0.00220527	490.246	11.1225	2	.000030000.	1.83677	0.22767	1.39958	10.8967	14.0568	41.65	0.0114147	0.23166	29.49	18.4671	7	2111	2117	3.87	218: Scan 773 (rt=11.1225) [E:\Larissa\b0516p152_OvP\b0516p152_MS1_C4.RAW]	\\mascot2\inetpub\mascot\data/20120910/F017895.dat	29087	237853	317070	1	1	42455	81967	86683	1	150841	5288	6921	416898	324636	296202	401575	1	145361	1	226320
p0024	ZCH18_MOUSE	Zinc finger CCCH domain-containing protein 18 OS=Mus musculus GN=Zc3h18 PE=1 SV=1	Zc3h18 p-S530 (z= 2)	Zc3h18 525 - 533	LGVSVS^PSR	Phospho (ST)	1	1	0	491.244	25.2874	2	.00000030000.	2.45693	0.0316598	1.13626	22.5068	29.5407	59.53	7.759e-07	0.0273071	71.72	57.0764	47	525	533	31.23	1551: Scan 2451 (rt=25.2874) [E:\Larissa\b0516p152_OvP\b0516p152_MS1_C4.RAW]	\\mascot2\inetpub\mascot\data/20120910/F017895.dat	1	1632213	1723907	1028253	1409704	1311267	2538009	962881	1321299	1397320	1251114	1113172	2244604	2001242	1722151	1877599	3153883	3176599	2819051	2938647
p0025	MRP_MOUSE	MARCKS-related protein OS=Mus musculus GN=Marcksl1 PE=1 SV=2	Marcksl1 p-S104 (z= 2)	Marcksl1 100 - 107	LSGLS^FKR	Phospho (ST)	1	1	0	494.257	35.3161	2	.0000030000.	3.32439	0.227614	1.18406	32.3417	38.9848	59.27	6.14596e-06	0.000974362	63.22	49.1311	45	100	107	44.89	2483: Scan 3609 (rt=35.3161) [E:\Larissa\b0516p152_OvP\b0516p152_MS1_C4.RAW]	\\mascot2\inetpub\mascot\data/20120910/F017895.dat	383954	355586	216889	84678	249135	298495	190743	117312	231943	336647	414437	281728	630927	373824	559609	507458	491462	513958	623248	409482
p0026	STIM1_MOUSE	Stromal interaction molecule 1 OS=Mus musculus GN=Stim1 PE=1 SV=2	Stim1 p-S575 (z= 2)	Stim1 572 - 580	LPDS^PALAK	Phospho (ST)	1	1	3.31336e-05	496.248	27.048	2	.00003000000.	1.75182	1.11576	1.49259	27.048	30.7267	25.14	0.000997326	0.0118335	40.14	33.2033	3	572	580	40.14	1715: Scan 2656 (rt=27.048) [E:\Larissa\b0516p152_OvP\b0516p152_MS1_C4.RAW]	\\mascot2\inetpub\mascot\data/20120910/F017895.dat	57125	1	36464	1	5939	1	40958	13133	22114	24967	17247	11678	47750	23373	1	28102	1	54559	41964	1
p0027	SYNPO_MOUSE	Synaptopodin OS=Mus musculus GN=Synpo PE=1 SV=2	Synpo p-S854 (z= 3)	Synpo 849 - 862	AGLPPS^PALPRPSR	Phospho (ST)	1	1	0.000947722	499.267	37.6077	3	.0000003000000000.	1.81465	0.175599	1.17337	34.6992	40.6091	344.813	0.00633693	0.284506	33.38	22.785	14	849	862	24.01	2692: Scan 3876 (rt=37.6077) [E:\Larissa\b0516p152_OvP\b0516p152_MS1_C4.RAW]	\\mascot2\inetpub\mascot\data/20120910/F017895.dat	95181	117164	154373	45389	73695	89304	105936	78681	84291	93365	111469	111139	167692	156828	96501	163857	130848	169166	268623	155820
p0028	TENC1_MOUSE	Tensin-like C1 domain-containing phosphatase OS=Mus musculus GN=Tenc1 PE=1 SV=1	Tenc1 p-S1087 (z= 3)	Tenc1 1078 - 1091	HLPGSGQQPS^PPAR	Phospho (ST)	1	1	0.0268528	503.572	18.5944	3	.0000000000300000.	1.60254	0.571632	1.27385	18.5944	22.6246	14.8	0.410696	0.733806	15.74	13.8475	4	1078	1091	10.19	935: Scan 1673 (rt=18.5944) [E:\Larissa\b0516p152_OvP\b0516p152_MS1_C4.RAW]	\\mascot2\inetpub\mascot\data/20120910/F017895.dat	75853	40258	45712	42946	64852	45039	82739	31235	46683	42220	59015	55443	67061	62745	33245	68726	106730	55592	77088	119437
p0029	SCAM3_MOUSE	Secretory carrier-associated membrane protein 3 OS=Mus musculus GN=Scamp3 PE=1 SV=3	Scamp3 p-S78 (z= 2)	Scamp3 76 - 83	KLS^PTEPR	Phospho (ST)	1	1	0	504.249	14.0567	2	.0003000000.	7.03875	0.154678	1.56482	13.1013	17.8563	39.44	0.000103908	0.065837	49.4	30.5461	36	76	83	26.73	506: Scan 1132 (rt=14.0567) [E:\Larissa\b0516p152_OvP\b0516p152_MS1_C4.RAW]	\\mascot2\inetpub\mascot\data/20120910/F017895.dat	194510	156962	134408	81631	208737	111880	157701	124124	198223	151904	146350	100586	195172	164206	107592	181612	148524	236253	178941	218786
p0030	TB182_MOUSE	182 kDa tankyrase-1-binding protein OS=Mus musculus GN=Tnks1bp1 PE=1 SV=2	Tnks1bp1 p-S763 (z= 2)	Tnks1bp1 763 - 772	S^PVGDTGLGK	Phospho (ST)	1	1	0	505.732	19.6138	2	.030000000000.	2.54658	0.149247	1.29245	18.2677	23.3674	744.607	1.58957e-06	0.0034457	67.23	50.572	5	763	772	46.81	1029: Scan 1793 (rt=19.6138) [E:\Larissa\b0516p152_OvP\b0516p152_MS1_C4.RAW]	\\mascot2\inetpub\mascot\data/20120910/F017895.dat	1	161031	1	1	221071	1	1	1	148473	1	1	1	178073	1	1	135874	1	1	1	1
p0031	SH3K1_MOUSE	SH3 domain-containing kinase-binding protein 1 OS=Mus musculus GN=Sh3kbp1 PE=1 SV=1	Sh3kbp1 p-S631 (z= 3)	Sh3kbp1 629 - 642	ASS^PSLFSTEGKPK	Phospho (ST)	1	1	0	505.911	31.0763	3	.0003000000000000.	3.58779	0.0762683	1.22418	28.5271	35.1102	129.16	4.70643e-07	0.031038	75.12	53.2936	44	629	642	16.53	2089: Scan 3121 (rt=31.0763) [E:\Larissa\b0516p152_OvP\b0516p152_MS1_C4.RAW]	\\mascot2\inetpub\mascot\data/20120910/F017895.dat	936589	820573	772535	447637	683311	766143	1083504	580620	799813	768057	784020	882494	1265820	1091955	855803	998298	1763813	1928451	1718683	1821301
p0032	S12A5_MOUSE	Solute carrier family 12 member 5 OS=Mus musculus GN=Slc12a5 PE=1 SV=2	Slc12a5 p-S27 (z= 2)	Slc12a5 25 - 32	RHS^VADPR	Phospho (ST)	1	1	0.0347311	509.236	27.674	2	.0003000000.	0.814312	0.208848	0.51158	26.6139	27.674	8.98331	0.259443	0.463953	15.45	13.195	2	25	32	12.47	1773: Scan 2728 (rt=27.674) [E:\Larissa\b0516p152_OvP\b0516p152_MS1_C4.RAW]	\\mascot2\inetpub\mascot\data/20120910/F017895.dat	95561	7289	30212	1	19310	32717	36156	13042	1	1	7604	1	44719	30438	1	12622	1	66172	13300	37538
p0033	FLNC_MOUSE	Filamin-C OS=Mus musculus GN=Flnc PE=1 SV=3	Flnc p-S2234 (z= 2)	Flnc 2232 - 2240	LGS^FGSITR	Phospho (ST)	1	1	0	509.245	44.3697	2	.00030000000.	3.75833	0.0587727	1.22189	40.2242	48.9859	182.187	1.21069e-06	0.0749107	69.34	47.9609	91	2232	2240	38.85	3309: Scan 4655 (rt=44.3697) [E:\Larissa\b0516p152_OvP\b0516p152_MS1_C4.RAW]	\\mascot2\inetpub\mascot\data/20120910/F017895.dat	16133104	13695558	11593750	11041697	11513743	10072736	10091598	10855418	12211334	10486240	7875839	9263538	24560944	19737776	12516072	22004763	14902261	17073571	27719235	16239659
p0034	RIPK2_MOUSE	Receptor-interacting serine/threonine-protein kinase 2 OS=Mus musculus GN=Ripk2 PE=2 SV=1	Ripk2 p-S178 (z= 2)	Ripk2 172 - 179	MMSLSQS^R	Phospho (ST)	1	1	0.0196087	510.207	26.336	2	.0000000300.	1.26711	1.26711	1.26711	26.336	26.336	45.27	0.0804197	0.0804197	18.35	18.35	1	172	179	4.35	1652: Scan 2573 (rt=26.336) [E:\Larissa\b0516p152_OvP\b0516p152_MS1_C4.RAW]	\\mascot2\inetpub\mascot\data/20120910/F017895.dat	27101	1	51424	30796	50460	10432	6160	19243	7186	22827	1	1	70690	69182	63808	58672	1	44096	14020	28549
p0035	MYCB2_MOUSE	Probable E3 ubiquitin-protein ligase MYCBP2 OS=Mus musculus GN=Mycbp2 PE=1 SV=2	Mycbp2 p-S2823 (z= 3)	Mycbp2 2821 - 2833	SLS^PNHNTLQTLK	Phospho (ST)	1	1	6.26625e-06	511.588	31.7954	3	.000300000000000.	1.86	0.0202138	0.870066	30.6446	35.7174	91.5733	0.00194685	0.286536	39.01	20.9446	13	2821	2833	17.25	2157: Scan 3203 (rt=31.7954) [E:\Larissa\b0516p152_OvP\b0516p152_MS1_C4.RAW]	\\mascot2\inetpub\mascot\data/20120910/F017895.dat	66526	49980	48341	47974	40412	43484	65652	48064	43564	40536	64629	71291	58748	100868	19328	89714	143162	105956	90208	156945
p0036	ESYT2_MOUSE	Extended synaptotagmin-2 OS=Mus musculus GN=Esyt2 PE=1 SV=1	Esyt2 p-S662 (z= 3)	Esyt2 660 - 674	SSS^SLLASPSHIAAK	Phospho (ST)	1	1	0	512.587	36.6064	3	.00030000000000000.	3.09903	0.184892	1.24811	33.7641	40.166	109.42	1.83244e-06	0.0365602	69.37	48.238	45	660	674	10.8	2599: Scan 3759 (rt=36.6064) [E:\Larissa\b0516p152_OvP\b0516p152_MS1_C4.RAW]	\\mascot2\inetpub\mascot\data/20120910/F017895.dat	260613	278565	181669	161501	201817	166751	215830	149530	267377	153126	173852	208618	270561	288021	175577	328632	248137	222200	349904	261383
p0037	FA53B_MOUSE	Protein FAM53B OS=Mus musculus GN=Fam53b PE=2 SV=1	Fam53b p-S168 (z= 2)	Fam53b 166 - 174	SSS^FSLPAR	Phospho (ST)	1	1	0	516.234	36.1766	2	.00030000000.	1.88808	0.413005	1.1937	33.5809	39.6122	15.25	0.000567246	0.114354	42.33	28.6239	18	166	174	15.39	2561: Scan 3709 (rt=36.1766) [E:\Larissa\b0516p152_OvP\b0516p152_MS1_C4.RAW]	\\mascot2\inetpub\mascot\data/20120910/F017895.dat	71314	67821	95647	67331	49541	45617	62366	52146	71023	51564	56862	45637	105400	93605	70904	102035	101068	94258	137483	101733
p0038	AKTS1_MOUSE	Proline-rich AKT1 substrate 1 OS=Mus musculus GN=Akt1s1 PE=1 SV=1	Akt1s1 p-T247 (z= 2)	Akt1s1 245 - 252	LNT^SDFQK	Phospho (ST)	1	1	0	516.727	19.4619	2	.0003000000.	3.50937	0.0772753	1.10861	17.5646	23.8293	76.69	8.64027e-06	0.000263563	60.48	48.0738	47	245	252	13.2	1014: Scan 1775 (rt=19.4619) [E:\Larissa\b0516p152_OvP\b0516p152_MS1_C4.RAW]	\\mascot2\inetpub\mascot\data/20120910/F017895.dat	1	719821	725931	489765	942105	415796	927629	581618	652619	726128	445279	458262	1082887	826915	648845	618768	1347135	1457655	1285818	1379815
p0039	L2GL2_MOUSE	Lethal(2) giant larvae protein homolog 2 OS=Mus musculus GN=Llgl2 PE=2 SV=2	Llgl2 p-S664 (z= 2)	Llgl2 659 - 666	RSRVSS^HK	Phospho (ST)	1	1	0.0485126	518.754	54.0845	2	.0000003000.	2.74551	2.74551	2.74551	54.0845	54.0845	11.1933	0.607636	0.607636	13.15	13.15	1	659	666	0	4141: Sum of 2 scans in range 5769 (rt=54.0845) to 5796 (rt=54.3264) [E:\Larissa\b0516p152_OvP\b0516p152_MS1_C4.RAW]	\\mascot2\inetpub\mascot\data/20120910/F017895.dat	1	1	1	1	1	1	1	1	1	1	1	1	1	1	1	1	1	1	1	1
p0040	LS14A_MOUSE	Protein LSM14 homolog A OS=Mus musculus GN=Lsm14a PE=1 SV=1	Lsm14a p-S216 (z= 3)	Lsm14a 216 - 229	S^PVPARPLPPTSQK	Phospho (ST)	1	1	0.00335887	518.94	22.6689	3	.0300000000000000.	1.90509	0.0515631	1.16353	20.7967	28.4596	188.11	0.0255587	0.472897	27.26	16.2568	37	216	229	22.94	1311: Scan 2149 (rt=22.6689) [E:\Larissa\b0516p152_OvP\b0516p152_MS1_C4.RAW]	\\mascot2\inetpub\mascot\data/20120910/F017895.dat	1	404911	389540	308550	385916	243751	517229	371941	457461	378285	381818	449606	506284	389887	286697	419132	744609	580680	537198	765713
p0041	DYHC1_MOUSE	Cytoplasmic dynein 1 heavy chain 1 OS=Mus musculus GN=Dync1h1 PE=1 SV=2	Dync1h1 p-S4366 (z= 3)	Dync1h1 4364 - 4376	TDS^TSDGRPAWMR	Phospho (ST)	1	1	0	520.551	34.6846	3	.000300000000000.	5.09664	0.174731	1.24788	31.4791	38.5054	57.72	2.31821e-05	0.0176443	56.86	42.7091	47	4364	4376	13.74	2427: Sum of 2 scans in range 3536 (rt=34.6846) to 3540 (rt=34.7199) [E:\Larissa\b0516p152_OvP\b0516p152_MS1_C4.RAW]	\\mascot2\inetpub\mascot\data/20120910/F017895.dat	752919	738321	12059	318959	660686	481327	578070	400753	584387	530420	498551	707736	966212	1	487861	885212	818020	952305	1108328	1105976
p0042	KHDR1_MOUSE	KH domain-containing, RNA-binding, signal transduction-associated protein 1 OS=Mus musculus GN=Khdrbs1 PE=1 SV=2	Khdrbs1 p-S18 (z= 3)	Khdrbs1 18 - 31	S^CSKDPSGAHPSVR	Phospho (ST)	1	1	0	522.224	12.0411	3	.0300000000000000.	1.78616	0.118364	1.17173	11.3574	15.8562	54.37	6.33397e-06	0.0197388	63.46	45.1748	42	18	31	10.91	305: Scan 884 (rt=12.0411) [E:\Larissa\b0516p152_OvP\b0516p152_MS1_C4.RAW]	\\mascot2\inetpub\mascot\data/20120910/F017895.dat	321014	226645	346415	230621	201966	81030	87694	166666	163980	134713	220906	197260	471559	389233	301992	441691	256520	167324	125520	257771
p0043	SDPR_MOUSE	Serum deprivation-response protein OS=Mus musculus GN=Sdpr PE=1 SV=3	Sdpr p-S288 p-S293 (z= 3)	Sdpr 287 - 299	SS^PFKVS^PLSFGR	2 Phospho (ST)	1	1	0	523.571	62.2003	3	.003000030000000.	4.55924	0.120795	1.17308	58.5598	64.267	188.83	0.000184196	0.184812	49.32	25.5344	32	287	299	4.88	4829: Scan 6697 (rt=62.2003) [E:\Larissa\b0516p152_OvP\b0516p152_MS1_C4.RAW]	\\mascot2\inetpub\mascot\data/20120910/F017895.dat	348835	1200002	963731	1124108	1250467	940374	640268	743596	1006846	660979	646386	1228730	1	925776	1	1726275	649478	782850	604333	874122
p0044	TB182_MOUSE	182 kDa tankyrase-1-binding protein OS=Mus musculus GN=Tnks1bp1 PE=1 SV=2	Tnks1bp1 p-S866 (z= 2)	Tnks1bp1 865 - 873	DS^LGSFSTR	Phospho (ST)	1	1	0	525.219	32.964	2	.00300000000.	5.51719	0.395146	1.38126	30.4612	36.8103	529.603	0.000119665	0.0394881	48.54	35.715	30	865	873	38.71	2268: Scan 3338 (rt=32.964) [E:\Larissa\b0516p152_OvP\b0516p152_MS1_C4.RAW]	\\mascot2\inetpub\mascot\data/20120910/F017895.dat	540263	464966	14127	334888	367638	351005	569707	325150	315051	293216	331329	185511	573783	1	1	477402	593536	610729	670263	430043
p0045	LMOD1_MOUSE	Leiomodin-1 OS=Mus musculus GN=Lmod1 PE=2 SV=1	Lmod1 p-S550 (z= 2)	Lmod1 547 - 555	NSLS^PATQR	Phospho (ST)	1	1	0	527.243	13.8353	2	.00003000000.	2.40916	0.0337945	0.976603	13.1928	16.793	119.11	5.22391e-05	0.0064866	53.37	38.595	18	547	555	23.07	484: Scan 1105 (rt=13.8353) [E:\Larissa\b0516p152_OvP\b0516p152_MS1_C4.RAW]	\\mascot2\inetpub\mascot\data/20120910/F017895.dat	1949431	1931545	2036952	966852	1908990	429899	492150	1279368	1366024	1467210	1443177	982965	2395908	2199078	1699038	1683231	2311393	474788	452864	2202540
p0046	NRBF2_MOUSE	Nuclear receptor-binding factor 2 OS=Mus musculus GN=Nrbf2 PE=1 SV=1	Nrbf2 p-S152 (z= 3)	Nrbf2 149 - 162	NEPS^EPCIGSKAPK	Phospho (ST)	1	1	0.0393183	531.902	50.6593	3	.0000300000000000.	2.74673	2.74673	2.74673	50.6593	50.6593	14.15	0.607655	0.607655	14.15	14.15	1	149	162	13.59	3844: Scan 5375 (rt=50.6593) [E:\Larissa\b0516p152_OvP\b0516p152_MS1_C4.RAW]	\\mascot2\inetpub\mascot\data/20120910/F017895.dat	136044	1	120318	75516	71943	56052	51967	24652	41478	18802	23255	40625	264727	225564	89048	211161	80422	101044	209237	98641
p0047	RAF1_MOUSE	RAF proto-oncogene serine/threonine-protein kinase OS=Mus musculus GN=Raf1 PE=1 SV=2	Raf1 p-S621 (z= 2)	Raf1 619 - 627	SAS^EPSLHR	Phospho (ST)	1	1	0	532.234	13.6021	2	.00030000000.	2.17563	0.0249216	1.18529	12.7907	17.2215	24.53	8.32812e-05	0.0485112	51.55	36.3248	73	619	627	16.55	460: Scan 1076 (rt=13.6021) [E:\Larissa\b0516p152_OvP\b0516p152_MS1_C4.RAW]	\\mascot2\inetpub\mascot\data/20120910/F017895.dat	354602	341903	346942	312140	388818	248185	287522	401888	303659	292060	315564	207565	443265	336397	305695	370323	345564	394345	376558	453271
p0048	DDX24_MOUSE	ATP-dependent RNA helicase DDX24 OS=Mus musculus GN=Ddx24 PE=1 SV=2	Ddx24 p-S288 (z= 3)	Ddx24 280 - 293	FGATAHLGS^PCKDR	Phospho (ST)	1	1	0	532.907	24.227	3	.0000000003000000.	6.26502	0.127168	1.35722	21.2892	28.9306	12.16	8.25902e-07	0.080468	72.72	44.7079	39	280	293	59.45	1453: Scan 2329 (rt=24.227) [E:\Larissa\b0516p152_OvP\b0516p152_MS1_C4.RAW]	\\mascot2\inetpub\mascot\data/20120910/F017895.dat	334816	294595	394743	126905	200156	98765	123200	99990	153631	199405	180219	124458	559491	473736	66420	442440	316953	321985	233304	352839
p0049	ERRFI_MOUSE	ERBB receptor feedback inhibitor 1 OS=Mus musculus GN=Errfi1 PE=1 SV=1	Errfi1 p-S251 (z= 3)	Errfi1 249 - 263	SHS^GPAGSFNKPAIR	Phospho (ST)	1	1	0	535.926	25.45	3	.00030000000000000.	4.95326	0.0352972	1.20539	22.4902	29.7649	31.44	4.26925e-06	0.0508853	66.75	40.4289	37	249	263	15.19	1567: Scan 2470 (rt=25.45) [E:\Larissa\b0516p152_OvP\b0516p152_MS1_C4.RAW]	\\mascot2\inetpub\mascot\data/20120910/F017895.dat	558451	343050	861688	400510	270145	173724	279429	182130	291841	269643	476438	454105	935501	763561	442300	1170193	866762	465865	461378	772723
p0050	EMAL3_MOUSE	Echinoderm microtubule-associated protein-like 3 OS=Mus musculus GN=Eml3 PE=2 SV=1	Eml3 p-S162 (z= 3)	Eml3 155 - 168	RNSSSSSS^PSERPR	Phospho (ST)	1	1	0.0205018	538.573	10.5426	3	.0000000030000000.	1.88785	1.59021	1.73903	10.2111	11.4499	17.26	0.317605	0.726176	17.26	14.8533	3	155	168	2.47	170: Scan 709 (rt=10.5426) [E:\Larissa\b0516p152_OvP\b0516p152_MS1_C4.RAW]	\\mascot2\inetpub\mascot\data/20120910/F017895.dat	1	1	10357	1	1	1	1	5905	1	8903	1	1	1	12987	10751	12666	1	9466	1	1
p0051	DAB2P_MOUSE	Disabled homolog 2-interacting protein OS=Mus musculus GN=Dab2ip PE=1 SV=1	Dab2ip p-S978 (z= 2)	Dab2ip 976 - 984	GDS^PELKPR	Phospho (ST)	1	1	0.0156159	539.751	14.4117	2	.00030000000.	1.85541	0.767358	1.4658	13.1943	18.8213	11.25	0.12222	0.468269	18.79	14.515	8	976	984	18.79	540: Scan 1174 (rt=14.4117) [E:\Larissa\b0516p152_OvP\b0516p152_MS1_C4.RAW]	\\mascot2\inetpub\mascot\data/20120910/F017895.dat	310655	317540	311989	1	323328	1	384034	248849	151900	186018	199009	78652	307120	301791	273554	366536	1	1	368422	293724
p0052	ODPA_MOUSE	Pyruvate dehydrogenase E1 component subunit alpha, somatic form, mitochondrial OS=Mus musculus GN=Pdha1 PE=1 SV=1	Pdha1 p-S232 (z= 2)	Pdha1 227 - 235	YGMGTS^VER	Phospho (ST)	1	1	0	540.218	22.7459	2	.00000030000.	3.18896	0.0750669	1.16664	20.7074	27.1194	62.792	1.79757e-06	0.0683983	66.67	41.3477	44	227	235	14.08	1319: Scan 2158 (rt=22.7459) [E:\Larissa\b0516p152_OvP\b0516p152_MS1_C4.RAW]	\\mascot2\inetpub\mascot\data/20120910/F017895.dat	1	479740	690177	414813	447114	274325	803187	351455	431093	456449	351716	310404	888456	806014	515090	873059	758231	964370	912495	1066744
p0053	SRRM1_MOUSE	Serine/arginine repetitive matrix protein 1 OS=Mus musculus GN=Srrm1 PE=1 SV=2	Srrm1 p-S779 (z= 2)	Srrm1 777 - 786	AAS^PSPQSVR	Phospho (ST)	1	1	0	540.25	13.062	2	.000300000000.	6.96335	0.00919961	1.51093	12.1968	15.8647	834.347	6.37327e-06	0.0569818	62.39	46.076	45	777	786	21.64	405: Scan 1009 (rt=13.062) [E:\Larissa\b0516p152_OvP\b0516p152_MS1_C4.RAW]	\\mascot2\inetpub\mascot\data/20120910/F017895.dat	580874	564327	532749	456676	542146	561484	215479	512693	412290	434050	349711	306928	699439	599390	485789	588412	591757	710716	693992	646736
p0054	NSD3_MOUSE	Histone-lysine N-methyltransferase NSD3 OS=Mus musculus GN=Whsc1l1 PE=1 SV=2	Whsc1l1 p-S549 (z= 2)	Whsc1l1 543 - 551	LIISSPS^QR	Phospho (ST)	1	1	0.0294011	540.777	28.5486	2	.00000003000.	1.69525	0.0462356	0.923262	26.3266	32.1055	9.23	0.343555	0.846983	15.19	12.3233	6	543	551	6.07	1854: Scan 2829 (rt=28.5486) [E:\Larissa\b0516p152_OvP\b0516p152_MS1_C4.RAW]	\\mascot2\inetpub\mascot\data/20120910/F017895.dat	90346	63610	18650	41294	48650	52508	60772	30774	48913	59308	50138	41971	99386	106115	1	88821	100538	130661	142516	102610
p0055	ASXL3_MOUSE		ASXL3 p-S988 (z= 2)	ASXL3 988 - 997	S^LASSSPPEK	Phospho (ST)	1	1	0.0326702	541.744	20.5763	2	.030000000000.	2.09549	0.0982167	1.07219	20.5763	24.6147	11.57	0.381348	0.613443	14.23	12.7033	3	988	997	3.79	1113: Scan 1905 (rt=20.5763) [E:\Larissa\b0516p152_OvP\b0516p152_MS1_C4.RAW]	\\mascot2\inetpub\mascot\data/20120910/F017895.dat	128351	99466	54222	62851	84775	42876	67784	110118	68064	75857	66796	55009	174900	139434	114135	223425	113665	107750	97919	142946
p0056	AFAD_MOUSE	Afadin OS=Mus musculus GN=Mllt4 PE=1 SV=3	Mllt4 p-T1330 (z= 2)	Mllt4 1328 - 1337	SVT^PASTLTK	Phospho (ST)	1	1	0.00733417	542.77	22.634	2	.000300000000.	1.68035	0.235058	0.769569	22.634	26.7	289.143	0.0544773	0.255416	23.86	18.005	4	1328	1337	10.44	1308: Scan 2145 (rt=22.634) [E:\Larissa\b0516p152_OvP\b0516p152_MS1_C4.RAW]	\\mascot2\inetpub\mascot\data/20120910/F017895.dat	1	1	19984	1	41187	30075	64945	1	41332	1	1	1	48292	1	34860	1	63866	78832	57272	86241
p0057	HSPB1_MOUSE	Heat shock protein beta-1 OS=Mus musculus GN=Hspb1 PE=1 SV=3	Hspb1 p-S15 (z= 2)	Hspb1 13 - 20	SPS^WEPFR	Phospho (ST)	1	1	0	543.229	52.891	2	.0003000000.	7.6903	0.01701	1.33247	0.500388	57.5403	101.4	2.71705e-06	0.0527762	64.11	38.92	110	13	20	27.79	4033: Scan 5631 (rt=52.891) [E:\Larissa\b0516p152_OvP\b0516p152_MS1_C4.RAW]	\\mascot2\inetpub\mascot\data/20120910/F017895.dat	9401907	6895931	5654707	8510063	8501373	6622172	4478898	6393282	6118052	6739047	3905349	3924526	5753025	5331596	3793725	6423711	4422860	6137141	6349281	4917913
p0058	ARHGH_MOUSE	Rho guanine nucleotide exchange factor 17 OS=Mus musculus GN=Arhgef17 PE=1 SV=2	Arhgef17 p-S728 (z= 2)	Arhgef17 726 - 734	SLS^DPIPQR	Phospho (ST)	1	1	4.39791e-06	546.761	33.8978	2	.00030000000.	7.8827	0.28944	2.02768	31.2806	37.3616	107.5	0.00117735	0.232069	39.86	22.6471	21	726	734	14.75	2356: Scan 3446 (rt=33.8978) [E:\Larissa\b0516p152_OvP\b0516p152_MS1_C4.RAW]	\\mascot2\inetpub\mascot\data/20120910/F017895.dat	223077	150810	1	148366	131071	1	175712	129832	165864	146582	142769	127812	181829	1	76641	172136	215531	146825	227113	132788
p0059	MBB1A_MOUSE	Myb-binding protein 1A OS=Mus musculus GN=Mybbp1a PE=1 SV=2	Mybbp1a p-S1323 (z= 2)	Mybbp1a 1323 - 1332	S^PSLLQSGVK	Phospho (ST)	1	1	0	548.279	34.2456	2	.030000000000.	4.03853	0.381639	1.43189	30.4631	37.9294	147.71	7.3336e-06	0.14175	63.02	32.0072	32	1323	1332	19.05	2388: Scan 3486 (rt=34.2456) [E:\Larissa\b0516p152_OvP\b0516p152_MS1_C4.RAW]	\\mascot2\inetpub\mascot\data/20120910/F017895.dat	738791	685495	72759	543064	442765	332221	371874	282128	471477	448538	349218	287359	854988	198956	654990	731131	897204	644918	825081	637421
p0060	SRRM1_MOUSE	Serine/arginine repetitive matrix protein 1 OS=Mus musculus GN=Srrm1 PE=1 SV=2	Srrm1 p-S616 (z= 2)	Srrm1 614 - 621	RYS^PPIQR	Phospho (ST)	1	1	0	548.771	20.2229	2	.0003000000.	7.51742	0.015152	1.16723	17.3326	25.0612	834.347	0.000101363	0.0574978	51.34	32.1135	68	614	621	33.04	1082: Scan 1864 (rt=20.2229) [E:\Larissa\b0516p152_OvP\b0516p152_MS1_C4.RAW]	\\mascot2\inetpub\mascot\data/20120910/F017895.dat	2753388	3945621	3906915	2098213	2848589	1782846	2486709	2589880	1675868	2335891	1805722	1624392	5221904	4401589	4192747	5172951	3742095	4833279	4416316	4852792
p0061	CHD8_MOUSE	Chromodomain-helicase-DNA-binding protein 8 OS=Mus musculus GN=Chd8 PE=1 SV=1	Chd8 p-S1997 (z= 3)	Chd8 1995 - 2009	TAS^PSPLRPDAPVEK	Phospho (ST)	1	1	0.00599955	548.94	27.3279	3	.00030000000000000.	1.53417	0.564626	1.12582	27.3279	31.321	37.15	0.0466736	0.476849	25.91	18.1233	3	1995	2009	8.12	1740: Scan 2688 (rt=27.3279) [E:\Larissa\b0516p152_OvP\b0516p152_MS1_C4.RAW]	\\mascot2\inetpub\mascot\data/20120910/F017895.dat	47142	1	9087	15142	83224	32342	83930	28927	41003	21659	23539	28325	42934	39148	33622	43067	102619	88790	89171	110266
p0062	ZYX_MOUSE	Zyxin OS=Mus musculus GN=Zyx PE=1 SV=2	Zyx p-S336 (z= 2)	Zyx 336 - 346	S^PGGPGPLTLK	Phospho (ST)	1	1	0	552.281	39.0605	2	.0300000000000.	5.82479	0.00906567	1.11785	35.2682	42.5161	225.023	1.70097e-07	0.130984	78.3	43.0546	84	336	346	72.57	2826: Scan 4044 (rt=39.0605) [E:\Larissa\b0516p152_OvP\b0516p152_MS1_C4.RAW]	\\mascot2\inetpub\mascot\data/20120910/F017895.dat	14779335	13074091	18170033	9815542	10994632	10489140	8711560	7919894	11383984	12802964	9525747	7359892	12164168	94211	10266148	9749232	11446576	12803003	16681870	8659780
p0063	TNR6B_MOUSE	Trinucleotide repeat-containing gene 6B protein OS=Mus musculus GN=Tnrc6b PE=2 SV=2	Tnrc6b p-T648 (z= 4)	Tnrc6b 648 - 666	T^DLDPRVLSNTGWGQTQIK	Phospho (ST)	1	1	0.0272757	553.027	32.3499	4	.030000000000000000000.	7.76481	7.61988	7.69234	32.3499	33.4548	10.76	0.517733	1.14869	16.05	13.405	2	648	666	6.87	2210: Scan 3267 (rt=32.3499) [E:\Larissa\b0516p152_OvP\b0516p152_MS1_C4.RAW]	\\mascot2\inetpub\mascot\data/20120910/F017895.dat	185796	94223	204573	50105	94239	25730	31360	36598	111642	58695	162416	157752	160572	160770	90305	283726	127009	87632	64546	128996
p0064	CTND1_MOUSE	Catenin delta-1 OS=Mus musculus GN=Ctnnd1 PE=1 SV=2	Ctnnd1 p-S269 (z= 2)	Ctnnd1 265 - 274	VGGSS^VDLHR	Phospho (ST)	1	1	0	553.756	16.6003	2	.000003000000.	4.0773	0.0663741	1.19044	15.1842	23.2679	355.67	3.50163e-09	0.00204073	95.68	67.6196	96	265	274	23.38	746: Scan 1436 (rt=16.6003) [E:\Larissa\b0516p152_OvP\b0516p152_MS1_C4.RAW]	\\mascot2\inetpub\mascot\data/20120910/F017895.dat	224390	193929	189125	76185	224983	145116	2915057	1810438	147884	133925	130713	106231	166693	193050	1986486	175761	171444	2932487	187333	220631
p0065	RBM14_MOUSE	RNA-binding protein 14 OS=Mus musculus GN=Rbm14 PE=1 SV=1	Rbm14 p-T206 (z= 2)	Rbm14 204 - 212	QPT^PPFFGR	Gln->pyro-Glu (N-term Q); Phospho (ST)	1	1	0	555.248	62.6568	2	.10030000000.	7.32158	0.00569729	1.45405	0.365757	66.8842	90.21	7.67587e-07	0.106985	70.88	36.6761	122	204	212	64.67	4863: Scan 6748 (rt=62.6568) [E:\Larissa\b0516p152_OvP\b0516p152_MS1_C4.RAW]	\\mascot2\inetpub\mascot\data/20120910/F017895.dat	3997661	3339300	3964906	4263322	2991786	3301479	3268815	3118688	2963663	3389147	2528244	2447174	1	4675065	1823628	4634272	4023048	3609540	3512264	3843312
p0066	ARHG7_MOUSE	Rho guanine nucleotide exchange factor 7 OS=Mus musculus GN=Arhgef7 PE=1 SV=2	Arhgef7 p-S497 (z= 2)	Arhgef7 496 - 504	MS^GFIYQGK	Phospho (ST)	1	1	0	555.741	40.976	2	.00300000000.	6.38587	0.107439	1.23739	37.826	44.2504	31.3633	1.83334e-05	0.0469246	56.91	34.9772	39	496	504	56.91	3004: Scan 4264 (rt=40.976) [E:\Larissa\b0516p152_OvP\b0516p152_MS1_C4.RAW]	\\mascot2\inetpub\mascot\data/20120910/F017895.dat	1103248	1240043	1325713	1035318	1068006	735404	878796	941882	772434	909726	721439	531292	1543561	1421719	955789	1522610	1064893	1099159	1615321	1116806
p0067	MAP4_MOUSE	Microtubule-associated protein 4 OS=Mus musculus GN=Map4 PE=1 SV=3	Map4 p-S1046 (z= 3)	Map4 1044 - 1060	VGS^LDNVGHLPAGGAVK	Phospho (ST)	1	1	0	557.616	40.5482	3	.0003000000000000000.	3.54674	0.0823656	1.14765	37.4858	43.6384	695.293	1.59398e-05	0.000503999	60.15	49.3094	47	1044	1060	56.69	2966: Scan 4215 (rt=40.5482) [E:\Larissa\b0516p152_OvP\b0516p152_MS1_C4.RAW]	\\mascot2\inetpub\mascot\data/20120910/F017895.dat	907955	657708	603844	450559	706076	505377	607600	589335	702581	482953	569581	771707	961208	909522	462186	1005882	776712	941693	1484573	867230
p0068	TR150_MOUSE	Thyroid hormone receptor-associated protein 3 OS=Mus musculus GN=Thrap3 PE=1 SV=1	Thrap3 p-S679 (z= 2)	Thrap3 676 - 684	IDIS^PSTFR	Phospho (ST)	1	1	0	558.263	49.317	2	.00003000000.	3.19437	0.0719369	1.25197	45.829	53.0796	95.24	1.06319e-05	0.281177	60.89	28.0955	62	676	684	28.47	3722: Scan 5220 (rt=49.317) [E:\Larissa\b0516p152_OvP\b0516p152_MS1_C4.RAW]	\\mascot2\inetpub\mascot\data/20120910/F017895.dat	8124863	11529	6754344	4514113	6494950	5250988	5915762	5245561	5920551	6796985	4501902	4010273	1	8554811	5990429	9287130	7262711	8919585	10784533	7210073
p0069	CIC_MOUSE	Protein capicua homolog OS=Mus musculus GN=Cic PE=1 SV=2	Cic p-S1185 (z= 3)	Cic 1184 - 1200	SS^SEAKPASLGLAGGHK	Phospho (ST)	1	1	0	559.606	22.4185	3	.0030000000000000000.	3.09944	0.266104	1.15157	19.8772	26.7139	106.843	0.000162306	0.237808	51.16	29.4654	13	1184	1200	5.24	1287: Scan 2120 (rt=22.4185) [E:\Larissa\b0516p152_OvP\b0516p152_MS1_C4.RAW]	\\mascot2\inetpub\mascot\data/20120910/F017895.dat	168521	83629	1	138803	65658	41272	73272	45848	90795	48789	106147	90756	199978	148202	91239	245629	123963	79496	105444	119381
p0070	PHLB1_MOUSE	Pleckstrin homology-like domain family B member 1 OS=Mus musculus GN=Phldb1 PE=1 SV=1	Phldb1 p-S431 (z= 2)	Phldb1 429 - 438	TFS^DGLAATR	Phospho (ST)	1	1	0	559.748	35.6398	2	.000300000000.	3.63001	0.122148	1.11057	32.8219	39.2575	190.24	1.65109e-07	0.0217292	77.69	48.375	48	429	438	37.26	2512: Scan 3647 (rt=35.6398) [E:\Larissa\b0516p152_OvP\b0516p152_MS1_C4.RAW]	\\mascot2\inetpub\mascot\data/20120910/F017895.dat	1	562088	532365	389155	436663	373766	380035	402653	444632	444155	375032	471657	766257	694992	395545	633584	544186	574702	653227	609615
p0071	PI4KB_MOUSE	Phosphatidylinositol 4-kinase beta OS=Mus musculus GN=Pi4kb PE=1 SV=2	Pi4kb p-S511 (z= 3)	Pi4kb 509 - 522	RLS^EQLAHTPTAFK	Phospho (ST)	1	1	0	560.285	39.4466	3	.0003000000000000.	5.73379	0.0513685	1.18116	35.6754	42.5336	113.413	1.28609e-05	0.0731056	61.46	39.5307	41	509	522	50.37	2864: Scan 4089 (rt=39.4466) [E:\Larissa\b0516p152_OvP\b0516p152_MS1_C4.RAW]	\\mascot2\inetpub\mascot\data/20120910/F017895.dat	225973	197487	263546	73466	141780	73426	96445	103472	148088	115963	158826	153112	275665	1	182274	390825	157442	165735	220864	209925
p0072	PRKRA_MOUSE	Interferon-inducible double stranded RNA-dependent protein kinase activator A OS=Mus musculus GN=Prkra PE=1 SV=1	Prkra p-T20 (z= 2)	Prkra 16 - 25	EDSGT^FSLGK	Phospho (ST)	1	1	0.00326178	560.732	34.1494	2	.000003000000.	2.67964	0.0712334	1.11913	31.4284	37.8859	9.96	0.0133175	0.258425	28.37	19.1309	35	16	25	14.56	2379: Scan 3475 (rt=34.1494) [E:\Larissa\b0516p152_OvP\b0516p152_MS1_C4.RAW]	\\mascot2\inetpub\mascot\data/20120910/F017895.dat	620338	437821	1	409381	364373	340462	579235	416198	378072	330740	392694	281723	602509	640809	384284	550875	711872	466636	806949	585959
p0073	INT12_MOUSE	Integrator complex subunit 12 OS=Mus musculus GN=Ints12 PE=1 SV=1	Ints12 p-S127 (z= 2)	Ints12 126 - 135	SS^PITVQTSK	Phospho (ST)	1	1	6.61945e-05	564.273	17.1059	2	.003000000000.	6.26466	0.121828	1.48951	15.6971	21.0457	18.94	0.00165202	0.142397	39.25	24.9308	39	126	135	3.54	794: Scan 1497 (rt=17.1059) [E:\Larissa\b0516p152_OvP\b0516p152_MS1_C4.RAW]	\\mascot2\inetpub\mascot\data/20120910/F017895.dat	137075	113690	107542	69540	155335	113861	137371	78708	99009	95173	73341	60346	125840	134290	88607	130575	193944	150521	143394	180745
p0074	SNIP1_MOUSE	Smad nuclear-interacting protein 1 OS=Mus musculus GN=Snip1 PE=1 SV=1	Snip1 p-S50 (z= 4)	Snip1 41 - 62	RPDAPAASLS^PPAAEPGHSGHR	Phospho (ST)	1	1	8.52896e-05	565.268	26.5909	4	.000000000030000000000000.	1.88438	0.603061	1.32554	22.7401	28.1113	131.233	0.00432712	0.431849	37.6	25.16	3	41	62	6.4	1676: Scan 2603 (rt=26.5909) [E:\Larissa\b0516p152_OvP\b0516p152_MS1_C4.RAW]	\\mascot2\inetpub\mascot\data/20120910/F017895.dat	172602	1	161449	45009	79752	34014	44271	47762	1	50772	1	1	210622	134842	1	12266	1	122816	108459	171697
p0075	VASP_MOUSE	Vasodilator-stimulated phosphoprotein OS=Mus musculus GN=Vasp PE=1 SV=4	Vasp p-S235 (z= 3)	Vasp 233 - 248	KVS^KQEEASGGPLAPK	Phospho (ST)	1	1	0	569.291	17.971	3	.000300000000000000.	1.82326	0.0948022	1.23226	15.1669	23.5318	30.26	0.000120647	0.152132	51.28	30.5952	23	233	248	33.94	875: Scan 1599 (rt=17.971) [E:\Larissa\b0516p152_OvP\b0516p152_MS1_C4.RAW]	\\mascot2\inetpub\mascot\data/20120910/F017895.dat	168283	102517	177632	99613	166572	110322	131381	111583	142048	95063	256669	206399	125402	130055	126093	163993	183712	130513	120812	187377
p0076	MAP4_MOUSE	Microtubule-associated protein 4 OS=Mus musculus GN=Map4 PE=1 SV=3	Map4 p-S914 (z= 2)	Map4 910 - 919	SKVGS^TENIK	Phospho (ST)	1	1	0	571.779	12.8015	2	.000003000000.	1.89604	0.0108651	1.29044	12.2489	15.6973	695.293	2.36475e-05	0.154949	57.09	26.651	40	910	919	12.79	379: Scan 977 (rt=12.8015) [E:\Larissa\b0516p152_OvP\b0516p152_MS1_C4.RAW]	\\mascot2\inetpub\mascot\data/20120910/F017895.dat	79153	93246	86145	19603	92949	55895	63515	73483	62989	65306	12698	51162	125636	81215	76116	86622	96433	68690	92897	97267
p0077	FBP1L_MOUSE	Formin-binding protein 1-like OS=Mus musculus GN=Fnbp1l PE=1 SV=2	Fnbp1l p-S295 (z= 2)	Fnbp1l 293 - 303	TIS^DGTISAAK	Phospho (ST)	1	1	0	572.271	25.1383	2	.0003000000000.	8.02595	0.0610148	1.2735	23.054	29.3679	17.65	4.79422e-05	0.0751171	53.93	32.7756	41	293	303	19.16	1539: Scan 2435 (rt=25.1383) [E:\Larissa\b0516p152_OvP\b0516p152_MS1_C4.RAW]	\\mascot2\inetpub\mascot\data/20120910/F017895.dat	1	342202	332641	237597	232899	224037	412676	230833	285968	303167	259338	257322	389431	360627	261516	319170	430033	434687	377188	408315
p0078	GOGA4_MOUSE	Golgin subfamily A member 4 OS=Mus musculus GN=Golga4 PE=1 SV=2	Golga4 p-S93 (z= 2)	Golga4 91 - 99	VPS^MESLFR	Phospho (ST)	1	1	0	573.259	66.1748	2	.00030000000.	4.93403	0.0306345	1.38282	62.3	68.1796	54.08	7.85563e-06	0.0186806	61.84	44.0279	42	91	99	28.19	5147: Scan 7144 (rt=66.1748) [E:\Larissa\b0516p152_OvP\b0516p152_MS1_C4.RAW]	\\mascot2\inetpub\mascot\data/20120910/F017895.dat	796610	1	581815	360625	515538	410059	488425	471919	484318	1	360299	455064	702046	597536	304939	772259	550308	461547	411983	528277
p0079	F122A_MOUSE	Protein FAM122A OS=Mus musculus GN=Fam122a PE=1 SV=1	Fam122a p-T60 (z= 2)	Fam122a 57 - 65	RNST^TFPSR	Phospho (ST)	1	1	0	573.262	15.8681	2	.00003000000.	7.52557	0.000933671	1.4658	14.1623	20.5896	115.7	4.70273e-05	0.0243938	53.55	42.654	45	57	65	18	677: Scan 1347 (rt=15.8681) [E:\Larissa\b0516p152_OvP\b0516p152_MS1_C4.RAW]	\\mascot2\inetpub\mascot\data/20120910/F017895.dat	358741	245498	358743	289300	310315	209326	234216	233534	206148	247466	273586	220806	461209	13249	318871	402419	394080	378590	380116	433849
p0080	TCEA1_MOUSE	Transcription elongation factor A protein 1 OS=Mus musculus GN=Tcea1 PE=1 SV=2	Tcea1 p-S100 (z= 3)	Tcea1 90 - 104	KKEPAISSQNS^PEAR	Phospho (ST)	1	1	0	574.615	15.063	3	.00000000000300000.	2.2955	0.00572497	1.21116	12.077	21.3753	61.59	1.98273e-05	0.0580406	59.64	36.8931	87	90	104	36.92	599: Scan 1252 (rt=15.063) [E:\Larissa\b0516p152_OvP\b0516p152_MS1_C4.RAW]	\\mascot2\inetpub\mascot\data/20120910/F017895.dat	1	328464	1072570	715731	620713	398959	497519	413563	552911	555383	1545012	985690	1106418	862717	748713	1265443	995491	600153	633003	893883
p0081	CB053_MOUSE		CB053 p-S378 p-S384 p-S386 (z= 3)	CB053 374 - 388	QVAAS^PKAGPS^VS^KRVS^	3 Phospho (ST)	1	1	0.0497621	574.923	39.6448	3	.00000300000303000.	7.28875	7.28875	7.28875	39.6448	39.6448	13.07	0.803873	0.803873	13.07	13.07	1	374	388	5.95	2883: Scan 4112 (rt=39.6448) [E:\Larissa\b0516p152_OvP\b0516p152_MS1_C4.RAW]	\\mascot2\inetpub\mascot\data/20120910/F017895.dat	186949	205935	209642	55955	217883	154537	133127	140221	194033	181441	160288	209296	354760	356115	241897	380813	258991	323362	408094	294254
p0082	UBR5_MOUSE	E3 ubiquitin-protein ligase UBR5 OS=Mus musculus GN=Ubr5 PE=1 SV=2	Ubr5 p-S1543 (z= 2)	Ubr5 1541 - 1549	RIS^QSQPVR	Phospho (ST)	1	1	0	575.793	12.7293	2	.00030000000.	2.00272	0.0780488	1.17954	11.9498	16.0941	49.88	0.000137473	0.0414254	49.88	36.3754	46	1541	1549	26.91	371: Scan 968 (rt=12.7293) [E:\Larissa\b0516p152_OvP\b0516p152_MS1_C4.RAW]	\\mascot2\inetpub\mascot\data/20120910/F017895.dat	409522	432127	382554	256644	360888	267525	285014	306897	253726	258581	302493	227117	609319	492569	404606	463143	374237	479342	224849	486523
p0083	MA7D1_MOUSE	MAP7 domain-containing protein 1 OS=Mus musculus GN=Map7d1 PE=1 SV=1	Map7d1 p-S401 (z= 2)	Map7d1 395 - 406	KPGAGGS^PALAR	Phospho (ST)	1	1	0	581.295	13.157	2	.00000003000000.	2.02856	0.0393965	1.22401	12.2871	17.3088	189.907	6.35728e-08	0.0509856	83.14	56.73	59	395	406	83.14	415: Scan 1021 (rt=13.157) [E:\Larissa\b0516p152_OvP\b0516p152_MS1_C4.RAW]	\\mascot2\inetpub\mascot\data/20120910/F017895.dat	2009600	1375668	1445844	1016109	2187996	1290998	1275147	1706303	1564282	1302596	949066	1271572	2443342	1780122	1370836	1983980	1892493	1823470	1528672	2358192
p0084	AGFG1_MOUSE	Arf-GAP domain and FG repeats-containing protein 1 OS=Mus musculus GN=Agfg1 PE=1 SV=2	Agfg1 p-S181 (z= 2)	Agfg1 176 - 186	GTPSQS^PVVGR	Phospho (ST)	1	1	0	582.777	14.7656	2	.0000003000000.	5.27063	0.0795972	1.27705	13.7454	19.4367	33.89	9.08761e-06	0.0544957	61.83	41.5211	54	176	186	21.86	571: Scan 1216 (rt=14.7656) [E:\Larissa\b0516p152_OvP\b0516p152_MS1_C4.RAW]	\\mascot2\inetpub\mascot\data/20120910/F017895.dat	554409	441053	503116	398662	580409	550109	672292	358723	459535	404546	489942	367026	633955	349259	7206	592789	831971	702425	728961	691208
p0085	SRRM4_MOUSE	Serine/arginine repetitive matrix protein 4 OS=Mus musculus GN=Srrm4 PE=1 SV=1	Srrm4 p-S271 (z= 2)	Srrm4 269 - 279	SAS^PLAATRGR	Phospho (ST)	1	1	0.0305655	583.783	16.649	2	.0003000000000.	7.89565	6.04244	6.9862	15.2809	20.7443	10.83	0.360416	0.798542	15.47	12.326	5	269	279	6.2	751: Scan 1442 (rt=16.649) [E:\Larissa\b0516p152_OvP\b0516p152_MS1_C4.RAW]	\\mascot2\inetpub\mascot\data/20120910/F017895.dat	395800	250179	390041	404649	447822	309774	373921	457039	335673	355995	529587	477301	375895	448489	454277	314807	522104	470098	463146	641922
p0086	CCNK_MOUSE	Cyclin-K OS=Mus musculus GN=Ccnk PE=1 SV=3	Ccnk p-S329 (z= 2)	Ccnk 323 - 332	KPSPQPS^PPR	Phospho (ST)	1	1	0	585.787	12.5274	2	.000000030000.	4.99519	0.00181588	1.18848	11.9071	15.5785	51.73	3.42084e-05	0.0225674	56.01	38.1123	48	323	332	28.25	353: Scan 944 (rt=12.5274) [E:\Larissa\b0516p152_OvP\b0516p152_MS1_C4.RAW]	\\mascot2\inetpub\mascot\data/20120910/F017895.dat	1	243718	216505	1	258230	185979	1	267867	191968	208091	1	146537	1	310933	287316	262675	300717	341908	273731	362309
p0087	HNRH1_MOUSE	Heterogeneous nuclear ribonucleoprotein H OS=Mus musculus GN=Hnrnph1 PE=1 SV=3	Hnrnph1 p-S104 (z= 3)	Hnrnph1 99 - 114	HTGPNS^PDTANDGFVR	Phospho (ST)	1	1	0	588.919	24.478	3	.000000300000000000.	2.69329	0.130258	1.21146	22.0498	28.9051	79.11	8.09754e-06	0.0724521	62.56	39.2013	39	99	114	9.05	1476: Scan 2358 (rt=24.478) [E:\Larissa\b0516p152_OvP\b0516p152_MS1_C4.RAW]	\\mascot2\inetpub\mascot\data/20120910/F017895.dat	995365	646592	680624	357638	466197	505592	1065527	273065	757908	610873	934439	861816	978721	971522	565275	628963	1354184	839496	960197	1181571
p0088	CDK17_MOUSE	Cyclin-dependent kinase 17 OS=Mus musculus GN=Cdk17 PE=1 SV=2	Cdk17 p-S137 (z= 2)	Cdk17 135 - 143	RIS^MEDLNK	Phospho (ST)	1	1	0	593.273	29.3676	2	.00030000000.	1.90578	0.233472	1.09961	26.6786	33.4512	68.3533	2.35503e-05	0.0201655	56.83	41.7307	41	135	143	45.61	1930: Scan 2924 (rt=29.3676) [E:\Larissa\b0516p152_OvP\b0516p152_MS1_C4.RAW]	\\mascot2\inetpub\mascot\data/20120910/F017895.dat	356525	299946	1	120649	182869	118476	217500	127598	212524	239303	268447	169232	459349	391301	279687	323299	322479	333992	273991	359282
p0089	LARP1_MOUSE	La-related protein 1 OS=Mus musculus GN=Larp1 PE=1 SV=2	Larp1 p-T503 (z= 3)	Larp1 501 - 516	AVT^PVPTKTEEVSNLK	Phospho (ST)	1	1	0	598.311	31.4298	3	.000300000000000000.	7.551	0.000274154	1.45338	28.8755	34.9028	194.263	5.77448e-08	0.00220302	85.08	56.4776	37	501	516	48.45	2123: Scan 3162 (rt=31.4298) [E:\Larissa\b0516p152_OvP\b0516p152_MS1_C4.RAW]	\\mascot2\inetpub\mascot\data/20120910/F017895.dat	361026	349526	309047	130863	232872	262468	434881	197421	442054	345851	392581	530870	568630	514760	453498	474643	817327	775232	564816	1096542
p0090	MARK2_MOUSE	Serine/threonine-protein kinase MARK2 OS=Mus musculus GN=Mark2 PE=1 SV=3	Mark2 p-S453 (z= 2)	Mark2 450 - 460	VPAS^PLPGLDR	Phospho (ST)	1	1	0	601.305	40.8803	2	.0000300000000.	7.64542	0.0490577	1.21561	38.3483	44.1285	33.26	3.314e-06	0.0173761	66.44	42.2155	47	450	460	60.12	2996: Scan 4253 (rt=40.8803) [E:\Larissa\b0516p152_OvP\b0516p152_MS1_C4.RAW]	\\mascot2\inetpub\mascot\data/20120910/F017895.dat	364417	366113	388517	190366	311575	227041	256931	216468	377858	335133	283694	279967	388675	409208	287433	371897	321673	354656	448808	345391
p0091	TB182_MOUSE	182 kDa tankyrase-1-binding protein OS=Mus musculus GN=Tnks1bp1 PE=1 SV=2	Tnks1bp1 p-S866 (z= 2)	Tnks1bp1 864 - 873	RDS^LGSFSTR	Phospho (ST)	1	1	0	603.271	28.2975	2	.000300000000.	7.09948	0.0592699	1.18692	25.6699	32.6294	451.667	9.64749e-08	0.00383747	82.37	52.6964	47	864	873	34.1	1832: Scan 2800 (rt=28.2975) [E:\Larissa\b0516p152_OvP\b0516p152_MS1_C4.RAW]	\\mascot2\inetpub\mascot\data/20120910/F017895.dat	1046136	1074011	5412	527078	694467	471282	827344	599481	481884	573521	526406	348650	1332942	1285295	1	1346149	944441	1377395	1185573	1245510
p0092	MCM2_MOUSE	DNA replication licensing factor MCM2 OS=Mus musculus GN=Mcm2 PE=1 SV=3	Mcm2 p-S27 (z= 2)	Mcm2 20 - 30	ISDPLTSS^PGR	Phospho (ST)	1	1	0	605.282	33.665	2	.0000000030000.	6.01451	0.0176072	1.31705	30.9597	38.2976	91.7233	1.85431e-06	0.0539043	68.11	37.3914	69	20	30	13.31	2334: Scan 3419 (rt=33.665) [E:\Larissa\b0516p152_OvP\b0516p152_MS1_C4.RAW]	\\mascot2\inetpub\mascot\data/20120910/F017895.dat	3408920	2348007	12099	1732211	1982276	2094317	2374962	1657038	2329441	2326565	1918266	1703239	3721273	1	2515313	3013995	4329887	3051027	4236102	3139461
p0093	TMEM2_MOUSE	Transmembrane protein 2 OS=Mus musculus GN=Tmem2 PE=1 SV=1	Tmem2 p-S1096 (z= 3)	Tmem2 1091 - 1105	QNGSLS^RIEDYEPAR	Phospho (ST)	1	1	0.0441018	605.603	37.7134	3	.00000030000000000.	5.07101	5.07101	5.07101	37.7134	37.7134	11.7033	0.88258	0.88258	13.66	13.66	1	1091	1105	2.49	2702: Scan 3888 (rt=37.7134) [E:\Larissa\b0516p152_OvP\b0516p152_MS1_C4.RAW]	\\mascot2\inetpub\mascot\data/20120910/F017895.dat	706240	660758	704346	371535	1091341	1343801	831938	700731	967552	516031	620310	162555	783521	550297	643314	564276	611453	1648956	1004000	884352
p0094	PHAR4_MOUSE	Phosphatase and actin regulator 4 OS=Mus musculus GN=Phactr4 PE=1 SV=2	Phactr4 p-S174 (z= 2)	Phactr4 171 - 180	RPLS^SSCEAK	Phospho (ST)	1	1	0.00092039	607.766	12.0581	2	.000030000000.	1.8943	0.35206	1.2085	12.0581	14.481	41.41	0.00425075	0.123611	33.78	24.0104	23	171	180	9.93	307: Scan 886 (rt=12.0581) [E:\Larissa\b0516p152_OvP\b0516p152_MS1_C4.RAW]	\\mascot2\inetpub\mascot\data/20120910/F017895.dat	1	92990	80783	1	86855	1	1	62658	55687	94374	1	1	97242	81815	76284	101093	59368	1	1	97623
p0095	FOSL2_MOUSE	Fos-related antigen 2 OS=Mus musculus GN=Fosl2 PE=2 SV=2	Fosl2 p-S200 (z= 2)	Fosl2 200 - 210	S^PPTSGLQSLR	Phospho (ST)	1	1	0	611.798	35.6245	2	.0300000000000.	6.63223	0.40779	2.58834	32.6523	39.1374	65.01	6.63039e-06	0.00125868	63.12	45.2423	48	200	210	19.85	2510: Scan 3645 (rt=35.6245) [E:\Larissa\b0516p152_OvP\b0516p152_MS1_C4.RAW]	\\mascot2\inetpub\mascot\data/20120910/F017895.dat	1617821	1529113	1418646	1620997	946828	979665	861405	989349	1051556	1270261	985061	1202115	2207168	2239745	1686582	2279441	1393030	1394811	2152218	1543759
p0096	SNTB2_MOUSE	Beta-2-syntrophin OS=Mus musculus GN=Sntb2 PE=1 SV=2	Sntb2 p-S75 (z= 2)	Sntb2 70 - 81	GLGPPS^PPAPPR	Phospho (ST)	1	1	0	611.806	35.2649	2	.00000030000000.	7.57614	0.0959211	2.43913	31.6536	38.9395	27.81	2.65263e-06	0.16424	67.24	29.7591	80	70	81	64.5	2478: Scan 3603 (rt=35.2649) [E:\Larissa\b0516p152_OvP\b0516p152_MS1_C4.RAW]	\\mascot2\inetpub\mascot\data/20120910/F017895.dat	875240	909261	57841	416483	703252	691762	785468	557698	766842	685776	522859	414356	1112146	172205	859087	1125178	1019517	1210279	1599694	1169646
p0097	ES8L2_MOUSE	Epidermal growth factor receptor kinase substrate 8-like protein 2 OS=Mus musculus GN=Eps8l2 PE=1 SV=1	Eps8l2 p-S573 (z= 2)	Eps8l2 568 - 577	YWGPAS^PTHK	Phospho (ST)	1	1	0.0228784	612.268	25.9656	2	.000000300000.	0.902278	0.902278	0.902278	25.9656	25.9656	16.3933	0.155722	0.155722	18.35	18.35	1	568	577	6.63	1616: Scan 2530 (rt=25.9656) [E:\Larissa\b0516p152_OvP\b0516p152_MS1_C4.RAW]	\\mascot2\inetpub\mascot\data/20120910/F017895.dat	56639	39431	17621	1	44251	26393	5104	65840	22222	30462	1	1	1	42113	14460	96486	1	79296	35072	93140
p0098	SRRM1_MOUSE	Serine/arginine repetitive matrix protein 1 OS=Mus musculus GN=Srrm1 PE=1 SV=2	Srrm1 p-T600 p-S602 (z= 2)	Srrm1 598 - 606	RRT^PS^PPPR	2 Phospho (ST)	1	1	0.0107004	612.277	11.6004	2	.00030300000.	1.71527	1.51895	1.61711	11.6004	12.9157	686.885	0.0964295	0.875288	21.23	15.125	2	598	606	11.95	261: Scan 830 (rt=11.6004) [E:\Larissa\b0516p152_OvP\b0516p152_MS1_C4.RAW]	\\mascot2\inetpub\mascot\data/20120910/F017895.dat	260862	213320	300668	124506	147608	1	1	176514	128544	153198	88625	61318	301177	265621	269181	297083	173354	18886	19115	160032
p0099	PTN21_MOUSE	Tyrosine-protein phosphatase non-receptor type 21 OS=Mus musculus GN=Ptpn21 PE=1 SV=1	Ptpn21 p-S658 (z= 2)	Ptpn21 656 - 667	TVS^ASAADVAPR	Phospho (ST)	1	1	0	612.785	25.415	2	.00030000000000.	2.1373	0.429015	1.26814	23.6716	29.7138	83.8833	6.09452e-05	0.139954	53.47	26.2025	12	656	667	13.11	1564: Scan 2466 (rt=25.415) [E:\Larissa\b0516p152_OvP\b0516p152_MS1_C4.RAW]	\\mascot2\inetpub\mascot\data/20120910/F017895.dat	45634	108739	108115	65069	90982	76586	105328	57780	102806	108136	74566	71588	136078	127270	102405	109903	105269	149877	98886	150617
p0100	ARC1B_MOUSE	Actin-related protein 2/3 complex subunit 1B OS=Mus musculus GN=Arpc1b PE=1 SV=4	Arpc1b p-S311 (z= 3)	Arpc1b 308 - 326	KASS^EGGAATGAGLDSLHK	Phospho (ST)	1	1	0	612.957	24.3297	3	.000030000000000000000.	7.74077	0.00509071	1.64093	22.1058	28.0348	22.16	0.000101696	0.0228006	53.41	40.7947	17	308	326	8.01	1463: Scan 2341 (rt=24.3297) [E:\Larissa\b0516p152_OvP\b0516p152_MS1_C4.RAW]	\\mascot2\inetpub\mascot\data/20120910/F017895.dat	144385	131644	140921	83104	78220	29497	1	100445	93059	69758	94767	99034	158590	162793	37738	200397	141181	83356	1	131988
p0101	CRTC3_MOUSE	CREB-regulated transcription coactivator 3 OS=Mus musculus GN=Crtc3 PE=2 SV=2	Crtc3 p-S329 (z= 2)	Crtc3 329 - 339	S^NPSIQATLSK	Phospho (ST)	1	1	0	613.293	33.1635	2	.0300000000000.	6.95689	0.0156275	1.07673	30.5588	36.9477	58.8733	1.49234e-06	0.0874072	69.86	44.9862	29	329	339	29.59	2285: Scan 3361 (rt=33.1635) [E:\Larissa\b0516p152_OvP\b0516p152_MS1_C4.RAW]	\\mascot2\inetpub\mascot\data/20120910/F017895.dat	307655	242138	37989	328216	183048	201095	188467	213101	169249	181851	181901	198821	331485	181090	264818	233799	359519	194800	345826	283582
p0102	CTND1_MOUSE	Catenin delta-1 OS=Mus musculus GN=Ctnnd1 PE=1 SV=2	Ctnnd1 p-S352 (z= 2)	Ctnnd1 345 - 355	GSLASLDS^LRK	Phospho (ST)	1	1	0	613.813	40.0905	2	.0000000030000.	6.10983	0.0768265	1.09603	34.0232	43.2667	355.67	0.00014489	0.123219	49.09	29.3093	86	345	355	17.48	2922: Scan 4162 (rt=40.0905) [E:\Larissa\b0516p152_OvP\b0516p152_MS1_C4.RAW]	\\mascot2\inetpub\mascot\data/20120910/F017895.dat	448835	501209	483323	190450	323633	290057	310479	256320	353881	325947	327525	296361	521370	553621	337191	560920	371301	359512	602174	362741
p0103	SRRM2_MOUSE	Serine/arginine repetitive matrix protein 2 OS=Mus musculus GN=Srrm2 PE=1 SV=3	Srrm2 p-S1068 (z= 2)	Srrm2 1066 - 1076	SSS^PVTELTAR	Phospho (ST)	1	1	0	614.287	32.4025	2	.0003000000000.	6.63113	0.0445547	1.12956	29.8713	37.0037	1089.39	8.21441e-09	0.0106366	91.7	57.9484	50	1066	1076	16.96	2215: Scan 3273 (rt=32.4025) [E:\Larissa\b0516p152_OvP\b0516p152_MS1_C4.RAW]	\\mascot2\inetpub\mascot\data/20120910/F017895.dat	3699441	4064880	2317499	2046192	2691496	2588174	3852820	2469531	3049712	2652047	2365417	1704271	4550089	4067685	36903	4056166	5211782	5819737	5478134	5337075
p0104	CDK18_MOUSE	Cyclin-dependent kinase 18 OS=Mus musculus GN=Cdk18 PE=1 SV=1	Cdk18 p-S109 (z= 2)	Cdk18 107 - 117	RAS^LSDIGFGK	Phospho (ST)	1	1	0	615.801	42.1964	2	.0003000000000.	3.48537	0.0208006	1.22115	38.7573	45.3441	71.1333	8.20587e-08	0.000688584	82.79	60.5577	44	107	117	29.93	3116: Scan 4405 (rt=42.1964) [E:\Larissa\b0516p152_OvP\b0516p152_MS1_C4.RAW]	\\mascot2\inetpub\mascot\data/20120910/F017895.dat	667159	621335	557389	367017	520303	314122	354321	360590	482477	389133	287454	357165	758107	597423	511848	815321	499363	533176	746208	586822
p0105	PI4KB_MOUSE	Phosphatidylinositol 4-kinase beta OS=Mus musculus GN=Pi4kb PE=1 SV=2	Pi4kb p-S428 (z= 3)	Pi4kb 428 - 442	S^VENLPECGITHEQR	Phospho (ST)	1	1	0	616.937	32.2371	3	.03000000000000000.	2.70475	0.0390495	1.13803	29.4076	35.8478	104.893	8.93072e-06	0.0869877	62.77	38.2609	32	428	442	53.48	2199: Scan 3254 (rt=32.2371) [E:\Larissa\b0516p152_OvP\b0516p152_MS1_C4.RAW]	\\mascot2\inetpub\mascot\data/20120910/F017895.dat	205868	138228	139029	104795	147360	102639	293770	106178	197796	151372	225806	261929	254860	221256	5247	199713	335218	309990	257895	291632
p0106	PGK1_MOUSE	Phosphoglycerate kinase 1 OS=Mus musculus GN=Pgk1 PE=1 SV=4	Pgk1 p-S203 (z= 3)	Pgk1 200 - 216	ALES^PERPFLAILGGAK	Phospho (ST)	1	1	0	616.993	77.9624	3	.0000300000000000000.	5.86076	0.00187305	1.28974	74.17	79.5833	86.99	3.31964e-05	0.0378836	55.81	34.1915	34	200	216	55.81	5964: Scan 8418 (rt=77.9624) [E:\Larissa\b0516p152_OvP\b0516p152_MS1_C4.RAW]	\\mascot2\inetpub\mascot\data/20120910/F017895.dat	587876	418600	520526	1	357778	348963	377876	285250	371910	337323	314401	450978	700885	775078	327805	737673	530310	540193	410889	590978
p0107	IGHA_MOUSE	Ig alpha chain C region OS=Mus musculus PE=1 SV=1	Pcnp p-T206 (z= 3)	Pcnp 195 - 211	CTVTHPESGTLT^GTIAK	Phospho (ST)	1	1	0.035322	618.287	17.3621	3	.0000000000003000000.	2.09528	2.09528	2.09528	17.3621	17.3621	13.84	0.852943	0.852943	13.84	13.84	1	195	211	0	817: Scan 1527 (rt=17.3621) [E:\Larissa\b0516p152_OvP\b0516p152_MS1_C4.RAW]	\\mascot2\inetpub\mascot\data/20120910/F017895.dat	1897477	66697	57752	1211104	102232	50478	76347	58286	56509	55734	1934621	664888	86689	64936	62640	81236	80474	103936	101466	121033
p0108	CKAP5_MOUSE		CKAP5 p-S524 (z= 2)	CKAP5 521 - 533	AAAS^GAAGDKDTK	Phospho (ST)	1	1	0.0407656	621.775	40.9242	2	.000030000000000.	2.55633	2.55633	2.55633	40.9242	40.9242	26.33	0.523646	0.523646	13.51	13.51	1	521	533	8.29	3000: Scan 4258 (rt=40.9242) [E:\Larissa\b0516p152_OvP\b0516p152_MS1_C4.RAW]	\\mascot2\inetpub\mascot\data/20120910/F017895.dat	243479	139355	187595	109832	118143	66181	116708	120492	152623	128926	198019	140797	272352	181728	152379	214163	125902	123801	132232	131952
p0109	I2BP1_MOUSE	Interferon regulatory factor 2-binding protein 1 OS=Mus musculus GN=Irf2bp1 PE=1 SV=2	Irf2bp1 p-S453 (z= 3)	Irf2bp1 449 - 467	AGGAS^PAASSTTQPPAQHR	Phospho (ST)	1	1	0	624.62	12.4303	3	.000003000000000000000.	1.89281	0.000598079	1.3663	11.8391	15.1252	65.85	4.70325e-05	0.332863	56.57	33.4008	38	449	467	25.22	344: Scan 932 (rt=12.4303) [E:\Larissa\b0516p152_OvP\b0516p152_MS1_C4.RAW]	\\mascot2\inetpub\mascot\data/20120910/F017895.dat	222783	194204	185811	143315	311337	257776	10989	255051	215097	213664	215394	242179	272484	271404	170009	197141	467421	1	365580	463319
p0110	TMCC2_MOUSE	Transmembrane and coiled-coil domains protein 2 OS=Mus musculus GN=Tmcc2 PE=1 SV=1	Tmcc2 p-S435 (z= 2)	Tmcc2 433 - 443	FGS^ADNIAHLK	Phospho (ST)	1	1	0	626.792	36.5804	2	.0003000000000.	2.28482	0.061018	1.12208	33.6784	40.0622	13.01	3.94104e-05	0.0803069	55.2	34.1609	43	433	443	47.57	2598: Scan 3756 (rt=36.5804) [E:\Larissa\b0516p152_OvP\b0516p152_MS1_C4.RAW]	\\mascot2\inetpub\mascot\data/20120910/F017895.dat	608807	503898	402573	325478	423946	305718	264540	233950	405348	330329	225670	210830	479583	466192	284507	435086	326736	345667	448752	294764
p0111	VINC_MOUSE	Vinculin OS=Mus musculus GN=Vcl PE=1 SV=4	Vcl p-S721 (z= 2)	Vcl 721 - 731	S^LLDASEEAIK	Phospho (ST)	1	1	0.00443728	628.295	46.7416	2	.0300000000000.	1.46912	1.46912	1.46912	46.7416	46.7416	288.517	0.0363178	0.0363178	26.44	26.44	1	721	731	16.97	3505: Scan 4924 (rt=46.7416) [E:\Larissa\b0516p152_OvP\b0516p152_MS1_C4.RAW]	\\mascot2\inetpub\mascot\data/20120910/F017895.dat	41423	48630	64274	35552	54957	42808	44761	29092	1	23443	17878	1	45033	39320	29652	45465	32776	30777	93147	1
p0112	FIL1L_MOUSE	Filamin A-interacting protein 1-like OS=Mus musculus GN=Filip1l PE=1 SV=2	Filip1l p-S789 (z= 2)	Filip1l 787 - 796	RIS^DPQVFSK	Phospho (ST)	1	1	0	628.808	30.2373	2	.000300000000.	5.03904	0.190403	1.25731	27.6423	35.0668	27.1333	1.36574e-06	0.0373365	70.26	46.202	46	787	796	57.54	2011: Scan 3024 (rt=30.2373) [E:\Larissa\b0516p152_OvP\b0516p152_MS1_C4.RAW]	\\mascot2\inetpub\mascot\data/20120910/F017895.dat	3220733	3182735	107687	1637038	2090281	1954531	1748610	1645408	2171807	2581665	1794275	2274254	3487706	3331187	2467700	3279571	2869174	4312834	2928015	3759737
p0113	SEPT2_MOUSE	Septin-2 OS=Mus musculus GN=Sept2 PE=1 SV=2	Sept2 p-S218 (z= 4)	Sept2 210 - 229	IYHLPDAES^DEDEDFKEQTR	Phospho (ST)	1	1	0	630.017	42.1211	4	.0000000003000000000000.	2.46005	0.186647	1.1397	38.2406	45.0372	90.8533	4.22107e-06	0.29119	67.17	36.6748	21	210	229	46.65	3108: Scan 4396 (rt=42.1211) [E:\Larissa\b0516p152_OvP\b0516p152_MS1_C4.RAW]	\\mascot2\inetpub\mascot\data/20120910/F017895.dat	1494894	1653567	1688600	544185	1617427	739665	1297327	619690	1813385	928750	2416750	3675720	2631975	2522539	1411629	2441904	1290786	1350791	2239107	1628416
p0114	PLCH2_MOUSE	1-phosphatidylinositol-4,5-bisphosphate phosphodiesterase eta-2 OS=Mus musculus GN=Plch2 PE=1 SV=2	Plch2 p-T983 (z= 4)	Plch2 982 - 1005	GT^KPGSLDSHAAGQPLPRPSVSQR	Phospho (ST)	1	1	0.0497621	631.563	37.3517	4	.00300000000000000000000000.	6.08227	6.08227	6.08227	37.3517	37.3517	13.07	1.26992	1.26992	13.07	13.07	1	982	1005	5.54	2669: Scan 3846 (rt=37.3517) [E:\Larissa\b0516p152_OvP\b0516p152_MS1_C4.RAW]	\\mascot2\inetpub\mascot\data/20120910/F017895.dat	111451	90374	307290	64294	55748	47335	51040	44113	77748	67079	189525	170267	260655	154616	93607	344337	151095	53758	103064	121919
p0115	SMCA4_MOUSE	Transcription activator BRG1 OS=Mus musculus GN=Smarca4 PE=1 SV=1	Smarca4 p-S1419 (z= 3)	Smarca4 1411 - 1427	GRPPAEKLS^PNPPNLTK	Phospho (ST)	1	1	0	632.666	29.8492	3	.0000000003000000000.	3.66227	0.10142	1.39089	26.8863	33.9	30.94	0.000167292	0.067676	49.82	32.6959	44	1411	1427	35.32	1975: Scan 2980 (rt=29.8492) [E:\Larissa\b0516p152_OvP\b0516p152_MS1_C4.RAW]	\\mascot2\inetpub\mascot\data/20120910/F017895.dat	489193	448124	1	200328	340411	324456	293455	278678	314286	371826	297201	274446	695802	635611	279070	664152	676820	818611	604556	834979
p0116	HDGF_MOUSE	Hepatoma-derived growth factor OS=Mus musculus GN=Hdgf PE=1 SV=2	Hdgf p-S165 (z= 2)	Hdgf 157 - 167	RAGDVLEDS^PK	Phospho (ST)	1	1	0	633.79	19.3672	2	.0000000003000.	2.31828	0.0125683	0.996079	17.6824	24.3433	152.74	1.12397e-06	0.00973246	71	46.5113	30	157	167	69.27	1005: Scan 1764 (rt=19.3672) [E:\Larissa\b0516p152_OvP\b0516p152_MS1_C4.RAW]	\\mascot2\inetpub\mascot\data/20120910/F017895.dat	195359	199965	188259	69304	192105	110180	239596	124308	88557	104095	69066	39889	175831	161447	157229	176292	148331	246634	242733	169476
p0117	FBLN2_MOUSE	Fibulin-2 OS=Mus musculus GN=Fbln2 PE=1 SV=1	Fbln2 p-S574 (z= 2)	Fbln2 566 - 575	RVSEMEMAS^R	Phospho (ST)	1	1	0	638.269	21.0115	2	.000000000300.	6.63462	0.0315197	1.33803	16.8222	26.5424	114.05	1.57088e-06	0.123524	67.7	30.3112	99	566	575	63.12	1154: Scan 1956 (rt=21.0115) [E:\Larissa\b0516p152_OvP\b0516p152_MS1_C4.RAW]	\\mascot2\inetpub\mascot\data/20120910/F017895.dat	1	3830608	7869800	2493899	1	276613	4306612	1696878	1	1882351	4019485	27401	5839484	5977003	5021976	408783	5449339	3502328	4233853	5107819
p0118	SRBS2_MOUSE	Sorbin and SH3 domain-containing protein 2 OS=Mus musculus GN=Sorbs2 PE=1 SV=2	Sorbs2 p-S28 (z= 2)	Sorbs2 25 - 36	VQSS^PNLLAAGR	Phospho (ST)	1	1	0.00207564	646.822	36.4533	2	.00003000000000.	1.88663	1.88663	1.88663	36.4533	36.4533	70.7333	0.0178111	0.0178111	29.34	29.34	1	25	36	0	2586: Scan 3741 (rt=36.4533) [E:\Larissa\b0516p152_OvP\b0516p152_MS1_C4.RAW]	\\mascot2\inetpub\mascot\data/20120910/F017895.dat	88207	42144	23043	40839	60980	28494	36857	46356	64760	56274	34424	29214	48466	1	1	40788	39236	23753	50131	56695
p0119	KV5A9_MOUSE	Ig kappa chain V-V region L7 (Fragment) OS=Mus musculus GN=Gm10881 PE=1 SV=1	Gm10881 p-S72 p-S74 p-S76 (z= 4)	Gm10881 60 - 81	TNGSPRLLIKYAS^ES^IS^GIPSRIS^	3 Phospho (ST)	1	1	0.0491865	647.296	38.8883	4	.000000000000030303000000.	4.07161	4.07161	4.07161	38.8883	38.8883	11.1733	1.39112	1.39112	13.13	13.13	1	60	81	7.71	2811: Scan 4024 (rt=38.8883) [E:\Larissa\b0516p152_OvP\b0516p152_MS1_C4.RAW]	\\mascot2\inetpub\mascot\data/20120910/F017895.dat	1	1	1	1	1	1	1	1	1	1	1	26371	1	1	1	1	1	1	1	9258
p0120	PLEC_MOUSE	Plectin OS=Mus musculus GN=Plec PE=1 SV=2	Plec p-T4037 (z= 2)	Plec 4034 - 4043	KQIT^VEELVR	Phospho (ST)	1	1	0	647.846	42.5277	2	.000030000000.	2.91979	0.0442729	1.28235	39.4859	45.5627	300.273	2.23749e-07	0.0473826	78.53	50.6944	41	4034	4043	69.96	3146: Scan 4442 (rt=42.5277) [E:\Larissa\b0516p152_OvP\b0516p152_MS1_C4.RAW]	\\mascot2\inetpub\mascot\data/20120910/F017895.dat	1158478	613256	784081	259357	642526	545789	873412	581511	717647	487792	746820	648847	347056	1297737	873319	1241681	819613	1054026	1115137	1028969
p0121	FLNA_MOUSE	Filamin-A OS=Mus musculus GN=Flna PE=1 SV=5	Flna p-S1459 (z= 2)	Flna 1453 - 1464	CSGPGLS^PGMVR	Phospho (ST)	1	1	0	649.278	37.2828	2	.00000003000000.	4.687	0.0348582	1.18737	34.718	40.6872	476.737	1.01583e-06	0.0326247	69.91	43.408	45	1453	1464	57.92	2662: Scan 3838 (rt=37.2828) [E:\Larissa\b0516p152_OvP\b0516p152_MS1_C4.RAW]	\\mascot2\inetpub\mascot\data/20120910/F017895.dat	1135333	952961	1070683	446419	748521	530420	608242	449144	607717	675061	485122	501199	1336236	187797	832073	1135239	727521	945917	1002342	721227
p0122	SRRM1_MOUSE	Serine/arginine repetitive matrix protein 1 OS=Mus musculus GN=Srrm1 PE=1 SV=2	Srrm1 p-S448 (z= 2)	Srrm1 446 - 456	RES^PSPAPKPR	Phospho (ST)	1	1	0	651.323	11.0963	2	.0003000000000.	1.90216	0.70274	1.48571	10.4615	13.2931	834.347	3.61006e-05	0.00382805	56.52	42.9823	39	446	456	11.6	216: Scan 770 (rt=11.0963) [E:\Larissa\b0516p152_OvP\b0516p152_MS1_C4.RAW]	\\mascot2\inetpub\mascot\data/20120910/F017895.dat	282125	1	807760	39027	353460	1	1	560828	456525	485554	43673	70963	1213171	935405	870431	1174228	849299	1	1	919165
p0123	RGPA1_MOUSE	Ral GTPase-activating protein subunit alpha-1 OS=Mus musculus GN=Ralgapa1 PE=1 SV=1	Ralgapa1 p-S859 (z= 2)	Ralgapa1 857 - 868	RGS^SPGSLEIPK	Phospho (ST)	1	1	0	654.326	31.5614	2	.00030000000000.	3.58978	0.0378491	1.05609	28.8926	35.5606	118.04	5.26891e-05	0.090988	54.15	31.8061	44	857	868	12.87	2136: Scan 3177 (rt=31.5614) [E:\Larissa\b0516p152_OvP\b0516p152_MS1_C4.RAW]	\\mascot2\inetpub\mascot\data/20120910/F017895.dat	174445	225069	245897	172399	171242	116513	163422	174740	167103	159105	169056	95549	299858	215895	127823	273904	267181	285158	260801	314251
p0124	ZHX2_MOUSE	Zinc fingers and homeoboxes protein 2 OS=Mus musculus GN=Zhx2 PE=1 SV=1	Zhx2 p-S238 p-S245 (z= 5) + Oxi	Zhx2 229 - 257	LGSVELLQDS^LGHVMPS^VQLPPNINLVPK	Oxidation (M); 2 Phospho (ST)	1	1	0.0334942	654.93	41.0191	5	.0000000000300002030000000000000.	0.502683	0.502683	0.502683	41.0191	41.0191	15.67	0.558299	0.558299	15.67	15.67	1	229	257	0	3008: Scan 4269 (rt=41.0191) [E:\Larissa\b0516p152_OvP\b0516p152_MS1_C4.RAW]	\\mascot2\inetpub\mascot\data/20120910/F017895.dat	105321	66712	233963	27887	52814	18116	12672	20810	147138	90595	193526	335909	360250	238455	142060	326958	122382	51145	1	152421
p0125	WIZ_MOUSE	Protein Wiz OS=Mus musculus GN=Wiz PE=1 SV=2	Wiz p-S1016 (z= 2)	Wiz 1009 - 1020	GLTHPSSS^PLLK	Phospho (ST)	1	1	0.00625373	658.835	33.3023	2	.00000000300000.	7.81623	0.322788	2.00728	30.981	36.9288	33.93	0.0410137	0.706827	25.76	15.89	20	1009	1020	5.75	2299: Scan 3377 (rt=33.3023) [E:\Larissa\b0516p152_OvP\b0516p152_MS1_C4.RAW]	\\mascot2\inetpub\mascot\data/20120910/F017895.dat	206803	202117	1	107378	140410	135055	142707	118482	135519	171216	120403	104764	311332	1	1	240905	243291	302406	274141	218457
p0126	RHG31_MOUSE	Rho GTPase-activating protein 31 OS=Mus musculus GN=Arhgap31 PE=1 SV=1	Arhgap31 p-S1163 (z= 2)	Arhgap31 1161 - 1172	RNS^APVSVSAVR	Phospho (ST)	1	1	0	661.836	23.8184	2	.00030000000000.	3.23902	0.000664477	1.11673	21.6848	28.2354	14.87	4.05381e-06	0.0157111	65.55	44.0878	41	1161	1172	36.36	1417: Scan 2282 (rt=23.8184) [E:\Larissa\b0516p152_OvP\b0516p152_MS1_C4.RAW]	\\mascot2\inetpub\mascot\data/20120910/F017895.dat	232201	2342376	3446761	925486	1684616	1928102	2440693	1256062	1248203	2039359	1923148	159786	368196	400513	3316388	3220142	3897261	4694878	4589908	3936340
p0127	PALMD_MOUSE	Palmdelphin OS=Mus musculus GN=Palmd PE=1 SV=1	Palmd p-S278 (z= 2)	Palmd 276 - 286	VIS^PGPNFQER	Phospho (ST)	1	1	0.00081085	662.309	32.6785	2	.0003000000000.	1.75482	0.740251	1.28197	30.1536	36.356	23.22	0.00576606	0.590518	33.79	17.9214	7	276	286	33.79	2242: Sum of 2 scans in range 3305 (rt=32.6785) to 3315 (rt=32.7643) [E:\Larissa\b0516p152_OvP\b0516p152_MS1_C4.RAW]	\\mascot2\inetpub\mascot\data/20120910/F017895.dat	68625	51887	74834	25538	50388	44129	89631	56138	91560	51124	83172	77527	232163	256485	18888	77190	71067	171124	63888	178146
p0128	TGFI1_MOUSE	Transforming growth factor beta-1-induced transcript 1 protein OS=Mus musculus GN=Tgfb1i1 PE=1 SV=2	Tgfb1i1 p-S194 (z= 2)	Tgfb1i1 190 - 201	EGCPS^PPGQTSK	Phospho (ST)	1	1	0	662.767	12.6005	2	.00000300000000.	1.84484	0.218873	1.25388	11.9996	16.1777	189.72	2.44053e-06	0.176777	65.21	28.193	67	190	201	50.14	361: Scan 953 (rt=12.6005) [E:\Larissa\b0516p152_OvP\b0516p152_MS1_C4.RAW]	\\mascot2\inetpub\mascot\data/20120910/F017895.dat	717747	727446	788989	709184	725464	709753	816792	773211	585323	618374	581851	332970	643393	516485	549164	604633	593628	848251	735600	607109
p0129	RBP1_MOUSE	RalA-binding protein 1 OS=Mus musculus GN=Ralbp1 PE=1 SV=4	Ralbp1 p-S34 (z= 3)	Ralbp1 27 - 43	TPSSEEIS^PTKFPGLYR	Phospho (ST)	1	1	0	663.651	54.2591	3	.0000000030000000000.	6.86321	0.0419657	1.24279	50.8576	56.8433	24.2333	2.83826e-06	0.0936363	69.37	42.5435	31	27	43	16.68	4157: Scan 5789 (rt=54.2591) [E:\Larissa\b0516p152_OvP\b0516p152_MS1_C4.RAW]	\\mascot2\inetpub\mascot\data/20120910/F017895.dat	319174	176986	177551	201496	266461	178233	234578	216383	306120	226399	267172	326561	390805	328284	190669	373986	332528	226048	283348	407031
p0130	PK3CA_MOUSE	Phosphatidylinositol-4,5-bisphosphate 3-kinase catalytic subunit alpha isoform OS=Mus musculus GN=Pik3ca PE=1 SV=2	Pik3ca p-S275 (z= 3) + Oxi	Pik3ca 275 - 290	S^CIMLGRMPNLMLMAK	3 Oxidation (M); Phospho (ST)	1	1	0.0369946	665.294	37.8716	3	.030020002000002000.	5.73198	5.73198	5.73198	37.8716	37.8716	14.51	0.814194	0.814194	14.51	14.51	1	275	290	10.67	2717: Scan 3906 (rt=37.8716) [E:\Larissa\b0516p152_OvP\b0516p152_MS1_C4.RAW]	\\mascot2\inetpub\mascot\data/20120910/F017895.dat	1	37724	39084	24782	43138	21146	38968	28718	57495	18314	30883	33508	1	1	24764	32817	45240	47127	56998	47263
p0131	WRIP1_MOUSE	ATPase WRNIP1 OS=Mus musculus GN=Wrnip1 PE=1 SV=2	Wrnip1 p-S153 (z= 2)	Wrnip1 142 - 155	RPAAAAAAGSAS^PR	Phospho (ST)	1	1	0	667.322	11.8378	2	.0000000000003000.	1.90456	0.418771	1.42334	11.2649	14.1978	74.82	2.91579e-10	2.14864e-06	106.86	78.1587	31	142	155	22.56	284: Scan 859 (rt=11.8378) [E:\Larissa\b0516p152_OvP\b0516p152_MS1_C4.RAW]	\\mascot2\inetpub\mascot\data/20120910/F017895.dat	690594	604986	562754	348006	436671	13020	1	457068	428822	546053	457826	346504	797153	688547	599382	616967	618276	12956	12314	624083
p0132	LPPR5_MOUSE	Lipid phosphate phosphatase-related protein type 5 OS=Mus musculus GN=Lppr5 PE=2 SV=1	Lppr5 p-T295 (z= 4) + Oxi	Lppr5 278 - 299	QPENGHIHRDNVARMPMT^NIPR	Gln->pyro-Glu (N-term Q); 2 Oxidation (M); Phospho (ST)	1	1	0.0302164	670.312	53.6001	4	.100000000000000202300000.	4.46547	4.46547	4.46547	53.6001	53.6001	15.53	0.709542	0.709542	15.53	15.53	1	278	299	11.69	4094: Scan 5712 (rt=53.6001) [E:\Larissa\b0516p152_OvP\b0516p152_MS1_C4.RAW]	\\mascot2\inetpub\mascot\data/20120910/F017895.dat	9012428	8326192	9765767	5788060	6825662	2739822	3980869	7079544	5335398	3992350	3642160	7112344	10092868	6135798	9318971	5946350	4964072	9198403	7910207	9031203
p0133	PRC2A_MOUSE	Protein PRRC2A OS=Mus musculus GN=Prrc2a PE=1 SV=1	Prrc2a p-S1382 (z= 2)	Prrc2a 1380 - 1390	SFS^SQRPGMDR	Phospho (ST)	1	1	0.00782586	674.281	19.5632	2	.0003000000000.	1.87192	0.0598763	1.0774	17.4876	24.2787	171.69	0.03762	0.527924	23.54	13.282	15	1380	1390	7.37	1024: Scan 1787 (rt=19.5632) [E:\Larissa\b0516p152_OvP\b0516p152_MS1_C4.RAW]	\\mascot2\inetpub\mascot\data/20120910/F017895.dat	723758	595882	727134	455006	678768	260965	390843	400744	363323	484330	389818	360897	992168	775840	553533	871453	605907	634370	466229	607444
p0134	MYOF_MOUSE	Myoferlin OS=Mus musculus GN=Myof PE=1 SV=2	Myof p-S174 (z= 2)	Myof 168 - 180	GPSGTVS^EAQLAR	Phospho (ST)	1	1	0	676.816	26.1628	2	.000000030000000.	4.66832	0.00865595	1.14582	24.0021	30.3659	44.19	2.37877e-07	0.0581467	77.88	51.6589	38	168	180	28.56	1635: Scan 2553 (rt=26.1628) [E:\Larissa\b0516p152_OvP\b0516p152_MS1_C4.RAW]	\\mascot2\inetpub\mascot\data/20120910/F017895.dat	182919	27860	154182	92307	158391	103345	197660	99727	210972	221297	159512	145270	158465	150232	124556	126587	177856	167171	152464	216615
p0135	SRRM2_MOUSE	Serine/arginine repetitive matrix protein 2 OS=Mus musculus GN=Srrm2 PE=1 SV=3	Srrm2 p-S2404 (z= 2)	Srrm2 2404 - 2415	S^PVPSAFSDQSR	Phospho (ST)	1	1	0	679.294	30.3613	2	.03000000000000.	2.66058	0.196643	1.23309	28.1783	34.3836	1248.08	9.18128e-06	0.000926619	61.46	44.7656	18	2404	2415	41.11	2022: Scan 3038 (rt=30.3613) [E:\Larissa\b0516p152_OvP\b0516p152_MS1_C4.RAW]	\\mascot2\inetpub\mascot\data/20120910/F017895.dat	2383478	2154227	5962	1545106	1725309	1891644	2168911	1329182	1245182	1407552	1026260	714992	2449900	2292165	1645223	2292245	2433452	3312902	2878215	2498085
p0136	F117B_MOUSE	Protein FAM117B OS=Mus musculus GN=Fam117b PE=1 SV=1	Fam117b p-S216 (z= 3)	Fam117b 214 - 231	TSS^LDTLAAPYLAGHWPR	Phospho (ST)	1	1	0.0414031	679.327	70.6949	3	.00030000000000000000.	1.13139	1.13139	1.13139	70.6949	70.6949	12.1733	0.797848	0.797848	14.13	14.13	1	214	231	2.46	5471: Scan 7638 (rt=70.6949) [E:\Larissa\b0516p152_OvP\b0516p152_MS1_C4.RAW]	\\mascot2\inetpub\mascot\data/20120910/F017895.dat	101375	63123	111203	46831	63885	60028	51072	50066	65337	41483	42498	81954	126337	83665	40483	128261	61776	44773	52948	72309
p0137	GSK3B_MOUSE	Glycogen synthase kinase-3 beta OS=Mus musculus GN=Gsk3b PE=1 SV=2	Gsk3b p-S219 (z= 2)	Gsk3b 210 - 220	GEPNVSYICS^R	Phospho (ST)	1	1	0.000743766	681.284	29.9518	2	.0000000000300.	1.42321	0.884675	1.13769	29.9518	35.59	139.893	0.00332833	0.350683	34.69	23.66	3	210	220	2.17	1985: Scan 2992 (rt=29.9518) [E:\Larissa\b0516p152_OvP\b0516p152_MS1_C4.RAW]	\\mascot2\inetpub\mascot\data/20120910/F017895.dat	1	3144131	2134712	3028473	2612636	2919472	3490719	2504502	3024490	3324371	3259422	1	4161549	3746847	3210100	3679920	5019706	4526187	5017115	4994128
p0138	GSK3B_MOUSE	Glycogen synthase kinase-3 beta OS=Mus musculus GN=Gsk3b PE=1 SV=2	Gsk3b p-Y216 (z= 2)	Gsk3b 210 - 220	GEPNVSY^ICSR	Phospho (Y)	1	1	0	681.285	30.9682	2	.0000000400000.	5.08892	0.0414178	1.14549	27.4974	36.0465	92.2233	3.36512e-06	0.0977594	64.73	38.4838	184	210	220	15.75	2078: Scan 3108 (rt=30.9682) [E:\Larissa\b0516p152_OvP\b0516p152_MS1_C4.RAW]	\\mascot2\inetpub\mascot\data/20120910/F017895.dat	3928636	3144131	2134712	3028473	2612636	2919472	3490719	2504502	3024490	3324371	3259422	2713863	4161549	3746847	3210100	3679920	5019706	4526187	5017115	4994128
p0139	SVIL_MOUSE	Supervillin OS=Mus musculus GN=Svil PE=1 SV=1	Svil p-S960 (z= 3)	Svil 958 - 976	RGS^LELGNPSAAHLGDELK	Phospho (ST)	1	1	0	682.003	47.7602	3	.000300000000000000000.	7.26955	0.11681	1.34158	44.2964	50.592	222.127	6.49162e-08	0.0445027	85.34	63.026	45	958	976	48.7	3584: Scan 5040 (rt=47.7602) [E:\Larissa\b0516p152_OvP\b0516p152_MS1_C4.RAW]	\\mascot2\inetpub\mascot\data/20120910/F017895.dat	1406939	1422403	2073616	608412	1059763	745931	1139358	895733	1095924	858967	1675184	1097404	2106389	2499666	1342150	2420195	1473425	1392439	1826629	1577717
p0140	WWC2_MOUSE	Protein WWC2 OS=Mus musculus GN=Wwc2 PE=2 SV=1	Wwc2 p-S269 (z= 2)	Wwc2 268 - 279	SS^PVNSHLSLSR	Phospho (ST)	1	1	0	682.325	27.3638	2	.00300000000000.	1.88189	0.0995701	1.08572	25.0096	31.581	52.33	2.12376e-07	0.0737899	78	39.131	29	268	279	7.73	1743: Scan 2692 (rt=27.3638) [E:\Larissa\b0516p152_OvP\b0516p152_MS1_C4.RAW]	\\mascot2\inetpub\mascot\data/20120910/F017895.dat	340615	1	16521	234297	445521	211092	293385	253779	221763	261841	187615	156242	346775	408341	281229	362903	367382	459021	372101	417723
p0141	RBBP6_MOUSE	E3 ubiquitin-protein ligase RBBP6 OS=Mus musculus GN=Rbbp6 PE=1 SV=5	Rbbp6 p-S1179 (z= 2)	Rbbp6 1170 - 1181	VEGTEIVKPS^PK	Phospho (ST)	1	1	0	682.348	22.4102	2	.00000000003000.	2.94465	0.269014	1.18411	20.4034	26.6666	71.2887	1.8409e-07	0.0101994	79.35	44.4024	42	1170	1181	60.2	1286: Scan 2119 (rt=22.4102) [E:\Larissa\b0516p152_OvP\b0516p152_MS1_C4.RAW]	\\mascot2\inetpub\mascot\data/20120910/F017895.dat	452130	420179	420903	159143	269950	223667	470685	235336	259049	281967	205417	156591	590525	488192	364017	525765	491684	508949	487154	558795
p0142	PTRF_MOUSE	Polymerase I and transcript release factor OS=Mus musculus GN=Ptrf PE=1 SV=1	Ptrf p-S302 (z= 2)	Ptrf 302 - 312	S^FTPDHVVYAR	Phospho (ST)	1	1	0	686.31	36.9721	2	.0300000000000.	6.22833	0.00909314	0.996689	33.8861	40.5057	105.077	3.96377e-05	0.0155593	55.88	40.1676	29	302	312	7.84	2632: Scan 3802 (rt=36.9721) [E:\Larissa\b0516p152_OvP\b0516p152_MS1_C4.RAW]	\\mascot2\inetpub\mascot\data/20120910/F017895.dat	399765	313893	442192	252415	283123	236397	218211	231049	380828	425345	566104	595738	391440	363693	282708	291939	387566	377827	368020	291050
p0143	SRRM1_MOUSE	Serine/arginine repetitive matrix protein 1 OS=Mus musculus GN=Srrm1 PE=1 SV=2	Srrm1 p-S572 p-S574 (z= 3)	Srrm1 570 - 587	RRS^PS^PAPPPPPPPPPPR	2 Phospho (ST)	1	1	0	686.337	23.4321	3	.00030300000000000000.	4.23624	0.0128667	1.06113	20.2767	28.8503	834.347	9.44117e-11	0.0148711	113.81	69.6703	116	570	587	104.65	1383: Scan 2238 (rt=23.4321) [E:\Larissa\b0516p152_OvP\b0516p152_MS1_C4.RAW]	\\mascot2\inetpub\mascot\data/20120910/F017895.dat	2392452	1181170	635290	1452840	1833002	1213826	2478024	1578381	2308596	2741984	3544298	3402400	2947040	2454049	1498189	3373775	4771073	3525072	3312493	4492566
p0144	CBY1_MOUSE	Protein chibby homolog 1 OS=Mus musculus GN=Cby1 PE=2 SV=1	Cby1 p-S20 (z= 2)	Cby1 18 - 29	SAS^LSNLHSLDR	Phospho (ST)	1	1	0	690.322	34.3489	2	.00030000000000.	6.94697	0.00083731	1.17558	31.775	37.8474	32.61	3.81626e-06	0.00186828	66.7	49.6236	25	18	29	12.94	2398: Scan 3498 (rt=34.3489) [E:\Larissa\b0516p152_OvP\b0516p152_MS1_C4.RAW]	\\mascot2\inetpub\mascot\data/20120910/F017895.dat	340970	284159	6220	215525	199076	165818	167162	172010	207993	213411	174642	166266	356510	1	238518	294929	357184	219025	310607	304779
p0145	VINC_MOUSE	Vinculin OS=Mus musculus GN=Vcl PE=1 SV=4	Vcl p-S721 (z= 2)	Vcl 721 - 732	S^LLDASEEAIKK	Phospho (ST)	1	1	0	692.345	39.7237	2	.03000000000000.	1.90469	0.0170432	1.06118	36.5957	42.8924	283.703	1.21667e-07	0.00537181	81.23	53.1227	48	721	732	46.43	2890: Scan 4121 (rt=39.7237) [E:\Larissa\b0516p152_OvP\b0516p152_MS1_C4.RAW]	\\mascot2\inetpub\mascot\data/20120910/F017895.dat	2492244	2617761	2992414	1504192	1349207	1078982	1575308	1260862	1132404	1206018	1394320	1054619	2733106	2400194	1666012	2473210	1437100	1468298	2218044	1468308
p0146	PGAM1_MOUSE	Phosphoglycerate mutase 1 OS=Mus musculus GN=Pgam1 PE=1 SV=3	Pgam1 p-S14 (z= 2)	Pgam1 11 - 21	HGES^AWNLENR	Phospho (ST)	1	1	0	696.79	33.5528	2	.0000300000000.	1.60865	0.655761	1.00836	33.1658	35.677	63.6333	0.000260167	0.00113031	46.08	41.4433	3	11	21	46.08	2323: Scan 3406 (rt=33.5528) [E:\Larissa\b0516p152_OvP\b0516p152_MS1_C4.RAW]	\\mascot2\inetpub\mascot\data/20120910/F017895.dat	133708	82284	1	49959	50809	22675	41656	28993	37650	52823	103766	1	173795	1	1	125777	57511	30239	35688	60280
p0147	ZC3H4_MOUSE	Zinc finger CCCH domain-containing protein 4 OS=Mus musculus GN=Zc3h4 PE=1 SV=2	Zc3h4 p-S1276 (z= 2)	Zc3h4 1266 - 1279	TGTGSPFAGNS^PAR	Phospho (ST)	1	1	5.13961e-05	700.306	24.0802	2	.0000000000030000.	2.66555	0.0371459	1.11749	22.1839	28.3983	65.9166	0.0014904	0.181508	39.65	24.431	41	1266	1279	27.07	1440: Scan 2312 (rt=24.0802) [E:\Larissa\b0516p152_OvP\b0516p152_MS1_C4.RAW]	\\mascot2\inetpub\mascot\data/20120910/F017895.dat	69168	305421	332399	197888	290561	250145	419584	236547	218667	259484	176897	124195	395779	423710	257492	371953	423173	549747	533713	453055
p0148	ABL1_MOUSE	Tyrosine-protein kinase ABL1 OS=Mus musculus GN=Abl1 PE=1 SV=3	Abl1 p-S715 (z= 2)	Abl1 715 - 726	S^CSASCMPHGAR	Phospho (ST)	1	1	0.00119852	700.749	13.4577	2	.03000000000000.	1.07729	1.07729	1.07729	13.4577	13.4577	32.67	0.00256858	0.00256858	32.67	32.67	1	715	726	4.24	446: Scan 1058 (rt=13.4577) [E:\Larissa\b0516p152_OvP\b0516p152_MS1_C4.RAW]	\\mascot2\inetpub\mascot\data/20120910/F017895.dat	39942	28151	41384	25708	30239	8909	1	17658	20005	18278	23863	13706	42892	37828	1	38658	18264	11417	7851	23722
p0149	STK11_MOUSE	Serine/threonine-protein kinase STK11 OS=Mus musculus GN=Stk11 PE=1 SV=1	Stk11 p-S31 (z= 2)	Stk11 29 - 39	IDS^TEVIYQPR	Phospho (ST)	1	1	0	700.83	37.1714	2	.0003000000000.	3.69668	0.0185386	1.25583	34.4563	40.5756	11.9033	0.00108646	0.317297	41.88	23.3894	35	29	39	10.61	2651: Scan 3825 (rt=37.1714) [E:\Larissa\b0516p152_OvP\b0516p152_MS1_C4.RAW]	\\mascot2\inetpub\mascot\data/20120910/F017895.dat	363618	319819	384870	210229	244344	211045	326914	227923	216302	190309	209057	151527	451668	202162	258550	413831	277228	307330	463532	306365
p0150	TGFI1_MOUSE	Transforming growth factor beta-1-induced transcript 1 protein OS=Mus musculus GN=Tgfb1i1 PE=1 SV=2	Tgfb1i1 p-T188 (z= 3)	Tgfb1i1 170 - 189	VQNHLPASGPPQPPAASPT^R	Phospho (ST)	1	1	0	701.346	26.9133	3	.0000000000000000000300.	6.62956	0.0060044	1.57941	24.8569	31.5792	202.67	1.9606e-06	0.00296776	70.95	48.3971	66	170	189	10.48	1702: Scan 2640 (rt=26.9133) [E:\Larissa\b0516p152_OvP\b0516p152_MS1_C4.RAW]	\\mascot2\inetpub\mascot\data/20120910/F017895.dat	1	1	2651121	1710974	4711672	2497278	3846290	2209376	2662924	2900011	2183956	1929039	3474682	3309339	2640967	3434300	4187226	5138177	4693193	4830682
p0151	TR150_MOUSE	Thyroid hormone receptor-associated protein 3 OS=Mus musculus GN=Thrap3 PE=1 SV=1	Thrap3 p-S320 (z= 2)	Thrap3 320 - 333	S^PPATGSAYGSSQK	Phospho (ST)	1	1	0	709.302	13.7628	2	.0300000000000000.	1.86878	0.0230905	1.11863	13.208	16.8734	211.77	1.60708e-05	0.0231101	58.64	37.6907	14	320	333	24.83	477: Scan 1096 (rt=13.7628) [E:\Larissa\b0516p152_OvP\b0516p152_MS1_C4.RAW]	\\mascot2\inetpub\mascot\data/20120910/F017895.dat	94871	85902	79454	72797	89444	78968	113023	91110	47305	36666	58420	26190	98311	91983	50190	98150	67785	94994	106556	83611
p0152	IDHC_MOUSE	Isocitrate dehydrogenase [NADP] cytoplasmic OS=Mus musculus GN=Idh1 PE=1 SV=2	Idh1 p-T311 (z= 2)	Idh1 302 - 314	TVEAEAAHGT^VTR	Phospho (ST)	1	1	0.0271106	711.318	14.5223	2	.000000000030000.	7.84658	1.75486	4.83746	14.5223	17.8374	23.94	0.375206	1.29087	16.09	11.204	5	302	314	11.67	549: Scan 1187 (rt=14.5223) [E:\Larissa\b0516p152_OvP\b0516p152_MS1_C4.RAW]	\\mascot2\inetpub\mascot\data/20120910/F017895.dat	75321	61560	1	36499	6074	15648	71665	23933	17720	16090	1	19170	70016	28418	64867	65862	15456	74280	55402	39742
p0153	PUM1_MOUSE	Pumilio homolog 1 OS=Mus musculus GN=Pum1 PE=1 SV=2	Pum1 p-S710 (z= 2)	Pum1 708 - 719	RDS^LTGSSDLYK	Phospho (ST)	1	1	0	711.322	28.2723	2	.00030000000000.	7.92691	0.0584203	1.64868	25.9372	32.4173	70.2099	7.46945e-07	0.00114523	72.79	49.7858	26	708	719	29.16	1829: Scan 2797 (rt=28.2723) [E:\Larissa\b0516p152_OvP\b0516p152_MS1_C4.RAW]	\\mascot2\inetpub\mascot\data/20120910/F017895.dat	16437	359122	1	229273	331523	239219	421809	289204	237761	319908	1	217476	658039	630097	13760	606585	536358	639195	504475	619854
p0154	ATX2L_MOUSE	Ataxin-2-like protein OS=Mus musculus GN=Atxn2l PE=1 SV=1	Atxn2l p-S339 (z= 2)	Atxn2l 331 - 343	QGSGRESPS^LVSR	Gln->pyro-Glu (N-term Q); Phospho (ST)	1	1	0	711.825	22.2559	2	.100000000300000.	4.55755	0.0428411	1.14346	20.4117	26.5794	237.453	0.000337126	0.028437	46.41	34.8067	45	331	343	11.7	1272: Scan 2101 (rt=22.2559) [E:\Larissa\b0516p152_OvP\b0516p152_MS1_C4.RAW]	\\mascot2\inetpub\mascot\data/20120910/F017895.dat	1	1328715	1	854416	1195746	998916	1696272	1168497	1205847	1375720	1259302	1122390	2108095	1694250	1368824	1531696	2160249	2272330	1928655	2608290
p0155	NAV1_MOUSE	Neuron navigator 1 OS=Mus musculus GN=Nav1 PE=1 SV=2	Nav1 p-T537 p-S552 (z= 4)	Nav1 537 - 563	T^PPVAVTSPITHTAQS^ALKVAGKPEGK	2 Phospho (ST)	1	1	0.0342048	712.116	59.5863	4	.03000000000000003000000000000.	3.52476	3.52476	3.52476	59.5863	59.5863	14.88	0.63392	0.63392	14.88	14.88	1	537	563	8.27	4613: Scan 6401 (rt=59.5863) [E:\Larissa\b0516p152_OvP\b0516p152_MS1_C4.RAW]	\\mascot2\inetpub\mascot\data/20120910/F017895.dat	642571	529537	830715	374190	633375	321888	273365	337858	340483	388149	380236	586417	1176888	940634	522227	1668777	512466	634099	387111	612316
p0156	RBM25_MOUSE	RNA-binding protein 25 OS=Mus musculus GN=Rbm25 PE=1 SV=1	Rbm25 p-S675 (z= 2)	Rbm25 670 - 683	LGASNS^PGQPNSVK	Phospho (ST)	1	1	0	718.335	15.2661	2	.0000003000000000.	7.38882	0.0388673	1.83116	13.644	19.2947	105.98	8.39158e-05	0.0764576	52.58	32.4112	72	670	683	23.55	619: Scan 1276 (rt=15.2661) [E:\Larissa\b0516p152_OvP\b0516p152_MS1_C4.RAW]	\\mascot2\inetpub\mascot\data/20120910/F017895.dat	2746981	1975888	2385571	2026228	3056216	2698455	3233993	2023792	2491447	2443648	2002681	2037000	2837759	949303	2361044	2445371	4217243	3473594	3452600	3852478
p0157	CGNL1_MOUSE	Cingulin-like protein 1 OS=Mus musculus GN=Cgnl1 PE=1 SV=2	Cgnl1 p-S284 (z= 2)	Cgnl1 281 - 293	RQDS^AGPILDGAR	Phospho (ST)	1	1	0	718.337	27.8725	2	.000030000000000.	2.97649	0.104396	1.01004	25.5338	32.1014	57.65	2.16358e-07	0.00157711	78.73	53.7879	33	281	293	69.99	1792: Scan 2751 (rt=27.8725) [E:\Larissa\b0516p152_OvP\b0516p152_MS1_C4.RAW]	\\mascot2\inetpub\mascot\data/20120910/F017895.dat	264752	228381	142537	134315	224310	102972	108388	156520	218220	170966	116312	166508	236094	176144	128337	246489	216537	258471	178296	288095
p0158	SREC2_MOUSE	Scavenger receptor class F member 2 OS=Mus musculus GN=Scarf2 PE=1 SV=1	Scarf2 p-S672 (z= 2)	Scarf2 664 - 678	HSAAAAAPS^PPPAGR	Phospho (ST)	1	1	0	719.338	14.5306	2	.00000000030000000.	1.89787	0.127665	1.38309	13.4199	17.8911	31.42	1.57571e-05	0.0398499	60.08	36.8733	24	664	678	45.24	550: Scan 1188 (rt=14.5306) [E:\Larissa\b0516p152_OvP\b0516p152_MS1_C4.RAW]	\\mascot2\inetpub\mascot\data/20120910/F017895.dat	151226	669543	729481	616496	975788	819420	955717	595777	741720	755711	583014	588689	830921	356442	739912	874152	1244297	1076077	1061935	1169389
p0159	LMNA_MOUSE	Prelamin-A/C OS=Mus musculus GN=Lmna PE=1 SV=2	Lmna p-S22 (z= 2)	Lmna 12 - 25	SGAQASSTPLS^PTR	Phospho (ST)	1	1	0	720.334	18.8621	2	.0000000000030000.	7.79327	0.0636891	1.36942	17.1172	26.1585	306.605	2.24953e-05	0.193517	58.24	27.4297	176	12	25	41.33	958: Scan 1704 (rt=18.8621) [E:\Larissa\b0516p152_OvP\b0516p152_MS1_C4.RAW]	\\mascot2\inetpub\mascot\data/20120910/F017895.dat	1304042	6167154	6515905	2928820	7183848	6546345	6755860	3131521	5633981	5042203	4223692	4072692	9091425	8530601	6598335	6760955	9000390	9782805	8625711	9226138
p0160	RBP2_MOUSE	E3 SUMO-protein ligase RanBP2 OS=Mus musculus GN=Ranbp2 PE=1 SV=2	Ranbp2 p-S2641 (z= 3)	Ranbp2 2637 - 2656	HSSSS^PVSGTMDKPVDLSTR	Phospho (ST)	1	1	0	723.331	32.8601	3	.0000030000000000000000.	7.64802	0.0430278	1.09158	29.7734	36.455	107.963	1.11328e-07	0.00995472	83.39	49.24	38	2637	2656	8.05	2258: Scan 3326 (rt=32.8601) [E:\Larissa\b0516p152_OvP\b0516p152_MS1_C4.RAW]	\\mascot2\inetpub\mascot\data/20120910/F017895.dat	510989	477807	439186	185415	230807	1	1	1	211238	1	190784	129691	621996	612593	11864	572379	398970	7477	1	453605
p0161	SC61B_MOUSE	Protein transport protein Sec61 subunit beta OS=Mus musculus GN=Sec61b PE=1 SV=3	Sec61b p-S14 (z= 2)	Sec61b 2 - 16	PGPTPSGTNVGSS^GR	Phospho (ST)	1	1	0	725.822	15.283	2	.00000000000003000.	6.96717	0.00851067	1.08251	14.2158	19.0624	98.43	5.65161e-06	0.195576	64.56	29.9323	35	2	16	11.93	621: Scan 1278 (rt=15.283) [E:\Larissa\b0516p152_OvP\b0516p152_MS1_C4.RAW]	\\mascot2\inetpub\mascot\data/20120910/F017895.dat	66859	55076	45315	50927	88547	70058	94869	45486	91483	65031	51152	61222	67499	1	48875	85399	76337	69857	71737	81754
p0162	LAP2_MOUSE	Protein LAP2 OS=Mus musculus GN=Erbb2ip PE=1 SV=3	Erbb2ip p-S869 (z= 2)	Erbb2ip 867 - 879	SHS^ITNMETGGLK	Phospho (ST)	1	1	0	727.824	29.8925	2	.000300000000000.	4.13172	0.14174	1.29083	27.4699	33.7927	109.45	1.77757e-05	0.045552	59.57	38.8076	25	867	879	17.46	1979: Scan 2985 (rt=29.8925) [E:\Larissa\b0516p152_OvP\b0516p152_MS1_C4.RAW]	\\mascot2\inetpub\mascot\data/20120910/F017895.dat	18880	109484	1	1	79333	59868	50313	74701	103657	85150	52429	76147	131880	119180	35037	165449	98398	103643	111753	138433
p0163	FA65A_MOUSE	Protein FAM65A OS=Mus musculus GN=Fam65a PE=1 SV=1	Fam65a p-S22 (z= 2)	Fam65a 20 - 32	SQS^FAGVLGSHER	Phospho (ST)	1	1	0	727.827	39.1279	2	.000300000000000.	4.53971	0.0227085	0.877622	35.8743	42.4468	49.11	4.21861e-07	0.000732993	76.04	57.2769	48	20	32	14.27	2833: Scan 4052 (rt=39.1279) [E:\Larissa\b0516p152_OvP\b0516p152_MS1_C4.RAW]	\\mascot2\inetpub\mascot\data/20120910/F017895.dat	576269	488206	546132	282542	388786	266243	343463	306579	408898	413678	361949	312030	616113	1	487413	607405	411973	405613	568811	406203
p0164	CYTSA_MOUSE	Cytospin-A OS=Mus musculus GN=Specc1l PE=1 SV=1	Specc1l p-S833 (z= 2)	Specc1l 831 - 843	RSS^TSSEPTPTVK	Phospho (ST)	1	1	0	728.84	13.6183	2	.000300000000000.	1.82793	0.151715	1.1405	12.6968	17.3253	97.23	2.02381e-05	0.0271743	59.23	40.6028	47	831	843	15	462: Scan 1078 (rt=13.6183) [E:\Larissa\b0516p152_OvP\b0516p152_MS1_C4.RAW]	\\mascot2\inetpub\mascot\data/20120910/F017895.dat	206730	195893	213927	166648	207579	160431	184380	208558	194396	182351	218163	170969	248519	190210	152434	189663	206173	200861	198538	235086
p0165	UBP2L_MOUSE	Ubiquitin-associated protein 2-like OS=Mus musculus GN=Ubap2l PE=1 SV=1	Ubap2l p-S436 (z= 2)	Ubap2l 428 - 440	SANDSTVHS^PFTK	Phospho (ST)	1	1	0	735.822	19.3085	2	.000000000300000.	4.21433	0.126898	1.31116	19.1235	24.0956	155.83	0.000167238	0.0986374	49.32	29.9671	24	428	440	21.13	999: Scan 1757 (rt=19.3085) [E:\Larissa\b0516p152_OvP\b0516p152_MS1_C4.RAW]	\\mascot2\inetpub\mascot\data/20120910/F017895.dat	114568	152590	179861	63900	187386	63032	174720	1	100659	114127	73281	54216	221177	227937	197268	157438	213314	316570	214155	267915
p0166	STK3_MOUSE	Serine/threonine-protein kinase 3 OS=Mus musculus GN=Stk3 PE=1 SV=1	Stk3 p-S391 (z= 3)	Stk3 388 - 405	NATS^PQVQRPSFMDYFDK	Phospho (ST)	1	1	0.00317078	737.659	65.1249	3	.00003000000000000000.	1.86959	0.139494	0.780557	65.1249	66.9992	17.2333	0.0328531	1.17693	28.6	16.145	6	388	405	10.77	5059: Scan 7026 (rt=65.1249) [E:\Larissa\b0516p152_OvP\b0516p152_MS1_C4.RAW]	\\mascot2\inetpub\mascot\data/20120910/F017895.dat	156427	176384	164283	65102	100167	50538	90529	66066	51596	44432	51642	83435	189639	180525	79540	170590	81469	111318	96201	114385
p0167	CNOT2_MOUSE	CCR4-NOT transcription complex subunit 2 OS=Mus musculus GN=Cnot2 PE=2 SV=2	Cnot2 p-S165 (z= 2)	Cnot2 155 - 168	TNSMSSSGLGS^PNR	Phospho (ST)	1	1	0	737.806	19.6381	2	.0000000000030000.	1.9082	0.0733401	1.04273	17.6418	23.8797	27.4	8.87165e-07	0.0111867	70.41	44.5913	46	155	168	32.13	1032: Scan 1796 (rt=19.6381) [E:\Larissa\b0516p152_OvP\b0516p152_MS1_C4.RAW]	\\mascot2\inetpub\mascot\data/20120910/F017895.dat	257791	220106	238508	252123	322779	157568	246990	236272	203006	239120	179409	158958	273677	346239	251680	269976	344256	374880	302459	354641
p0168	AAK1_MOUSE	AP2-associated protein kinase 1 OS=Mus musculus GN=Aak1 PE=1 SV=2	Aak1 p-T604 (z= 2)	Aak1 601 - 613	VQTT^PPPTIQGQK	Phospho (ST)	1	1	0	737.871	20.1962	2	.000030000000000.	2.38153	0.0201443	1.06276	18.407	25.0668	127.94	3.26718e-05	0.210541	56.94	26.9374	47	601	613	12.51	1080: Scan 1861 (rt=20.1962) [E:\Larissa\b0516p152_OvP\b0516p152_MS1_C4.RAW]	\\mascot2\inetpub\mascot\data/20120910/F017895.dat	1	359340	350238	179260	352033	202854	380051	245661	249271	246449	231191	204951	375553	377034	333272	402539	407371	444690	402408	525338
p0169	GNL3_MOUSE	Guanine nucleotide-binding protein-like 3 OS=Mus musculus GN=Gnl3 PE=1 SV=2	Gnl3 p-S505 (z= 3)	Gnl3 503 - 523	ELS^PEQSTAGKPSDGSSALDR	Phospho (ST)	1	1	0	738	25.2352	3	.00030000000000000000000.	7.3687	0.117495	1.23914	22.9763	29.4463	43.51	4.84483e-06	0.0793584	67.03	42.0959	39	503	523	24.41	1546: Scan 2445 (rt=25.2352) [E:\Larissa\b0516p152_OvP\b0516p152_MS1_C4.RAW]	\\mascot2\inetpub\mascot\data/20120910/F017895.dat	1	910295	858203	414804	837081	731939	1432348	519059	849193	679881	768473	585373	1192581	1054153	785125	1012208	1450868	1542306	1333791	1421529
p0170	M4K5_MOUSE	Mitogen-activated protein kinase kinase kinase kinase 5 OS=Mus musculus GN=Map4k5 PE=2 SV=2	Map4k5 p-S335 (z= 3)	Map4k5 333 - 350	TAS^EINFDKLQFEPPLRK	Phospho (ST)	1	1	0	738.375	61.7534	3	.00030000000000000000.	7.37439	0.0295485	1.41459	58.0219	63.8783	114.053	1.52555e-05	0.0163837	61.48	39.7312	41	333	350	19.54	4798: Scan 6649 (rt=61.7534) [E:\Larissa\b0516p152_OvP\b0516p152_MS1_C4.RAW]	\\mascot2\inetpub\mascot\data/20120910/F017895.dat	626935	623790	727921	311540	508482	320889	252635	323034	485476	606414	588028	843589	876845	619113	25622	935561	516746	434724	277593	743118
p0171	NOP56_MOUSE	Nucleolar protein 56 OS=Mus musculus GN=Nop56 PE=1 SV=2	Nop56 p-S513 (z= 3)	Nop56 505 - 524	KAPKEELAS^DLEEMATSSAK	Phospho (ST)	1	1	0	739.015	60.4369	3	.0000000003000000000000.	3.73887	0.0280159	1.20494	55.9875	62.4689	260.523	1.00674e-06	0.0320312	73.8	48.525	36	505	524	68.1	4688: Scan 6499 (rt=60.4369) [E:\Larissa\b0516p152_OvP\b0516p152_MS1_C4.RAW]	\\mascot2\inetpub\mascot\data/20120910/F017895.dat	17655	1377834	1986042	498166	1102792	548022	610465	481621	1308629	1082620	1761630	1792308	2308049	2461656	1416113	2152904	1230679	707241	597905	1097316
p0172	ASAP1_MOUSE	Arf-GAP with SH3 domain, ANK repeat and PH domain-containing protein 1 OS=Mus musculus GN=Asap1 PE=1 SV=1	Asap1 p-S1045 (z= 2)	Asap1 1039 - 1051	SHTGDLS^PNVQSR	Phospho (ST)	1	1	0	739.332	18.0848	2	.000000030000000.	6.40376	0.105725	2.33471	16.5241	22.3863	31.02	0.000479198	0.144246	45.29	30.6287	15	1039	1051	21.62	887: Scan 1613 (rt=18.0848) [E:\Larissa\b0516p152_OvP\b0516p152_MS1_C4.RAW]	\\mascot2\inetpub\mascot\data/20120910/F017895.dat	14557	1	102255	1	1	1	1	1	1	1	11493	1	1	95851	1	1	1	52996	33501	55697
p0173	LIMC1_MOUSE	LIM and calponin homology domains-containing protein 1 OS=Mus musculus GN=Limch1 PE=1 SV=2	Limch1 p-S973 (z= 2)	Limch1 966 - 977	TINHQMES^PGER	Phospho (ST)	1	1	0	739.811	14.7907	2	.00000000300000.	1.82845	0.218105	1.2136	14.2294	19.1442	39.53	0.000217222	0.0295915	47.72	31.5115	26	966	977	38.77	574: Scan 1219 (rt=14.7907) [E:\Larissa\b0516p152_OvP\b0516p152_MS1_C4.RAW]	\\mascot2\inetpub\mascot\data/20120910/F017895.dat	135579	70367	96587	56125	117351	70286	74425	71580	74540	71092	81162	56920	102579	9991	1	77135	57342	67204	50879	88653
p0174	HIC1_MOUSE	Hypermethylated in cancer 1 protein OS=Mus musculus GN=Hic1 PE=1 SV=4	Hic1 p-S313 (z= 3)	Hic1 309 - 330	GSGGS^PGPEPPGRPDGSSLLYR	Phospho (ST)	1	1	0	740.677	39.8274	3	.000003000000000000000000.	2.05652	0.0619512	1.07713	36.9896	43.0972	24.8233	0.000197128	0.106952	50.8	32.6131	32	309	330	21.15	2900: Scan 4133 (rt=39.8274) [E:\Larissa\b0516p152_OvP\b0516p152_MS1_C4.RAW]	\\mascot2\inetpub\mascot\data/20120910/F017895.dat	204968	212683	212478	151932	199615	169659	155148	136363	151427	123671	124507	63892	293753	215731	194836	325975	235354	287231	408278	229226
p0175	MRCKB_MOUSE	Serine/threonine-protein kinase MRCK beta OS=Mus musculus GN=Cdc42bpb PE=1 SV=2	Cdc42bpb p-S1692 (z= 3)	Cdc42bpb 1678 - 1698	HSTPSNSSNPSGPPS^PNSPHR	Phospho (ST)	1	1	0	740.986	13.2307	3	.00000000000000030000000.	1.86642	0.0447438	1.16319	11.8826	17.6905	32.22	1.63707e-07	0.000679873	81.57	55.6626	35	1678	1698	24.77	423: Scan 1030 (rt=13.2307) [E:\Larissa\b0516p152_OvP\b0516p152_MS1_C4.RAW]	\\mascot2\inetpub\mascot\data/20120910/F017895.dat	254156	118912	170138	192499	114268	73098	83671	110797	139629	110730	226264	236252	224376	231049	124890	187298	197356	107604	118216	238416
p0176	MK01_MOUSE	Mitogen-activated protein kinase 1 OS=Mus musculus GN=Mapk1 PE=1 SV=3	Mapk1 p-Y185 (z= 3)	Mapk1 171 - 189	VADPDHDHTGFLTEY^VATR	Phospho (Y)	1	1	0	741.998	43.3537	3	.000000000000000400000.	4.1836	0.0026502	1.06101	39.6234	46.3083	64.5066	2.00588e-07	0.0157446	80.77	50.9398	41	171	189	27.58	3221: Scan 4537 (rt=43.3537) [E:\Larissa\b0516p152_OvP\b0516p152_MS1_C4.RAW]	\\mascot2\inetpub\mascot\data/20120910/F017895.dat	1590431	1337870	1240108	401818	1189295	690977	832860	766520	1236613	1071091	1163186	1025452	82951	1130509	858631	1250409	867602	1126119	1141451	1023889
p0177	SDPR_MOUSE	Serum deprivation-response protein OS=Mus musculus GN=Sdpr PE=1 SV=3	Sdpr p-S293 (z= 2)	Sdpr 287 - 299	SSPFKVS^PLSFGR	Phospho (ST)	1	1	0	744.87	59.5358	2	.000000030000000.	2.48162	0.0457273	0.984134	55.8855	61.8221	188.83	3.94436e-05	0.104846	55.83	31.6645	33	287	299	25.82	4608: Scan 6395 (rt=59.5358) [E:\Larissa\b0516p152_OvP\b0516p152_MS1_C4.RAW]	\\mascot2\inetpub\mascot\data/20120910/F017895.dat	816169	449627	722756	282552	877624	646580	369144	345307	595279	712894	578315	751636	703666	719996	491981	695311	725443	867344	516184	780957
p0178	IMPCT_MOUSE	Protein IMPACT OS=Mus musculus GN=Impact PE=1 SV=2	Impact p-S137 (z= 4)	Impact 128 - 152	KKTEEVEVES^EEDPILEHPPENPVK	Phospho (ST)	1	1	0	746.109	44.6298	4	.000000000030000000000000000.	1.89153	0.101488	0.998495	40.808	46.997	81.01	4.60773e-06	0.138452	68.1	42.7463	19	128	152	33.75	3335: Scan 4686 (rt=44.6298) [E:\Larissa\b0516p152_OvP\b0516p152_MS1_C4.RAW]	\\mascot2\inetpub\mascot\data/20120910/F017895.dat	189932	164989	332866	49600	173662	67011	75047	80691	209121	136178	304860	335216	25879	290249	218937	395355	155197	100701	98546	180177
p0179	SAFB1_MOUSE	Scaffold attachment factor B1 OS=Mus musculus GN=Safb PE=2 SV=2	Safb p-S366 (z= 2)	Safb 360 - 373	APTAALS^PEPQDSK	Phospho (ST)	1	1	0	746.343	21.5949	2	.0000000300000000.	4.30842	0.20685	1.17234	19.9212	25.9374	129.963	3.6311e-08	0.000125804	86.83	65.7662	50	360	373	48.18	1211: Scan 2025 (rt=21.5949) [E:\Larissa\b0516p152_OvP\b0516p152_MS1_C4.RAW]	\\mascot2\inetpub\mascot\data/20120910/F017895.dat	47729	695801	1	341124	701940	680895	1341001	459940	496684	457836	398367	251120	808573	678636	556624	685035	947502	1490011	1111643	1093804
p0180	HDGF_MOUSE	Hepatoma-derived growth factor OS=Mus musculus GN=Hdgf PE=1 SV=2	Hdgf p-S165 (z= 2)	Hdgf 158 - 170	AGDVLEDS^PKRPK	Phospho (ST)	1	1	0	746.367	17.2091	2	.000000003000000.	2.8887	0.0642214	1.05657	15.0984	22.9524	60.86	2.30673e-06	0.0456945	68.7	39.4034	50	158	170	62.11	803: Scan 1509 (rt=17.2091) [E:\Larissa\b0516p152_OvP\b0516p152_MS1_C4.RAW]	\\mascot2\inetpub\mascot\data/20120910/F017895.dat	432877	327966	518369	175548	485052	259160	325715	243686	295973	319233	275516	199156	592165	376457	420285	531662	529828	571738	412402	616168
p0181	MEF2D_MOUSE	Myocyte-specific enhancer factor 2D OS=Mus musculus GN=Mef2d PE=1 SV=2	Mef2d p-S251 (z= 3)	Mef2d 246 - 266	VIPAKS^PPPPTHNTQLGAPSR	Phospho (ST)	1	1	0	749.055	23.8096	3	.00000030000000000000000.	1.95952	0.0991571	1.09096	22.2503	27.8539	23.16	1.93998e-06	0.00796089	69.31	46.2931	13	246	266	27.72	1416: Scan 2281 (rt=23.8096) [E:\Larissa\b0516p152_OvP\b0516p152_MS1_C4.RAW]	\\mascot2\inetpub\mascot\data/20120910/F017895.dat	96625	79320	94150	35457	95379	59891	83307	85988	84068	102621	84236	86555	137752	121585	46124	122810	182500	187816	155807	185132
p0182	TCOF_MOUSE	Treacle protein OS=Mus musculus GN=Tcof1 PE=1 SV=1	Tcof1 p-S1216 (z= 2) + Oxi	Tcof1 1212 - 1225	ASAVS^PEKAPMTSK	Oxidation (M); Phospho (ST)	1	1	0	750.347	13.2136	2	.0000030000020000.	1.88162	4.87172e-05	1.32808	12.4541	16.1199	262.27	5.09756e-05	0.0128447	54.51	39.3935	48	1212	1225	24.12	421: Scan 1028 (rt=13.2136) [E:\Larissa\b0516p152_OvP\b0516p152_MS1_C4.RAW]	\\mascot2\inetpub\mascot\data/20120910/F017895.dat	334660	225802	227120	159847	241728	498642	497836	243280	360696	300069	395674	338240	331662	278667	294396	250316	685621	530577	626662	655772
p0183	MK03_MOUSE	Mitogen-activated protein kinase 3 OS=Mus musculus GN=Mapk3 PE=1 SV=5	Mapk3 p-Y205 (z= 3)	Mapk3 191 - 209	IADPEHDHTGFLTEY^VATR	Phospho (Y)	1	1	0	751.339	45.6423	3	.000000000000000400000.	2.07081	0.0183913	0.848937	41.9994	48.5112	54.1833	7.59367e-07	0.0654569	75.14	42.108	41	191	209	18.71	3420: Scan 4802 (rt=45.6423) [E:\Larissa\b0516p152_OvP\b0516p152_MS1_C4.RAW]	\\mascot2\inetpub\mascot\data/20120910/F017895.dat	752999	785559	477854	297717	652281	360034	318481	385810	743024	543635	501694	616059	741692	599080	503978	443477	553009	484634	563840	501250
p0184	EF1D_MOUSE	Elongation factor 1-delta OS=Mus musculus GN=Eef1d PE=1 SV=3	Eef1d p-S133 (z= 2)	Eef1d 124 - 136	ATAPQTQHVS^PMR	Phospho (ST)	1	1	0	752.345	18.1171	2	.000000000030000.	7.07378	0.00303728	1.39986	15.2863	23.1237	182.09	2.85496e-08	0.00721126	87.71	54.138	114	124	136	39.76	890: Scan 1617 (rt=18.1171) [E:\Larissa\b0516p152_OvP\b0516p152_MS1_C4.RAW]	\\mascot2\inetpub\mascot\data/20120910/F017895.dat	10476132	11383493	12541980	4585691	12483247	10043822	8472739	6912141	5511982	8232122	4830075	3303630	17048038	16547223	11572712	16633913	14160688	17477086	16181964	18126834
p0185	DDX51_MOUSE	ATP-dependent RNA helicase DDX51 OS=Mus musculus GN=Ddx51 PE=2 SV=1	Ddx51 p-S79 (z= 2)	Ddx51 75 - 88	RVSGS^ATPNSEAPR	Phospho (ST)	1	1	0	754.848	12.665	2	.0000030000000000.	6.67516	0.0158458	1.31494	11.9569	29.9505	66.12	2.55608e-08	0.0654456	87.37	59.959	48	75	88	15.21	367: Scan 961 (rt=12.665) [E:\Larissa\b0516p152_OvP\b0516p152_MS1_C4.RAW]	\\mascot2\inetpub\mascot\data/20120910/F017895.dat	173387	166840	150767	112230	158697	116107	129619	129865	128943	120196	131060	92643	215057	199652	157135	150691	151222	209420	170943	186736
p0186	EPN2_MOUSE	Epsin-2 OS=Mus musculus GN=Epn2 PE=1 SV=1	Epn2 p-S192 (z= 2)	Epn2 189 - 203	AGGS^PASYHGSTSPR	Phospho (ST)	1	1	0	756.317	12.8821	2	.00003000000000000.	1.86197	0.057775	0.875588	12.4383	15.8868	140.283	2.75022e-07	0.0013163	77.22	53.2879	19	189	203	37.55	387: Scan 987 (rt=12.8821) [E:\Larissa\b0516p152_OvP\b0516p152_MS1_C4.RAW]	\\mascot2\inetpub\mascot\data/20120910/F017895.dat	64350	60830	65051	38446	43164	49407	51521	57730	31494	41696	35776	29785	85047	62294	59271	68309	54388	70735	52255	76558
p0187	RAI14_MOUSE	Ankycorbin OS=Mus musculus GN=Rai14 PE=1 SV=1	Rai14 p-S414 (z= 3)	Rai14 413 - 433	SS^PPVEHPAGTSTTDNDVIIR	Phospho (ST)	1	1	0	758.356	35.159	3	.00300000000000000000000.	5.58502	0.0260747	1.06143	32.3852	38.6583	43.33	2.72066e-09	0.000240489	99.65	69.1345	47	413	433	1.98	2468: Scan 3591 (rt=35.159) [E:\Larissa\b0516p152_OvP\b0516p152_MS1_C4.RAW]	\\mascot2\inetpub\mascot\data/20120910/F017895.dat	599590	568188	105846	355564	572284	534688	684628	475221	560607	451522	466551	360797	577087	284846	618728	524970	655973	806897	953212	819315
p0188	SH3K1_MOUSE	SH3 domain-containing kinase-binding protein 1 OS=Mus musculus GN=Sh3kbp1 PE=1 SV=1	Sh3kbp1 p-S631 (z= 2)	Sh3kbp1 629 - 642	ASS^PSLFSTEGKPK	Phospho (ST)	1	1	0	758.357	31.1191	2	.0003000000000000.	6.1983	0.020805	1.63011	28.5538	37.3646	129.16	4.3872e-06	0.0383159	65.7	44.08	60	629	642	13.77	2093: Scan 3126 (rt=31.1191) [E:\Larissa\b0516p152_OvP\b0516p152_MS1_C4.RAW]	\\mascot2\inetpub\mascot\data/20120910/F017895.dat	2319799	2313393	2656502	1390700	1804036	1581550	1977047	1642796	1518605	1950153	1529477	1258267	3152729	2514554	2439916	2661704	3305833	3783555	3441284	3399919
p0189	DOCK7_MOUSE	Dedicator of cytokinesis protein 7 OS=Mus musculus GN=Dock7 PE=1 SV=3	Dock7 p-S1428 (z= 2)	Dock7 1420 - 1433	SPSGSAFGS^QENLR	Phospho (ST)	1	1	0	758.829	30.2725	2	.0000000003000000.	5.82118	0.00837531	1.33801	27.5559	34.6478	292.517	1.45619e-10	0.000761782	109.86	74.3684	57	1420	1433	60.78	2014: Scan 3028 (rt=30.2725) [E:\Larissa\b0516p152_OvP\b0516p152_MS1_C4.RAW]	\\mascot2\inetpub\mascot\data/20120910/F017895.dat	323938	362195	421978	658964	508790	499049	714555	648713	631153	659834	622134	255915	764479	715222	544527	803698	1037775	900974	949515	861667
p0190	FLNC_MOUSE	Filamin-C OS=Mus musculus GN=Flnc PE=1 SV=3	Flnc p-S1528 (z= 2)	Flnc 1520 - 1531	YADQEVPRS^PFK	Phospho (ST)	1	1	0	758.844	32.0905	2	.00000000030000.	1.90831	0.153313	0.984782	29.1984	35.9592	97.4133	0.000654415	0.0807752	43.95	27.0034	38	1520	1531	43.95	2185: Scan 3237 (rt=32.0905) [E:\Larissa\b0516p152_OvP\b0516p152_MS1_C4.RAW]	\\mascot2\inetpub\mascot\data/20120910/F017895.dat	403378	403966	519118	151404	243215	204577	269906	188905	256388	368810	237437	197691	379728	413439	1	358433	278987	475718	357398	417764
p0191	AFAD_MOUSE	Afadin OS=Mus musculus GN=Mllt4 PE=1 SV=3	Mllt4 p-S1182 (z= 2)	Mllt4 1172 - 1186	SSPNVANQPPS^PGGK	Phospho (ST)	1	1	0	758.846	15.3158	2	.00000000000300000.	6.22478	0.0695169	1.3286	14.1704	21.3803	159.497	2.1158e-05	0.138705	58.8	27.2253	58	1172	1186	51.35	624: Scan 1282 (rt=15.3158) [E:\Larissa\b0516p152_OvP\b0516p152_MS1_C4.RAW]	\\mascot2\inetpub\mascot\data/20120910/F017895.dat	1	170787	173596	136004	231028	207929	267032	153551	176451	122426	136624	89942	191431	1	136484	163009	182933	229528	212040	186321
p0192	ABI1_MOUSE	Abl interactor 1 OS=Mus musculus GN=Abi1 PE=1 SV=3	Abi1 p-S296 (z= 2)	Abi1 294 - 307	HNS^TTSSTSSGGYR	Phospho (ST)	1	1	0	761.303	11.1045	2	.0003000000000000.	3.21539	0.0991385	1.4108	10.072	13.9861	107.333	1.38713e-08	0.0453805	88.77	47.7696	49	294	307	23.67	217: Scan 771 (rt=11.1045) [E:\Larissa\b0516p152_OvP\b0516p152_MS1_C4.RAW]	\\mascot2\inetpub\mascot\data/20120910/F017895.dat	28362	1	129098	1	53921	1	1	54585	67797	77490	1	42018	142198	140266	97260	132290	105965	1	1	130272
p0193	TB182_MOUSE	182 kDa tankyrase-1-binding protein OS=Mus musculus GN=Tnks1bp1 PE=1 SV=2	Tnks1bp1 p-S1022 (z= 3)	Tnks1bp1 1008 - 1029	DVGHLEEGASGGLLS^PSTPHSR	Phospho (ST)	1	1	0	761.688	42.4497	3	.000000000000000300000000.	2.73669	0.0064993	0.966337	38.853	45.2947	451.667	1.51747e-07	0.0247269	82.22	58.9446	39	1008	1029	19.85	3139: Scan 4434 (rt=42.4497) [E:\Larissa\b0516p152_OvP\b0516p152_MS1_C4.RAW]	\\mascot2\inetpub\mascot\data/20120910/F017895.dat	361664	327321	343111	137571	226489	174095	155123	169603	331919	320774	260763	240231	311528	293537	307756	349923	214878	287151	298043	325861
p0194	VIME_MOUSE	Vimentin OS=Mus musculus GN=Vim PE=1 SV=3	Vim p-S56 (z= 2)	Vim 51 - 64	SLYSSS^PGGAYVTR	Phospho (ST)	1	1	0	762.843	35.1152	2	.0000003000000000.	5.80867	0.0488096	1.12102	32.1941	40.496	475.233	1.37852e-06	0.0827046	70.82	42.4205	97	51	64	14.31	2464: Scan 3586 (rt=35.1152) [E:\Larissa\b0516p152_OvP\b0516p152_MS1_C4.RAW]	\\mascot2\inetpub\mascot\data/20120910/F017895.dat	17547222	13174021	4084960	11494257	12837914	11891365	10373521	10316299	13823050	13861230	10476195	10895152	24693101	20119893	15172734	18800915	22522841	20935622	26632635	20731759
p0195	SRRM2_MOUSE	Serine/arginine repetitive matrix protein 2 OS=Mus musculus GN=Srrm2 PE=1 SV=3	Srrm2 p-S1269 (z= 3)	Srrm2 1253 - 1273	AAETPAVASCWSGPQVS^PEHK	Phospho (ST)	1	1	0	763.675	40.4363	3	.00000000000000000300000.	2.62228	0.0132019	0.952406	37.357	43.5429	1089.39	4.56616e-06	0.0141057	67.05	42.808	45	1253	1273	37.27	2955: Scan 4202 (rt=40.4363) [E:\Larissa\b0516p152_OvP\b0516p152_MS1_C4.RAW]	\\mascot2\inetpub\mascot\data/20120910/F017895.dat	3350286	3249320	2997414	1979259	3526485	2425996	2614408	2653469	2655968	2736739	2090263	2097002	4455257	4435903	2966708	4083105	3412099	5174827	6131604	3726315
p0196	MAP4_MOUSE	Microtubule-associated protein 4 OS=Mus musculus GN=Map4 PE=1 SV=3	Map4 p-S517 (z= 2)	Map4 515 - 528	DMS^PSAETEAPLAK	Phospho (ST)	1	1	0	763.83	32.7046	2	.0003000000000000.	6.05695	0.00222349	1.11932	30.2465	36.5357	695.293	1.2144e-07	0.0107871	80.74	49.8029	48	515	528	33.59	2244: Scan 3308 (rt=32.7046) [E:\Larissa\b0516p152_OvP\b0516p152_MS1_C4.RAW]	\\mascot2\inetpub\mascot\data/20120910/F017895.dat	979676	912905	391085	559659	798561	574091	915265	575751	669171	489524	463625	265825	975151	700956	1	912279	904762	1290652	1100781	980121
p0197	SRRM2_MOUSE	Serine/arginine repetitive matrix protein 2 OS=Mus musculus GN=Srrm2 PE=1 SV=3	Srrm2 p-S1339 (z= 2)	Srrm2 1337 - 1349	RSS^SELSPEVVEK	Phospho (ST)	1	1	0	763.861	27.8211	2	.000300000000000.	4.49927	0.0311442	1.2859	25.533	31.9846	1089.39	8.57031e-07	0.00318021	73.33	47.5022	40	1337	1349	12.36	1787: Scan 2745 (rt=27.8211) [E:\Larissa\b0516p152_OvP\b0516p152_MS1_C4.RAW]	\\mascot2\inetpub\mascot\data/20120910/F017895.dat	419120	1	1	277819	413159	228817	1	268994	273754	374933	324121	250312	1	5858	85328	1	419576	1	1	546504
p0198	MAP4_MOUSE	Microtubule-associated protein 4 OS=Mus musculus GN=Map4 PE=1 SV=3	Map4 p-T784 (z= 2)	Map4 783 - 797	AT^SPSTLVSTGPSSR	Phospho (ST)	1	1	0	764.359	29.3066	2	.00300000000000000.	5.625	0.0691579	1.30782	26.7232	33.0496	695.293	5.24686e-07	0.00239844	74.76	51.6038	48	783	797	9.25	1924: Scan 2917 (rt=29.3066) [E:\Larissa\b0516p152_OvP\b0516p152_MS1_C4.RAW]	\\mascot2\inetpub\mascot\data/20120910/F017895.dat	3180232	3075770	200589	2122173	2211952	1770431	2633228	1956292	2295012	2389929	1910181	1790365	4239429	3398224	2825641	3718971	4502900	4911677	4268217	4994291
p0199	LR16A_MOUSE	Leucine-rich repeat-containing protein 16A OS=Mus musculus GN=Lrrc16a PE=1 SV=2	Lrrc16a p-S1335 (z= 2)	Lrrc16a 1335 - 1346	S^WGPAQEYQEQK	Phospho (ST)	1	1	0	765.819	33.9572	2	.03000000000000.	4.4273	0.0588318	1.17183	30.9335	37.7315	54.0333	7.64642e-07	0.00276996	71.81	52.0497	31	1335	1346	70.92	2362: Scan 3453 (rt=33.9572) [E:\Larissa\b0516p152_OvP\b0516p152_MS1_C4.RAW]	\\mascot2\inetpub\mascot\data/20120910/F017895.dat	192604	167784	1	184234	135827	113708	144425	150523	147332	154409	176172	189708	240534	24443	72108	282852	175769	159551	180574	188134
p0200	AFAD_MOUSE	Afadin OS=Mus musculus GN=Mllt4 PE=1 SV=3	Mllt4 p-S1795 (z= 2)	Mllt4 1793 - 1805	LFS^QGQDVSDKVK	Phospho (ST)	1	1	0	765.866	37.4308	2	.000300000000000.	5.02376	0.041295	0.937431	34.4037	40.7822	159.497	1.30262e-05	0.00214118	61.5	45.2554	48	1793	1805	41.93	2675: Scan 3855 (rt=37.4308) [E:\Larissa\b0516p152_OvP\b0516p152_MS1_C4.RAW]	\\mascot2\inetpub\mascot\data/20120910/F017895.dat	333348	274174	254329	166047	222788	165129	137556	175860	293817	291522	233882	272905	622942	123216	411250	440271	453829	432308	483801	487972
p0201	ESYT2_MOUSE	Extended synaptotagmin-2 OS=Mus musculus GN=Esyt2 PE=1 SV=1	Esyt2 p-S662 (z= 2)	Esyt2 660 - 674	SSS^SLLASPSHIAAK	Phospho (ST)	1	1	0	768.38	36.5555	2	.00030000000000000.	2.20377	0.00145829	0.930118	32.677	40.0115	156.58	1.3698e-06	0.0345104	70.76	46.871	80	660	674	7.44	2595: Scan 3753 (rt=36.5555) [E:\Larissa\b0516p152_OvP\b0516p152_MS1_C4.RAW]	\\mascot2\inetpub\mascot\data/20120910/F017895.dat	1010342	977548	928845	882730	711603	516553	615776	646411	806520	676952	640440	484269	890067	1084485	702826	1146836	814440	711530	1029098	730035
p0202	MK01_MOUSE	Mitogen-activated protein kinase 1 OS=Mus musculus GN=Mapk1 PE=1 SV=3	Mapk1 p-T183 p-Y185 (z= 3)	Mapk1 171 - 189	VADPDHDHTGFLT^EY^VATR	Phospho (ST); Phospho (Y)	1	1	0	768.654	45.6347	3	.000000000000030400000.	6.39583	0.0387725	1.16305	42.0517	48.3954	64.5066	1.54861e-07	0.00029844	81.1	60.2131	45	171	189	41.4	3419: Scan 4801 (rt=45.6347) [E:\Larissa\b0516p152_OvP\b0516p152_MS1_C4.RAW]	\\mascot2\inetpub\mascot\data/20120910/F017895.dat	2293547	2274523	1476491	1145616	1872098	1243017	1279663	1130135	2865306	1855163	1921293	1905663	1589474	1648519	1460581	448212	1496617	1353317	1660350	1201245
p0203	BNIP2_MOUSE	BCL2/adenovirus E1B 19 kDa protein-interacting protein 2 OS=Mus musculus GN=Bnip2 PE=1 SV=2	Bnip2 p-S114 (z= 2)	Bnip2 112 - 124	KGS^ITEYTATEEK	Phospho (ST)	1	1	0	768.842	22.6085	2	.000300000000000.	3.1644	0.116854	1.00381	20.3003	27.2381	51.9733	1.16149e-07	0.000167479	81.59	58.8782	17	112	124	23.16	1305: Scan 2142 (rt=22.6085) [E:\Larissa\b0516p152_OvP\b0516p152_MS1_C4.RAW]	\\mascot2\inetpub\mascot\data/20120910/F017895.dat	111143	125590	135809	69999	109920	81212	141118	103865	82140	123114	74168	67912	120279	1	94293	114586	114985	167498	154154	173784
p0204	ZO1_MOUSE	Tight junction protein ZO-1 OS=Mus musculus GN=Tjp1 PE=1 SV=2	Tjp1 p-S617 (z= 2)	Tjp1 617 - 629	S^REDLSAQPVQTK	Phospho (ST)	1	1	0	769.869	17.9059	2	.030000000000000.	6.23502	0.01069	1.17283	16.2228	22.4925	207.837	1.53979e-06	8.9593e-05	70.89	59.5055	47	617	629	35.9	868: Scan 1591 (rt=17.9059) [E:\Larissa\b0516p152_OvP\b0516p152_MS1_C4.RAW]	\\mascot2\inetpub\mascot\data/20120910/F017895.dat	1	532464	762519	262829	1	258063	602230	389951	431145	516368	570270	1	833518	775968	1	833982	589097	688516	547505	709331
p0205	NUCB1_MOUSE	Nucleobindin-1 OS=Mus musculus GN=Nucb1 PE=1 SV=2	Nucb1 p-S368 (z= 2)	Nucb1 364 - 376	AQRLS^QETEALGR	Phospho (ST)	1	1	0	769.874	30.3169	2	.000003000000000.	7.44131	0.124508	1.78584	27.5216	34.2807	70.05	7.94642e-07	0.000249916	73.67	54.0778	37	364	376	26.24	2018: Scan 3033 (rt=30.3169) [E:\Larissa\b0516p152_OvP\b0516p152_MS1_C4.RAW]	\\mascot2\inetpub\mascot\data/20120910/F017895.dat	80394	110219	1	102919	117242	144884	194828	112205	112504	119702	210261	118771	195865	144272	138203	176920	191924	182280	226316	246219
p0206	KALRN_MOUSE	Kalirin OS=Mus musculus GN=Kalrn PE=1 SV=1	Kalrn p-S1687 (z= 2)	Kalrn 1686 - 1697	SS^VEMDCFFPLK	Phospho (ST)	1	1	0.000906045	770.317	73.9798	2	.00300000000000.	1.16478	1.001	1.08289	73.937	73.9798	16	0.00546666	0.159098	33.91	24.955	2	1686	1697	0	5700: Scan 7993 (rt=73.9798) [E:\Larissa\b0516p152_OvP\b0516p152_MS1_C4.RAW]	\\mascot2\inetpub\mascot\data/20120910/F017895.dat	36182	21364	10595	22202	19317	13481	14531	15150	1	1	1	1	1	1	8049	14145	9491	8821	14265	10020
p0207	CCD86_MOUSE	Coiled-coil domain-containing protein 86 OS=Mus musculus GN=Ccdc86 PE=1 SV=2	Ccdc86 p-S18 (z= 3)	Ccdc86 10 - 29	RLEGLKPLS^PENLPVPEVSR	Phospho (ST)	1	1	0	770.746	60.0773	3	.0000000003000000000000.	1.90788	0.00186099	0.743127	56.0306	62.0133	60.22	1.29367e-08	7.06257e-05	88.4	64.3609	46	10	29	65.37	4655: Scan 6457 (rt=60.0773) [E:\Larissa\b0516p152_OvP\b0516p152_MS1_C4.RAW]	\\mascot2\inetpub\mascot\data/20120910/F017895.dat	887936	770864	794027	281205	642403	527914	439660	417115	675698	651777	687692	833202	1347596	1282791	835163	1602880	944280	986556	805140	1109298
p0208	MAP4_MOUSE	Microtubule-associated protein 4 OS=Mus musculus GN=Map4 PE=1 SV=3	Map4 p-S517 (z= 2) + Oxi	Map4 515 - 528	DMS^PSAETEAPLAK	Oxidation (M); Phospho (ST)	1	1	0	771.827	25.2954	2	.0023000000000000.	1.9519	0.043515	1.01244	23.2438	29.3859	695.293	6.06922e-06	0.00246385	63.52	43.2915	39	515	528	23.97	1552: Scan 2452 (rt=25.2954) [E:\Larissa\b0516p152_OvP\b0516p152_MS1_C4.RAW]	\\mascot2\inetpub\mascot\data/20120910/F017895.dat	1	102233	96355	118721	98915	175965	294554	97859	169472	96809	158932	106232	114537	89107	67284	90840	291952	263595	316981	208435
p0209	MAP1B_MOUSE	Microtubule-associated protein 1B OS=Mus musculus GN=Map1b PE=1 SV=2	Map1b p-S1293 (z= 3)	Map1b 1291 - 1311	SVS^PGVTQAVVEEHCASPEEK	Phospho (ST)	1	1	0	774.013	36.0894	3	.00030000000000000000000.	7.02705	0.0101794	1.11141	30.1201	39.4445	826.38	1.69778e-08	0.214227	91.95	49.8195	80	1291	1311	37.34	2554: Scan 3699 (rt=36.0894) [E:\Larissa\b0516p152_OvP\b0516p152_MS1_C4.RAW]	\\mascot2\inetpub\mascot\data/20120910/F017895.dat	893387	946878	829824	485715	734740	541184	731395	581406	877269	718294	793239	797711	1180945	1089503	943514	1060785	868845	917040	1148037	967393
p0210	PCM1_MOUSE	Pericentriolar material 1 protein OS=Mus musculus GN=Pcm1 PE=1 SV=2	Pcm1 p-S65 (z= 2)	Pcm1 60 - 74	VTNAIS^PESSPGVGR	Phospho (ST)	1	1	0	775.868	25.8715	2	.00000030000000000.	5.07174	0.009252	1.13402	23.7799	30.0654	55.0087	2.06841e-07	0.0003583	79.48	57.481	48	60	74	25.78	1607: Scan 2519 (rt=25.8715) [E:\Larissa\b0516p152_OvP\b0516p152_MS1_C4.RAW]	\\mascot2\inetpub\mascot\data/20120910/F017895.dat	1	428654	669633	347873	575247	489445	858239	378721	535587	585062	520810	421399	848899	793322	643937	548059	1148708	972473	965226	1104286
p0211	JUN_MOUSE	Transcription factor AP-1 OS=Mus musculus GN=Jun PE=1 SV=3	Jun p-S63 (z= 2)	Jun 57 - 70	NSDLLTS^PDVGLLK	Phospho (ST)	1	1	0	776.389	64.4594	2	.0000000300000000.	2.27994	0.0543817	1.01827	60.8015	66.408	108.19	7.27573e-08	0.173614	83.97	45.7444	36	57	70	12.92	5011: Scan 6951 (rt=64.4594) [E:\Larissa\b0516p152_OvP\b0516p152_MS1_C4.RAW]	\\mascot2\inetpub\mascot\data/20120910/F017895.dat	424768	435894	500538	390473	333665	359352	380054	256661	350892	336662	323049	297296	1	564163	487185	457577	446302	453490	339297	431403
p0212	RBCC1_MOUSE	RB1-inducible coiled-coil protein 1 OS=Mus musculus GN=Rb1cc1 PE=1 SV=3	Rb1cc1 p-S646 (z= 2)	Rb1cc1 640 - 654	VSTSQAS^PQSAASPR	Phospho (ST)	1	1	0	777.354	13.8029	2	.00000003000000000.	1.96882	0.0109395	1.13764	13.1778	20.4814	54.1	9.7748e-07	0.0234204	72.3	46.0275	40	640	654	24.33	481: Scan 1101 (rt=13.8029) [E:\Larissa\b0516p152_OvP\b0516p152_MS1_C4.RAW]	\\mascot2\inetpub\mascot\data/20120910/F017895.dat	144395	89248	108123	107000	99616	90308	104416	122176	88370	111316	117826	77969	121026	112579	122016	100978	116621	146111	117615	115331
p0213	MYO16_MOUSE	Myosin-XVI OS=Mus musculus GN=Myo16 PE=1 SV=2	Myo16 p-S320 p-S323 p-Y330 (z= 4)	Myo16 317 - 342	ESPS^APS^LAQEELY^EILHDLPDLSSKLAQEELY^	2 Phospho (ST); Phospho (Y)	1	1	0.0117964	777.83	35.1323	4	.0000300300000040000000000000.	6.75136	1.64184	3.39176	35.1323	38.246	7.31331	0.348448	2.40536	19.79	13.0225	4	317	342	5.86	2466: Scan 3588 (rt=35.1323) [E:\Larissa\b0516p152_OvP\b0516p152_MS1_C4.RAW]	\\mascot2\inetpub\mascot\data/20120910/F017895.dat	1	1	1	1	1	1	1	1	1	1	1	1	1	1	1	1	1	1	1	1
p0214	MK03_MOUSE	Mitogen-activated protein kinase 3 OS=Mus musculus GN=Mapk3 PE=1 SV=5	Mapk3 p-T203 p-Y205 (z= 3)	Mapk3 191 - 209	IADPEHDHTGFLT^EY^VATR	Phospho (ST); Phospho (Y)	1	1	0	777.997	47.7522	3	.000000000000030400000.	6.35989	0.0277988	1.67496	44.2373	50.4003	47.2433	4.96311e-06	0.00542929	66.16	48.039	39	191	209	27.03	3583: Scan 5039 (rt=47.7522) [E:\Larissa\b0516p152_OvP\b0516p152_MS1_C4.RAW]	\\mascot2\inetpub\mascot\data/20120910/F017895.dat	635995	390522	208984	226028	316868	292869	284797	211056	429786	411017	421407	360612	304621	254113	129354	148122	166876	161189	95816	125484
p0215	LRCH1_MOUSE	Leucine-rich repeat and calponin homology domain-containing protein 1 OS=Mus musculus GN=Lrch1 PE=1 SV=2	Lrch1 p-S518 p-S522 (z= 3)	Lrch1 516 - 536	ENS^PSVS^PTANITAPFGLKPR	2 Phospho (ST)	1	1	0	781.701	62.0255	3	.00030003000000000000000.	6.74223	0.157724	1.4622	58.5863	64.0193	29.59	2.93735e-05	0.170667	59.52	35.8607	28	516	536	10.47	4814: Scan 6677 (rt=62.0255) [E:\Larissa\b0516p152_OvP\b0516p152_MS1_C4.RAW]	\\mascot2\inetpub\mascot\data/20120910/F017895.dat	67259	396620	373188	359404	397742	346368	402520	356873	248237	226352	262820	197568	38348	415773	1	389739	318362	336847	261984	330529
p0216	ABLM1_MOUSE	Actin-binding LIM protein 1 OS=Mus musculus GN=Ablim1 PE=1 SV=1	Ablim1 p-S496 (z= 2)	Ablim1 494 - 507	STS^QGSINSPVYSR	Phospho (ST)	1	1	0	781.849	26.4307	2	.0003000000000000.	6.54741	0.0673429	1.21455	24.2609	30.7184	110.097	4.58492e-07	0.00173496	75.32	49.4198	48	494	507	16.46	1661: Scan 2584 (rt=26.4307) [E:\Larissa\b0516p152_OvP\b0516p152_MS1_C4.RAW]	\\mascot2\inetpub\mascot\data/20120910/F017895.dat	9038	1	166639	107362	109990	102962	220331	101356	137974	150458	171522	118195	138111	115667	88221	125014	187676	186001	170673	192781
p0217	MYPT1_MOUSE	Protein phosphatase 1 regulatory subunit 12A OS=Mus musculus GN=Ppp1r12a PE=1 SV=2	Ppp1r12a p-S445 (z= 2)	Ppp1r12a 442 - 456	KTGS^YGALAEISASK	Phospho (ST)	1	1	0	781.88	41.0804	2	.00003000000000000.	4.5544	0.0683302	1.29406	36.8362	44.0543	273.607	6.19495e-08	0.228867	84.51	37.6184	25	442	456	23.33	3014: Scan 4276 (rt=41.0804) [E:\Larissa\b0516p152_OvP\b0516p152_MS1_C4.RAW]	\\mascot2\inetpub\mascot\data/20120910/F017895.dat	1171206	1171589	1220296	978928	868672	669997	626974	988066	912005	1167100	1092703	865184	1150941	940008	987537	1046590	971564	966302	1291401	921005
p0218	IF4B_MOUSE	Eukaryotic translation initiation factor 4B OS=Mus musculus GN=Eif4b PE=1 SV=1	Eif4b p-S422 (z= 2)	Eif4b 420 - 435	TGS^ESSQTGASATSGR	Phospho (ST)	1	1	0	782.318	11.4491	2	.000300000000000000.	8.06478	0.0653023	1.6353	10.5736	12.9968	218.183	6.86623e-09	3.65223e-05	92.37	69.8836	44	420	435	17.17	247: Scan 812 (rt=11.4491) [E:\Larissa\b0516p152_OvP\b0516p152_MS1_C4.RAW]	\\mascot2\inetpub\mascot\data/20120910/F017895.dat	73306	1	79143	42065	1	1	1	42584	55598	67003	11513	11347	64491	83097	86515	1	76051	1	1	117317
p0219	ANR17_MOUSE	Ankyrin repeat domain-containing protein 17 OS=Mus musculus GN=Ankrd17 PE=1 SV=2	Ankrd17 p-S2401 (z= 3)	Ankrd17 2399 - 2421	APS^PAPSSVPLGSEKPSSVSQDR	Phospho (ST)	1	1	0	787.38	31.1515	3	.0003000000000000000000000.	3.3924	0.0410793	1.1613	28.815	35.1021	95.7333	1.86989e-07	0.000398895	81.2	59.5584	45	2399	2421	33.22	2097: Scan 3130 (rt=31.1515) [E:\Larissa\b0516p152_OvP\b0516p152_MS1_C4.RAW]	\\mascot2\inetpub\mascot\data/20120910/F017895.dat	1042768	1029813	968214	675714	975155	781662	1088982	760791	980003	1071467	895007	741259	1311974	1224716	1046597	1063486	1696224	1720124	1494210	1718849
p0220	HS90B_MOUSE	Heat shock protein HSP 90-beta OS=Mus musculus GN=Hsp90ab1 PE=1 SV=3	Hsp90ab1 p-S255 (z= 2)	Hsp90ab1 250 - 263	IEDVGS^DEEDDSGK	Phospho (ST)	1	1	0	787.792	17.4665	2	.0000003000000000.	1.89814	0.0628234	1.15357	15.9461	21.7329	224.87	5.229e-08	0.000543291	82.11	56.5732	31	250	263	55.54	827: Scan 1539 (rt=17.4665) [E:\Larissa\b0516p152_OvP\b0516p152_MS1_C4.RAW]	\\mascot2\inetpub\mascot\data/20120910/F017895.dat	1	266326	173049	84878	193016	204445	268746	80704	42150	55223	47444	12133	176760	177737	207418	219403	186294	238616	298498	125572
p0221	ATG13_MOUSE	Autophagy-related protein 13 OS=Mus musculus GN=Atg13 PE=1 SV=2	Atg13 p-S360 (z= 2)	Atg13 359 - 371	AS^PHDILETIFVR	Phospho (ST)	1	1	0	789.392	78.1113	2	.003000000000000.	2.1652	0.0709993	0.993276	75.4402	79.7429	68.51	2.30419e-06	0.000818546	68.51	48.0464	11	359	371	53.1	5975: Scan 8434 (rt=78.1113) [E:\Larissa\b0516p152_OvP\b0516p152_MS1_C4.RAW]	\\mascot2\inetpub\mascot\data/20120910/F017895.dat	112923	120432	145083	47896	73034	35725	40841	69325	39113	39891	35001	17662	140789	109594	62435	197660	55430	64331	51308	57012
p0222	PTN14_MOUSE	Tyrosine-protein phosphatase non-receptor type 14 OS=Mus musculus GN=Ptpn14 PE=1 SV=1	Ptpn14 p-S314 (z= 2)	Ptpn14 307 - 319	ICTEQSNS^PPPIR	Phospho (ST)	1	1	0	789.856	22.6774	2	.000000003000000.	4.42947	0.0188421	1.13036	20.8496	27.7963	87.0566	0.000194998	0.157545	49.1	27.1124	58	307	319	17.5	1312: Scan 2150 (rt=22.6774) [E:\Larissa\b0516p152_OvP\b0516p152_MS1_C4.RAW]	\\mascot2\inetpub\mascot\data/20120910/F017895.dat	1	343405	363081	309397	328903	245860	428409	269115	323873	347580	315518	1	512376	448264	348946	456694	467725	477653	457699	466568
p0223	MAP4_MOUSE	Microtubule-associated protein 4 OS=Mus musculus GN=Map4 PE=1 SV=3	Map4 p-S475 (z= 2)	Map4 473 - 486	DMS^PLPESEVTLGK	Phospho (ST)	1	1	0	791.86	50.574	2	.0003000000000000.	7.28062	0.156554	1.04729	47.2322	53.0911	695.293	8.60986e-06	0.0669811	62.98	39.6134	44	473	486	37.45	3835: Scan 5365 (rt=50.574) [E:\Larissa\b0516p152_OvP\b0516p152_MS1_C4.RAW]	\\mascot2\inetpub\mascot\data/20120910/F017895.dat	4293852	7160	3106167	2206910	2576016	1858668	2274800	2007405	2788038	2272694	2591944	1653395	3986818	3732006	3181828	4575741	2251987	2496048	3235165	2607174
p0224	CDK12_MOUSE	Cyclin-dependent kinase 12 OS=Mus musculus GN=Cdk12 PE=1 SV=2	Cdk12 p-S382 p-S384 (z= 3)	Cdk12 380 - 400	HSS^IS^PVRLPLNSSLGAELSR	2 Phospho (ST)	1	1	0	794.057	64.4423	3	.00030300000000000000000.	6.83444	0.00414746	2.32996	60.5872	66.3576	204.782	1.25762e-05	0.00114926	62.65	47.7302	44	380	400	16.11	5009: Scan 6949 (rt=64.4423) [E:\Larissa\b0516p152_OvP\b0516p152_MS1_C4.RAW]	\\mascot2\inetpub\mascot\data/20120910/F017895.dat	799973	422651	694515	588022	316659	261363	320724	198068	546085	458972	753128	816623	1	49096	1	664496	606437	363481	274236	531883
p0225	AKAP2_MOUSE	A-kinase anchor protein 2 OS=Mus musculus GN=Akap2 PE=1 SV=3	Akap2 p-S799 (z= 4)	Akap2 794 - 823	VKPPPS^PTTEGPSLQPDLAPEEAAGTQRPK	Phospho (ST)	1	1	0	794.651	41.9202	4	.00000030000000000000000000000000.	4.44946	0.0507319	1.12047	38.7414	44.9772	163.07	4.04423e-05	0.0613117	57.53	35.4904	46	794	823	12.19	3089: Scan 4373 (rt=41.9202) [E:\Larissa\b0516p152_OvP\b0516p152_MS1_C4.RAW]	\\mascot2\inetpub\mascot\data/20120910/F017895.dat	1249843	1019932	1325485	436889	1174264	824047	1052197	764914	1559948	1158468	1186009	1609706	1832546	1544251	1015771	1618013	1237020	1700089	1808168	1548935
p0226	MAP1A_MOUSE	Microtubule-associated protein 1A OS=Mus musculus GN=Map1a PE=1 SV=2	Map1a p-S1789 (z= 2)	Map1a 1781 - 1795	VPSAPGQES^PVPDTK	Phospho (ST)	1	1	0	794.87	22.3319	2	.00000000030000000.	1.85918	0.0200679	1.04003	20.455	26.7257	215.283	8.3532e-06	0.00622878	63.77	44.3036	42	1781	1795	34.49	1279: Scan 2110 (rt=22.3319) [E:\Larissa\b0516p152_OvP\b0516p152_MS1_C4.RAW]	\\mascot2\inetpub\mascot\data/20120910/F017895.dat	1	241577	1	208471	262918	193021	453270	278756	239713	225355	278038	1	427163	316905	277155	291700	491134	497107	463427	534403
p0227	RPB1_MOUSE	DNA-directed RNA polymerase II subunit RPB1 OS=Mus musculus GN=Polr2a PE=1 SV=3	Polr2a p-S1920 (z= 2)	Polr2a 1909 - 1922	YSPTSPTYSPTS^PK	Phospho (ST)	1	1	0	796.851	26.9376	2	.0000000000003000.	5.87095	0.10016	1.2659	24.6096	32.1232	70.71	0.000619666	0.521705	44.82	21.7763	49	1909	1922	10.39	1705: Scan 2643 (rt=26.9376) [E:\Larissa\b0516p152_OvP\b0516p152_MS1_C4.RAW]	\\mascot2\inetpub\mascot\data/20120910/F017895.dat	6365	1	188116	163952	244932	193193	281394	190906	120262	236597	182880	117565	271565	229017	232734	359740	380333	403254	401227	457389
p0228	RNF25_MOUSE	E3 ubiquitin-protein ligase RNF25 OS=Mus musculus GN=Rnf25 PE=1 SV=2	Rnf25 p-T411 (z= 2)	Rnf25 399 - 412	GPGSWQGPSARRT^R	Phospho (ST)	1	1	0.0314272	796.872	19.136	2	.0000000000000300.	3.68875	0.735979	2.21506	17.5881	23.2079	10.75	0.676329	1.62235	14.44	10.9543	7	399	412	9.38	983: Scan 1737 (rt=19.136) [E:\Larissa\b0516p152_OvP\b0516p152_MS1_C4.RAW]	\\mascot2\inetpub\mascot\data/20120910/F017895.dat	1	549879	608694	338554	451420	250609	353876	525317	303492	393270	289720	230258	834466	740330	606797	786268	574407	667182	567538	740683
p0229	UNC5B_MOUSE	Netrin receptor UNC5B OS=Mus musculus GN=Unc5b PE=1 SV=1	Unc5b p-S528 p-S531 (z= 2)	Unc5b 526 - 539	SAS^LGS^QHLLGLPR	2 Phospho (ST)	1	1	0	798.372	56.2308	2	.0003003000000000.	8.05964	0.012063	1.29007	52.7168	58.391	69.74	1.56047e-07	0.0729287	80.99	50.0229	24	526	539	10.51	4329: Scan 6017 (rt=56.2308) [E:\Larissa\b0516p152_OvP\b0516p152_MS1_C4.RAW]	\\mascot2\inetpub\mascot\data/20120910/F017895.dat	139890	1	167076	215880	120856	130236	124825	83797	149778	178532	135458	183620	165215	216142	138741	174255	139608	104458	118782	120127
p0230	GRB10_MOUSE	Growth factor receptor-bound protein 10 OS=Mus musculus GN=Grb10 PE=1 SV=2	Grb10 p-S503 (z= 3)	Grb10 496 - 516	MNILSSQS^PLHPSTLNAVIHR	Phospho (ST)	1	1	0	799.073	60.148	3	.00000000300000000000000.	8.04946	0.268207	1.44512	56.3863	61.9658	73.94	7.5078e-07	0.0442161	73.94	49.6764	42	496	516	13.66	4661: Scan 6465 (rt=60.148) [E:\Larissa\b0516p152_OvP\b0516p152_MS1_C4.RAW]	\\mascot2\inetpub\mascot\data/20120910/F017895.dat	7682	931433	1596680	574986	896348	434431	401010	647164	807975	670587	662138	799144	3312737	3445189	1749120	3222703	1237785	1191866	724399	1248951
p0231	UBXN1_MOUSE	UBX domain-containing protein 1 OS=Mus musculus GN=Ubxn1 PE=1 SV=1	Ubxn1 p-S188 (z= 3)	Ubxn1 187 - 209	SS^PPATDPGPVPSSPSQEPPTKR	Phospho (ST)	1	1	0	799.382	25.5022	3	.0030000000000000000000000.	5.1978	0.0373218	1.56292	21.3756	29.6767	35.08	1.57178e-06	0.0131965	72.63	42.574	108	187	209	8.8	1572: Scan 2476 (rt=25.5022) [E:\Larissa\b0516p152_OvP\b0516p152_MS1_C4.RAW]	\\mascot2\inetpub\mascot\data/20120910/F017895.dat	662674	667090	614956	452339	476861	397664	703393	558560	539514	560569	501501	518719	787237	719096	742248	691506	932475	908914	885208	1001397
p0232	LS14A_MOUSE	Protein LSM14 homolog A OS=Mus musculus GN=Lsm14a PE=1 SV=1	Lsm14a p-S192 (z= 3)	Lsm14a 192 - 214	S^PTMEQAVQTASAHLPAPAPVGR	Phospho (ST)	1	1	0	799.388	60.3602	3	.0300000000000000000000000.	7.50544	0.0240766	0.991153	56.8378	63.3855	170.57	8.37422e-09	0.0350712	95.06	68.994	50	192	214	10.24	4681: Scan 6490 (rt=60.3602) [E:\Larissa\b0516p152_OvP\b0516p152_MS1_C4.RAW]	\\mascot2\inetpub\mascot\data/20120910/F017895.dat	5447045	5008704	4834640	3728942	4637877	3908115	4080781	4302730	2891344	3188602	2902251	2070147	5354540	4913585	4003320	6771700	3973715	4606194	3827156	3960150
p0233	SH3K1_MOUSE	SH3 domain-containing kinase-binding protein 1 OS=Mus musculus GN=Sh3kbp1 PE=1 SV=1	Sh3kbp1 p-S274 (z= 2)	Sh3kbp1 274 - 286	S^IEVENDFLPVEK	Phospho (ST)	1	1	0	799.873	59.7708	2	.030000000000000.	5.839	0.0206771	1.1473	58.7376	64.4339	129.16	7.66592e-07	0.0282733	74.24	54.5473	48	274	286	63.5	4629: Scan 6422 (rt=59.7708) [E:\Larissa\b0516p152_OvP\b0516p152_MS1_C4.RAW]	\\mascot2\inetpub\mascot\data/20120910/F017895.dat	9391	59633	1	6659	1	16525	17034	16890	16479	9570	13832	13170	1	13349	8937	1	21190	1	17378	17098
p0234	NU188_MOUSE	Nucleoporin NUP188 homolog OS=Mus musculus GN=Nup188 PE=1 SV=2	Nup188 p-S1719 (z= 2)	Nup188 1715 - 1731	GAPSS^PAAGVLPSPQGK	Phospho (ST)	1	1	0	800.893	34.9847	2	.0000030000000000000.	5.74912	0.035722	0.998508	32.6178	38.6035	40.5	3.13962e-06	0.0481637	67.62	37.7871	48	1715	1731	8.87	2452: Scan 3571 (rt=34.9847) [E:\Larissa\b0516p152_OvP\b0516p152_MS1_C4.RAW]	\\mascot2\inetpub\mascot\data/20120910/F017895.dat	416902	404015	356640	283842	303921	285678	322849	284605	340841	343689	251149	213704	435836	510636	403707	482545	436797	439724	585159	504820
p0235	UFD1_MOUSE	Ubiquitin fusion degradation protein 1 homolog OS=Mus musculus GN=Ufd1l PE=1 SV=2	Ufd1l p-S247 (z= 2)	Ufd1l 241 - 255	GVEPSPS^PIKPGDIK	Phospho (ST)	1	1	0	800.906	34.2536	2	.00000003000000000.	6.42785	0.0569441	1.12469	31.4446	37.8087	33.59	4.45091e-05	0.052114	55.82	35.5939	44	241	255	12.52	2389: Scan 3487 (rt=34.2536) [E:\Larissa\b0516p152_OvP\b0516p152_MS1_C4.RAW]	\\mascot2\inetpub\mascot\data/20120910/F017895.dat	396347	393390	1	150327	265493	271341	288099	191949	286592	272364	176458	138615	551183	1	410941	469311	456662	450559	481709	444172
p0236	I2BPL_MOUSE	Interferon regulatory factor 2-binding protein-like OS=Mus musculus GN=Irf2bpl PE=1 SV=1	Irf2bpl p-S526 (z= 2)	Irf2bpl 524 - 538	KAS^PEPPDSAESALK	Phospho (ST)	1	1	0	803.875	24.3986	2	.00030000000000000.	1.93105	0.0617985	1.04048	22.2652	28.8533	132.543	1.36856e-06	0.00070302	70.98	50.5418	44	524	538	39.15	1469: Scan 2349 (rt=24.3986) [E:\Larissa\b0516p152_OvP\b0516p152_MS1_C4.RAW]	\\mascot2\inetpub\mascot\data/20120910/F017895.dat	381998	353084	347562	188352	252166	218644	369878	214999	271150	275567	236610	188587	455349	415204	368127	443245	426277	556881	412644	462266
p0237	GRB10_MOUSE	Growth factor receptor-bound protein 10 OS=Mus musculus GN=Grb10 PE=1 SV=2	Grb10 p-S503 (z= 3) + Oxi	Grb10 496 - 516	MNILSSQS^PLHPSTLNAVIHR	Oxidation (M); Phospho (ST)	1	1	0	804.405	55.5453	3	.02000000300000000000000.	2.20837	0.00523535	0.941622	51.902	57.7598	73.94	5.12109e-08	5.1403e-05	85.84	64.5721	43	496	516	16.27	4272: Scan 5938 (rt=55.5453) [E:\Larissa\b0516p152_OvP\b0516p152_MS1_C4.RAW]	\\mascot2\inetpub\mascot\data/20120910/F017895.dat	453121	219789	218382	257887	350629	495387	418295	484914	652854	603132	713478	837901	513035	568832	407058	421491	1091876	660607	950133	1287863
p0238	LS14A_MOUSE	Protein LSM14 homolog A OS=Mus musculus GN=Lsm14a PE=1 SV=1	Lsm14a p-T194 (z= 3) + Oxi	Lsm14a 192 - 214	SPT^MEQAVQTASAHLPAPAPVGR	Oxidation (M); Phospho (ST)	1	1	0	804.718	44.9427	3	.0003200000000000000000000.	2.82596	0.0762336	0.966111	41.6798	47.7168	200.16	1.65379e-07	0.000152213	82.24	61.3157	44	192	214	13.69	3361: Scan 4722 (rt=44.9427) [E:\Larissa\b0516p152_OvP\b0516p152_MS1_C4.RAW]	\\mascot2\inetpub\mascot\data/20120910/F017895.dat	488630	342221	327058	485552	420274	467760	487338	389400	535801	371971	401357	356672	375833	390867	341378	351023	606367	503721	986513	574070
p0239	RASA2_MOUSE	Ras GTPase-activating protein 2 OS=Mus musculus GN=Rasa2 PE=1 SV=1	Rasa2 p-S555 (z= 2)	Rasa2 544 - 556	TIQIIGNWGCQS^R	Phospho (ST)	1	1	0.0019192	806.871	59.9045	2	.000000000000300.	1.81028	0.259145	0.938469	59.9045	61.8328	26.75	0.0179287	0.281731	29.87	23.38	3	544	556	26.57	4639: Scan 6437 (rt=59.9045) [E:\Larissa\b0516p152_OvP\b0516p152_MS1_C4.RAW]	\\mascot2\inetpub\mascot\data/20120910/F017895.dat	1	69513	55801	80999	40322	56035	1	65286	1	51782	42026	38203	78023	66214	36582	21564	48948	54953	61128	80145
p0240	CYTSB_MOUSE	Cytospin-B OS=Mus musculus GN=Specc1 PE=1 SV=2	Specc1 p-S133 (z= 2)	Specc1 130 - 144	LGSS^PTSSCNPTPTK	Phospho (ST)	1	1	0	807.35	15.9185	2	.00003000000000000.	6.17581	0.00341165	1.1964	14.6735	20.1702	242.45	5.38859e-07	0.000169059	74.74	57.0046	48	130	144	11.75	682: Scan 1353 (rt=15.9185) [E:\Larissa\b0516p152_OvP\b0516p152_MS1_C4.RAW]	\\mascot2\inetpub\mascot\data/20120910/F017895.dat	1	332705	253282	219571	326512	296210	274510	195082	269820	338355	202767	190858	377473	1	264572	332921	341707	381178	330778	388992
p0241	MTMR2_MOUSE	Myotubularin-related protein 2 OS=Mus musculus GN=Mtmr2 PE=1 SV=3	Mtmr2 p-S6 (z= 2)	Mtmr2 4 - 18	SSS^CESLGAQLPAAR	Phospho (ST)	1	1	0	807.358	37.0326	2	.00030000000000000.	6.02694	0.0282015	1.45325	34.1252	40.8493	46.59	3.05857e-08	0.00750916	87.28	47.7106	54	4	18	12.91	2638: Scan 3809 (rt=37.0326) [E:\Larissa\b0516p152_OvP\b0516p152_MS1_C4.RAW]	\\mascot2\inetpub\mascot\data/20120910/F017895.dat	767967	553332	713822	606359	384872	361236	438471	478178	379156	347831	425416	320898	854577	378286	527846	1037050	470793	533048	771096	466788
p0242	SRSF9_MOUSE	Serine/arginine-rich splicing factor 9 OS=Mus musculus GN=Srsf9 PE=1 SV=1	Srsf9 p-S212 p-S217 (z= 2)	Srsf9 211 - 222	GS^PHYFS^PFRPY	2 Phospho (ST)	1	1	0	807.816	64.5046	2	.00300003000000.	7.68951	0.0658602	1.23229	60.5336	66.6056	49.0287	2.50015e-05	0.0516657	55.34	34.3942	36	211	222	38.68	5014: Scan 6956 (rt=64.5046) [E:\Larissa\b0516p152_OvP\b0516p152_MS1_C4.RAW]	\\mascot2\inetpub\mascot\data/20120910/F017895.dat	857049	513108	878318	821691	611272	485494	446900	494649	458656	645984	761123	581432	1	790215	666874	997666	691201	658499	616723	642364
p0243	MAP1S_MOUSE	Microtubule-associated protein 1S OS=Mus musculus GN=Map1s PE=1 SV=2	Map1s p-S660 (z= 3)	Map1s 658 - 677	STS^PHDVDLCLVSPCEFSHR	Phospho (ST)	1	1	0	808.346	55.1737	3	.0003000000000000000000.	6.26501	0.0718622	1.13908	51.6311	57.6724	89.09	2.32563e-08	0.00244687	90.4	60.1891	46	658	677	7.15	4237: Scan 5895 (rt=55.1737) [E:\Larissa\b0516p152_OvP\b0516p152_MS1_C4.RAW]	\\mascot2\inetpub\mascot\data/20120910/F017895.dat	631814	70170	778300	348059	563954	220928	286894	429498	420673	439606	440677	533845	1048072	1034628	640784	1383518	414312	501025	342681	556692
p0244	ANXA1_MOUSE	Annexin A1 OS=Mus musculus GN=Anxa1 PE=1 SV=2	Anxa1 p-S37 (z= 3)	Anxa1 30 - 53	GGPGSAVS^PYPSFNVSSDVAALHK	Phospho (ST)	1	1	0	808.716	60.3864	3	.00000000300000000000000000.	2.24831	0.00740278	0.99293	56.6757	63.2274	246.623	2.07561e-08	0.109338	91.43	50.1927	44	30	53	22.09	4683: Scan 6493 (rt=60.3864) [E:\Larissa\b0516p152_OvP\b0516p152_MS1_C4.RAW]	\\mascot2\inetpub\mascot\data/20120910/F017895.dat	227594	255639	298141	98408	302037	228279	220969	204248	240783	235578	288673	322802	379217	322689	351464	381878	328689	417625	266765	384993
p0245	ATF2_MOUSE	Cyclic AMP-dependent transcription factor ATF-2 OS=Mus musculus GN=Atf2 PE=1 SV=2	Atf2 p-S94 (z= 2)	Atf2 89 - 102	MPLDLS^PLATPIIR	Phospho (ST)	1	1	0	808.933	81.565	2	.0000003000000000.	6.12968	0.00713506	1.61629	78.0178	83.0889	24.1	1.33156e-10	0.00435174	109.62	66.9111	47	89	102	69.58	6161: Scan 8786 (rt=81.565) [E:\Larissa\b0516p152_OvP\b0516p152_MS1_C4.RAW]	\\mascot2\inetpub\mascot\data/20120910/F017895.dat	214104	169282	5192	1	224182	144294	141481	115912	158108	120279	103569	83483	271621	227330	159679	1	158553	254559	159958	217871
p0246	MAP1S_MOUSE	Microtubule-associated protein 1S OS=Mus musculus GN=Map1s PE=1 SV=2	Map1s p-S684 (z= 2)	Map1s 678 - 693	KPPPPAS^PGSSDSSAR	Phospho (ST)	1	1	0	809.368	11.4575	2	.000000030000000000.	1.89285	0.501136	1.33011	11.028	13.4777	89.09	1.45424e-05	0.0197411	61.01	38.2279	47	678	693	25.5	248: Scan 813 (rt=11.4575) [E:\Larissa\b0516p152_OvP\b0516p152_MS1_C4.RAW]	\\mascot2\inetpub\mascot\data/20120910/F017895.dat	120909	1	106226	80226	93294	1	1	137846	100428	118397	91932	55555	139907	109093	125237	125565	108477	1	1	122210
p0247	ACTN2_MOUSE	Alpha-actinin-2 OS=Mus musculus GN=Actn2 PE=1 SV=1	Actn2 p-S147 (z= 2)	Actn2 141 - 154	FAIQDIS^VEETSAK	Phospho (ST)	1	1	0	809.376	50.359	2	.0000000300000000.	6.21232	0.0641831	1.27708	46.9486	53.1354	78.43	4.51896e-09	0.000533108	95.88	70.0272	71	141	154	53.26	3815: Scan 5340 (rt=50.359) [E:\Larissa\b0516p152_OvP\b0516p152_MS1_C4.RAW]	\\mascot2\inetpub\mascot\data/20120910/F017895.dat	2414657	1	1924032	1637587	2030039	1576707	1911634	1588450	1895264	1884050	1573745	1941717	2145854	2306372	1558619	2603046	1683900	1622050	2181321	1626587
p0248	KIF1A_MOUSE	Kinesin-like protein KIF1A OS=Mus musculus GN=Kif1a PE=1 SV=2	Kif1a p-S1342 (z= 3)	Kif1a 1326 - 1347	VTGVYELSLCHVADAGS^PGMQR	Phospho (ST)	1	1	0	809.703	55.9402	3	.000000000000000003000000.	2.63934	0.0920367	0.956916	52.2825	58.0817	49.5233	0.00103053	0.418012	44.79	23.4781	26	1326	1347	32.16	4305: Scan 5983 (rt=55.9402) [E:\Larissa\b0516p152_OvP\b0516p152_MS1_C4.RAW]	\\mascot2\inetpub\mascot\data/20120910/F017895.dat	240605	1	221771	268211	235612	181112	174377	244983	206484	173454	201192	203970	182188	155182	237210	179520	213348	157547	221714	225813
p0249	RAI14_MOUSE	Ankycorbin OS=Mus musculus GN=Rai14 PE=1 SV=1	Rai14 p-S242 (z= 2)	Rai14 241 - 254	IS^QDADLKTPTKPK	Phospho (ST)	1	1	0.0454874	811.414	17.0806	2	.0030000000000000.	1.55663	1.55663	1.55663	17.0806	17.0806	112.72	0.879584	0.879584	13	13	1	241	254	9.09	792: Scan 1494 (rt=17.0806) [E:\Larissa\b0516p152_OvP\b0516p152_MS1_C4.RAW]	\\mascot2\inetpub\mascot\data/20120910/F017895.dat	1	1	73093	1	1	1	24241	1	1	23265	1	1	1	1	43534	1	1	58154	1	1
p0250	BRD8_MOUSE	Bromodomain-containing protein 8 OS=Mus musculus GN=Brd8 PE=1 SV=2	Brd8 p-T264 p-S268 (z= 2)	Brd8 263 - 276	AT^PPPS^PLLSELLK	2 Phospho (ST)	1	1	0	811.897	82.1534	2	.0030003000000000.	2.69588	0.00484469	1.10524	78.3994	83.478	39.86	0.000420013	0.357357	46.38	22.1661	31	263	276	28.55	6194: Scan 8847 (rt=82.1534) [E:\Larissa\b0516p152_OvP\b0516p152_MS1_C4.RAW]	\\mascot2\inetpub\mascot\data/20120910/F017895.dat	105883	103188	101684	1	100728	107270	108083	101352	97779	105369	100361	77123	108814	132667	98488	111553	108846	116243	109243	112254
p0251	UB2Q1_MOUSE		UB2Q1 p-S268 p-Y284 (z= 4)	UB2Q1 266 - 292	SQS^FKGGNYAVELVNDSLY^DWNVKLLK	Phospho (ST); Phospho (Y)	1	1	0.00261158	812.636	44.5658	4	.00030000000000000004000000000.	2.2235	0.387694	1.3056	44.5658	46.9307	8.48871	0.0465222	1.11367	28.23	19.91	2	266	292	0	3328: Scan 4678 (rt=44.5658) [E:\Larissa\b0516p152_OvP\b0516p152_MS1_C4.RAW]	\\mascot2\inetpub\mascot\data/20120910/F017895.dat	535928	438705	623118	301546	436927	283671	371264	330820	470486	445914	430118	499752	659083	668163	561693	533077	439507	460101	719307	494367
p0252	PTN12_MOUSE	Tyrosine-protein phosphatase non-receptor type 12 OS=Mus musculus GN=Ptpn12 PE=1 SV=3	Ptpn12 p-S331 (z= 4)	Ptpn12 309 - 338	IADGNEITTGTMVSSIDSEKQDS^PPPKPPR	Phospho (ST)	1	1	0	812.638	44.5658	4	.00000000000000000000000300000000.	2.72433	0.121779	1.20581	41.1706	47.4163	81.09	7.01555e-08	0.000800147	86.46	59.1044	48	309	338	27.13	3328: Scan 4678 (rt=44.5658) [E:\Larissa\b0516p152_OvP\b0516p152_MS1_C4.RAW]	\\mascot2\inetpub\mascot\data/20120910/F017895.dat	535928	438705	623118	301546	436927	283671	371264	330820	470486	445914	430118	499752	659083	668163	561693	533077	439507	460101	719307	494367
p0253	TUT7_MOUSE	Terminal uridylyltransferase 7 OS=Mus musculus GN=Zcchc6 PE=1 SV=3	Zcchc6 p-S645 (z= 3)	Zcchc6 635 - 655	VTKPNLTKPPS^PVTCVSDPYR	Phospho (ST)	1	1	0.00268811	812.74	41.2244	3	.00000000000300000000000.	1.84302	0.182282	1.1063	39.1187	43.9605	24.3633	0.0350998	0.252981	28.03	21.542	5	635	655	6.95	3028: Scan 4293 (rt=41.2244) [E:\Larissa\b0516p152_OvP\b0516p152_MS1_C4.RAW]	\\mascot2\inetpub\mascot\data/20120910/F017895.dat	89585	107179	126893	54126	80503	63876	91679	89222	81068	94165	90236	79432	170578	160278	120465	211017	106260	130628	103956	143411
p0254	ZN828_MOUSE	Zinc finger protein 828 OS=Mus musculus GN=Znf828 PE=1 SV=1	Znf828 p-S448 (z= 2)	Znf828 446 - 459	KTS^PASLDFPEPQK	Phospho (ST)	1	1	0	812.89	38.9472	2	.0003000000000000.	5.47945	0.035331	1.78178	35.7702	41.9913	49.64	3.86083e-06	0.0122776	67	41.937	40	446	459	13.37	2816: Scan 4031 (rt=38.9472) [E:\Larissa\b0516p152_OvP\b0516p152_MS1_C4.RAW]	\\mascot2\inetpub\mascot\data/20120910/F017895.dat	264490	350721	281151	105676	165683	144676	162674	153508	175817	1	159118	1	381494	1	330594	384304	231203	260232	330164	228798
p0255	STMN1_MOUSE	Stathmin OS=Mus musculus GN=Stmn1 PE=1 SV=2	Stmn1 p-S16 (z= 2)	Stmn1 14 - 27	RAS^GQAFELILSPR	Phospho (ST)	1	1	0	812.913	62.1208	2	.0003000000000000.	5.95103	0.00201291	0.96246	58.2475	64.4943	61.68	2.22851e-09	0.0866779	98.76	52.9039	46	14	27	82.67	4822: Scan 6688 (rt=62.1208) [E:\Larissa\b0516p152_OvP\b0516p152_MS1_C4.RAW]	\\mascot2\inetpub\mascot\data/20120910/F017895.dat	598704	607967	789153	459295	314930	277150	303807	451127	311496	344796	361740	338176	106223	711401	470736	931735	332055	379472	251671	304156
p0256	SEPT7_MOUSE	Septin-7 OS=Mus musculus GN=Sept7 PE=1 SV=1	Sept7 p-T425 (z= 2)	Sept7 416 - 428	ILEQQNSSRT^LEK	Phospho (ST)	1	1	0	813.401	18.1087	2	.000000000030000.	3.0967	0.0200592	1.06242	16.3353	23.1732	44.32	3.85608e-05	0.0106619	57.34	45.444	50	416	428	14.06	889: Scan 1616 (rt=18.1087) [E:\Larissa\b0516p152_OvP\b0516p152_MS1_C4.RAW]	\\mascot2\inetpub\mascot\data/20120910/F017895.dat	1	493131	721858	306127	704214	444724	546146	406899	633255	723253	558541	581588	894228	750750	695568	533533	868503	744841	650938	1043256
p0257	CLAP1_MOUSE	CLIP-associating protein 1 OS=Mus musculus GN=Clasp1 PE=1 SV=2	Clasp1 p-S1088 (z= 2)	Clasp1 1080 - 1095	NSSNTGVGS^PSNTIGR	Phospho (ST)	1	1	0	814.36	20.7212	2	.000000000300000000.	7.6338	0.0576308	1.15521	18.9426	25.0738	205.47	9.31819e-07	0.000666464	72.21	51.3694	48	1080	1095	27.42	1127: Scan 1922 (rt=20.7212) [E:\Larissa\b0516p152_OvP\b0516p152_MS1_C4.RAW]	\\mascot2\inetpub\mascot\data/20120910/F017895.dat	11896	425454	1	484829	616822	436732	588776	420162	412196	417758	407276	419214	555634	562408	494039	484309	744940	674861	593809	739848
p0258	NUCKS_MOUSE	Nuclear ubiquitous casein and cyclin-dependent kinases substrate OS=Mus musculus GN=Nucks1 PE=1 SV=1	Nucks1 p-S19 (z= 3)	Nucks1 9 - 28	KVVDYSQFQES^DDADEDYGR	Phospho (ST)	1	1	0	815.999	38.9385	3	.0000000000030000000000.	8.01913	0.0195324	1.15653	33.2351	120.471	346.653	2.79803e-06	0.106764	68.06	38.5197	115	9	28	43.2	2815: Scan 4030 (rt=38.9385) [E:\Larissa\b0516p152_OvP\b0516p152_MS1_C4.RAW]	\\mascot2\inetpub\mascot\data/20120910/F017895.dat	1122011	1129480	921085	738198	1048768	980961	836976	876240	992816	1020893	1145219	1119722	942806	1053920	839576	919687	1157808	1331518	1714615	1077633
p0259	MBB1A_MOUSE	Myb-binding protein 1A OS=Mus musculus GN=Mybbp1a PE=1 SV=2	Mybbp1a p-T1251 (z= 2)	Mybbp1a 1244 - 1259	SPAPSNPT^LSPSTPAK	Phospho (ST)	1	1	0	816.391	24.7103	2	.000000003000000000.	2.1775	0.0177832	0.987492	21.7956	28.9575	106.52	1.41603e-08	0.0691639	91.09	45.2768	57	1244	1259	19.53	1498: Scan 2385 (rt=24.7103) [E:\Larissa\b0516p152_OvP\b0516p152_MS1_C4.RAW]	\\mascot2\inetpub\mascot\data/20120910/F017895.dat	161643	3552734	3238948	1869258	2600495	2654556	3341645	1835920	2906528	3546252	2496223	2048185	4624734	4146055	3757318	3878875	5546653	5945540	5384983	5803634
p0260	PAK2_MOUSE	Serine/threonine-protein kinase PAK 2 OS=Mus musculus GN=Pak2 PE=1 SV=1	Pak2 p-S141 (z= 3)	Pak2 139 - 160	YLS^FTPPEKDGFPSGTPALNTK	Phospho (ST)	1	1	0	816.393	61.2779	3	.000300000000000000000000.	7.51477	0.0359791	1.25634	57.6798	63.615	41.7333	2.25227e-05	0.0870759	60.59	42.4109	47	139	160	13.49	4757: Scan 6595 (rt=61.2779) [E:\Larissa\b0516p152_OvP\b0516p152_MS1_C4.RAW]	\\mascot2\inetpub\mascot\data/20120910/F017895.dat	2035688	1916340	2155613	1350074	2112804	2465843	1671347	1613353	2291457	2564450	2107210	3231485	2743575	2058984	705248	2222084	2750766	2274373	2123932	2969140
p0261	KGP1_MOUSE	cGMP-dependent protein kinase 1 OS=Mus musculus GN=Prkg1 PE=1 SV=1	Prkg1 p-T521 (z= 3)	Prkg1 514 - 533	KTWTFCGT^PEYVAPEIILNK	Phospho (ST)	1	1	0.0159949	816.396	72.5399	3	.0000000030000000000000.	1.83309	1.83309	1.83309	72.5399	72.5399	58.5066	0.383431	0.383431	18.22	18.22	1	514	533	3.55	5601: Scan 7838 (rt=72.5399) [E:\Larissa\b0516p152_OvP\b0516p152_MS1_C4.RAW]	\\mascot2\inetpub\mascot\data/20120910/F017895.dat	25858	14869	89341	16367	51343	26410	43099	41020	5989	17635	51448	32165	11717	31515	1	44888	36434	20204	24917	55625
p0262	TB182_MOUSE	182 kDa tankyrase-1-binding protein OS=Mus musculus GN=Tnks1bp1 PE=1 SV=2	Tnks1bp1 p-S602 (z= 3)	Tnks1bp1 589 - 609	ENYEDQEPLVGHES^PITLAAR	Phospho (ST)	1	1	0	816.71	50.8777	3	.00000000000000300000000.	7.16496	0.00933036	1.38282	47.398	53.1378	451.667	9.43965e-05	0.0238355	54.45	41.6582	34	589	609	16.59	3863: Scan 5399 (rt=50.8777) [E:\Larissa\b0516p152_OvP\b0516p152_MS1_C4.RAW]	\\mascot2\inetpub\mascot\data/20120910/F017895.dat	704837	13558	581526	177137	486066	418881	546187	338509	601279	613204	687462	541412	1	770177	764557	699549	599101	583080	829613	777238
p0263	HN1_MOUSE	Hematological and neurological expressed 1 protein OS=Mus musculus GN=Hn1 PE=1 SV=3	Hn1 p-S87 (z= 2)	Hn1 85 - 99	SNS^SEASSGDFLDLK	Phospho (ST)	1	1	0	818.844	54.3662	2	.00030000000000000.	7.05676	0.108434	1.56896	50.7374	57.1413	60.56	3.33709e-08	0.000105424	86.38	63.63	49	85	99	7.06	4164: Scan 5801 (rt=54.3662) [E:\Larissa\b0516p152_OvP\b0516p152_MS1_C4.RAW]	\\mascot2\inetpub\mascot\data/20120910/F017895.dat	2092348	65797	1612160	1654210	1964147	1445993	1639713	1636785	1477283	1129506	1200938	767342	1733796	1938350	1419062	1728336	1366381	1668899	1646587	1452886
p0264	HMGA2_MOUSE	High mobility group protein HMGI-C OS=Mus musculus GN=Hmga2 PE=1 SV=1	Hmga2 p-S44 (z= 2)	Hmga2 34 - 46	KQQQEPTCEPS^PK	Phospho (ST)	1	1	0	818.856	12.3889	2	.000000000003000.	6.08652	0.0760583	2.19059	11.5023	15.3247	33.07	2.392e-05	0.0488723	58.24	34.4741	80	34	46	28.16	340: Scan 927 (rt=12.3889) [E:\Larissa\b0516p152_OvP\b0516p152_MS1_C4.RAW]	\\mascot2\inetpub\mascot\data/20120910/F017895.dat	993637	815903	707862	497979	791818	502621	10039	519156	601922	590602	338512	364614	836186	677931	660440	712586	539764	1	1	579468
p0265	FAM21_MOUSE	WASH complex subunit FAM21 OS=Mus musculus GN=Fam21 PE=1 SV=1	Fam21 p-S747 (z= 2)	Fam21 746 - 761	VS^PEVGSADVASIAQK	Phospho (ST)	1	1	0	819.396	41.3714	2	.003000000000000000.	7.50788	0.0174378	1.12147	38.3464	44.4043	477.483	2.28192e-09	5.30757e-05	99.25	68.5357	47	746	761	51.32	3041: Scan 4310 (rt=41.3714) [E:\Larissa\b0516p152_OvP\b0516p152_MS1_C4.RAW]	\\mascot2\inetpub\mascot\data/20120910/F017895.dat	362510	348379	259528	283489	309922	228945	350970	254539	210869	176397	240156	116325	364462	374115	346184	361372	250653	324543	442123	306083
p0266	VIME_MOUSE	Vimentin OS=Mus musculus GN=Vim PE=1 SV=3	Vim p-S419 (z= 2)	Vim 411 - 424	ISLPLPTFS^SLNLR	Phospho (ST)	1	1	0	819.441	86.2117	2	.0000000003000000.	6.76936	0.0197706	1.25474	81.1081	92.0494	475.233	1.20613e-07	0.118654	79.6	37.0124	157	411	424	57.57	6403: Scan 9251 (rt=86.2117) [E:\Larissa\b0516p152_OvP\b0516p152_MS1_C4.RAW]	\\mascot2\inetpub\mascot\data/20120910/F017895.dat	1509188	1537186	277964	1718677	1442074	1203119	1215834	1438617	1339590	1733795	1531788	411915	3056305	3048763	475158	3180178	2279146	1613098	1409743	1811008
p0267	EF1D_MOUSE	Elongation factor 1-delta OS=Mus musculus GN=Eef1d PE=1 SV=3	Eef1d p-S162 (z= 4)	Eef1d 145 - 173	GATPAEDDEDKDIDLFGS^DEEEEDKEAAR	Phospho (ST)	1	1	0	819.839	46.7339	4	.0000000000000000003000000000000.	5.03367	0.0327675	1.14982	43.1597	49.4716	182.09	7.39494e-07	0.0316365	74.89	42.6045	42	145	173	57.81	3504: Scan 4923 (rt=46.7339) [E:\Larissa\b0516p152_OvP\b0516p152_MS1_C4.RAW]	\\mascot2\inetpub\mascot\data/20120910/F017895.dat	949130	702724	790916	233765	751758	431071	792247	368542	728426	607696	586491	749020	977091	805548	623248	842792	600144	650252	1576623	813818
p0268	HBS1L_MOUSE		HBS1L p-T323 p-T329 p-T333 (z= 4) + Oxi	HBS1L 321 - 347	GVT^MDVGMT^KFET^TTKVITLMDAPGHKKFET^	3 Oxidation (M); 4 Phospho (ST)	1	1	0.0257599	819.84	46.7339	4	.00032000230003000003020000000.	5.57552	0.690527	2.47453	44.2857	48.7737	9.81	0.381887	1.74215	17.76	12.066	5	321	347	5.11	3504: Scan 4923 (rt=46.7339) [E:\Larissa\b0516p152_OvP\b0516p152_MS1_C4.RAW]	\\mascot2\inetpub\mascot\data/20120910/F017895.dat	949130	702724	790916	233765	751758	431071	792247	368542	728426	607696	586491	749020	977091	805548	623248	842792	600144	650252	1576623	813818
p0269	TOM70_MOUSE	Mitochondrial import receptor subunit TOM70 OS=Mus musculus GN=Tomm70a PE=1 SV=2	Tomm70a p-S94 (z= 3)	Tomm70a 93 - 116	AS^PALGSGHHDGSGDSLEMSSLDR	Phospho (ST)	1	1	0	821.682	38.2529	3	.00300000000000000000000000.	3.47552	0.00678403	1.17582	34.8673	42.3584	80	5.54278e-10	0.000118122	106.18	77.5025	57	93	116	29.05	2753: Scan 3950 (rt=38.2529) [E:\Larissa\b0516p152_OvP\b0516p152_MS1_C4.RAW]	\\mascot2\inetpub\mascot\data/20120910/F017895.dat	2263191	2624157	2245405	1021035	1652270	868482	1088071	1133595	1939705	1905150	1824155	1836855	3471988	241439	2510780	3505217	1807199	1852477	1958303	1833066
p0270	ZDHC5_MOUSE	Palmitoyltransferase ZDHHC5 OS=Mus musculus GN=Zdhhc5 PE=1 SV=1	Zdhhc5 p-S380 (z= 2)	Zdhhc5 378 - 392	GDS^LKEPTSIADSSR	Phospho (ST)	1	1	0	821.874	28.9029	2	.00030000000000000.	7.82423	0.0298931	1.4612	26.5308	32.9552	92.1833	7.51269e-06	0.00930328	63.66	42.3978	41	378	392	47.36	1886: Scan 2870 (rt=28.9029) [E:\Larissa\b0516p152_OvP\b0516p152_MS1_C4.RAW]	\\mascot2\inetpub\mascot\data/20120910/F017895.dat	290145	241589	9160	138608	171540	133261	272902	145081	228536	197670	224205	139305	289559	304848	10101	314354	233757	298020	290122	300507
p0271	EPN2_MOUSE	Epsin-2 OS=Mus musculus GN=Epn2 PE=1 SV=1	Epn2 p-S443 (z= 3)	Epn2 441 - 463	TTS^PDLFESQSLTSASSKPSSAR	Phospho (ST)	1	1	0	822.05	44.7002	3	.0003000000000000000000000.	1.87218	0.00349309	0.915064	41.7975	47.6115	122.953	1.44922e-07	0.000932394	82.67	60.2032	34	441	463	10.5	3341: Scan 4694 (rt=44.7002) [E:\Larissa\b0516p152_OvP\b0516p152_MS1_C4.RAW]	\\mascot2\inetpub\mascot\data/20120910/F017895.dat	225221	240637	305004	128248	224089	211393	211978	178320	273089	203878	192781	157595	292375	279930	231215	302562	212893	281683	405785	298563
p0272	RAB3I_MOUSE	Rab-3A-interacting protein OS=Mus musculus GN=Rab3ip PE=1 SV=1	Rab3ip p-S240 (z= 3)	Rab3ip 238 - 260	NKS^TSSAMGGSHQDLSVIQPIVK	Phospho (ST)	1	1	0	822.071	47.6373	3	.0003000000000000000000000.	1.76825	0.0509593	0.907002	44.3917	50.0889	65.86	9.30715e-07	0.00141442	74.23	51.2794	18	238	260	18.23	3574: Scan 5026 (rt=47.6373) [E:\Larissa\b0516p152_OvP\b0516p152_MS1_C4.RAW]	\\mascot2\inetpub\mascot\data/20120910/F017895.dat	158776	199952	226881	145416	121819	67502	67741	92278	102084	94414	91958	109286	224941	169906	208687	207424	74025	134131	87512	121902
p0273	HUWE1_MOUSE	E3 ubiquitin-protein ligase HUWE1 OS=Mus musculus GN=Huwe1 PE=1 SV=5	Huwe1 p-S3116 p-S3132 (z= 3)	Huwe1 3112 - 3133	LFGHS^STSALSAILRSPAFTS^R	2 Phospho (ST)	1	1	0.0263681	822.733	3.04563	3	.000003000000000000000300.	8.01756	8.01756	8.01756	3.04563	3.04563	14.3133	0.607823	0.607823	16.27	16.27	1	3112	3133	5.68	93: Scan 230 (rt=3.04563) [E:\Larissa\b0516p152_OvP\b0516p152_MS1_C4.RAW]	\\mascot2\inetpub\mascot\data/20120910/F017895.dat	1	1	1	1	1	1	1	1	1	1	1	1	1	1	1	1	1	1	1	1
p0274	ZYX_MOUSE	Zyxin OS=Mus musculus GN=Zyx PE=1 SV=2	Zyx p-S272 (z= 2)	Zyx 271 - 286	FS^PGAPSGPGPQPNQK	Phospho (ST)	1	1	0	823.376	24.6264	2	.003000000000000000.	2.25771	0.129712	1.23951	22.6106	28.7852	225.023	2.31176e-05	0.00250913	59.36	46.4627	33	271	286	39.91	1489: Scan 2375 (rt=24.6264) [E:\Larissa\b0516p152_OvP\b0516p152_MS1_C4.RAW]	\\mascot2\inetpub\mascot\data/20120910/F017895.dat	833697	1027365	1351543	735317	921173	753928	1103121	537125	735561	823088	833128	434200	1072151	1214925	1056625	1259810	1191887	1482913	1208422	1158134
p0275	LMNA_MOUSE	Prelamin-A/C OS=Mus musculus GN=Lmna PE=1 SV=2	Lmna p-S633 (z= 2)	Lmna 629 - 645	SVGGS^GGGSFGDNLVTR	Phospho (ST)	1	1	0	823.865	42.59	2	.0000030000000000000.	3.16243	0.0215884	1.0729	38.4886	45.7915	306.605	1.71838e-10	0.0341488	109.69	68.6161	62	629	645	37.66	3151: Scan 4449 (rt=42.59) [E:\Larissa\b0516p152_OvP\b0516p152_MS1_C4.RAW]	\\mascot2\inetpub\mascot\data/20120910/F017895.dat	282057	237567	229603	368000	209833	182133	236896	270812	260731	290968	261592	213674	97799	214323	246163	211169	296044	268173	437164	239321
p0276	PKN2_MOUSE	Serine/threonine-protein kinase N2 OS=Mus musculus GN=Pkn2 PE=1 SV=3	Pkn2 p-S619 (z= 2)	Pkn2 619 - 632	S^KSEYELSIPDSGR	Phospho (ST)	1	1	0	824.371	41.1893	2	.0300000000000000.	6.69615	0.0659162	1.28142	37.765	44.2756	68.1133	7.03121e-10	0.000186212	104.54	67.251	39	619	632	17.27	3025: Scan 4289 (rt=41.1893) [E:\Larissa\b0516p152_OvP\b0516p152_MS1_C4.RAW]	\\mascot2\inetpub\mascot\data/20120910/F017895.dat	254812	216944	328713	183966	118893	121123	137502	83157	168816	182321	197349	111484	327967	294198	222080	323516	146087	183336	233775	171502
p0277	CDK13_MOUSE	Cyclin-dependent kinase 13 OS=Mus musculus GN=Cdk13 PE=1 SV=3	Cdk13 p-S384 (z= 2)	Cdk13 380 - 394	GGDVS^PSPYSSSSWR	Phospho (ST)	1	1	0	824.838	37.6873	2	.00000300000000000.	2.20479	0.0478065	1.0355	34.3325	41.1661	126.207	3.46409e-07	0.00428169	75.71	48.9026	42	380	394	25.35	2699: Scan 3885 (rt=37.6873) [E:\Larissa\b0516p152_OvP\b0516p152_MS1_C4.RAW]	\\mascot2\inetpub\mascot\data/20120910/F017895.dat	239289	235945	242661	220998	178168	178466	181759	169196	177572	220555	185753	192852	311914	11665	219282	293784	243811	289657	329534	251684
p0278	PEA15_MOUSE	Astrocytic phosphoprotein PEA-15 OS=Mus musculus GN=Pea15 PE=1 SV=1	Pea15 p-S116 (z= 2)	Pea15 110 - 122	DIIRQPS^EEEIIK	Phospho (ST)	1	1	0	825.415	43.8424	2	.000000030000000.	3.68479	0.0148224	1.05397	40.5756	46.7783	48.43	1.28542e-05	0.0147724	61.29	39.7919	48	110	122	48.91	3262: Scan 4594 (rt=43.8424) [E:\Larissa\b0516p152_OvP\b0516p152_MS1_C4.RAW]	\\mascot2\inetpub\mascot\data/20120910/F017895.dat	1043968	544043	686395	368171	567306	571924	623599	452276	1486734	1030189	1611946	1659304	1223438	975941	841515	769759	1038533	564522	1024724	912374
p0279	KPCD1_MOUSE	Serine/threonine-protein kinase D1 OS=Mus musculus GN=Prkd1 PE=1 SV=2	Prkd1 p-T752 (z= 2)	Prkd1 748 - 762	SVVGT^PAYLAPEVLR	Phospho (ST)	1	1	0	826.427	64.5942	2	.00000300000000000.	2.02725	0.153446	0.943748	61.082	66.5971	80.0966	3.79227e-07	0.0590427	76.17	48.8241	32	748	762	32.64	5020: Scan 6966 (rt=64.5942) [E:\Larissa\b0516p152_OvP\b0516p152_MS1_C4.RAW]	\\mascot2\inetpub\mascot\data/20120910/F017895.dat	168395	136158	153290	163510	166692	134373	135848	166008	124991	212339	166015	165250	1	159290	127739	208783	160889	156882	169063	1
p0280	TOM70_MOUSE	Mitochondrial import receptor subunit TOM70 OS=Mus musculus GN=Tomm70a PE=1 SV=2	Tomm70a p-S94 (z= 3) + Oxi	Tomm70a 93 - 116	AS^PALGSGHHDGSGDSLEMSSLDR	Oxidation (M); Phospho (ST)	1	1	0	827.014	29.3588	3	.00300000000000000002000000.	1.80177	0.0100092	0.869695	26.5099	33.2809	80	1.25457e-08	8.96495e-05	92.09	69.2037	38	93	116	34	1929: Scan 2923 (rt=29.3588) [E:\Larissa\b0516p152_OvP\b0516p152_MS1_C4.RAW]	\\mascot2\inetpub\mascot\data/20120910/F017895.dat	508317	290351	48947	196505	288665	295648	417161	227818	631302	499645	720692	750599	408440	357507	1	87926	789292	535509	603235	847397
p0281	CDK13_MOUSE	Cyclin-dependent kinase 13 OS=Mus musculus GN=Cdk13 PE=1 SV=3	Cdk13 p-T871 (z= 2)	Cdk13 861 - 873	LYSSEESRPYT^NK	Phospho (ST)	1	1	0	827.365	18.407	2	.000000000003000.	1.88774	0.0362266	0.974088	16.4186	23.1765	126.207	1.17733e-05	0.00392738	61.25	43.4633	27	861	873	28.68	916: Scan 1651 (rt=18.407) [E:\Larissa\b0516p152_OvP\b0516p152_MS1_C4.RAW]	\\mascot2\inetpub\mascot\data/20120910/F017895.dat	129760	109733	168303	123465	110369	106858	125461	113799	71675	165393	109745	79997	141771	124178	71137	99610	141699	129955	124231	164218
p0282	NEXN_MOUSE	Nexilin OS=Mus musculus GN=Nexn PE=1 SV=3	Nexn p-S296 (z= 3)	Nexn 294 - 314	TVS^QESLTPGKLEINFEQLLR	Phospho (ST)	1	1	0	828.095	86.8972	3	.00030000000000000000000.	7.49631	0.213602	1.57078	83.3068	88.5208	51.44	1.55998e-08	0.00602813	90.11	61.8346	48	294	314	15.77	6436: Scan 9318 (rt=86.8972) [E:\Larissa\b0516p152_OvP\b0516p152_MS1_C4.RAW]	\\mascot2\inetpub\mascot\data/20120910/F017895.dat	1382766	610060	1062195	1	527325	347123	460357	748714	515680	430403	411978	863999	1093034	930858	1	1286306	417995	371476	356702	635987
p0283	IF4G2_MOUSE	Eukaryotic translation initiation factor 4 gamma 2 OS=Mus musculus GN=Eif4g2 PE=1 SV=2	Eif4g2 p-T507 (z= 2)	Eif4g2 505 - 519	TQT^PPLGQTPQLGLK	Phospho (ST)	1	1	0	829.933	49.6327	2	.00030000000000000.	6.00082	0.0146669	1.1318	46.323	52.2594	149.31	7.07191e-08	0.000221494	83.28	58.3353	45	505	519	18.22	3749: Scan 5256 (rt=49.6327) [E:\Larissa\b0516p152_OvP\b0516p152_MS1_C4.RAW]	\\mascot2\inetpub\mascot\data/20120910/F017895.dat	1062082	1	971343	785487	943491	788251	826662	943159	936149	1020563	707410	839991	1	1499208	1254064	1765706	1176796	1442664	1635051	1434586
p0284	RHG35_MOUSE	Rho GTPase-activating protein 35 OS=Mus musculus GN=Arhgap35 PE=1 SV=3	Arhgap35 p-S1179 (z= 2)	Arhgap35 1173 - 1187	TSFSVGS^DDELGPIR	Phospho (ST)	1	1	0	830.37	55.4849	2	.00000003000000000.	2.49567	0.0721313	1.04765	51.8935	57.8123	87.8933	6.49424e-08	0.000537816	84.23	58.5106	47	1173	1187	26.65	4266: Scan 5931 (rt=55.4849) [E:\Larissa\b0516p152_OvP\b0516p152_MS1_C4.RAW]	\\mascot2\inetpub\mascot\data/20120910/F017895.dat	743081	375070	850542	608854	716837	608221	714043	599101	732846	693477	773424	777249	768413	765054	636810	908051	744758	595049	649969	744342
p0285	FAM21_MOUSE	WASH complex subunit FAM21 OS=Mus musculus GN=Fam21 PE=1 SV=1	Fam21 p-S1333 (z= 2)	Fam21 1320 - 1334	VASIFDDPLNAFGS^Q	Phospho (ST)	1	1	0	830.868	87.147	2	.00000000000000300.	2.2237	0.150182	1.14632	83.5092	88.4949	420.16	4.08457e-05	0.359622	56.8	32.2756	16	1320	1334	50.94	6449: Scan 9343 (rt=87.147) [E:\Larissa\b0516p152_OvP\b0516p152_MS1_C4.RAW]	\\mascot2\inetpub\mascot\data/20120910/F017895.dat	153626	98417	115533	1	125265	134771	159717	131911	124782	114264	129102	114322	180055	198154	1	171212	183520	165079	144345	182740
p0286	ARI1A_MOUSE	AT-rich interactive domain-containing protein 1A OS=Mus musculus GN=Arid1a PE=1 SV=1	Arid1a p-S699 (z= 2)	Arid1a 695 - 711	GPSPS^PVGSPASVAQSR	Phospho (ST)	1	1	0	830.89	28.3058	2	.0000030000000000000.	6.29595	0.0182749	1.25633	26.1369	32.4849	52.06	1.20324e-08	0.000475654	92.25	59.3623	47	695	711	22.58	1833: Scan 2801 (rt=28.3058) [E:\Larissa\b0516p152_OvP\b0516p152_MS1_C4.RAW]	\\mascot2\inetpub\mascot\data/20120910/F017895.dat	1	521370	1	426064	380824	374508	417503	345286	322973	382263	264675	180442	537713	536633	14092	629919	585329	725280	686741	635794
p0287	NFIX_MOUSE	Nuclear factor 1 X-type OS=Mus musculus GN=Nfix PE=1 SV=2	Nfix p-S301 (z= 3)	Nfix 301 - 325	S^PAAGSSQSSGWPNDVDAGPASLKK	Phospho (ST)	1	1	0	832.05	41.8706	3	.030000000000000000000000000.	3.55957	0.0242079	1.03813	38.8446	45.053	143.203	1.80653e-09	0.00544832	102.31	70.5497	40	301	325	46.1	3084: Scan 4367 (rt=41.8706) [E:\Larissa\b0516p152_OvP\b0516p152_MS1_C4.RAW]	\\mascot2\inetpub\mascot\data/20120910/F017895.dat	277970	278994	298687	260789	250740	154193	271368	240821	258409	246344	242604	179380	368529	351482	244743	342003	340770	349750	515429	315993
p0288	LEGLA_MOUSE	Galectin-related protein A OS=Mus musculus GN=Lgalsla PE=1 SV=1	Lgalsla p-S25 (z= 3)	Lgalsla 14 - 35	LDDGHLNNSLGS^PVQADVYFPR	Phospho (ST)	1	1	0	832.055	59.2761	3	.000000000000300000000000.	3.98144	0.218069	1.5812	55.5636	61.3477	43.7733	2.67492e-06	0.0534664	70.71	41.5749	41	14	35	18.49	4586: Scan 6365 (rt=59.2761) [E:\Larissa\b0516p152_OvP\b0516p152_MS1_C4.RAW]	\\mascot2\inetpub\mascot\data/20120910/F017895.dat	452374	320117	419267	331823	345946	341777	455925	326372	355036	405246	412680	365489	533874	566144	353351	409576	516406	457277	417239	528353
p0289	TBA1B_MOUSE	Tubulin alpha-1B chain OS=Mus musculus GN=Tuba1b PE=1 SV=2	Tuba1b p-S340 (z= 2)	Tuba1b 340 - 352	S^IQFVDWCPTGFK	Phospho (ST)	1	1	0	832.863	73.7574	2	.030000000000000.	5.21678	0.168821	1.54603	69.9723	75.5747	44.9	2.77899e-07	0.088152	77.84	39.616	43	340	352	67.74	5687: Scan 7970 (rt=73.7574) [E:\Larissa\b0516p152_OvP\b0516p152_MS1_C4.RAW]	\\mascot2\inetpub\mascot\data/20120910/F017895.dat	148384	132294	188756	176544	146351	104433	113841	108805	81410	129649	145674	115268	139217	219081	104478	237744	163877	168186	140597	143451
p0290	FMNL3_MOUSE	Formin-like protein 3 OS=Mus musculus GN=Fmnl3 PE=2 SV=2	Fmnl3 p-Y776 p-S780 (z= 3) + Oxi	Fmnl3 763 - 782	LKQMLEIILALGNY^MNSS^KR	Oxidation (M); Phospho (ST); Phospho (Y)	1	1	0.0314998	833.402	82.7904	3	.0000000000000042003000.	0.119493	0.119493	0.119493	82.7904	82.7904	13.9133	0.750582	0.750582	15.87	15.87	1	763	782	0	6231: Scan 8914 (rt=82.7904) [E:\Larissa\b0516p152_OvP\b0516p152_MS1_C4.RAW]	\\mascot2\inetpub\mascot\data/20120910/F017895.dat	557648	469933	575594	1	392526	374182	383268	267107	300005	364387	348634	347056	813318	743528	25642	627008	552995	507648	398863	519347
p0291	FAM21_MOUSE	WASH complex subunit FAM21 OS=Mus musculus GN=Fam21 PE=1 SV=1	Fam21 p-S533 (z= 3)	Fam21 530 - 551	GLFS^DEEDSEDLFSSQSSSKPK	Phospho (ST)	1	1	0	833.689	62.1129	3	.000030000000000000000000.	6.07682	0.0696687	1.01433	58.2738	64.1167	477.483	9.10936e-08	1.95934e-05	84.06	67.8764	39	530	551	41.81	4821: Scan 6687 (rt=62.1129) [E:\Larissa\b0516p152_OvP\b0516p152_MS1_C4.RAW]	\\mascot2\inetpub\mascot\data/20120910/F017895.dat	136393	462621	427103	166625	507316	303867	369870	285732	398449	363444	471620	586007	17533	782645	7853	7974	318692	309419	302302	447643
p0292	TAU_MOUSE		TAU p-T665 (z= 2)	TAU 663 - 675	IET^HKLTFRENAK	Phospho (ST)	1	1	0.0151372	833.917	53.4758	2	.000300000000000.	2.70264	0.469499	1.20606	50.0026	56.1545	13.04	0.15846	1.16833	20.89	13.325	8	663	675	11.95	4083: Scan 5698 (rt=53.4758) [E:\Larissa\b0516p152_OvP\b0516p152_MS1_C4.RAW]	\\mascot2\inetpub\mascot\data/20120910/F017895.dat	607421	530578	785992	169059	425393	236379	210884	222677	250743	385306	302052	292150	1002955	817986	593174	1058821	425217	509787	494655	502915
p0293	MAP4_MOUSE	Microtubule-associated protein 4 OS=Mus musculus GN=Map4 PE=1 SV=3	Map4 p-S1046 (z= 2)	Map4 1044 - 1060	VGS^LDNVGHLPAGGAVK	Phospho (ST)	1	1	0	835.92	40.5408	2	.0003000000000000000.	4.80794	0.0410006	1.12328	37.47	43.5032	695.293	1.75509e-07	0.000945336	79.95	56.5989	44	1044	1060	79.95	2965: Scan 4214 (rt=40.5408) [E:\Larissa\b0516p152_OvP\b0516p152_MS1_C4.RAW]	\\mascot2\inetpub\mascot\data/20120910/F017895.dat	2461754	1915397	1954820	1645941	1896550	1217378	1514648	1689432	1697193	1484261	1360093	1258369	2635983	2323888	1565722	2904551	2008837	2106064	2908084	1879597
p0294	MDM2_MOUSE	E3 ubiquitin-protein ligase Mdm2 OS=Mus musculus GN=Mdm2 PE=1 SV=3	Mdm2 p-S183 (z= 2)	Mdm2 183 - 196	S^LSFDPSLGLCELR	Phospho (ST)	1	1	0	837.387	74.5907	2	.0300000000000000.	1.90293	0.0232411	0.976641	70.9118	76.2939	84.96	3.61411e-11	0.0226687	117.15	72.8446	48	183	196	24.54	5741: Scan 8058 (rt=74.5907) [E:\Larissa\b0516p152_OvP\b0516p152_MS1_C4.RAW]	\\mascot2\inetpub\mascot\data/20120910/F017895.dat	606377	345375	551717	453946	545176	388199	416915	462165	424155	441451	423400	368569	519042	588689	423833	355910	520704	546333	448624	437374
p0295	APC1_MOUSE	Anaphase-promoting complex subunit 1 OS=Mus musculus GN=Anapc1 PE=1 SV=2	Anapc1 p-S688 (z= 2)	Anapc1 680 - 694	SFDFEGSLS^PVIAPK	Phospho (ST)	1	1	0	837.395	67.5813	2	.00000000030000000.	5.15774	0.0046765	1.66463	63.9418	69.4322	17.1	4.58408e-07	0.197718	76.62	33.3358	33	680	694	14.85	5252: Scan 7300 (rt=67.5813) [E:\Larissa\b0516p152_OvP\b0516p152_MS1_C4.RAW]	\\mascot2\inetpub\mascot\data/20120910/F017895.dat	532316	503352	756928	369356	457024	425984	442958	379511	457213	495746	573303	547091	612007	792962	490272	783847	536839	529545	396196	497171
p0296	BCLF1_MOUSE	Bcl-2-associated transcription factor 1 OS=Mus musculus GN=Bclaf1 PE=1 SV=2	Bclaf1 p-S383 (z= 3)	Bclaf1 369 - 389	ADGDWDDQEVLDYFS^DKESAK	Phospho (ST)	1	1	0	838.343	63.7607	3	.00000000000000030000000.	7.60295	0.14557	1.0912	59.7033	65.8204	330.61	8.15287e-10	1.14648e-05	104.14	76.3538	47	369	389	23.79	4949: Scan 6871 (rt=63.7607) [E:\Larissa\b0516p152_OvP\b0516p152_MS1_C4.RAW]	\\mascot2\inetpub\mascot\data/20120910/F017895.dat	1055629	893207	1079085	297471	959111	589067	1066350	577215	736648	775919	1120206	971080	943918	18466	519122	1367191	801732	961589	832292	882399
p0297	NOP56_MOUSE	Nucleolar protein 56 OS=Mus musculus GN=Nop56 PE=1 SV=2	Nop56 p-S554 (z= 2)	Nop56 552 - 565	KFS^EEPEVAANFTK	Phospho (ST)	1	1	0	838.885	44.4041	2	.0003000000000000.	2.61084	0.0148312	0.898649	41.0072	47.3702	260.523	3.78841e-09	0.00015729	97.6	67.6	48	552	565	83.39	3312: Scan 4659 (rt=44.4041) [E:\Larissa\b0516p152_OvP\b0516p152_MS1_C4.RAW]	\\mascot2\inetpub\mascot\data/20120910/F017895.dat	339080	375367	531576	201347	313314	214842	234196	213656	339831	368297	304824	261347	448328	502523	455687	478947	323022	309830	476178	367199
p0298	HS90A_MOUSE	Heat shock protein HSP 90-alpha OS=Mus musculus GN=Hsp90aa1 PE=1 SV=4	Hsp90aa1 p-S263 (z= 3)	Hsp90aa1 251 - 271	ESDDKPEIEDVGS^DEEEEEKK	Phospho (ST)	1	1	0	839.343	26.7112	3	.00000000000003000000000.	3.95455	0.0419848	1.04248	23.9805	31.0104	52.3	5.49886e-07	0.00069179	75.15	54.1726	31	251	271	50.99	1686: Scan 2617 (rt=26.7112) [E:\Larissa\b0516p152_OvP\b0516p152_MS1_C4.RAW]	\\mascot2\inetpub\mascot\data/20120910/F017895.dat	424640	1	439606	105020	325025	209142	324603	108094	116275	116566	117292	41182	384794	412386	391326	486811	266299	427101	505340	293076
p0299	SEPT2_MOUSE	Septin-2 OS=Mus musculus GN=Sept2 PE=1 SV=2	Sept2 p-S218 (z= 3)	Sept2 210 - 229	IYHLPDAES^DEDEDFKEQTR	Phospho (ST)	1	1	0	839.69	41.8361	3	.0000000003000000000000.	4.75419	0.0141545	0.979035	38.2334	47.0517	80.9333	1.13883e-08	0.000831427	92.81	59.0792	124	210	229	54.76	3082: Scan 4363 (rt=41.8361) [E:\Larissa\b0516p152_OvP\b0516p152_MS1_C4.RAW]	\\mascot2\inetpub\mascot\data/20120910/F017895.dat	19804424	19256087	22415803	8439048	17620801	8874550	14083763	9491786	18330855	16535366	25932262	22433729	27659070	25876774	16993787	23927657	14716756	15073404	16688031	15566132
p0300	PRP4B_MOUSE	Serine/threonine-protein kinase PRP4 homolog OS=Mus musculus GN=Prpf4b PE=1 SV=3	Prpf4b p-Y849 (z= 3)	Prpf4b 832 - 853	LCDFGSASHVADNDITPY^LVSR	Phospho (Y)	1	1	0	839.712	56.4493	3	.000000000000000000400000.	2.30338	0.0085397	0.785764	52.75	58.4611	100.353	2.04163e-06	0.000620225	70.94	51.9734	35	832	853	20.28	4348: Scan 6042 (rt=56.4493) [E:\Larissa\b0516p152_OvP\b0516p152_MS1_C4.RAW]	\\mascot2\inetpub\mascot\data/20120910/F017895.dat	2539071	1	1947129	1589066	2196048	1650962	1618280	1564245	1628026	2014353	1792035	1967844	2692861	3043693	2234665	2486262	2636245	2315159	1993511	2396595
p0301	MAP1B_MOUSE	Microtubule-associated protein 1B OS=Mus musculus GN=Map1b PE=1 SV=2	Map1b p-S1438 (z= 3)	Map1b 1431 - 1452	QGFPDRES^PVSDLTSTGLYQDK	Phospho (ST)	1	1	0	840.719	54.7287	3	.000000003000000000000000.	4.82146	0.194619	1.37605	51.1621	56.954	826.38	9.03604e-06	0.107619	64.48	35.8423	35	1431	1452	33.45	4197: Scan 5843 (rt=54.7287) [E:\Larissa\b0516p152_OvP\b0516p152_MS1_C4.RAW]	\\mascot2\inetpub\mascot\data/20120910/F017895.dat	451833	89022	340173	119342	524335	491755	378679	197210	847148	323693	241427	1022018	1426905	1449398	307191	1129621	346710	1019889	419852	933366
p0302	CDK12_MOUSE	Cyclin-dependent kinase 12 OS=Mus musculus GN=Cdk12 PE=1 SV=2	Cdk12 p-T889 (z= 2)	Cdk12 879 - 891	LYNSEESRPYT^NK	Phospho (ST)	1	1	0	840.87	17.8656	2	.000000000003000.	1.90176	0.00331662	1.08799	15.7407	23.0718	204.782	8.73349e-05	0.00647697	52.71	39.6711	44	879	891	27.67	864: Scan 1586 (rt=17.8656) [E:\Larissa\b0516p152_OvP\b0516p152_MS1_C4.RAW]	\\mascot2\inetpub\mascot\data/20120910/F017895.dat	147007	143256	218713	136541	180265	129566	136413	139803	99241	203133	137871	105905	180594	177237	142035	137262	178743	177424	145294	229694
p0303	MARK3_MOUSE	MAP/microtubule affinity-regulating kinase 3 OS=Mus musculus GN=Mark3 PE=1 SV=2	Mark3 p-S469 (z= 2)	Mark3 464 - 480	GIAPAS^PMLGNAGNPNK	Phospho (ST)	1	1	0	844.899	38.3799	2	.0000003000000000000.	6.44655	0.0366176	1.06374	35.571	41.692	20.6	1.72353e-06	0.00589341	70.14	48.9411	46	464	480	68.53	2766: Scan 3965 (rt=38.3799) [E:\Larissa\b0516p152_OvP\b0516p152_MS1_C4.RAW]	\\mascot2\inetpub\mascot\data/20120910/F017895.dat	231676	202892	276739	182725	246805	187758	197431	180091	161061	169178	142530	113877	167193	16062	256320	203691	229204	282939	315956	225342
p0304	RRAGC_MOUSE	Ras-related GTP-binding protein C OS=Mus musculus GN=Rragc PE=2 SV=1	Rragc p-S94 (z= 2)	Rragc 84 - 97	MSPNETLFLES^TNK	Phospho (ST)	1	1	0	845.878	52.5143	2	.0000000000030000.	2.68234	0.019212	1.02736	48.9709	55.1336	51.54	2.35438e-06	0.0558901	68.87	42.603	40	84	97	12.45	4001: Scan 5588 (rt=52.5143) [E:\Larissa\b0516p152_OvP\b0516p152_MS1_C4.RAW]	\\mascot2\inetpub\mascot\data/20120910/F017895.dat	632406	911363	854553	1043660	777545	444054	649832	695592	338113	553180	526145	271910	776889	1032814	650262	1008909	457202	501748	743494	502997
p0305	ABLM1_MOUSE	Actin-binding LIM protein 1 OS=Mus musculus GN=Ablim1 PE=1 SV=1	Ablim1 p-S475 (z= 2)	Ablim1 473 - 487	TLS^PTPSAEGYQDVR	Phospho (ST)	1	1	0	850.883	33.7072	2	.00030000000000000.	6.9225	0.097878	1.15954	30.8997	37.422	110.097	5.09296e-07	0.0020452	76.09	55.5534	47	473	487	12.75	2338: Scan 3424 (rt=33.7072) [E:\Larissa\b0516p152_OvP\b0516p152_MS1_C4.RAW]	\\mascot2\inetpub\mascot\data/20120910/F017895.dat	338929	289298	1	152851	254466	244864	419016	228214	277373	297578	417579	242181	338545	7645	21776	281128	399720	358612	380531	326120
p0306	MYO9B_MOUSE	Myosin-IXb OS=Mus musculus GN=Myo9b PE=1 SV=2	Myo9b p-S1175 (z= 2)	Myo9b 1173 - 1187	RAS^LEIGESFPEGTK	Phospho (ST)	1	1	0	850.9	44.3283	2	.00030000000000000.	1.82686	0.0266417	0.826434	40.8677	47.5321	152.562	7.07225e-09	0.00664421	94.36	57.4563	41	1173	1187	72.23	3305: Scan 4650 (rt=44.3283) [E:\Larissa\b0516p152_OvP\b0516p152_MS1_C4.RAW]	\\mascot2\inetpub\mascot\data/20120910/F017895.dat	543764	463439	512871	264376	372169	295094	319174	325444	357982	361262	342960	238493	516109	521332	465291	509687	378258	378106	521875	395574
p0307	VIME_MOUSE	Vimentin OS=Mus musculus GN=Vim PE=1 SV=3	Vim p-S412 (z= 3)	Vim 403 - 424	LLEGEESRIS^LPLPTFSSLNLR	Phospho (ST)	1	1	0	851.113	83.7404	3	.000000000030000000000000.	5.66181	0.0616444	1.39979	80.1246	85.2608	475.233	5.42846e-08	0.000597686	84.13	55.2738	48	403	424	22.08	6285: Scan 9009 (rt=83.7404) [E:\Larissa\b0516p152_OvP\b0516p152_MS1_C4.RAW]	\\mascot2\inetpub\mascot\data/20120910/F017895.dat	1354117	664724	1083931	1	557834	420951	340810	651643	543936	501011	395008	851251	404342	1880203	1	2254787	872789	626638	660125	1070593
p0308	SIK2_MOUSE	Serine/threonine-protein kinase SIK2 OS=Mus musculus GN=Sik2 PE=1 SV=1	Sik2 p-S587 (z= 2)	Sik2 585 - 599	RAS^DTSLTQGIVAFR	Phospho (ST)	1	1	0	851.419	54.4855	2	.00030000000000000.	1.32271	0.153863	0.837619	51.0056	54.4855	37.28	0.000109988	0.0681301	52.27	36.3729	7	585	599	10.99	4175: Scan 5815 (rt=54.4855) [E:\Larissa\b0516p152_OvP\b0516p152_MS1_C4.RAW]	\\mascot2\inetpub\mascot\data/20120910/F017895.dat	156726	6042	1	98185	156536	1	45624	114434	22608	73038	106730	10090	139985	10226	8077	1	20322	37482	12746	1
p0309	PCM1_MOUSE	Pericentriolar material 1 protein OS=Mus musculus GN=Pcm1 PE=1 SV=2	Pcm1 p-T875 p-S879 (z= 4)	Pcm1 851 - 880	RQGLAETSSPVAISLRSDGSENLCT^PQQS^R	2 Phospho (ST)	1	1	0.0461165	851.883	45.9309	4	.00000000000000000000000003000300.	4.48099	4.48099	4.48099	45.9309	45.9309	86.7087	1.53179	1.53179	13.45	13.45	1	851	880	4.81	3444: Scan 4834 (rt=45.9309) [E:\Larissa\b0516p152_OvP\b0516p152_MS1_C4.RAW]	\\mascot2\inetpub\mascot\data/20120910/F017895.dat	1982068	2290293	2052654	1044544	1470919	788770	897000	1052339	1069717	892270	946909	799523	1851939	1887440	1762092	215885	1094672	1548211	2170634	1393019
p0310	SRC8_MOUSE	Src substrate cortactin OS=Mus musculus GN=Cttn PE=1 SV=2	Cttn p-T401 p-S407 (z= 4)	Cttn 399 - 428	KQT^PPASPS^PQPIEDRPPSSPIYEDAAPFK	2 Phospho (ST)	1	1	0	852.649	53.7498	4	.00030000030000000000000000000000.	2.08809	0.00975582	0.887275	49.4575	56.3156	101.065	3.90132e-05	0.0775034	59.24	38.7391	69	399	428	18.15	4109: Scan 5730 (rt=53.7498) [E:\Larissa\b0516p152_OvP\b0516p152_MS1_C4.RAW]	\\mascot2\inetpub\mascot\data/20120910/F017895.dat	1083166	764303	702202	485958	970521	649817	1116632	761902	840131	478145	575212	734465	830565	1018407	571263	823373	813455	732352	1152288	916070
p0311	CTNB1_MOUSE	Catenin beta-1 OS=Mus musculus GN=Ctnnb1 PE=1 SV=1	Ctnnb1 p-S552 (z= 2)	Ctnnb1 551 - 565	TS^MGGTQQQFVEGVR	Phospho (ST)	1	1	0	852.877	40.5738	2	.00300000000000000.	1.89187	0.000436389	0.913392	37.4777	43.7431	34.83	1.46275e-06	0.0472615	71.17	44.343	43	551	565	10.76	2969: Scan 4218 (rt=40.5738) [E:\Larissa\b0516p152_OvP\b0516p152_MS1_C4.RAW]	\\mascot2\inetpub\mascot\data/20120910/F017895.dat	357575	368096	391399	270525	362282	200849	333282	251178	253204	248725	196494	138166	358771	387299	286689	436966	222943	345025	494591	235168
p0312	STMN1_MOUSE	Stathmin OS=Mus musculus GN=Stmn1 PE=1 SV=2	Stmn1 p-S16 p-S25 (z= 2)	Stmn1 14 - 27	RAS^GQAFELILS^PR	2 Phospho (ST)	1	1	0	852.898	63.9984	2	.0003000000003000.	1.90479	0.0837288	1.06332	59.9745	65.8373	61.68	7.73454e-07	0.126722	74.53	38.3125	24	14	27	69.99	4971: Scan 6898 (rt=63.9984) [E:\Larissa\b0516p152_OvP\b0516p152_MS1_C4.RAW]	\\mascot2\inetpub\mascot\data/20120910/F017895.dat	285075	225495	227409	255267	155070	106783	89695	158050	157814	175402	165957	174209	180176	111172	163938	234293	143650	126329	104772	120115
p0313	NEXN_MOUSE	Nexilin OS=Mus musculus GN=Nexn PE=1 SV=3	Nexn p-S296 p-S299 (z= 3)	Nexn 294 - 314	TVS^QES^LTPGKLEINFEQLLR	2 Phospho (ST)	1	1	0	854.75	92.1449	3	.00030030000000000000000.	3.15142	0.095031	1.3696	88.7113	94.5106	51.44	1.63558e-07	0.0332199	81.49	44.5036	53	294	314	13.87	6671: Scan 9817 (rt=92.1449) [E:\Larissa\b0516p152_OvP\b0516p152_MS1_C4.RAW]	\\mascot2\inetpub\mascot\data/20120910/F017895.dat	535802	337203	1	1	254121	127688	188106	1	173384	1	1	207954	410711	325860	1	431079	144859	123974	101535	180216
p0314	ERF_MOUSE	ETS domain-containing transcription factor ERF OS=Mus musculus GN=Erf PE=2 SV=1	Erf p-S21 (z= 3)	Erf 3 - 25	TPADTGFAFPDWAYKPESS^PGSR	Phospho (ST)	1	1	0	855.379	67.9105	3	.0000000000000000000300000.	4.59556	0.0082737	1.1344	63.9764	69.8964	43.6833	1.16027e-06	0.00260323	74.06	49.995	48	3	25	8.31	5276: Scan 7336 (rt=67.9105) [E:\Larissa\b0516p152_OvP\b0516p152_MS1_C4.RAW]	\\mascot2\inetpub\mascot\data/20120910/F017895.dat	385191	457105	651297	384882	603805	478095	490415	443145	467477	397164	538285	470955	624888	692937	307092	676829	573336	512438	505562	561125
p0315	MAP4_MOUSE	Microtubule-associated protein 4 OS=Mus musculus GN=Map4 PE=1 SV=3	Map4 p-T847 (z= 2)	Map4 845 - 861	NTT^PTGAAPPAGMTSTR	Phospho (ST)	1	1	0	855.883	24.0629	2	.0003000000000000000.	4.18153	0.0498748	1.23999	22.119	29.3583	695.293	1.84874e-05	0.0302652	59.92	37.0446	65	845	861	12.21	1438: Scan 2310 (rt=24.0629) [E:\Larissa\b0516p152_OvP\b0516p152_MS1_C4.RAW]	\\mascot2\inetpub\mascot\data/20120910/F017895.dat	1	1025719	984660	878883	704014	389300	811342	664069	509695	649809	619927	1	1386842	1177398	1050736	1520556	1056219	1202416	1060739	1323527
p0316	IF2P_MOUSE	Eukaryotic translation initiation factor 5B OS=Mus musculus GN=Eif5b PE=1 SV=2	Eif5b p-S137 (z= 3)	Eif5b 127 - 150	TARPNSEAPLS^GSEDADDSNKLSK	Phospho (ST)	1	1	0	857.055	23.1746	3	.00000000000300000000000000.	2.58174	0.0668974	1.07228	20.638	27.3324	146.86	8.89087e-10	8.709e-06	105.26	78.1267	42	127	150	27.86	1358: Scan 2208 (rt=23.1746) [E:\Larissa\b0516p152_OvP\b0516p152_MS1_C4.RAW]	\\mascot2\inetpub\mascot\data/20120910/F017895.dat	350478	281872	110347	172865	365433	256912	444535	238802	394030	443930	439547	409230	412995	404748	344615	308886	476481	501080	479183	563250
p0317	FAM21_MOUSE	WASH complex subunit FAM21 OS=Mus musculus GN=Fam21 PE=1 SV=1	Fam21 p-S614 (z= 3)	Fam21 607 - 628	TSALLFSS^DEEDQWNIADSHTK	Phospho (ST)	1	1	0	858.708	65.2379	3	.000000003000000000000000.	6.87652	0.0799536	1.06293	61.4029	67.148	477.483	3.28385e-06	0.00078585	69.49	50.9971	38	607	628	9.39	5069: Scan 7039 (rt=65.2379) [E:\Larissa\b0516p152_OvP\b0516p152_MS1_C4.RAW]	\\mascot2\inetpub\mascot\data/20120910/F017895.dat	323673	354751	315708	293833	440805	280084	438267	368145	288121	238270	323527	510925	111468	391837	283289	543733	425775	415330	362640	537166
p0318	CDK11_MOUSE	Cyclin-dependent kinase 11 OS=Mus musculus GN=Cdk11 PE=1 SV=2	Cdk11 p-T740 p-S741 (z= 3)	Cdk11 738 - 760	RGT^S^PRPPEGGLGYSQLGDDDLK	2 Phospho (ST)	1	1	0	859.046	45.9474	3	.0003300000000000000000000.	1.50312	0.0873244	1.02156	42.4159	48.2728	91.2366	5.00476e-06	0.0186562	67.66	40.0033	12	738	760	40.16	3446: Scan 4836 (rt=45.9474) [E:\Larissa\b0516p152_OvP\b0516p152_MS1_C4.RAW]	\\mascot2\inetpub\mascot\data/20120910/F017895.dat	305882	353464	305126	179096	248762	121616	156637	162709	199931	156407	293872	134637	323698	337137	240394	46432	212435	172797	238882	188585
p0319	UBP14_MOUSE	Ubiquitin carboxyl-terminal hydrolase 14 OS=Mus musculus GN=Usp14 PE=1 SV=3	Usp14 p-S143 (z= 2)	Usp14 142 - 157	AS^GEMASAQYITAALR	Phospho (ST)	1	1	0	860.395	63.9715	2	.003000000000000000.	7.83596	0.1001	1.08925	60.1667	65.9252	113.023	2.82921e-10	0.0522346	108.45	70.9912	43	142	157	49.09	4969: Scan 6895 (rt=63.9715) [E:\Larissa\b0516p152_OvP\b0516p152_MS1_C4.RAW]	\\mascot2\inetpub\mascot\data/20120910/F017895.dat	356789	481802	296533	582777	280779	246530	327154	384264	236815	295254	243693	169768	66074	9240	241309	399356	355769	322887	424815	328552
p0320	DPYL3_MOUSE	Dihydropyrimidinase-related protein 3 OS=Mus musculus GN=Dpysl3 PE=1 SV=1	Dpysl3 p-T509 (z= 2)	Dpysl3 497 - 511	GMYDGPVFDLTTT^PK	Phospho (ST)	1	1	0	861.377	65.2459	2	.00000000000003000.	7.67544	0.00424194	1.00234	61.526	67.2435	116.233	3.53435e-07	0.177259	76.77	34.4288	42	497	511	15.79	5070: Scan 7040 (rt=65.2459) [E:\Larissa\b0516p152_OvP\b0516p152_MS1_C4.RAW]	\\mascot2\inetpub\mascot\data/20120910/F017895.dat	2064202	1568815	2106036	1058916	1748491	1241066	1309608	1894792	1473993	1034166	1462602	1599939	2332559	2095371	1589431	3177705	1642022	1532105	1160256	1805125
p0321	TCEA1_MOUSE	Transcription elongation factor A protein 1 OS=Mus musculus GN=Tcea1 PE=1 SV=2	Tcea1 p-S100 (z= 2)	Tcea1 90 - 104	KKEPAISSQNS^PEAR	Phospho (ST)	1	1	0	861.417	14.7737	2	.00000000000300000.	1.95034	0.0558735	1.07959	12.2013	21.0532	61.59	6.28162e-07	0.0104834	74.62	47.9944	41	90	104	24.92	572: Scan 1217 (rt=14.7737) [E:\Larissa\b0516p152_OvP\b0516p152_MS1_C4.RAW]	\\mascot2\inetpub\mascot\data/20120910/F017895.dat	229456	118505	309281	206042	141574	84979	80897	91559	108808	94838	243980	119665	289784	225620	210104	339017	173863	130030	116013	178080
p0322	SFR1_MOUSE	Swi5-dependent recombination DNA repair protein 1 homolog OS=Mus musculus GN=Sfr1 PE=1 SV=2	Sfr1 p-S67 (z= 2)	Sfr1 63 - 78	ENPPS^PPTSPAAPQPR	Phospho (ST)	1	1	0	861.9	25.5976	2	.000003000000000000.	2.66954	0.0718311	0.940386	22.4579	30.5309	89.1287	2.46623e-09	0.00141704	98.89	67.3801	88	63	78	39.67	1581: Scan 2487 (rt=25.5976) [E:\Larissa\b0516p152_OvP\b0516p152_MS1_C4.RAW]	\\mascot2\inetpub\mascot\data/20120910/F017895.dat	71114	2298670	2298768	1685391	1891641	1504426	2117820	1569860	1733175	2116572	1699059	1475142	3040192	2560391	2566966	2835144	2706285	3117102	2797438	2996132
p0323	ATX2_MOUSE	Ataxin-2 OS=Mus musculus GN=Atxn2 PE=1 SV=1	Atxn2 p-S636 (z= 2)	Atxn2 635 - 651	TS^PAGGTWSSVVSGVPR	Phospho (ST)	1	1	0	862.905	56.1289	2	.0030000000000000000.	1.23363	0.112239	0.760248	53.4356	58.3008	185.49	6.42737e-06	0.00148786	64.73	50.452	5	635	651	0.05	4320: Scan 6005 (rt=56.1289) [E:\Larissa\b0516p152_OvP\b0516p152_MS1_C4.RAW]	\\mascot2\inetpub\mascot\data/20120910/F017895.dat	176006	1	137465	140089	155992	144731	129543	112410	101639	140471	76897	1	1	1	166573	1	164206	182264	170107	216820
p0324	ZYX_MOUSE	Zyxin OS=Mus musculus GN=Zyx PE=1 SV=2	Zyx p-S144 (z= 3)	Zyx 140 - 161	EKVCS^IDLEIDSLSSLLDDMTK	Phospho (ST)	1	1	0	864.405	101.359	3	.000003000000000000000000.	7.92972	0.0157723	1.69097	98.0715	103.983	225.023	4.98534e-05	0.110476	57.44	33.6483	71	140	161	17.7	7029: Scan 10666 (rt=101.359) [E:\Larissa\b0516p152_OvP\b0516p152_MS1_C4.RAW]	\\mascot2\inetpub\mascot\data/20120910/F017895.dat	3014879	1070579	7436	1	1124678	269134	1	6107	582677	1	1	663015	4326975	3126064	10542	3655683	575270	1	1	752443
p0325	MAP4_MOUSE	Microtubule-associated protein 4 OS=Mus musculus GN=Map4 PE=1 SV=3	Map4 p-S760 (z= 2)	Map4 759 - 775	TS^PSKPSSAPALKPGPK	Phospho (ST)	1	1	0	865.451	16.2529	2	.0030000000000000000.	2.07633	0.0741712	1.15334	14.7679	20.9667	695.293	6.19051e-07	0.0135814	73.8	43.1829	48	759	775	7.65	713: Scan 1393 (rt=16.2529) [E:\Larissa\b0516p152_OvP\b0516p152_MS1_C4.RAW]	\\mascot2\inetpub\mascot\data/20120910/F017895.dat	278694	268183	315291	249603	330281	197019	166112	223506	162129	131965	109242	88749	449582	1	319810	429251	377369	322456	293196	452599
p0326	ATRX_MOUSE	Transcriptional regulator ATRX OS=Mus musculus GN=Atrx PE=1 SV=3	Atrx p-S590 (z= 3)	Atrx 582 - 604	LTPVSLSNS^PIKGVDCQEVSQEK	Phospho (ST)	1	1	0	865.754	48.0608	3	.0000000003000000000000000.	7.44985	0.00863407	1.02109	44.7326	50.4548	182.013	1.67224e-09	0.000443782	101.9	71.67	44	582	604	16.08	3612: Scan 5074 (rt=48.0608) [E:\Larissa\b0516p152_OvP\b0516p152_MS1_C4.RAW]	\\mascot2\inetpub\mascot\data/20120910/F017895.dat	354272	315409	318459	152646	268306	265651	241577	175589	285182	313183	213776	340588	535814	463529	338403	341986	351346	403879	574387	391219
p0327	UBP14_MOUSE	Ubiquitin carboxyl-terminal hydrolase 14 OS=Mus musculus GN=Usp14 PE=1 SV=3	Usp14 p-S143 (z= 2) + Oxi	Usp14 142 - 157	AS^GEMASAQYITAALR	Oxidation (M); Phospho (ST)	1	1	0	868.395	55.6609	2	.003002000000000000.	3.31024	0.208977	0.876952	52.0144	57.8805	33.5833	4.11537e-09	0.00960559	97.29	65.9855	22	142	157	41.93	4281: Scan 5951 (rt=55.6609) [E:\Larissa\b0516p152_OvP\b0516p152_MS1_C4.RAW]	\\mascot2\inetpub\mascot\data/20120910/F017895.dat	151782	9455	92206	97815	109340	161471	165315	87644	150086	142444	139039	137575	111999	117585	151080	174054	195325	139106	198557	176815
p0328	EIF3C_MOUSE	Eukaryotic translation initiation factor 3 subunit C OS=Mus musculus GN=Eif3c PE=1 SV=1	Eif3c p-S39 (z= 2)	Eif3c 34 - 47	QPLLLS^EDEEDTKR	Gln->pyro-Glu (N-term Q); Phospho (ST)	1	1	0	868.397	48.3959	2	.1000003000000000.	1.82357	0.0596535	0.904614	45.1107	51.2947	53.76	1.46009e-09	7.2445e-05	101.64	64.0919	42	34	47	62.02	3643: Scan 5113 (rt=48.3959) [E:\Larissa\b0516p152_OvP\b0516p152_MS1_C4.RAW]	\\mascot2\inetpub\mascot\data/20120910/F017895.dat	664944	602984	1482711	103535	1463511	1351626	1415086	63983	1558516	946570	1057484	1193753	1869364	1615040	1024489	1481567	1742889	1743418	1982702	1646450
p0329	NED4L_MOUSE	E3 ubiquitin-protein ligase NEDD4-like OS=Mus musculus GN=Nedd4l PE=1 SV=2	Nedd4l p-S477 (z= 2)	Nedd4l 475 - 491	SLS^SPTVTLSAPLEGAK	Phospho (ST)	1	1	0	869.44	56.5597	2	.0003000000000000000.	7.22205	0.0273648	1.24928	53.0645	58.7774	82.4066	2.77353e-09	0.00150531	98.38	60.5349	47	475	491	8.4	4359: Scan 6055 (rt=56.5597) [E:\Larissa\b0516p152_OvP\b0516p152_MS1_C4.RAW]	\\mascot2\inetpub\mascot\data/20120910/F017895.dat	1917611	19052	1109670	1262197	1345123	1124959	949912	1423661	1379576	1922723	1292547	1618126	1617420	1673176	1474576	2099838	1509156	1294954	1425413	1353391
p0330	SYNJ1_MOUSE	Synaptojanin-1 OS=Mus musculus GN=Synj1 PE=1 SV=3	Synj1 p-S1049 (z= 3)	Synj1 1048 - 1070	TS^PCQSPTVPEYSAPSLPIRPSR	Phospho (ST)	1	1	0	869.751	51.7768	3	.0030000000000000000000000.	2.0499	1.25372	1.65181	51.7768	52.995	64.7633	2.07851e-06	8.20161e-05	71.12	61.55	2	1048	1070	0.56	3938: Scan 5502 (rt=51.7768) [E:\Larissa\b0516p152_OvP\b0516p152_MS1_C4.RAW]	\\mascot2\inetpub\mascot\data/20120910/F017895.dat	161872	1	104672	104773	126609	100487	107990	132211	97012	79927	88469	60444	171235	104422	134847	136911	126536	150256	183086	161961
p0331	T22D4_MOUSE	TSC22 domain family protein 4 OS=Mus musculus GN=Tsc22d4 PE=2 SV=2	Tsc22d4 p-S271 (z= 2)	Tsc22d4 271 - 287	S^PDPFGAAAAQSLSLAR	Phospho (ST)	1	1	0	869.914	65.6359	2	.0300000000000000000.	6.82518	0.0383919	1.43522	61.9534	67.5132	92.48	3.26726e-11	0.00170466	118.07	71.279	40	271	287	116.98	5104: Scan 7084 (rt=65.6359) [E:\Larissa\b0516p152_OvP\b0516p152_MS1_C4.RAW]	\\mascot2\inetpub\mascot\data/20120910/F017895.dat	143153	24735	142767	168658	142603	132429	134254	115713	81866	1	96758	50281	93353	110159	101369	182895	111108	118385	124160	108176
p0332	KLHL2_MOUSE		KLHL2 p-Y350 p-S364 (z= 3) + Oxi	KLHL2 344 - 366	CRAGMVY^MAGLVFAVGGFNGS^LR	Oxidation (M); Phospho (ST); Phospho (Y)	1	1	0.0381456	870.384	74.433	3	.0000020400000000000003000.	5.27191	0.785963	2.64936	72.0015	76.0271	11.61	1.19302	2.22518	13.85	11.47	6	344	366	5.78	5730: Scan 8042 (rt=74.433) [E:\Larissa\b0516p152_OvP\b0516p152_MS1_C4.RAW]	\\mascot2\inetpub\mascot\data/20120910/F017895.dat	1433955	1087384	1381415	1292348	1270401	1080390	1214056	1204453	1076077	1150685	1149827	1103750	1647673	1641070	1242679	1353529	1538385	1426137	1278316	1416521
p0333	FAM21_MOUSE	WASH complex subunit FAM21 OS=Mus musculus GN=Fam21 PE=1 SV=1	Fam21 p-S723 (z= 3)	Fam21 718 - 740	VPLLFS^DEEDSEVPSGVKPEDLK	Phospho (ST)	1	1	0	870.418	64.0594	3	.0000003000000000000000000.	3.02453	0.0204275	1.11521	60.3827	65.9684	477.483	5.36794e-05	0.0374557	56.69	39.4502	42	718	740	26.18	4977: Scan 6905 (rt=64.0594) [E:\Larissa\b0516p152_OvP\b0516p152_MS1_C4.RAW]	\\mascot2\inetpub\mascot\data/20120910/F017895.dat	335309	228265	234451	85048	212791	174403	248698	181758	253946	243037	249905	298835	67410	8177	97300	328932	269790	164112	205694	249446
p0334	ABI1_MOUSE	Abl interactor 1 OS=Mus musculus GN=Abi1 PE=1 SV=3	Abi1 p-S183 (z= 2)	Abi1 174 - 189	TNPPTQKPPS^PPVSGR	Phospho (ST)	1	1	0	870.432	20.8143	2	.000000000030000000.	2.26745	0.0329245	0.972667	18.0813	25.4078	107.333	2.54984e-07	0.00903191	78.63	47.1051	88	174	189	39.57	1136: Scan 1933 (rt=20.8143) [E:\Larissa\b0516p152_OvP\b0516p152_MS1_C4.RAW]	\\mascot2\inetpub\mascot\data/20120910/F017895.dat	1092244	1234721	819585	728839	1132906	527604	1027166	994468	696284	933383	608582	527941	806335	1154441	1178058	1389705	1144665	1486907	1412343	1575050
p0335	CE170_MOUSE	Centrosomal protein of 170 kDa OS=Mus musculus GN=Cep170 PE=1 SV=2	Cep170 p-S829 (z= 3)	Cep170 827 - 849	QGS^FTIDKPSSNIPIELIPHINK	Gln->pyro-Glu (N-term Q); Phospho (ST)	1	1	0	871.113	74.9809	3	.1003000000000000000000000.	7.47611	0.0640864	1.43535	71.338	76.6614	249.52	4.02871e-05	0.00425674	56.11	43.851	50	827	849	12.37	5769: Scan 8100 (rt=74.9809) [E:\Larissa\b0516p152_OvP\b0516p152_MS1_C4.RAW]	\\mascot2\inetpub\mascot\data/20120910/F017895.dat	2505981	665126	2535111	1	2072849	1950667	1594472	1785775	1977902	1641797	1778917	2026830	3199437	2706330	1746251	3179861	2582415	2534842	1864986	2259758
p0336	JIP4_MOUSE	C-Jun-amino-terminal kinase-interacting protein 4 OS=Mus musculus GN=Spag9 PE=1 SV=2	Spag9 p-T217 (z= 3)	Spag9 199 - 222	ERPISLGIFPLPAGDGLLT^PDTQK	Phospho (ST)	1	1	0	872.459	82.6893	3	.00000000000000000003000000.	3.81126	0.0489762	1.21398	79.1062	85.8817	119.3	5.31964e-08	0.0212198	83.46	47.7235	81	199	222	79.36	6224: Scan 8903 (rt=82.6893) [E:\Larissa\b0516p152_OvP\b0516p152_MS1_C4.RAW]	\\mascot2\inetpub\mascot\data/20120910/F017895.dat	336984	334102	69007	1	366891	242019	271112	213765	242793	251142	213668	336074	524286	460761	19314	598195	338029	377094	293673	415114
p0337	F122A_MOUSE	Protein FAM122A OS=Mus musculus GN=Fam122a PE=1 SV=1	Fam122a p-S34 (z= 3)	Fam122a 32 - 56	SNS^APLIHGLSDSSPVFQAEAPSAR	Phospho (ST)	1	1	0	873.417	61.9384	3	.000300000000000000000000000.	5.87827	0.0204294	1.23556	58.3171	64.001	115.7	2.08897e-06	0.000358522	71.28	53.0398	46	32	56	7.68	4808: Scan 6668 (rt=61.9384) [E:\Larissa\b0516p152_OvP\b0516p152_MS1_C4.RAW]	\\mascot2\inetpub\mascot\data/20120910/F017895.dat	38990	925780	956112	785319	985883	757850	942904	1106164	659668	764206	748103	689297	9393	1341339	5742	1168750	848553	802232	779704	1142274
p0338	PRC2A_MOUSE	Protein PRRC2A OS=Mus musculus GN=Prrc2a PE=1 SV=1	Prrc2a p-S808 (z= 3)	Prrc2a 789 - 811	LAWVGDVFTTTPTDPRPLTS^PLR	Phospho (ST)	1	1	0	874.114	76.8655	3	.0000000000000000000030000.	4.98974	0.00135091	1.2563	73.1717	78.5806	125.72	1.51606e-06	0.0288321	70.42	44.9435	48	789	811	5.82	5896: Scan 8301 (rt=76.8655) [E:\Larissa\b0516p152_OvP\b0516p152_MS1_C4.RAW]	\\mascot2\inetpub\mascot\data/20120910/F017895.dat	856723	579705	1272753	1	842027	661760	601273	588064	751525	947943	810280	818691	24283	1157887	601602	1510861	1228837	1038223	870364	1455826
p0339	RBP2_MOUSE	E3 SUMO-protein ligase RanBP2 OS=Mus musculus GN=Ranbp2 PE=1 SV=2	Ranbp2 p-S2088 (z= 3)	Ranbp2 2068 - 2092	EDALDDSVSSSSVHASPLASS^PVRK	Phospho (ST)	1	1	0	874.411	38.9065	3	.000000000000000000000300000.	5.44232	0.0381024	0.971093	35.7787	42.0086	186.987	4.99133e-07	0.00116304	77.76	55.1885	34	2068	2092	10.07	2812: Scan 4026 (rt=38.9065) [E:\Larissa\b0516p152_OvP\b0516p152_MS1_C4.RAW]	\\mascot2\inetpub\mascot\data/20120910/F017895.dat	170318	255636	253516	71869	181793	172719	227473	189594	183128	144978	100799	71577	203883	1	256012	287143	234402	292446	370128	241766
p0340	GA2L1_MOUSE	GAS2-like protein 1 OS=Mus musculus GN=Gas2l1 PE=2 SV=1	Gas2l1 p-S493 (z= 2)	Gas2l1 491 - 507	GPS^PGPELAATPASIFR	Phospho (ST)	1	1	0	874.422	66.0022	2	.0003000000000000000.	5.59962	0.0792824	1.41099	62.2644	68.0269	19.76	4.13694e-06	0.0575333	66.54	41.0737	43	491	507	51.06	5134: Scan 7125 (rt=66.0022) [E:\Larissa\b0516p152_OvP\b0516p152_MS1_C4.RAW]	\\mascot2\inetpub\mascot\data/20120910/F017895.dat	162785	88311	138796	130137	152615	153272	139218	173576	130049	84081	131991	81456	12566	159810	128963	205643	174360	147407	192892	158920
p0341	GPN1_MOUSE	GPN-loop GTPase 1 OS=Mus musculus GN=Gpn1 PE=1 SV=1	Gpn1 p-S314 (z= 2)	Gpn1 311 - 326	GNAS^PVLDPSDLILTR	Phospho (ST)	1	1	0	874.438	68.7839	2	.000030000000000000.	5.49247	0.0907079	1.29914	65.098	70.5419	12.4	1.87057e-07	0.0357456	79.76	53.6891	47	311	326	73.19	5342: Scan 7433 (rt=68.7839) [E:\Larissa\b0516p152_OvP\b0516p152_MS1_C4.RAW]	\\mascot2\inetpub\mascot\data/20120910/F017895.dat	555477	506554	584282	444759	547092	517502	494923	499285	456289	480021	456221	315645	607723	617947	440618	548523	545957	666622	521529	513454
p0342	FLNA_MOUSE	Filamin-A OS=Mus musculus GN=Flna PE=1 SV=5	Flna p-S2152 (z= 2)	Flna 2150 - 2165	APS^VANIGSHCDLSLK	Phospho (ST)	1	1	0	874.911	44.4127	2	.000300000000000000.	5.82194	0.0890594	1.21374	40.1375	46.8082	476.737	6.1154e-08	0.0739508	85.2	52.7244	52	2150	2165	46.32	3313: Scan 4660 (rt=44.4127) [E:\Larissa\b0516p152_OvP\b0516p152_MS1_C4.RAW]	\\mascot2\inetpub\mascot\data/20120910/F017895.dat	835068	884157	970897	842522	634068	177990	505670	646042	479098	500002	340883	209770	176928	802646	619171	751490	441544	647348	842906	490810
p0343	PHLB2_MOUSE	Pleckstrin homology-like domain family B member 2 OS=Mus musculus GN=Phldb2 PE=1 SV=2	Phldb2 p-S510 (z= 3)	Phldb2 508 - 532	KGS^LQDVDVAGFGNLGHSASFLAPR	Phospho (ST)	1	1	0	875.094	67.8133	3	.000300000000000000000000000.	5.19211	0.0278727	1.1977	63.8977	124.232	511.87	1.56595e-13	0.000172673	142.16	114.083	48	508	532	109.15	5270: Scan 7326 (rt=67.8133) [E:\Larissa\b0516p152_OvP\b0516p152_MS1_C4.RAW]	\\mascot2\inetpub\mascot\data/20120910/F017895.dat	2746954	1808814	4268924	2149403	2357296	1163833	1348822	2507500	2212513	2135141	3523300	4091210	2708776	3009661	1652983	3823056	2270421	1822723	1535191	2356856
p0344	MAP4_MOUSE	Microtubule-associated protein 4 OS=Mus musculus GN=Map4 PE=1 SV=3	Map4 p-S667 (z= 3)	Map4 647 - 671	AAVGVTGNDITTPPNKEPPPS^PEKK	Phospho (ST)	1	1	0	875.441	29.2558	3	.000000000000000000000300000.	5.67459	0.0236131	1.06287	25.9065	33.4024	695.293	9.41946e-08	0.0804588	83.82	45.9901	91	647	671	63.31	1919: Scan 2911 (rt=29.2558) [E:\Larissa\b0516p152_OvP\b0516p152_MS1_C4.RAW]	\\mascot2\inetpub\mascot\data/20120910/F017895.dat	4917156	4478434	60433	2921676	4506865	3424515	4604767	3793962	4362795	4882327	4350687	3777096	6816403	6335789	501209	6209804	7285323	8851090	7646346	9249282
p0345	RADIL_MOUSE	Ras-associating and dilute domain-containing protein OS=Mus musculus GN=Radil PE=1 SV=2	Radil p-S235 (z= 2)	Radil 223 - 239	GTPALTSEAAQSS^PPTR	Phospho (ST)	1	1	0	875.908	26.5321	2	.0000000000000300000.	2.34703	0.293264	1.35846	24.4084	30.6449	48.22	1.22001e-06	0.111463	72.07	35.1625	20	223	239	18.27	1670: Scan 2596 (rt=26.5321) [E:\Larissa\b0516p152_OvP\b0516p152_MS1_C4.RAW]	\\mascot2\inetpub\mascot\data/20120910/F017895.dat	118480	25428	143106	83111	66300	80962	136017	75855	72767	91842	125309	65195	105397	92208	77888	100047	93242	92717	112431	92152
p0346	3BP1_MOUSE	SH3 domain-binding protein 1 OS=Mus musculus GN=Sh3bp1 PE=1 SV=2	Sh3bp1 p-S553 (z= 3)	Sh3bp1 549 - 572	RLPAS^PVISNMPAQVDQGVATEDR	Phospho (ST)	1	1	0	877.76	53.5205	3	.00000300000000000000000000.	5.35645	0.0141975	0.979984	50.1282	56.041	112.57	8.13323e-09	0.00442758	95.33	69.7561	41	549	572	21.83	4087: Scan 5703 (rt=53.5205) [E:\Larissa\b0516p152_OvP\b0516p152_MS1_C4.RAW]	\\mascot2\inetpub\mascot\data/20120910/F017895.dat	207826	221626	243830	103055	233479	161257	192455	137824	173075	229774	186907	156680	302022	201475	307507	309563	243837	222103	257462	262749
p0347	BIN1_MOUSE	Myc box-dependent-interacting protein 1 OS=Mus musculus GN=Bin1 PE=1 SV=1	Bin1 p-S298 (z= 2)	Bin1 296 - 312	SPS^PPPDGSPAATPEIR	Phospho (ST)	1	1	0	878.405	28.2457	2	.0003000000000000000.	7.10711	0.00494819	1.17755	26.3236	35.3015	191.593	3.85723e-07	0.0287433	77.18	48.7047	131	296	312	31.15	1827: Scan 2794 (rt=28.2457) [E:\Larissa\b0516p152_OvP\b0516p152_MS1_C4.RAW]	\\mascot2\inetpub\mascot\data/20120910/F017895.dat	1	164579	1	127887	186143	145351	243869	140811	178463	184693	202978	177308	282373	243281	32477	273387	311216	310147	312357	359911
p0348	PHLB2_MOUSE	Pleckstrin homology-like domain family B member 2 OS=Mus musculus GN=Phldb2 PE=1 SV=2	Phldb2 p-S905 (z= 2)	Phldb2 900 - 915	TTPSLS^PHFSSATMGR	Phospho (ST)	1	1	0	878.894	43.3787	2	.000000300000000000.	3.6215	0.0794798	1.23412	40.4201	46.2073	511.87	6.57285e-09	0.000207668	94.94	65.5433	43	900	915	28.11	3223: Scan 4540 (rt=43.3787) [E:\Larissa\b0516p152_OvP\b0516p152_MS1_C4.RAW]	\\mascot2\inetpub\mascot\data/20120910/F017895.dat	235540	213159	285310	156778	205254	128346	129082	193564	215243	234466	143348	151756	5154	275871	246069	341069	175940	253100	267055	252742
p0349	YAP1_MOUSE	Yorkie homolog OS=Mus musculus GN=Yap1 PE=1 SV=2	Yap1 p-S112 (z= 4)	Yap1 110 - 146	AHS^SPASLQLGAVSPGTLTASGVVSGPAAAPAAQHLR	Phospho (ST)	1	1	0	879.454	61.0516	4	.000300000000000000000000000000000000000.	7.09577	0.00665282	1.01601	57.2489	63.1646	205.62	4.34782e-10	0.000164263	104.79	75.9151	41	110	146	8.98	4739: Scan 6569 (rt=61.0516) [E:\Larissa\b0516p152_OvP\b0516p152_MS1_C4.RAW]	\\mascot2\inetpub\mascot\data/20120910/F017895.dat	1543546	1068219	1728736	414012	825791	776786	823990	765667	1143745	1142497	1432607	2058715	1764311	1633963	1394009	2235266	1418110	1207394	992272	1734313
p0350	HNRH1_MOUSE	Heterogeneous nuclear ribonucleoprotein H OS=Mus musculus GN=Hnrnph1 PE=1 SV=3	Hnrnph1 p-S104 (z= 2)	Hnrnph1 99 - 114	HTGPNS^PDTANDGFVR	Phospho (ST)	1	1	0	882.874	24.4698	2	.000000300000000000.	3.76607	0.121187	1.15035	22.023	28.913	79.11	2.61418e-09	0.000238962	97.38	73.4084	49	99	114	34.21	1475: Scan 2357 (rt=24.4698) [E:\Larissa\b0516p152_OvP\b0516p152_MS1_C4.RAW]	\\mascot2\inetpub\mascot\data/20120910/F017895.dat	1388921	870105	1152055	557731	550005	569956	971559	414025	667566	811624	985389	625849	1383837	1392713	938845	968864	1050253	1016198	1065980	964841
p0351	UBL7_MOUSE	Ubiquitin-like protein 7 OS=Mus musculus GN=Ubl7 PE=1 SV=2	Ubl7 p-S230 (z= 3)	Ubl7 219 - 241	DMPGGFLFDGLS^DDEDDFHPSTR	Phospho (ST)	1	1	0	884.023	77.8531	3	.0000000000003000000000000.	7.51823	0.0325361	1.21245	74.0714	79.4871	107.91	5.46659e-13	0.000140872	134.85	105.161	46	219	241	97.45	5956: Scan 8406 (rt=77.8531) [E:\Larissa\b0516p152_OvP\b0516p152_MS1_C4.RAW]	\\mascot2\inetpub\mascot\data/20120910/F017895.dat	2983546	2233391	3208778	14098	2226496	1469774	2197557	1854194	1904356	2142113	1918894	2275583	3564490	3887176	2012772	3679968	2059358	2117958	1732062	2307639
p0352	FAM21_MOUSE	WASH complex subunit FAM21 OS=Mus musculus GN=Fam21 PE=1 SV=1	Fam21 p-S613 p-S614 (z= 3)	Fam21 607 - 628	TSALLFS^S^DEEDQWNIADSHTK	2 Phospho (ST)	1	1	0	885.362	68.2811	3	.000000033000000000000000.	2.84542	0.0298252	1.11614	64.8256	70.2284	382.65	9.73231e-05	0.235857	53.81	28.9422	37	607	628	32.16	5304: Scan 7377 (rt=68.2811) [E:\Larissa\b0516p152_OvP\b0516p152_MS1_C4.RAW]	\\mascot2\inetpub\mascot\data/20120910/F017895.dat	208274	209749	225623	1	211283	149040	240534	176751	164640	152032	227375	228322	244976	211858	158717	257141	165343	140812	185871	201522
p0353	SNP23_MOUSE	Synaptosomal-associated protein 23 OS=Mus musculus GN=Snap23 PE=1 SV=1	Snap23 p-S110 (z= 2)	Snap23 101 - 117	ATWGDGGDNS^PSNVVSK	Phospho (ST)	1	1	0	885.873	32.1844	2	.0000000000300000000.	2.07195	0.0639587	0.99916	29.4244	35.9676	20.18	8.53914e-09	0.0143161	92.9	52.0983	47	101	117	27.13	2194: Scan 3248 (rt=32.1844) [E:\Larissa\b0516p152_OvP\b0516p152_MS1_C4.RAW]	\\mascot2\inetpub\mascot\data/20120910/F017895.dat	629881	527702	565097	588262	446139	454901	810648	396962	780580	681418	581783	733814	507568	714704	5007	627575	852694	617895	977525	833415
p0354	GTPB1_MOUSE	GTP-binding protein 1 OS=Mus musculus GN=Gtpbp1 PE=1 SV=2	Gtpbp1 p-S8 p-S25 (z= 3)	Gtpbp1 6 - 30	SRS^PVDSPVPASMFAPEPSS^PGAAR	2 Phospho (ST)	1	1	0	886.39	55.4932	3	.000300000000000000003000000.	7.023	0.0656048	1.15687	52.0417	57.8638	44.88	0.000180602	0.0160494	52.29	37.7008	49	6	30	7	4267: Scan 5932 (rt=55.4932) [E:\Larissa\b0516p152_OvP\b0516p152_MS1_C4.RAW]	\\mascot2\inetpub\mascot\data/20120910/F017895.dat	1118708	781869	1241248	962457	1344899	917939	1115235	1231968	1142310	1124246	1162167	1083357	1080869	1023068	1071521	1084434	1145521	1030766	1042529	1022608
p0355	ZDHC5_MOUSE	Palmitoyltransferase ZDHHC5 OS=Mus musculus GN=Zdhhc5 PE=1 SV=1	Zdhhc5 p-T436 (z= 2)	Zdhhc5 432 - 447	SAQGT^GFELGQLQSIR	Phospho (ST)	1	1	0	886.424	61.8134	2	.000003000000000000.	7.64775	0.124968	1.77337	59.0277	63.791	113.463	3.65684e-06	0.00676148	67.56	48.3192	12	432	447	29.81	4803: Scan 6656 (rt=61.8134) [E:\Larissa\b0516p152_OvP\b0516p152_MS1_C4.RAW]	\\mascot2\inetpub\mascot\data/20120910/F017895.dat	53780	61114	86391	29858	38879	31502	38340	26484	23116	30998	1	12275	1	97437	1	91626	50758	42015	1	41148
p0356	VINC_MOUSE	Vinculin OS=Mus musculus GN=Vcl PE=1 SV=4	Vcl p-T719 (z= 3)	Vcl 709 - 732	MTGLVDEAIDT^KSLLDASEEAIKK	Phospho (ST)	1	1	0	886.442	71.2111	3	.00000000000300000000000000.	2.64204	0.00980108	1.07659	67.204	72.7301	283.703	2.43302e-09	8.50863e-05	99.67	68.1662	42	709	732	21.39	5510: Scan 7694 (rt=71.2111) [E:\Larissa\b0516p152_OvP\b0516p152_MS1_C4.RAW]	\\mascot2\inetpub\mascot\data/20120910/F017895.dat	313522	245033	623652	82013	245780	89284	88049	207861	210665	296482	280744	370595	532176	349728	402307	507835	224193	142022	95432	206641
p0357	TARA_MOUSE	TRIO and F-actin-binding protein OS=Mus musculus GN=Triobp PE=1 SV=3	Triobp p-S1604 (z= 3)	Triobp 1584 - 1607	KADGPRPSLDYVELSPLAPSS^PQR	Phospho (ST)	1	1	0	887.445	58.0445	3	.00000000000000000000030000.	5.02853	0.0218942	1.18427	53.9413	60.326	43.3833	1.10732e-05	0.0030724	62.6	43.4315	47	1584	1607	7.44	4484: Scan 6224 (rt=58.0445) [E:\Larissa\b0516p152_OvP\b0516p152_MS1_C4.RAW]	\\mascot2\inetpub\mascot\data/20120910/F017895.dat	599826	13821	455524	223275	430944	190981	197121	346222	239055	379759	383572	379233	664932	511926	362016	565916	352205	365156	278831	463378
p0358	GOGA4_MOUSE	Golgin subfamily A member 4 OS=Mus musculus GN=Golga4 PE=1 SV=2	Golga4 p-S40 (z= 2)	Golga4 39 - 53	TS^SFTDQLDDVTPNR	Phospho (ST)	1	1	0	888.38	46.5013	2	.00300000000000000.	2.07197	0.00971376	0.856345	44.3912	49.4127	106.36	5.66456e-06	0.000718067	64.63	50.2625	12	39	53	1.92	3489: Scan 4898 (rt=46.5013) [E:\Larissa\b0516p152_OvP\b0516p152_MS1_C4.RAW]	\\mascot2\inetpub\mascot\data/20120910/F017895.dat	698846	143424	139561	299941	294733	94862	151021	109887	136898	116722	106351	172039	163795	116514	113566	208087	118455	124614	181409	149859
p0359	NEST_MOUSE	Nestin OS=Mus musculus GN=Nes PE=1 SV=1	Nes p-S1837 (z= 2)	Nes 1832 - 1848	APLVGS^PVHLGPSQPLK	Phospho (ST)	1	1	0	888.977	50.9401	2	.0000003000000000000.	6.39669	0.00110588	1.11888	47.6186	53.551	180.25	2.25913e-07	0.0185259	76.61	55.0496	47	1832	1848	41.97	3869: Scan 5406 (rt=50.9401) [E:\Larissa\b0516p152_OvP\b0516p152_MS1_C4.RAW]	\\mascot2\inetpub\mascot\data/20120910/F017895.dat	3481407	1	2696734	1425596	3184323	2799523	1349678	2308685	2706655	2476444	1563660	1710270	4234106	3164854	3654861	4367361	3621276	2961373	4570330	4223496
p0360	UBL7_MOUSE	Ubiquitin-like protein 7 OS=Mus musculus GN=Ubl7 PE=1 SV=2	Ubl7 p-S230 (z= 3) + Oxi	Ubl7 219 - 241	DMPGGFLFDGLS^DDEDDFHPSTR	Oxidation (M); Phospho (ST)	1	1	0	889.355	71.1667	3	.0020000000003000000000000.	4.14006	0.0317867	1.09482	67.6041	72.8863	107.91	3.54582e-10	0.0329365	106.73	67.6493	44	219	241	75.12	5506: Scan 7689 (rt=71.1667) [E:\Larissa\b0516p152_OvP\b0516p152_MS1_C4.RAW]	\\mascot2\inetpub\mascot\data/20120910/F017895.dat	430648	230839	277768	291412	356528	521672	596478	298251	558220	518103	763421	1098626	345702	269023	253961	283983	784165	377499	533631	574222
p0361	CTND1_MOUSE	Catenin delta-1 OS=Mus musculus GN=Ctnnd1 PE=1 SV=2	Ctnnd1 p-S252 (z= 2)	Ctnnd1 250 - 264	APS^RQDVYGPQPQVR	Phospho (ST)	1	1	0	889.424	24.2691	2	.00030000000000000.	3.70452	0.0462986	1.07583	21.9446	28.6574	355.67	0.00100727	0.147458	43.17	26.497	46	250	264	40.97	1457: Scan 2334 (rt=24.2691) [E:\Larissa\b0516p152_OvP\b0516p152_MS1_C4.RAW]	\\mascot2\inetpub\mascot\data/20120910/F017895.dat	232874	199602	260215	209018	135814	115229	104084	176550	225212	394754	305617	361237	303101	224283	215505	236289	283140	208826	211563	308692
p0362	COBL1_MOUSE	Cordon-bleu protein-like 1 OS=Mus musculus GN=Cobll1 PE=1 SV=2	Cobll1 p-S1215 (z= 2)	Cobll1 1213 - 1227	QSS^LTFQSSDPEHVR	Gln->pyro-Glu (N-term Q); Phospho (ST)	1	1	0	890.884	40.3489	2	.10030000000000000.	2.80414	0.0846677	1.08259	37.1041	43.4058	277.403	2.19098e-05	0.00694056	59.11	39.4977	48	1213	1227	4.32	2947: Scan 4192 (rt=40.3489) [E:\Larissa\b0516p152_OvP\b0516p152_MS1_C4.RAW]	\\mascot2\inetpub\mascot\data/20120910/F017895.dat	1062668	722985	577081	577536	762908	593940	500508	555724	864546	641186	462264	667034	887196	1079821	568793	893583	695185	931601	904603	701931
p0363	RRAS2_MOUSE	Ras-related protein R-Ras2 OS=Mus musculus GN=Rras2 PE=1 SV=1	Rras2 p-S186 (z= 2)	Rras2 178 - 191	FQEQECPPS^PEPTR	Phospho (ST)	1	1	0	891.365	23.1474	2	.0000000003000000.	2.68253	0.0466981	1.13451	21.1344	27.4434	238.967	1.05644e-06	0.00187099	71.58	48.7155	22	178	191	33.28	1356: Scan 2205 (rt=23.1474) [E:\Larissa\b0516p152_OvP\b0516p152_MS1_C4.RAW]	\\mascot2\inetpub\mascot\data/20120910/F017895.dat	1	104073	88136	42356	84357	79080	159077	52817	102751	57107	74449	56015	44021	62754	1	47447	44381	59957	79215	76851
p0364	PKN1_MOUSE	Serine/threonine-protein kinase N1 OS=Mus musculus GN=Pkn1 PE=1 SV=3	Pkn1 p-T778 (z= 3)	Pkn1 776 - 798	TST^FCGTPEFLAPEVLTDTSYTR	Phospho (ST)	1	1	0.0401696	891.734	77.7404	3	.0003000000000000000000000.	1.78631	0.368739	0.822239	77.7404	79.3613	27.1233	1.28194	1.56529	13.59	12.815	4	776	798	2.67	5948: Scan 8394 (rt=77.7404) [E:\Larissa\b0516p152_OvP\b0516p152_MS1_C4.RAW]	\\mascot2\inetpub\mascot\data/20120910/F017895.dat	140061	118711	196925	1	204159	131398	163701	144531	150706	158974	114234	105119	117708	143519	77795	101322	132380	110696	96309	241993
p0365	NOP58_MOUSE	Nucleolar protein 58 OS=Mus musculus GN=Nop58 PE=1 SV=1	Nop58 p-S509 (z= 3)	Nop58 502 - 524	HIKEEPLS^EEEPCTSTAVPSPEK	Phospho (ST)	1	1	0	892.076	36.1943	3	.0000000030000000000000000.	4.15296	0.0218009	1.09901	32.6445	39.6869	93.7533	3.00579e-08	0.0064334	90.12	45.5091	35	502	524	71.04	2562: Scan 3711 (rt=36.1943) [E:\Larissa\b0516p152_OvP\b0516p152_MS1_C4.RAW]	\\mascot2\inetpub\mascot\data/20120910/F017895.dat	392857	278409	90599	1	222112	1	242697	115318	276118	193301	454764	1	452244	167947	258734	435970	1	194283	243506	354600
p0366	EDC3_MOUSE	Enhancer of mRNA-decapping protein 3 OS=Mus musculus GN=Edc3 PE=2 SV=1	Edc3 p-S131 (z= 2)	Edc3 125 - 139	SQDVAIS^PQQQQCSK	Phospho (ST)	1	1	0	892.391	18.3285	2	.00000003000000000.	1.9055	0.0768763	1.13971	16.6616	22.5463	52.33	5.10859e-09	0.00227645	95.75	60.3717	48	125	139	37.34	909: Scan 1642 (rt=18.3285) [E:\Larissa\b0516p152_OvP\b0516p152_MS1_C4.RAW]	\\mascot2\inetpub\mascot\data/20120910/F017895.dat	1	205081	220950	183416	216861	181739	252851	154562	181634	177650	214309	154180	283482	244785	213698	241082	228484	271470	241341	268286
p0367	G3P_MOUSE	Glyceraldehyde-3-phosphate dehydrogenase OS=Mus musculus GN=Gapdh PE=1 SV=2	Gapdh p-T180 (z= 3)	Gapdh 161 - 184	VIHDNFGIVEGLMTTVHAIT^ATQK	Phospho (ST)	1	1	0	892.446	88.1638	3	.00000000000000000000300000.	7.95523	0.00171382	1.35417	83.8607	89.5377	86.63	5.36637e-10	0.00683964	105.57	66.1318	39	161	184	21.09	6500: Scan 9441 (rt=88.1638) [E:\Larissa\b0516p152_OvP\b0516p152_MS1_C4.RAW]	\\mascot2\inetpub\mascot\data/20120910/F017895.dat	530630	184974	505207	1	178790	97382	88394	292843	180382	325109	300456	482813	435617	315105	136251	408559	151580	117850	82687	287909
p0368	RUBIC_MOUSE	Run domain Beclin-1 interacting and cystein-rich containing protein OS=Mus musculus GN=Kiaa0226 PE=1 SV=2	Kiaa0226 p-S389 (z= 2)	Kiaa0226 388 - 404	RS^SFSEGQTAPVASGTK	Phospho (ST)	1	1	0	895.41	20.1017	2	.0030000000000000000.	2.14802	1.49686	1.82412	20.1017	24.2989	26.32	0.000112321	0.170967	52.87	29.9175	4	388	404	6.93	1071: Scan 1850 (rt=20.1017) [E:\Larissa\b0516p152_OvP\b0516p152_MS1_C4.RAW]	\\mascot2\inetpub\mascot\data/20120910/F017895.dat	39493	37597	31592	22027	30548	15786	31286	26190	30303	21165	22115	20562	57698	40569	42488	49966	34135	46153	34889	41911
p0369	NOP56_MOUSE	Nucleolar protein 56 OS=Mus musculus GN=Nop56 PE=1 SV=2	Nop56 p-S513 (z= 2)	Nop56 509 - 524	EELAS^DLEEMATSSAK	Phospho (ST)	1	1	0	895.878	70.7701	2	.000003000000000000.	5.09492	0.067814	1.71557	66.6736	72.4828	260.523	6.4032e-08	0.00461701	83.95	53.2992	48	509	524	69.78	5477: Scan 7646 (rt=70.7701) [E:\Larissa\b0516p152_OvP\b0516p152_MS1_C4.RAW]	\\mascot2\inetpub\mascot\data/20120910/F017895.dat	2740059	2166633	2165530	1007255	1726275	1717155	2286638	1289285	1717881	1403018	1686257	948357	2177195	2676715	1030953	2186130	1673889	1556067	1482191	1394128
p0370	CCNL1_MOUSE	Cyclin-L1 OS=Mus musculus GN=Ccnl1 PE=1 SV=1	Ccnl1 p-S341 p-S344 (z= 3)	Ccnl1 325 - 350	GLNLDGTPALSTLGGFS^PAS^KPSSPR	2 Phospho (ST)	1	1	0	896.424	67.7151	3	.0000000000000000030030000000.	2.97624	0.00564602	1.09512	64.0755	69.9391	53.66	1.94483e-07	0.0107145	81.36	54.7511	47	325	350	18.86	5262: Scan 7315 (rt=67.7151) [E:\Larissa\b0516p152_OvP\b0516p152_MS1_C4.RAW]	\\mascot2\inetpub\mascot\data/20120910/F017895.dat	535549	446285	554364	586957	507684	499669	550872	524277	614280	538053	692088	622769	599197	754979	419746	717357	669826	647285	566731	519170
p0371	PLEC_MOUSE	Plectin OS=Mus musculus GN=Plec PE=1 SV=2	Plec p-S4391 (z= 2)	Plec 4391 - 4408	S^SSVGSSSSYPISSAGPR	Phospho (ST)	1	1	0	896.894	29.3227	2	.03000000000000000000.	7.59971	0.00264964	1.11856	28.511	36.7683	300.273	3.93869e-11	0.000107663	117.1	77.8555	108	4391	4408	11.85	1926: Scan 2919 (rt=29.3227) [E:\Larissa\b0516p152_OvP\b0516p152_MS1_C4.RAW]	\\mascot2\inetpub\mascot\data/20120910/F017895.dat	131510	170608	1	35656	22122	24243	7765953	6764326	32680	6808682	29878	36134	175884	40653	7977631	225732	65332	53994	11400694	52859
p0372	KIF1A_MOUSE	Kinesin-like protein KIF1A OS=Mus musculus GN=Kif1a PE=1 SV=2	Kif1a p-S1375 (z= 2)	Kif1a 1373 - 1386	SDS^LILDHQWELEK	Phospho (ST)	1	1	0	896.914	60.2734	2	.0003000000000000.	2.10661	0.0416731	0.771831	56.509	62.3786	49.93	4.65444e-07	0.00641321	76.46	48.447	30	1373	1386	5.09	4673: Scan 6480 (rt=60.2734) [E:\Larissa\b0516p152_OvP\b0516p152_MS1_C4.RAW]	\\mascot2\inetpub\mascot\data/20120910/F017895.dat	38922	289027	402432	123460	435288	251125	312784	272056	232748	317204	318390	291936	427143	329681	377233	364489	310409	404193	253537	353363
p0373	EIF3B_MOUSE	Eukaryotic translation initiation factor 3 subunit B OS=Mus musculus GN=Eif3b PE=1 SV=1	Eif3b p-S75 (z= 3)	Eif3b 62 - 87	AKPAAQSEEETATS^PAASPTPQSAER	Phospho (ST)	1	1	0	898.077	19.0682	3	.0000000000000030000000000000.	2.91256	0.0476904	0.990137	16.7402	25.6787	67.91	1.7391e-08	0.097666	91.87	54.888	49	62	87	11.59	976: Scan 1729 (rt=19.0682) [E:\Larissa\b0516p152_OvP\b0516p152_MS1_C4.RAW]	\\mascot2\inetpub\mascot\data/20120910/F017895.dat	1	270542	340769	176026	364304	256907	454204	301135	347178	312286	358234	287613	370597	323894	261681	289976	404678	419498	434988	423868
p0374	MYH9_MOUSE	Myosin-9 OS=Mus musculus GN=Myh9 PE=1 SV=4	Myh9 p-S1057 (z= 3)	Myh9 1052 - 1075	KLEGDS^TDLSDQIAELQAQIAELK	Phospho (ST)	1	1	0.000741412	899.108	87.5006	3	.00000030000000000000000000.	1.8222	0.268553	1.09514	84.7794	89.0059	482.3	0.00788403	0.300658	34.78	21.6538	8	1052	1075	4.4	6466: Scan 9377 (rt=87.5006) [E:\Larissa\b0516p152_OvP\b0516p152_MS1_C4.RAW]	\\mascot2\inetpub\mascot\data/20120910/F017895.dat	82920	110670	161185	141412	49727	23755	136779	112342	24989	115928	94898	41165	71652	53948	117639	187433	30873	133136	105052	29602
p0375	BAG6_MOUSE	Large proline-rich protein BAG6 OS=Mus musculus GN=Bag6 PE=1 SV=1	Bag6 p-S995 (z= 2)	Bag6 992 - 1008	ENAS^PAPGTTAEEAMSR	Phospho (ST)	1	1	0	899.864	30.2119	2	.0000300000000000000.	6.28323	0.0130058	2.18526	27.8341	34.1406	116.37	3.08187e-05	0.143911	56.65	29.6825	24	992	1008	38.36	2008: Scan 3021 (rt=30.2119) [E:\Larissa\b0516p152_OvP\b0516p152_MS1_C4.RAW]	\\mascot2\inetpub\mascot\data/20120910/F017895.dat	1	185415	222408	131194	172024	187897	282291	138644	158934	168117	182893	1	301226	230401	217556	212769	222595	275786	231953	223866
p0376	AKA12_MOUSE	A-kinase anchor protein 12 OS=Mus musculus GN=Akap12 PE=1 SV=1	Akap12 p-S270 (z= 3)	Akap12 261 - 284	EKEPTKPLES^PTSPVSNETTSSFK	Phospho (ST)	1	1	0	900.762	36.4011	3	.00000000003000000000000000.	6.28883	0.0137175	1.10568	33.2655	39.7668	396.933	8.05462e-07	0.074775	75.38	49.4107	41	261	284	22.6	2581: Scan 3735 (rt=36.4011) [E:\Larissa\b0516p152_OvP\b0516p152_MS1_C4.RAW]	\\mascot2\inetpub\mascot\data/20120910/F017895.dat	249865	266851	276560	70176	276533	171259	215715	130388	125062	122457	135282	46014	217476	229217	171248	214230	123760	281274	238325	194660
p0377	NDRG3_MOUSE	Protein NDRG3 OS=Mus musculus GN=Ndrg3 PE=1 SV=1	Ndrg3 p-T332 (z= 2)	Ndrg3 329 - 345	THST^SSSIGSGESPFSR	Phospho (ST)	1	1	0	902.383	31.7867	2	.0000300000000000000.	3.81077	0.0389432	1.04961	28.9889	35.8722	80.65	1.33914e-10	3.2745e-07	111.05	91.6192	48	329	345	19.76	2156: Scan 3202 (rt=31.7867) [E:\Larissa\b0516p152_OvP\b0516p152_MS1_C4.RAW]	\\mascot2\inetpub\mascot\data/20120910/F017895.dat	245474	257725	315665	218609	198586	152211	199392	187550	162771	221396	204425	135541	357625	283475	50596	401102	350366	408656	341289	362192
p0378	G3BP1_MOUSE	Ras GTPase-activating protein-binding protein 1 OS=Mus musculus GN=G3bp1 PE=1 SV=1	G3bp1 p-S231 (z= 2)	G3bp1 229 - 245	STS^PAPADVAPAQEDLR	Phospho (ST)	1	1	0	902.912	34.2962	2	.0003000000000000000.	5.36138	0.0248243	0.993556	30.7067	38.134	136.603	2.76706e-08	0.070107	88.75	45.8387	79	229	245	8.94	2393: Scan 3492 (rt=34.2962) [E:\Larissa\b0516p152_OvP\b0516p152_MS1_C4.RAW]	\\mascot2\inetpub\mascot\data/20120910/F017895.dat	11803410	9805205	13082	6695469	7803161	8247856	10495355	6535636	9552977	8342884	9183408	7916783	13243336	49141	469174	10329094	12338038	12769974	13098090	11093595
p0379	AAK1_MOUSE	AP2-associated protein kinase 1 OS=Mus musculus GN=Aak1 PE=1 SV=2	Aak1 p-S635 (z= 2)	Aak1 633 - 649	ILS^DVTHSAVFGVPASK	Phospho (ST)	1	1	0	904.456	65.9123	2	.0003000000000000000.	7.67509	0.0530666	1.50394	62.1311	67.8152	127.94	1.38061e-11	0.000112794	121.2	75.9808	48	633	649	42.81	5128: Scan 7115 (rt=65.9123) [E:\Larissa\b0516p152_OvP\b0516p152_MS1_C4.RAW]	\\mascot2\inetpub\mascot\data/20120910/F017895.dat	928587	1	1089666	577931	849075	716713	765147	991798	776535	1	1056524	783439	1596441	969552	804272	1604090	1267453	930699	949138	985155
p0380	MYO9B_MOUSE	Myosin-IXb OS=Mus musculus GN=Myo9b PE=1 SV=2	Myo9b p-S1264 (z= 2)	Myo9b 1258 - 1273	AQDKPES^PSGSTQIQR	Phospho (ST)	1	1	0	904.916	14.1641	2	.000000030000000000.	1.89835	0.104067	1.22417	13.1173	18.3518	152.562	1.60112e-07	0.00448195	81.02	56.36	48	1258	1273	20.14	517: Scan 1145 (rt=14.1641) [E:\Larissa\b0516p152_OvP\b0516p152_MS1_C4.RAW]	\\mascot2\inetpub\mascot\data/20120910/F017895.dat	275601	237267	249995	162347	211290	186808	204592	194728	206221	200396	192667	135136	305157	244703	191029	286409	182855	229276	228776	247046
p0381	SMCA5_MOUSE	SWI/SNF-related matrix-associated actin-dependent regulator of chromatin subfamily A member 5 OS=Mus musculus GN=Smarca5 PE=1 SV=1	Smarca5 p-S65 (z= 4)	Smarca5 34 - 70	GGPEGGAAPAAPCAAGSGPADTEMEEVFDHGS^PGKQK	Phospho (ST)	1	1	0	905.142	51.5322	4	.000000000000000000000000000000003000000.	6.5568	0.109347	1.18429	47.859	53.8051	66	7.25451e-05	0.0859874	56.07	32.9251	41	34	70	20.98	3920: Scan 5474 (rt=51.5322) [E:\Larissa\b0516p152_OvP\b0516p152_MS1_C4.RAW]	\\mascot2\inetpub\mascot\data/20120910/F017895.dat	348291	1	446610	100946	352454	177790	246298	203701	333046	306995	326179	347875	425956	610432	399959	526436	330481	325931	326833	376885
p0382	E41L3_MOUSE	Band 4.1-like protein 3 OS=Mus musculus GN=Epb41l3 PE=1 SV=1	Epb41l3 p-S486 (z= 2)	Epb41l3 484 - 499	GIS^QTNLITTVTPEKK	Phospho (ST)	1	1	0	905.47	49.3322	2	.000300000000000000.	7.0772	0.0475422	1.22257	35.8987	51.9737	122.993	5.84518e-08	0.0103453	84.52	52.713	44	484	499	23.43	3724: Scan 5222 (rt=49.3322) [E:\Larissa\b0516p152_OvP\b0516p152_MS1_C4.RAW]	\\mascot2\inetpub\mascot\data/20120910/F017895.dat	732510	1	802456	642060	596102	409197	482018	531139	654905	672154	625127	610382	538911	602584	555398	762820	473282	540126	680825	476213
p0383	EPHB2_MOUSE	Ephrin type-B receptor 2 OS=Mus musculus GN=Ephb2 PE=1 SV=2	Ephb2 p-S106 (z= 3) + Oxi	Ephb2 94 - 116	IHVEMKFSVRDCS^SIPSVPGSCK	Oxidation (M); Phospho (ST)	1	1	0.0411427	906.086	43.8068	3	.0000020000000300000000000.	2.40513	2.40513	2.40513	43.8068	43.8068	13.43	1.1916	1.1916	13.43	13.43	1	94	116	5.99	3260: Scan 4590 (rt=43.8068) [E:\Larissa\b0516p152_OvP\b0516p152_MS1_C4.RAW]	\\mascot2\inetpub\mascot\data/20120910/F017895.dat	1442753	138150	97587	1102988	1361873	357111	211747	1236747	178692	179721	164168	761062	1820024	131914	130028	122166	375297	258782	313136	152981
p0384	SRRM2_MOUSE	Serine/arginine repetitive matrix protein 2 OS=Mus musculus GN=Srrm2 PE=1 SV=3	Srrm2 p-T823 p-T841 (z= 3)	Srrm2 821 - 844	SGT^PPRPGSVTNMQADECTAT^PQR	2 Phospho (ST)	1	1	0	906.711	33.6902	3	.00030000000000000000030000.	5.57142	0.00807066	1.00615	28.0584	37.1487	1089.39	7.41884e-07	0.0131091	74.56	40.9886	86	821	844	6.91	2336: Scan 3422 (rt=33.6902) [E:\Larissa\b0516p152_OvP\b0516p152_MS1_C4.RAW]	\\mascot2\inetpub\mascot\data/20120910/F017895.dat	822698	287876	1	241410	275704	280759	360368	262783	753739	271804	223689	537105	931973	1	12607	352363	499224	466057	553585	362388
p0385	BICD2_MOUSE	Protein bicaudal D homolog 2 OS=Mus musculus GN=Bicd2 PE=1 SV=1	Bicd2 p-S331 (z= 3)	Bicd2 325 - 349	DGLAPPS^PSLVSDLLSELHISEIQK	Phospho (ST)	1	1	0.00465667	909.128	103.243	3	.000000030000000000000000000.	1.36983	0.621033	1.11051	103.243	104.554	56.38	0.0339749	0.705479	27.43	18.4875	4	325	349	5.91	7092: Scan 10838 (rt=103.243) [E:\Larissa\b0516p152_OvP\b0516p152_MS1_C4.RAW]	\\mascot2\inetpub\mascot\data/20120910/F017895.dat	37124	16419	1	1	17077	14982	19056	1	9055	1	1	15416	36550	40093	1	40639	11079	13921	1	22006
p0386	HS90B_MOUSE	Heat shock protein HSP 90-beta OS=Mus musculus GN=Hsp90ab1 PE=1 SV=3	Hsp90ab1 p-S255 (z= 2)	Hsp90ab1 250 - 265	IEDVGS^DEEDDSGKDK	Phospho (ST)	1	1	0	909.356	14.9271	2	.000000300000000000.	1.88519	0.0356745	1.09793	13.5918	19.213	94.31	2.68787e-09	6.81333e-06	96.02	75.3426	47	250	265	51.24	587: Scan 1236 (rt=14.9271) [E:\Larissa\b0516p152_OvP\b0516p152_MS1_C4.RAW]	\\mascot2\inetpub\mascot\data/20120910/F017895.dat	1416230	1364169	930497	408399	1005769	910326	976334	411167	308985	354540	305016	142712	1170019	1	874218	1135276	795804	942470	1209700	674705
p0387	BCLF1_MOUSE	Bcl-2-associated transcription factor 1 OS=Mus musculus GN=Bclaf1 PE=1 SV=2	Bclaf1 p-S383 (z= 3)	Bclaf1 367 - 389	GRADGDWDDQEVLDYFS^DKESAK	Phospho (ST)	1	1	0	909.381	60.2041	3	.0000000000000000030000000.	2.84522	0.0610528	1.14502	55.5195	61.9268	319.137	1.45134e-08	0.000192287	92.72	66.6572	25	367	389	25.75	4667: Scan 6472 (rt=60.2041) [E:\Larissa\b0516p152_OvP\b0516p152_MS1_C4.RAW]	\\mascot2\inetpub\mascot\data/20120910/F017895.dat	361349	628347	966649	120313	653029	178373	169864	193019	289865	443931	348114	401250	1334513	1015015	718813	1304198	264460	451818	227710	412054
p0388	RTP4_MOUSE	Receptor-transporting protein 4 OS=Mus musculus GN=Rtp4 PE=2 SV=1	Rtp4 p-S63 p-T65 p-S66 (z= 4) + Oxi	Rtp4 60 - 87	CCRS^WT^S^AQVMILCHMYPDTLKSQGQARS^	Oxidation (M); 3 Phospho (ST)	1	1	0.0403234	910.871	28.1838	4	.000030330002000000000000000000.	1.42489	1.42489	1.42489	28.1838	28.1838	11.6833	1.15265	1.15265	13.64	13.64	1	60	87	4.77	1821: Scan 2787 (rt=28.1838) [E:\Larissa\b0516p152_OvP\b0516p152_MS1_C4.RAW]	\\mascot2\inetpub\mascot\data/20120910/F017895.dat	1	1	1	1	1	1	1	1	1	1	1	1	1	1	1	1	1	1	1	1
p0389	K0284_MOUSE	Protein KIAA0284 OS=Mus musculus GN=Kiaa0284 PE=1 SV=2	Kiaa0284 p-S862 (z= 2)	Kiaa0284 860 - 876	QES^FTKEPTSGPPAPGK	Gln->pyro-Glu (N-term Q); Phospho (ST)	1	1	0	910.912	33.0402	2	.1003000000000000000.	5.02381	0.0152503	1.11866	30.438	36.8183	103.95	8.04148e-06	0.0120693	64.21	46.3652	42	860	876	16.03	2276: Sum of 2 scans in range 3347 (rt=33.0402) to 3352 (rt=33.0842) [E:\Larissa\b0516p152_OvP\b0516p152_MS1_C4.RAW]	\\mascot2\inetpub\mascot\data/20120910/F017895.dat	363297	228421	42932	206330	219924	168058	250823	272142	236268	243432	273045	284309	491035	346896	321821	471999	430454	212554	373314	356995
p0390	FA40A_MOUSE	Protein FAM40A OS=Mus musculus GN=Fam40a PE=1 SV=2	Fam40a p-S335 (z= 2)	Fam40a 333 - 349	AAS^PPASASDLIEQQQK	Phospho (ST)	1	1	0	910.93	38.82	2	.0003000000000000000.	6.08521	0.0407649	2.07026	35.8058	42.5915	69.66	7.2657e-09	0.00237516	94.88	64.3818	57	333	349	44.53	2805: Scan 4016 (rt=38.82) [E:\Larissa\b0516p152_OvP\b0516p152_MS1_C4.RAW]	\\mascot2\inetpub\mascot\data/20120910/F017895.dat	1306375	1157240	1172646	961670	944973	775062	989666	918011	1058666	942101	1063206	888366	1602858	176067	1361437	1435168	1109299	1169931	1557035	1065467
p0391	RTKN_MOUSE	Rhotekin OS=Mus musculus GN=Rtkn PE=1 SV=3	Rtkn p-S520 (z= 2)	Rtkn 518 - 534	TFS^LDAAPADHSLGPSR	Phospho (ST)	1	1	0	911.415	46.118	2	.0003000000000000000.	7.8704	0.0108047	1.08145	42.6931	48.8828	99.15	1.74108e-10	1.19277e-05	110.24	81.9704	45	518	534	19.77	3462: Scan 4856 (rt=46.118) [E:\Larissa\b0516p152_OvP\b0516p152_MS1_C4.RAW]	\\mascot2\inetpub\mascot\data/20120910/F017895.dat	315187	351468	305018	188056	283574	238532	157471	236738	291871	360319	254238	210196	606027	510783	447772	8731	351851	427928	493315	387667
p0392	RHG07_MOUSE	Rho GTPase-activating protein 7 OS=Mus musculus GN=Dlc1 PE=1 SV=2	Dlc1 p-S140 (z= 3)	Dlc1 135 - 158	LQSATS^HESMLTDLSEHQEVASVR	Phospho (ST)	1	1	0	912.419	49.1273	3	.00000030000000000000000000.	2.85682	0.047999	1.10327	46.9799	50.9542	39.36	0.000234815	0.297175	51.1	28.3714	7	135	158	6.31	3704: Scan 5198 (rt=49.1273) [E:\Larissa\b0516p152_OvP\b0516p152_MS1_C4.RAW]	\\mascot2\inetpub\mascot\data/20120910/F017895.dat	20121	19770	93745	55290	135369	66111	36928	133618	73170	77760	90055	79663	69222	119721	67362	159917	92279	92947	113339	122982
p0393	GPSM1_MOUSE	G-protein-signaling modulator 1 OS=Mus musculus GN=Gpsm1 PE=1 SV=3	Gpsm1 p-S490 (z= 2)	Gpsm1 488 - 502	APS^SDEECFFDLLSK	Phospho (ST)	1	1	0	912.878	79.8587	2	.00030000000000000.	7.82731	0.00260378	1.7934	76.0335	81.4944	79.44	3.40981e-09	0.000195606	96.59	68.8873	45	488	502	16.69	6080: Scan 8618 (rt=79.8587) [E:\Larissa\b0516p152_OvP\b0516p152_MS1_C4.RAW]	\\mascot2\inetpub\mascot\data/20120910/F017895.dat	455607	276528	537539	1	374398	270715	380501	306597	358119	324367	392289	367439	570239	457037	325745	579998	415153	313025	343324	389898
p0394	TSC2_MOUSE	Tuberin OS=Mus musculus GN=Tsc2 PE=1 SV=1	Tsc2 p-S1388 (z= 3)	Tsc2 1386 - 1410	SSS^SPELQTLQDILGDLGDKIDIGR	Phospho (ST)	1	1	0	913.118	102.713	3	.000300000000000000000000000.	4.33624	0.116491	1.21279	99.6031	104.292	94.81	2.99624e-07	0.109339	79	51.2456	34	1386	1410	10.89	7071: Scan 10789 (rt=102.713) [E:\Larissa\b0516p152_OvP\b0516p152_MS1_C4.RAW]	\\mascot2\inetpub\mascot\data/20120910/F017895.dat	105339	36059	69670	14176	54457	19520	45500	37966	29335	25037	21335	82886	169618	124847	33252	1	33144	18251	21670	56976
p0395	PML_MOUSE	Protein PML OS=Mus musculus GN=Pml PE=1 SV=3	Pml p-S514 p-S519 (z= 2)	Pml 511 - 525	LATS^SPEQS^WPSTFK	2 Phospho (ST)	1	1	7.0922e-05	913.382	56.6608	2	.00003000030000000.	4.21645	0.102018	1.34514	52.7841	58.961	67.52	0.00193483	0.292741	38.12	21.162	20	511	525	9.23	4369: Scan 6067 (rt=56.6608) [E:\Larissa\b0516p152_OvP\b0516p152_MS1_C4.RAW]	\\mascot2\inetpub\mascot\data/20120910/F017895.dat	380446	1	287358	270556	278881	312242	323893	308199	208706	240194	219193	120408	232805	262259	229413	351979	197696	351387	312747	258302
p0396	SFR19_MOUSE	Splicing factor, arginine/serine-rich 19 OS=Mus musculus GN=Scaf1 PE=1 SV=1	Scaf1 p-S240 (z= 3)	Scaf1 226 - 248	FDIYDPFHPTDEAYS^PPPAPEQK	Phospho (ST)	1	1	0	914.403	68.3339	3	.0000000000000003000000000.	4.06361	0.0463082	1.43628	64.2384	70.2291	87.4833	1.57361e-06	0.0147629	72.64	55.7913	46	226	248	28.06	5309: Scan 7383 (rt=68.3339) [E:\Larissa\b0516p152_OvP\b0516p152_MS1_C4.RAW]	\\mascot2\inetpub\mascot\data/20120910/F017895.dat	667713	454060	654625	24991	610729	522573	587930	436714	508175	555498	615578	577261	795623	481425	438617	830232	693217	590382	657287	711892
p0397	ATX2L_MOUSE	Ataxin-2-like protein OS=Mus musculus GN=Atxn2l PE=1 SV=1	Atxn2l p-S109 (z= 2)	Atxn2l 105 - 120	GPPQS^PVFEGVYNNSR	Phospho (ST)	1	1	0	914.413	46.0498	2	.000003000000000000.	4.40543	4.91053e-05	1.0644	41.4977	49.5515	237.453	6.12397e-13	0.000255996	134.94	84.818	104	105	120	105.57	3456: Scan 4848 (rt=46.0498) [E:\Larissa\b0516p152_OvP\b0516p152_MS1_C4.RAW]	\\mascot2\inetpub\mascot\data/20120910/F017895.dat	1720176	1459302	2074272	2670991	1763258	1934920	1846510	2058433	2104816	2325737	2145401	1384264	2047610	2586086	2294870	1930589	2239628	2499095	3371754	2330107
p0398	CA144_MOUSE	UPF0485 protein C1orf144 homolog OS=Mus musculus GN=D4Ertd22e PE=1 SV=1	D4Ertd22e p-S37 (z= 3)	D4Ertd22e 37 - 61	S^KSPPKVPIVIQDDSLPTGPPPQIR	Phospho (ST)	1	1	0	916.157	58.9613	3	.030000000000000000000000000.	2.27791	0.0299294	0.894922	55.3282	61.1181	153.78	5.27741e-07	0.0143108	72.39	46.593	37	37	61	7.51	4561: Scan 6329 (rt=58.9613) [E:\Larissa\b0516p152_OvP\b0516p152_MS1_C4.RAW]	\\mascot2\inetpub\mascot\data/20120910/F017895.dat	358904	334994	511262	306169	450503	310337	270852	295426	326523	289462	347384	365372	446689	407701	459460	781742	499048	536163	299176	580099
p0399	ABCF1_MOUSE	ATP-binding cassette sub-family F member 1 OS=Mus musculus GN=Abcf1 PE=1 SV=1	Abcf1 p-S138 (z= 3)	Abcf1 126 - 148	GGNVFEALIQDDS^EEEEEEEENR	Phospho (ST)	1	1	0	916.37	70.921	3	.0000000000000300000000000.	3.80824	0.022442	1.152	66.7697	72.4755	126.93	0.000110455	0.176466	52.78	30.2995	41	126	148	47.49	5489: Scan 7663 (rt=70.921) [E:\Larissa\b0516p152_OvP\b0516p152_MS1_C4.RAW]	\\mascot2\inetpub\mascot\data/20120910/F017895.dat	1835987	1252124	1536438	1384329	1520590	1379149	1731536	1132719	1388001	993942	1412506	1678247	1566967	1630395	819891	1387121	1761719	1108709	1110888	1148119
p0400	HDAC2_MOUSE	Histone deacetylase 2 OS=Mus musculus GN=Hdac2 PE=1 SV=1	Hdac2 p-S394 (z= 4)	Hdac2 373 - 405	MLPHAPGVQMQAIPEDAVHEDS^GDEDGEDPDKR	Phospho (ST)	1	1	0	917.147	47.5855	4	.00000000000000000000003000000000000.	1.95246	0.012306	0.986203	44.289	50.3375	56.14	1.97305e-06	0.0110367	72.26	44.3573	45	373	405	65.97	3569: Scan 5020 (rt=47.5855) [E:\Larissa\b0516p152_OvP\b0516p152_MS1_C4.RAW]	\\mascot2\inetpub\mascot\data/20120910/F017895.dat	1486528	1806382	2621041	430666	1732947	344583	503743	619966	785708	778684	653335	429296	3037810	2901419	2393365	3254686	725992	1473990	552900	926189
p0401	MPRI_MOUSE	Cation-independent mannose-6-phosphate receptor OS=Mus musculus GN=Igf2r PE=1 SV=1	Igf2r p-S2476 (z= 2)	Igf2r 2469 - 2483	LVSFHDDS^DEDLLHI	Phospho (ST)	1	1	0	917.903	67.5311	2	.00000000300000000.	6.90361	0.0117628	1.36768	0.354457	71.0149	98.1033	3.4143e-06	0.0986106	67.5	40.5457	81	2469	2483	38.98	5249: Scan 7295 (rt=67.5311) [E:\Larissa\b0516p152_OvP\b0516p152_MS1_C4.RAW]	\\mascot2\inetpub\mascot\data/20120910/F017895.dat	9618464	7259139	7211486	4679548	5494521	3921498	4678925	4842647	8493823	7828770	7287790	9311160	10143159	10106595	8106412	11678488	9576079	6064760	4026553	5810490
p0402	THUM1_MOUSE	THUMP domain-containing protein 1 OS=Mus musculus GN=Thumpd1 PE=1 SV=1	Thumpd1 p-S86 p-S88 (z= 3)	Thumpd1 78 - 101	FIDKDQQPS^GS^EGEDDDAEAALKK	2 Phospho (ST)	1	1	0	918.382	31.0684	3	.00000000030300000000000000.	4.23028	0.013043	1.06719	28.0144	35.6498	75.2	3.97686e-08	0.0739679	88.07	64.7135	48	78	101	86.61	2088: Scan 3120 (rt=31.0684) [E:\Larissa\b0516p152_OvP\b0516p152_MS1_C4.RAW]	\\mascot2\inetpub\mascot\data/20120910/F017895.dat	1097062	854831	269232	561811	771618	556198	958258	654833	1175470	1077591	1172375	1029967	1058428	1072110	759340	971682	1034919	1167545	1078711	1014325
p0403	TLE3_MOUSE	Transducin-like enhancer protein 3 OS=Mus musculus GN=Tle3 PE=1 SV=3	Tle3 p-T285 (z= 2)	Tle3 282 - 300	DAPT^SPASVASSSSTPSSK	Phospho (ST)	1	1	0	922.406	22.0576	2	.000030000000000000000.	2.13229	0.0528535	1.26172	20.3099	26.6748	44.28	1.62941e-06	0.00349948	70.89	49.2449	37	282	300	11.07	1253: Scan 2078 (rt=22.0576) [E:\Larissa\b0516p152_OvP\b0516p152_MS1_C4.RAW]	\\mascot2\inetpub\mascot\data/20120910/F017895.dat	9456	152897	1	108400	112816	103986	193774	113088	125379	158982	144395	1	224466	199254	214080	206707	234976	212300	206838	227372
p0404	YAP1_MOUSE	Yorkie homolog OS=Mus musculus GN=Yap1 PE=1 SV=2	Yap1 p-T95 (z= 2)	Yap1 92 - 109	QAST^DAGTAGALTPQHVR	Gln->pyro-Glu (N-term Q); Phospho (ST)	1	1	0	922.422	32.5079	2	.10003000000000000000.	7.60109	0.0502896	1.37099	29.9144	38.5595	205.62	1.12187e-09	0.0098486	102.5	70.7014	70	92	109	4.17	2225: Scan 3285 (rt=32.5079) [E:\Larissa\b0516p152_OvP\b0516p152_MS1_C4.RAW]	\\mascot2\inetpub\mascot\data/20120910/F017895.dat	3573509	3882866	3102551	3270473	2968267	2878326	3850845	3364308	3650213	3514698	3561494	3086718	4635987	3925548	203389	4547817	5671038	5424307	5440531	5740035
p0405	PI4KB_MOUSE	Phosphatidylinositol 4-kinase beta OS=Mus musculus GN=Pi4kb PE=1 SV=2	Pi4kb p-S428 (z= 2)	Pi4kb 428 - 442	S^VENLPECGITHEQR	Phospho (ST)	1	1	0	924.904	32.2016	2	.03000000000000000.	1.71348	0.0249787	0.885642	29.3907	35.9946	113.413	1.01023e-08	0.000173627	92.46	65.4019	42	428	442	74.67	2196: Scan 3250 (rt=32.2016) [E:\Larissa\b0516p152_OvP\b0516p152_MS1_C4.RAW]	\\mascot2\inetpub\mascot\data/20120910/F017895.dat	421674	316242	494823	281991	274094	175218	339702	238545	293011	327272	364272	284569	466977	402641	1	488860	442833	399998	377699	411190
p0406	PGK1_MOUSE	Phosphoglycerate kinase 1 OS=Mus musculus GN=Pgk1 PE=1 SV=4	Pgk1 p-S203 (z= 2)	Pgk1 200 - 216	ALES^PERPFLAILGGAK	Phospho (ST)	1	1	0	924.989	77.9439	2	.0000300000000000000.	6.42368	0.11717	1.31614	74.2417	80.0163	28.88	9.97482e-09	0.000750227	90.91	71.638	49	200	216	85.13	5963: Scan 8416 (rt=77.9439) [E:\Larissa\b0516p152_OvP\b0516p152_MS1_C4.RAW]	\\mascot2\inetpub\mascot\data/20120910/F017895.dat	684989	519024	623646	1	528862	465800	450067	395754	494143	597472	458894	471320	806869	804711	448229	993449	682050	662695	545406	683580
p0407	SC61B_MOUSE	Protein transport protein Sec61 subunit beta OS=Mus musculus GN=Sec61b PE=1 SV=3	Sec61b p-S17 (z= 2)	Sec61b 2 - 20	PGPTPSGTNVGSSGRS^PSK	Phospho (ST)	1	1	0	925.429	14.9104	2	.000000000000000030000.	6.28231	0.00278266	1.39268	2.61677	20.5836	98.43	4.05646e-09	0.109776	96.83	54.4339	168	2	20	18.24	585: Scan 1234 (rt=14.9104) [E:\Larissa\b0516p152_OvP\b0516p152_MS1_C4.RAW]	\\mascot2\inetpub\mascot\data/20120910/F017895.dat	10681089	8125432	9547521	7267379	9646632	6787656	1	9348413	11631832	11599149	7879810	7865753	10609925	7788714	9501040	11309820	9157016	1	9895141	10173950
p0408	ARFG3_MOUSE	ADP-ribosylation factor GTPase-activating protein 3 OS=Mus musculus GN=Arfgap3 PE=2 SV=2	Arfgap3 p-S331 (z= 3)	Arfgap3 314 - 338	SGISHSVTSDMQTIEQES^PTLAKPR	Phospho (ST)	1	1	0	927.107	47.4621	3	.000000000000000000300000000.	2.67795	0.010854	1.07304	43.4626	50.2976	76.64	1.46848e-10	3.02239e-06	113	81.0931	45	314	338	20.8	3559: Scan 5006 (rt=47.4621) [E:\Larissa\b0516p152_OvP\b0516p152_MS1_C4.RAW]	\\mascot2\inetpub\mascot\data/20120910/F017895.dat	768545	424025	619269	329427	376284	223760	239105	352703	303397	326788	406636	367170	710494	484292	388929	554080	376113	400504	393194	396858
p0409	RMD3_MOUSE	Regulator of microtubule dynamics protein 3 OS=Mus musculus GN=Fam82a2 PE=1 SV=2	Fam82a2 p-S46 (z= 2)	Fam82a2 44 - 59	SHS^LPNSLDYAQASER	Phospho (ST)	1	1	0	927.907	36.7675	2	.000300000000000000.	1.86178	0.015438	0.928341	33.5069	40.1455	39.5233	1.23343e-08	0.0555037	92.11	58.7531	39	44	59	18.65	2614: Scan 3778 (rt=36.7675) [E:\Larissa\b0516p152_OvP\b0516p152_MS1_C4.RAW]	\\mascot2\inetpub\mascot\data/20120910/F017895.dat	152747	194896	206353	150404	154170	114457	143064	140760	171663	201354	199620	144934	243876	247556	254013	203389	206536	210198	224439	187236
p0410	LAP2A_MOUSE	Lamina-associated polypeptide 2, isoforms alpha/zeta OS=Mus musculus GN=Tmpo PE=1 SV=4	Tmpo p-S422 (z= 2)	Tmpo 410 - 425	LSQSSYQDSESLS^PPR	Phospho (ST)	1	1	0	930.901	33.1278	2	.000000000000030000.	4.65967	0.0452025	1.34842	29.8439	36.7212	176.493	6.90408e-08	0.00713821	84.8	52.4328	32	410	425	25.58	2283: Scan 3357 (rt=33.1278) [E:\Larissa\b0516p152_OvP\b0516p152_MS1_C4.RAW]	\\mascot2\inetpub\mascot\data/20120910/F017895.dat	288498	280712	176068	151769	197782	214232	222501	153399	221998	257400	225179	201029	335470	181595	282428	257477	367591	335743	373016	314797
p0411	PLEC_MOUSE	Plectin OS=Mus musculus GN=Plec PE=1 SV=2	Plec p-S4620 (z= 2)	Plec 4617 - 4634	GYYS^PYSVSGSGSTAGSR	Phospho (ST)	1	1	0	931.889	34.5361	2	.00003000000000000000.	5.49123	0.038241	1.21132	31.4966	38.2165	300.273	1.29914e-10	0.000195592	110.85	76.81	43	4617	4634	35.77	2417: Scan 3520 (rt=34.5361) [E:\Larissa\b0516p152_OvP\b0516p152_MS1_C4.RAW]	\\mascot2\inetpub\mascot\data/20120910/F017895.dat	286909	291262	1	194385	183968	320304	362587	313083	336780	342075	415836	403950	438370	1	269872	412030	516829	410014	549161	483339
p0412	NRG3_MOUSE	Pro-neuregulin-3, membrane-bound isoform OS=Mus musculus GN=Nrg3 PE=2 SV=1	Nrg3 p-T674 (z= 4)	Nrg3 663 - 695	RSEDFELASMET^EDSASENTAFLPLSPTAKSER	Phospho (ST)	1	1	0.042375	932.176	69.6571	4	.00000000000030000000000000000000000.	5.77424	5.77424	5.77424	69.6571	69.6571	13.84	1.4436	1.4436	13.84	13.84	1	663	695	8.7	5401: Scan 7526 (rt=69.6571) [E:\Larissa\b0516p152_OvP\b0516p152_MS1_C4.RAW]	\\mascot2\inetpub\mascot\data/20120910/F017895.dat	131812	96199	157280	59502	103751	75766	141525	52967	91704	60311	109054	188770	183377	79348	94077	167411	117319	71581	75093	115358
p0413	RRP8_MOUSE	Ribosomal RNA-processing protein 8 OS=Mus musculus GN=Rrp8 PE=1 SV=1	Rrp8 p-S181 (z= 3)	Rrp8 161 - 186	TSTATIDPSKPSPESMSPNSS^HTLSR	Phospho (ST)	1	1	0	932.427	30.9911	3	.0000000000000000000003000000.	3.90187	0.00976942	1.07458	28.3981	34.7024	83.05	5.2176e-10	9.57292e-06	107.87	79.0744	41	161	186	12.32	2081: Scan 3111 (rt=30.9911) [E:\Larissa\b0516p152_OvP\b0516p152_MS1_C4.RAW]	\\mascot2\inetpub\mascot\data/20120910/F017895.dat	244463	252315	16646	169888	299740	201321	221247	221125	250398	293991	249493	183480	409097	387376	357014	342060	435473	761303	488512	543328
p0414	SLTM_MOUSE	SAFB-like transcription modulator OS=Mus musculus GN=Sltm PE=1 SV=1	Sltm p-S999 (z= 2)	Sltm 986 - 1003	AGAGMITQHSSTAS^PVNR	Phospho (ST)	1	1	0	932.926	21.3723	2	.00000000000000300000.	6.32266	0.0513762	1.16379	19.4095	25.9198	111.593	2.0388e-10	1.35646e-06	110.36	91.1625	48	986	1003	30.6	1189: Scan 1999 (rt=21.3723) [E:\Larissa\b0516p152_OvP\b0516p152_MS1_C4.RAW]	\\mascot2\inetpub\mascot\data/20120910/F017895.dat	1	171293	1	127519	123368	1	104313	119052	107263	135594	79875	66270	215377	195839	178718	1	146301	209632	140514	169465
p0415	RB3GP_MOUSE	Rab3 GTPase-activating protein catalytic subunit OS=Mus musculus GN=Rab3gap1 PE=2 SV=4	Rab3gap1 p-S536 (z= 2)	Rab3gap1 534 - 551	KTS^LSDSTTSAYPGDAGK	Phospho (ST)	1	1	0	933.403	22.7372	2	.00030000000000000000.	7.97484	0.00609988	2.16053	20.6034	27.1004	28.5833	1.79372e-05	0.0810487	60.25	39.498	20	534	551	10.96	1318: Scan 2157 (rt=22.7372) [E:\Larissa\b0516p152_OvP\b0516p152_MS1_C4.RAW]	\\mascot2\inetpub\mascot\data/20120910/F017895.dat	107795	69351	134500	135748	107038	105061	1	195934	99262	124691	117681	82298	200538	94900	167233	283800	94592	70568	59470	81412
p0416	CHIP_MOUSE	STIP1 homology and U box-containing protein 1 OS=Mus musculus GN=Stub1 PE=1 SV=1	Stub1 p-T15 (z= 2)	Stub1 13 - 31	LGT^GGGGSPDKSPSAQELK	Phospho (ST)	1	1	0	933.439	21.7255	2	.000300000000000000000.	5.05903	0.00628967	1.10481	18.7115	26.2097	66.49	2.26977e-08	0.0166435	90.01	53.6899	79	13	31	25.34	1223: Scan 2040 (rt=21.7255) [E:\Larissa\b0516p152_OvP\b0516p152_MS1_C4.RAW]	\\mascot2\inetpub\mascot\data/20120910/F017895.dat	87051	1860744	39477	1065836	1671107	1336835	2155550	1314394	1426948	1648239	1355732	1087882	2871118	2456634	2070086	2473898	2374552	3169023	2651334	2714010
p0417	HDAC1_MOUSE	Histone deacetylase 1 OS=Mus musculus GN=Hdac1 PE=1 SV=1	Hdac1 p-S393 (z= 4) + Oxi	Hdac1 372 - 404	MLPHAPGVQMQAIPEDAIPEES^GDEDEEDPDKR	Oxidation (M); Phospho (ST)	1	1	0	936.158	53.1882	4	.02000000000000000000003000000000000.	7.84962	0.0325599	1.1359	48.9793	55.4413	84.18	1.48956e-06	0.00101692	73.28	51.2943	49	372	404	24	4058: Scan 5665 (rt=53.1882) [E:\Larissa\b0516p152_OvP\b0516p152_MS1_C4.RAW]	\\mascot2\inetpub\mascot\data/20120910/F017895.dat	1402853	747900	478750	331144	773815	872541	1287607	618030	1959835	1084251	1494793	2269320	723869	893127	594472	446089	1713498	1370690	1903571	1599199
p0418	I2BP1_MOUSE	Interferon regulatory factor 2-binding protein 1 OS=Mus musculus GN=Irf2bp1 PE=1 SV=2	Irf2bp1 p-S453 (z= 2)	Irf2bp1 449 - 467	AGGAS^PAASSTTQPPAQHR	Phospho (ST)	1	1	0	936.423	12.4216	2	.000003000000000000000.	1.89922	0.067948	1.31604	11.8045	15.4083	56.57	3.92702e-08	0.00476474	87.24	50.6041	37	449	467	34.73	343: Scan 931 (rt=12.4216) [E:\Larissa\b0516p152_OvP\b0516p152_MS1_C4.RAW]	\\mascot2\inetpub\mascot\data/20120910/F017895.dat	212514	209971	211659	150995	137915	123675	1	147069	129728	135444	119003	83550	314338	258198	195546	246028	185217	87636	174139	206694
p0419	NS1BP_MOUSE	Influenza virus NS1A-binding protein homolog OS=Mus musculus GN=Ivns1abp PE=1 SV=2	Ivns1abp p-S338 (z= 3)	Ivns1abp 336 - 358	SLS^FEMQPDELLEKPMSPMQYAR	Phospho (ST)	1	1	0	936.425	77.1437	3	.0003000000000000000000000.	6.83193	0.0114693	1.60174	73.4486	78.7948	64.5933	2.06342e-08	2.45209e-05	91.69	71.048	45	336	358	12.88	5911: Scan 8329 (rt=77.1437) [E:\Larissa\b0516p152_OvP\b0516p152_MS1_C4.RAW]	\\mascot2\inetpub\mascot\data/20120910/F017895.dat	507093	374832	439280	17356	326734	205185	241725	285709	265322	395100	338515	336001	11210	636791	288593	761239	417467	362428	282149	336370
p0420	PLEC_MOUSE	Plectin OS=Mus musculus GN=Plec PE=1 SV=2	Plec p-S4393 p-S4396 (z= 2)	Plec 4391 - 4408	SSS^VGS^SSSYPISSAGPR	2 Phospho (ST)	1	1	0	936.876	35.324	2	.00030030000000000000.	4.59907	0.0898344	1.25834	32.4376	38.8966	300.273	1.90404e-08	0.000787206	88.68	57.6652	44	4391	4408	35.49	2484: Sum of 2 scans in range 3610 (rt=35.324) to 3615 (rt=35.3672) [E:\Larissa\b0516p152_OvP\b0516p152_MS1_C4.RAW]	\\mascot2\inetpub\mascot\data/20120910/F017895.dat	2441664	1916358	2085566	2354486	1927232	1615795	1809207	1827933	2090423	2475635	2402556	2409612	2521792	2268470	2243402	2104560	2743925	2003233	2948377	2424197
p0421	PDS5B_MOUSE	Sister chromatid cohesion protein PDS5 homolog B OS=Mus musculus GN=Pds5b PE=1 SV=1	Pds5b p-S1166 (z= 2)	Pds5b 1152 - 1169	METVSNASSSSNPSS^PGR	Phospho (ST)	1	1	0	937.888	16.6804	2	.00000000000000030000.	3.87471	0.277676	1.43954	15.1755	21.1892	90.56	4.45633e-08	0.000179626	85.3	61.7279	24	1152	1169	16.21	754: Scan 1446 (rt=16.6804) [E:\Larissa\b0516p152_OvP\b0516p152_MS1_C4.RAW]	\\mascot2\inetpub\mascot\data/20120910/F017895.dat	1	231293	341958	195887	342903	166201	230669	185862	221946	212529	202209	1	334938	410640	337851	225554	199421	262481	200685	315798
p0422	SRBS1_MOUSE	Sorbin and SH3 domain-containing protein 1 OS=Mus musculus GN=Sorbs1 PE=1 SV=2	Sorbs1 p-S1201 (z= 2)	Sorbs1 1189 - 1204	TPVDYIDLPYSSS^PSR	Phospho (ST)	1	1	0	938.925	59.162	2	.000000000000030000.	3.19074	0.0241662	1.08341	55.5687	61.3565	53.7633	1.56851e-06	0.0273471	71.7	43.6976	46	1189	1204	9.9	4577: Scan 6352 (rt=59.162) [E:\Larissa\b0516p152_OvP\b0516p152_MS1_C4.RAW]	\\mascot2\inetpub\mascot\data/20120910/F017895.dat	459288	287295	422395	352819	357508	323029	441541	317164	313293	270627	355000	327616	382466	280060	224407	359434	276934	259410	354638	270816
p0423	IF2P_MOUSE	Eukaryotic translation initiation factor 5B OS=Mus musculus GN=Eif5b PE=1 SV=2	Eif5b p-S215 (z= 2)	Eif5b 209 - 225	SVPTVDS^GNEDDDSSFK	Phospho (ST)	1	1	0	939.871	31.4027	2	.0000000300000000000.	2.79951	0.0941152	0.993655	28.7631	35.3284	146.86	3.01363e-09	0.000940433	96.23	59.4321	48	209	225	42.48	2121: Scan 3159 (rt=31.4027) [E:\Larissa\b0516p152_OvP\b0516p152_MS1_C4.RAW]	\\mascot2\inetpub\mascot\data/20120910/F017895.dat	652160	613810	627521	499767	621907	590342	817274	450395	639397	669024	553293	452074	628018	528762	433758	536424	918836	1114751	987530	828547
p0424	PARD3_MOUSE	Partitioning defective 3 homolog OS=Mus musculus GN=Pard3 PE=1 SV=2	Pard3 p-S144 (z= 3)	Pard3 142 - 167	RSS^DPALTGLSTSVSDNNFSSEEPSR	Phospho (ST)	1	1	0	940.752	49.6402	3	.0003000000000000000000000000.	6.13936	0.0276534	0.928052	46.1399	52.1487	75.82	2.30467e-08	0.0472043	91.05	64.0345	40	142	167	6.46	3750: Scan 5257 (rt=49.6402) [E:\Larissa\b0516p152_OvP\b0516p152_MS1_C4.RAW]	\\mascot2\inetpub\mascot\data/20120910/F017895.dat	423400	130449	395252	292937	483292	341083	531528	357401	490352	518876	522390	555304	387512	500288	481089	365993	432081	475434	601654	417258
p0425	ARHGH_MOUSE	Rho guanine nucleotide exchange factor 17 OS=Mus musculus GN=Arhgef17 PE=1 SV=2	Arhgef17 p-S414 (z= 2)	Arhgef17 412 - 428	SPS^FGTGDGLLLRPQTR	Phospho (ST)	1	1	0.00323187	941.465	54.7896	2	.0003000000000000000.	1.86205	0.00126145	0.805632	51.4603	57.3668	166.03	0.0269928	0.74829	29.19	17.4052	27	412	428	8.45	4203: Scan 5850 (rt=54.7896) [E:\Larissa\b0516p152_OvP\b0516p152_MS1_C4.RAW]	\\mascot2\inetpub\mascot\data/20120910/F017895.dat	207624	173817	173543	168184	177397	131687	147509	167800	174725	173330	197469	167597	313265	223689	210114	295624	242934	255255	213469	211123
p0426	AKA12_MOUSE	A-kinase anchor protein 12 OS=Mus musculus GN=Akap12 PE=1 SV=1	Akap12 p-S767 (z= 3)	Akap12 764 - 788	AEDS^GAEQLASEIEPSREESWVSIK	Phospho (ST)	1	1	0	943.096	66.0571	3	.000030000000000000000000000.	4.26278	0.0196774	1.11276	60.766	67.9025	354.677	1.16758e-09	0.0139643	104.12	64.5967	55	764	788	56.48	5138: Scan 7131 (rt=66.0571) [E:\Larissa\b0516p152_OvP\b0516p152_MS1_C4.RAW]	\\mascot2\inetpub\mascot\data/20120910/F017895.dat	398055	61475	412838	230265	421306	287180	358238	349322	271855	143281	471937	361194	449396	366696	313964	349696	337036	303690	284542	275257
p0427	TR150_MOUSE	Thyroid hormone receptor-associated protein 3 OS=Mus musculus GN=Thrap3 PE=1 SV=1	Thrap3 p-S320 (z= 2)	Thrap3 315 - 333	SPVGKS^PPATGSAYGSSQK	Phospho (ST)	1	1	0.000732186	943.439	17.7427	2	.000000300000000000000.	1.90513	1.90513	1.90513	17.7427	17.7427	224.93	0.00578692	0.00578692	35.71	35.71	1	315	333	10.06	854: Scan 1571 (rt=17.7427) [E:\Larissa\b0516p152_OvP\b0516p152_MS1_C4.RAW]	\\mascot2\inetpub\mascot\data/20120910/F017895.dat	1	36657	45437	27201	31572	26608	31620	36363	19778	27971	11508	11525	53079	31772	33582	56324	29533	43582	52208	50495
p0428	DNJC5_MOUSE	DnaJ homolog subfamily C member 5 OS=Mus musculus GN=Dnajc5 PE=1 SV=1	Dnajc5 p-S10 (z= 2)	Dnajc5 8 - 24	SLS^TSGESLYHVLGLDK	Phospho (ST)	1	1	0	943.455	73.6059	2	.0003000000000000000.	6.66575	0.0329179	1.38897	69.6565	75.2477	80.8933	4.12986e-09	0.00119958	97.75	71.4009	47	8	24	9.22	5673: Scan 7953 (rt=73.6059) [E:\Larissa\b0516p152_OvP\b0516p152_MS1_C4.RAW]	\\mascot2\inetpub\mascot\data/20120910/F017895.dat	1509130	1550947	1994945	1138560	1181251	891740	1573929	1293157	1235359	1127824	1516676	1241181	14208	1901206	1217927	2367795	1926170	910146	1485589	1403896
p0429	LMNA_MOUSE	Prelamin-A/C OS=Mus musculus GN=Lmna PE=1 SV=2	Lmna p-S458 (z= 2)	Lmna 456 - 470	NKS^NEDQSMGNWQIR	Phospho (ST)	1	1	0	943.897	40.0003	2	.00030000000000000.	1.59262	0.212454	0.8938	36.4332	42.7266	330.783	8.7091e-07	0.0052205	73.08	51.0836	11	456	470	43.96	2916: Scan 4153 (rt=40.0003) [E:\Larissa\b0516p152_OvP\b0516p152_MS1_C4.RAW]	\\mascot2\inetpub\mascot\data/20120910/F017895.dat	136655	162522	278843	120559	122801	56890	67707	73429	43864	101094	97694	1	254416	248660	140907	310498	80529	128508	95580	98823
p0430	VIGLN_MOUSE	Vigilin OS=Mus musculus GN=Hdlbp PE=1 SV=1	Hdlbp p-S31 (z= 2)	Hdlbp 26 - 41	VATLNS^EEENDPPTYK	Phospho (ST)	1	1	0	943.91	30.3082	2	.000000300000000000.	5.39104	0.0125634	1.11937	27.6671	34.1843	76.2833	3.72057e-07	0.00562573	77.07	47.6477	47	26	41	25.7	2017: Scan 3032 (rt=30.3082) [E:\Larissa\b0516p152_OvP\b0516p152_MS1_C4.RAW]	\\mascot2\inetpub\mascot\data/20120910/F017895.dat	396176	267165	1	305673	292865	349169	472625	284664	356151	407431	421418	319392	412514	359259	305086	338226	444532	520731	510763	478587
p0431	YJ005_MOUSE	Uncharacterized protein FLJ45252 homolog OS=Mus musculus PE=1 SV=2	Smg1 p-S115 (z= 2)	Smg1 114 - 130	AS^DDLGEPDVFATAPFR	Phospho (ST)	1	1	0	944.414	70.0024	2	.0030000000000000000.	6.06766	0.0585003	1.1619	66.2697	71.908	40.07	3.93879e-07	0.058696	76.98	51.1937	43	114	130	67.08	5426: Scan 7564 (rt=70.0024) [E:\Larissa\b0516p152_OvP\b0516p152_MS1_C4.RAW]	\\mascot2\inetpub\mascot\data/20120910/F017895.dat	162450	94737	161387	126558	123704	120901	137657	127500	124125	147186	171630	117348	139853	169390	136666	198122	146796	127099	100285	134481
p0432	ANLN_MOUSE	Actin-binding protein anillin OS=Mus musculus GN=Anln PE=1 SV=2	Anln p-S180 (z= 2)	Anln 178 - 196	AAS^PSKPPISNASATPVGR	Phospho (ST)	1	1	0	944.473	25.1995	2	.000300000000000000000.	8.07735	0.072688	1.19177	23.1762	29.6009	114.7	1.9921e-06	0.0146608	69.76	45.5855	47	178	196	25.14	1543: Scan 2441 (rt=25.1995) [E:\Larissa\b0516p152_OvP\b0516p152_MS1_C4.RAW]	\\mascot2\inetpub\mascot\data/20120910/F017895.dat	1	631760	678241	488177	511946	483014	485775	477875	428504	570873	360124	263789	781541	823211	784930	698178	706919	1058306	846173	839948
p0433	RAB12_MOUSE	Ras-related protein Rab-12 OS=Mus musculus GN=Rab12 PE=1 SV=3	Rab12 p-S20 (z= 2)	Rab12 10 - 29	RPAGGSLGAVS^PALSGGQAR	Phospho (ST)	1	1	0	944.976	32.9193	2	.0000000000030000000000.	6.64186	0.0427716	1.00851	30.0504	36.5955	55.95	2.7129e-10	0.00505234	109.08	66.729	48	10	29	40.62	2264: Scan 3333 (rt=32.9193) [E:\Larissa\b0516p152_OvP\b0516p152_MS1_C4.RAW]	\\mascot2\inetpub\mascot\data/20120910/F017895.dat	228523	262034	242531	121105	183383	136276	162457	144417	223981	244604	178761	158342	255453	202876	1	273217	254439	211990	286015	290958
p0434	DESM_MOUSE	Desmin OS=Mus musculus GN=Des PE=1 SV=3	Des p-Y82 (z= 3)	Des 79 - 104	APSY^GAGELLDFSLADAVNQEFLATR	Phospho (Y)	1	1	0.00126398	945.781	99.2379	3	.0000400000000000000000000000.	1.36991	0.449053	1.03955	96.8538	100.811	148.353	0.0201093	0.886575	31.73	18.575	6	79	104	0.08	6957: Scan 10475 (rt=99.2379) [E:\Larissa\b0516p152_OvP\b0516p152_MS1_C4.RAW]	\\mascot2\inetpub\mascot\data/20120910/F017895.dat	72937	35636	1	1	55167	23941	26107	1	45321	1	1	32537	62073	58684	1	78323	27711	28871	1	48168
p0435	NU160_MOUSE	Nuclear pore complex protein Nup160 OS=Mus musculus GN=Nup160 PE=1 SV=2	Nup160 p-S1123 (z= 3)	Nup160 1100 - 1125	LIRPEYAWIVQPASGAVSDRPGAS^PK	Phospho (ST)	1	1	0	949.153	59.7895	3	.0000000000000000000000003000.	1.39186	0.10514	0.800241	56.023	61.4778	82.6933	4.66048e-08	1.89881e-07	86.16	81.351	10	1100	1125	37.62	4630: Scan 6424 (rt=59.7895) [E:\Larissa\b0516p152_OvP\b0516p152_MS1_C4.RAW]	\\mascot2\inetpub\mascot\data/20120910/F017895.dat	658660	568021	990648	513141	952679	385440	372825	623653	449166	643202	655317	672841	1220309	1049907	629684	1704425	861403	1016876	577104	857161
p0436	TB182_MOUSE	182 kDa tankyrase-1-binding protein OS=Mus musculus GN=Tnks1bp1 PE=1 SV=2	Tnks1bp1 p-S539 (z= 2)	Tnks1bp1 523 - 541	GEGVSQVGPGTPPAPES^PR	Phospho (ST)	1	1	0	949.94	28.7492	2	.000000000000000003000.	5.46006	0.102376	1.30082	26.6348	33.6687	451.667	1.11991e-06	0.0103201	72.72	47.929	52	523	541	50.49	1871: Scan 2852 (rt=28.7492) [E:\Larissa\b0516p152_OvP\b0516p152_MS1_C4.RAW]	\\mascot2\inetpub\mascot\data/20120910/F017895.dat	1	371274	1	149006	300043	254112	375584	262646	342775	350594	361098	1	536015	456756	405323	526099	483232	538988	477938	565791
p0437	LRRF1_MOUSE	Leucine-rich repeat flightless-interacting protein 1 OS=Mus musculus GN=Lrrfip1 PE=1 SV=2	Lrrfip1 p-S84 (z= 2)	Lrrfip1 67 - 85	NMPSLSAATLASLGGTSS^R	Phospho (ST)	1	1	0	950.949	65.4323	2	.000000000000000000300.	8.07455	0.048191	1.38944	61.756	68.0925	120.57	3.82004e-07	0.0954234	77.89	44.8972	50	67	85	9.96	5086: Scan 7061 (rt=65.4323) [E:\Larissa\b0516p152_OvP\b0516p152_MS1_C4.RAW]	\\mascot2\inetpub\mascot\data/20120910/F017895.dat	1144762	275158	935527	1551890	1017084	724796	659272	754538	781388	41683	865876	769763	935263	814391	678484	972725	762093	671394	522696	711802
p0438	RPRD2_MOUSE	Regulation of nuclear pre-mRNA domain-containing protein 2 OS=Mus musculus GN=Rprd2 PE=1 SV=1	Rprd2 p-T751 (z= 3)	Rprd2 749 - 774	SGT^PTQDEMMDKPTSSSVDTMSLLSK	Phospho (ST)	1	1	0	951.75	55.9315	3	.0003000000000000000000000000.	1.9055	0.00733482	0.861081	52.3052	58.0234	56.7387	1.20596e-07	0.00142773	83.58	56.5991	23	749	774	13.43	4304: Scan 5982 (rt=55.9315) [E:\Larissa\b0516p152_OvP\b0516p152_MS1_C4.RAW]	\\mascot2\inetpub\mascot\data/20120910/F017895.dat	133256	7358	186986	84304	222814	115628	135646	128759	120461	121858	117892	78980	210180	220206	250326	182177	133527	222559	159574	178071
p0439	BICD2_MOUSE	Protein bicaudal D homolog 2 OS=Mus musculus GN=Bicd2 PE=1 SV=1	Bicd2 p-S331 (z= 3)	Bicd2 324 - 349	KDGLAPPS^PSLVSDLLSELHISEIQK	Phospho (ST)	1	1	0	951.832	97.1041	3	.0000000030000000000000000000.	4.80445	0.0296657	1.23555	93.3905	98.5304	44.25	4.19192e-07	0.0969757	75.58	35.682	44	324	349	17.5	6871: Scan 10274 (rt=97.1041) [E:\Larissa\b0516p152_OvP\b0516p152_MS1_C4.RAW]	\\mascot2\inetpub\mascot\data/20120910/F017895.dat	122380	58447	217980	1	78309	32879	53885	1	33614	1	1	80092	174417	132689	1	249922	54973	76553	1	108750
p0440	RRAS2_MOUSE	Ras-related protein R-Ras2 OS=Mus musculus GN=Rras2 PE=1 SV=1	Rras2 p-S186 (z= 2)	Rras2 177 - 191	KFQEQECPPS^PEPTR	Phospho (ST)	1	1	0	955.415	20.9847	2	.00000000003000000.	3.22634	0.144801	1.16385	18.5527	25.9365	182.997	3.35956e-10	2.28892e-06	107.98	87.2709	44	177	191	45.61	1152: Scan 1953 (rt=20.9847) [E:\Larissa\b0516p152_OvP\b0516p152_MS1_C4.RAW]	\\mascot2\inetpub\mascot\data/20120910/F017895.dat	201472	194391	108990	91219	183755	117670	240290	112229	179525	163356	160775	107261	81760	177954	110170	155399	113005	128874	204098	131864
p0441	MRP1_MOUSE	Multidrug resistance-associated protein 1 OS=Mus musculus GN=Abcc1 PE=1 SV=1	Abcc1 p-S290 (z= 2)	Abcc1 288 - 304	GSS^QLDVNEEVEALIVK	Phospho (ST)	1	1	0	955.467	74.9076	2	.0003000000000000000.	7.6255	0.020015	1.40937	71.1789	76.5105	12.32	1.41879e-05	0.128454	62.31	34.5505	42	288	304	2.05	5764: Scan 8092 (rt=74.9076) [E:\Larissa\b0516p152_OvP\b0516p152_MS1_C4.RAW]	\\mascot2\inetpub\mascot\data/20120910/F017895.dat	199596	143793	273590	199198	136365	155682	279247	201278	263615	194338	213347	192720	155197	272550	159826	277754	218246	180021	207304	211581
p0442	MAP1B_MOUSE	Microtubule-associated protein 1B OS=Mus musculus GN=Map1b PE=1 SV=2	Map1b p-S1793 (z= 2)	Map1b 1787 - 1804	ESSPLYS^PGFSDSTSAAK	Phospho (ST)	1	1	0	955.91	42.9005	2	.00000003000000000000.	3.97716	0.0185926	1.10672	37.4438	45.9362	826.38	7.99607e-09	0.0862099	93.56	43.6751	96	1787	1804	45.57	3178: Scan 4485 (rt=42.9005) [E:\Larissa\b0516p152_OvP\b0516p152_MS1_C4.RAW]	\\mascot2\inetpub\mascot\data/20120910/F017895.dat	1027428	880905	809797	573623	835486	615297	390615	288676	935314	521972	699262	763977	1369194	1195778	629715	1291542	978068	633375	758155	931273
p0443	SSRP1_MOUSE	FACT complex subunit SSRP1 OS=Mus musculus GN=Ssrp1 PE=1 SV=2	Ssrp1 p-S444 (z= 3)	Ssrp1 432 - 455	EGINPGYDDYADS^DEDQHDAYLER	Phospho (ST)	1	1	0	956.374	43.877	3	.00000000000003000000000000.	8.0707	0.0413074	1.19992	40.2676	46.7272	71.0433	2.89916e-09	0.00106939	97.93	70.3463	46	432	455	48.7	3265: Scan 4598 (rt=43.877) [E:\Larissa\b0516p152_OvP\b0516p152_MS1_C4.RAW]	\\mascot2\inetpub\mascot\data/20120910/F017895.dat	2436453	1657026	1699057	857473	2306812	1415534	2371358	1319934	2412425	1936378	2153518	2138130	2616478	2512647	1774563	1967062	2002041	2176721	2827335	1727674
p0444	LIPB1_MOUSE	Liprin-beta-1 OS=Mus musculus GN=Ppfibp1 PE=1 SV=3	Ppfibp1 p-S538 (z= 2)	Ppfibp1 525 - 542	GSQGTSPFPMSPPS^PDSR	Phospho (ST)	1	1	0	956.405	46.5957	2	.00000000000000300000.	6.02304	0.00974537	0.939718	43.3601	50.2445	229.73	9.844e-09	0.00495006	92.74	52.5014	71	525	542	32.61	3495: Scan 4908 (rt=46.5957) [E:\Larissa\b0516p152_OvP\b0516p152_MS1_C4.RAW]	\\mascot2\inetpub\mascot\data/20120910/F017895.dat	877152	819919	880206	681426	870340	700409	736787	696035	685379	764340	615390	470556	981085	818114	762617	1035840	728104	987989	1110156	763201
p0445	SYNPO_MOUSE	Synaptopodin OS=Mus musculus GN=Synpo PE=1 SV=2	Synpo p-S833 (z= 2)	Synpo 831 - 848	AAS^PAKPSSLDLVPNLPR	Phospho (ST)	1	1	0	957.002	58.1611	2	.00030000000000000000.	4.53531	0.00593162	1.4465	54.7071	60.5129	285.462	6.40053e-10	0.00160674	103.16	56.2324	42	831	848	67.12	4492: Scan 6237 (rt=58.1611) [E:\Larissa\b0516p152_OvP\b0516p152_MS1_C4.RAW]	\\mascot2\inetpub\mascot\data/20120910/F017895.dat	1530242	1263054	2032474	993693	992168	977601	1300793	1408314	975728	1111382	1600544	1103727	1604042	1186025	1333736	2606222	1094531	920225	1396771	1366577
p0446	CYTSB_MOUSE	Cytospin-B OS=Mus musculus GN=Specc1 PE=1 SV=2	Specc1 p-S55 (z= 2)	Specc1 53 - 71	ASS^EDTLNKPGSASSGVAR	Phospho (ST)	1	1	0	957.437	17.6732	2	.000300000000000000000.	1.88165	0.0630884	1.09753	16.0402	22.4398	242.45	2.76715e-07	0.00998142	78.39	58.9653	34	53	71	7.34	847: Scan 1563 (rt=17.6732) [E:\Larissa\b0516p152_OvP\b0516p152_MS1_C4.RAW]	\\mascot2\inetpub\mascot\data/20120910/F017895.dat	1	95053	104958	56724	91498	72721	121825	65845	63100	85305	114488	53078	118233	82132	88943	102055	84741	105836	92336	112387
p0447	AKA12_MOUSE	A-kinase anchor protein 12 OS=Mus musculus GN=Akap12 PE=1 SV=1	Akap12 p-S350 (z= 3)	Akap12 349 - 373	LS^ADYEKVELPLEDQVGDLEALSEK	Phospho (ST)	1	1	0	957.462	79.0428	3	.003000000000000000000000000.	2.75997	0.0524926	1.20446	67.4791	80.6354	354.677	3.89374e-09	0.0144223	98.45	56.7922	54	349	373	47.75	6025: Scan 8529 (rt=79.0428) [E:\Larissa\b0516p152_OvP\b0516p152_MS1_C4.RAW]	\\mascot2\inetpub\mascot\data/20120910/F017895.dat	892850	805163	1166963	1	733577	489794	982054	606705	375537	433156	673018	218652	809418	47273	572404	926821	519720	615079	500155	548889
p0448	KPCD_MOUSE	Protein kinase C delta type OS=Mus musculus GN=Prkcd PE=1 SV=3	Prkcd p-S643 (z= 3)	Prkcd 624 - 647	SPSDYSNFDPEFLNEKPQLS^FSDK	Phospho (ST)	1	1	0	957.756	68.6938	3	.00000000000000000000300000.	6.03676	0.0343873	1.32463	64.9552	70.4975	55.4733	1.78607e-08	6.25779e-05	92.09	69.2073	48	624	647	17.22	5335: Scan 7423 (rt=68.6938) [E:\Larissa\b0516p152_OvP\b0516p152_MS1_C4.RAW]	\\mascot2\inetpub\mascot\data/20120910/F017895.dat	406142	387060	609637	185287	453946	300463	386577	254033	241751	249090	313313	144805	390026	251385	312292	532136	277160	314048	248674	269300
p0449	MPRI_MOUSE	Cation-independent mannose-6-phosphate receptor OS=Mus musculus GN=Igf2r PE=1 SV=1	Igf2r p-S2471 p-S2476 (z= 2)	Igf2r 2469 - 2483	LVS^FHDDS^DEDLLHI	2 Phospho (ST)	1	1	0	957.885	73.2771	2	.00030000300000000.	7.74927	0.00311944	1.6442	69.3291	74.8371	98.1033	3.48554e-06	0.0206693	65.7	42.3802	47	2469	2483	59.18	5652: Scan 7917 (rt=73.2771) [E:\Larissa\b0516p152_OvP\b0516p152_MS1_C4.RAW]	\\mascot2\inetpub\mascot\data/20120910/F017895.dat	773956	361587	417512	322380	431898	243822	502375	439932	499575	506923	725512	628815	7204	609197	386880	678910	682679	417463	432379	480653
p0450	BORG2_MOUSE	Cdc42 effector protein 3 OS=Mus musculus GN=Cdc42ep3 PE=1 SV=1	Cdc42ep3 p-S108 (z= 3)	Cdc42ep3 105 - 131	NAIS^LPTIGGSQALMLPLLSPVTFHSK	Phospho (ST)	1	1	0	958.177	96.5931	3	.00003000000000000000000000000.	3.13821	0.0594508	1.28399	93.2278	98.1402	76.57	1.91902e-08	0.000266614	87.7	56.0502	45	105	131	21.13	6851: Scan 10228 (rt=96.5931) [E:\Larissa\b0516p152_OvP\b0516p152_MS1_C4.RAW]	\\mascot2\inetpub\mascot\data/20120910/F017895.dat	145434	92829	1	1	102893	70681	60898	1	66764	5432	1	297881	242081	178505	1	196674	118721	55144	1	151514
p0451	CDK14_MOUSE	Cyclin-dependent kinase 14 OS=Mus musculus GN=Cdk14 PE=2 SV=2	Cdk14 p-S78 (z= 2)	Cdk14 76 - 91	TQS^TFDPFEKPANQVK	Phospho (ST)	1	1	0	958.945	46.7596	2	.000300000000000000.	1.89578	0.0772064	0.895071	43.5512	49.4549	20.88	5.94493e-06	0.0525568	65.79	34.1747	17	76	91	10.37	3506: Scan 4926 (rt=46.7596) [E:\Larissa\b0516p152_OvP\b0516p152_MS1_C4.RAW]	\\mascot2\inetpub\mascot\data/20120910/F017895.dat	178747	108177	158119	106447	133683	70650	108651	128056	119017	147404	120816	124483	149260	138087	98536	180765	128750	124072	133195	161787
p0452	MYO5A_MOUSE	Myosin-Va OS=Mus musculus GN=Myo5a PE=1 SV=2	Myo5a p-S1650 (z= 2)	Myo5a 1648 - 1664	TSS^IADEGTYTLDSILR	Phospho (ST)	1	1	0	961.449	74.5468	2	.0003000000000000000.	3.83801	0.00644317	1.13101	70.6377	76.1239	22.5233	2.23069e-09	0.0026157	99.84	66.5369	45	1648	1664	4.25	5737: Scan 8053 (rt=74.5468) [E:\Larissa\b0516p152_OvP\b0516p152_MS1_C4.RAW]	\\mascot2\inetpub\mascot\data/20120910/F017895.dat	257504	295220	332280	283350	275482	259389	211896	318812	1	343465	223979	1	26809	325157	335022	442648	313821	363245	314063	320185
p0453	DAP1_MOUSE	Death-associated protein 1 OS=Mus musculus GN=Dap PE=1 SV=3	Dap p-S51 (z= 3)	Dap 41 - 65	DKDDQEWESTS^PPKPTVFISGVIAR	Phospho (ST)	1	1	0	961.463	68.4665	3	.000000000003000000000000000.	6.6794	0.00087554	1.27479	0.806102	124.148	59.17	9.53658e-06	0.0815467	64.8	41.6303	118	41	65	10.82	5317: Scan 7397 (rt=68.4665) [E:\Larissa\b0516p152_OvP\b0516p152_MS1_C4.RAW]	\\mascot2\inetpub\mascot\data/20120910/F017895.dat	9353979	9742498	9537767	1314366	10804804	3965173	5145300	8803027	7511917	6997478	8460084	10438547	13563999	11315970	10242013	15819150	7820471	8942978	5981703	10301490
p0454	MAP1B_MOUSE	Microtubule-associated protein 1B OS=Mus musculus GN=Map1b PE=1 SV=2	Map1b p-S1395 (z= 3)	Map1b 1389 - 1414	VLSPLRS^PPLLGSESPYEDFLSADSK	Phospho (ST)	1	1	0	962.144	78.1485	3	.0000000300000000000000000000.	5.11992	0.00950861	1.48276	74.4487	79.6867	826.38	3.87979e-09	3.1213e-06	98.27	78.6043	47	1389	1414	8.19	5977: Scan 8438 (rt=78.1485) [E:\Larissa\b0516p152_OvP\b0516p152_MS1_C4.RAW]	\\mascot2\inetpub\mascot\data/20120910/F017895.dat	1332167	893380	1384829	7986	1198727	981314	1036674	745550	1258941	1289172	1291649	1652664	2216710	1831754	910913	2405412	1681897	1561409	1337259	1942262
p0455	PDLI5_MOUSE	PDZ and LIM domain protein 5 OS=Mus musculus GN=Pdlim5 PE=1 SV=4	Pdlim5 p-S332 (z= 4)	Pdlim5 306 - 344	ANSTQEPSQQPASSGASPLSASEGPES^PGSSRPSVAGLR	Phospho (ST)	1	1	0	962.194	41.7057	4	.00000000000000000000000000030000000000000.	4.77227	0.0577368	1.02857	39.3705	44.6031	362.38	9.61872e-12	0.00166347	125.49	65.7788	33	306	344	17.61	3070: Scan 4348 (rt=41.7057) [E:\Larissa\b0516p152_OvP\b0516p152_MS1_C4.RAW]	\\mascot2\inetpub\mascot\data/20120910/F017895.dat	677900	653654	766608	468331	917015	673103	798909	569472	874840	644351	569421	909280	896460	880817	698430	704336	877464	903473	1548107	791805
p0456	DC1L1_MOUSE	Cytoplasmic dynein 1 light intermediate chain 1 OS=Mus musculus GN=Dync1li1 PE=1 SV=1	Dync1li1 p-S516 (z= 2)	Dync1li1 505 - 523	KPASVSPTTPTS^PTEGEAS	Phospho (ST)	1	1	0	962.436	22.5726	2	.000000000000300000000.	6.86	0.00488883	1.17793	19.2973	27.4983	87.4133	2.71008e-06	0.119255	69.24	32.0735	96	505	523	11.76	1302: Scan 2138 (rt=22.5726) [E:\Larissa\b0516p152_OvP\b0516p152_MS1_C4.RAW]	\\mascot2\inetpub\mascot\data/20120910/F017895.dat	758775	979180	459294	710423	1110346	894989	1547424	959699	1134665	1142286	1416267	601804	1296998	1112297	1089160	1132824	1515859	1506387	1501374	1735579
p0457	SYMC_MOUSE	Methionyl-tRNA synthetase, cytoplasmic OS=Mus musculus GN=Mars PE=2 SV=1	Mars p-S827 (z= 3)	Mars 826 - 853	GS^PKPAAVEAVTAAGSQHIQTLTDEVTK	Phospho (ST)	1	1	0	962.817	62.476	3	.003000000000000000000000000000.	7.00313	0.0660985	1.22269	58.5785	64.3814	115.95	8.82568e-12	2.84686e-07	124.29	97.5648	46	826	853	56.91	4849: Scan 6728 (rt=62.476) [E:\Larissa\b0516p152_OvP\b0516p152_MS1_C4.RAW]	\\mascot2\inetpub\mascot\data/20120910/F017895.dat	30814	1178813	961714	558132	753980	478266	454116	642326	790992	796356	756019	701568	11993	888351	13122	1155983	626346	744804	548070	745860
p0458	NEP1_MOUSE	Ribosomal RNA small subunit methyltransferase NEP1 OS=Mus musculus GN=Emg1 PE=1 SV=1	Emg1 p-S16 (z= 2)	Emg1 14 - 28	RFS^VQEQDWETTPPK	Phospho (ST)	1	1	0	964.435	44.1713	2	.00030000000000000.	2.75472	0.00624556	1.00425	40.6947	47.0787	27.36	3.47904e-06	0.0523648	67.96	39.9464	44	14	28	60.27	3291: Scan 4632 (rt=44.1713) [E:\Larissa\b0516p152_OvP\b0516p152_MS1_C4.RAW]	\\mascot2\inetpub\mascot\data/20120910/F017895.dat	306364	324987	371350	135993	240850	173878	166217	154418	170512	264519	185675	145215	482578	382867	340984	435414	269561	308431	357251	308592
p0459	PHLB2_MOUSE	Pleckstrin homology-like domain family B member 2 OS=Mus musculus GN=Phldb2 PE=1 SV=2	Phldb2 p-Y300 (z= 3)	Phldb2 289 - 314	DLPHSLVDSDNY^LNFSSLSSGASPYK	Phospho (Y)	1	1	0	965.107	74.1991	3	.0000000000004000000000000000.	1.83093	0.648486	1.09436	73.3717	74.6914	705.523	0.000218927	0.000840648	51.44	48.0667	3	289	314	1.64	5714: Scan 8017 (rt=74.1991) [E:\Larissa\b0516p152_OvP\b0516p152_MS1_C4.RAW]	\\mascot2\inetpub\mascot\data/20120910/F017895.dat	114907	103468	140102	114963	178846	103676	116015	130011	112238	135687	132262	138033	1	107745	73823	166448	143815	149339	107616	153752
p0460	AP3D1_MOUSE	AP-3 complex subunit delta-1 OS=Mus musculus GN=Ap3d1 PE=1 SV=1	Ap3d1 p-S760 (z= 2)	Ap3d1 753 - 769	HSSLPTES^DEDIAPAQR	Phospho (ST)	1	1	0	966.925	31.5273	2	.0000000030000000000.	2.30582	0.0385499	1.03351	28.6674	35.3803	140.753	4.95385e-10	0.00020716	106.05	69.7888	48	753	769	27.52	2132: Scan 3173 (rt=31.5273) [E:\Larissa\b0516p152_OvP\b0516p152_MS1_C4.RAW]	\\mascot2\inetpub\mascot\data/20120910/F017895.dat	719695	480772	598628	304961	328593	283124	485888	245998	426215	413670	546395	385993	665741	536701	321060	550090	522994	489955	558715	610745
p0461	BIN1_MOUSE	Myc box-dependent-interacting protein 1 OS=Mus musculus GN=Bin1 PE=1 SV=1	Bin1 p-S321 (z= 2)	Bin1 313 - 331	VNHEPEPAS^GASPGATIPK	Phospho (ST)	1	1	0	969.957	26.2232	2	.000000000300000000000.	3.69008	0.00366198	1.10429	23.9173	30.4335	191.593	6.19515e-08	0.00132216	85.98	49.8542	48	313	331	20.25	1641: Scan 2560 (rt=26.2232) [E:\Larissa\b0516p152_OvP\b0516p152_MS1_C4.RAW]	\\mascot2\inetpub\mascot\data/20120910/F017895.dat	1	205143	446989	241120	293325	301290	349485	276052	281598	333991	277602	191199	629721	579853	514630	581330	501139	662310	529086	577209
p0462	INT1_MOUSE	Integrator complex subunit 1 OS=Mus musculus GN=Ints1 PE=1 SV=2	Ints1 p-S2032 p-T2048 (z= 3) + Oxi	Ints1 2032 - 2058	S^AGSLPLVSVSLSTPLT^VADVAPHMKR	Oxidation (M); 2 Phospho (ST)	1	1	0.025378	970.486	103.235	3	.03000000000000000300000002000.	5.18106	0.0133514	2.50092	97.6375	108.083	37.69	0.444793	1.43056	16.51	12.3636	11	2032	2058	10.2	7091: Scan 10837 (rt=103.235) [E:\Larissa\b0516p152_OvP\b0516p152_MS1_C4.RAW]	\\mascot2\inetpub\mascot\data/20120910/F017895.dat	156248	406321	908531	13287	464999	217958	306579	175994	42758	371913	262730	92156	1265736	170703	426306	1337365	436303	283618	278480	482685
p0463	DCP1A_MOUSE	mRNA-decapping enzyme 1A OS=Mus musculus GN=Dcp1a PE=1 SV=1	Dcp1a p-S372 (z= 3)	Dcp1a 370 - 395	QKS^PLLNQPVPELSHSSLVASQSPFR	Gln->pyro-Glu (N-term Q); Phospho (ST)	1	1	0	970.495	65.5382	3	.1003000000000000000000000000.	5.54864	0.0418681	1.22894	61.8099	67.4239	108.28	1.33279e-09	1.42235e-05	101.73	79.9858	45	370	395	62.73	5095: Scan 7073 (rt=65.5382) [E:\Larissa\b0516p152_OvP\b0516p152_MS1_C4.RAW]	\\mascot2\inetpub\mascot\data/20120910/F017895.dat	257972	208244	307270	200478	191501	245279	286398	182041	250138	14362	294060	316000	129975	248109	213000	439477	356464	289996	235429	358894
p0464	HS90B_MOUSE	Heat shock protein HSP 90-beta OS=Mus musculus GN=Hsp90ab1 PE=1 SV=3	Hsp90ab1 p-S255 (z= 2)	Hsp90ab1 250 - 266	IEDVGS^DEEDDSGKDKK	Phospho (ST)	1	1	0	973.4	13.7458	2	.0000003000000000000.	1.82295	0.100137	1.32772	12.387	17.9771	138.62	7.73542e-08	0.0113924	83.29	47.3023	35	250	266	25.18	475: Scan 1094 (rt=13.7458) [E:\Larissa\b0516p152_OvP\b0516p152_MS1_C4.RAW]	\\mascot2\inetpub\mascot\data/20120910/F017895.dat	803983	643299	730902	231451	579676	294395	322096	288671	155266	245199	188240	62613	821320	649611	801246	663650	383140	499080	516652	362521
p0465	UBR4_MOUSE	E3 ubiquitin-protein ligase UBR4 OS=Mus musculus GN=Ubr4 PE=1 SV=1	Ubr4 p-T2881 (z= 3)	Ubr4 2881 - 2911	T^SPADHGGSVGSESGGSAVDSVAGEHSVSGR	Phospho (ST)	1	1	0	974.083	27.3364	3	.030000000000000000000000000000000.	1.44243	1.35679	1.39961	27.3364	29.6071	98.1487	2.85265e-06	4.24845e-06	69.95	68.495	2	2881	2911	4.17	1741: Scan 2689 (rt=27.3364) [E:\Larissa\b0516p152_OvP\b0516p152_MS1_C4.RAW]	\\mascot2\inetpub\mascot\data/20120910/F017895.dat	48058	1	41469	24743	50189	31148	57945	53396	28115	33237	32343	22795	51410	51070	59882	61456	42283	59012	52088	74153
p0466	DREB_MOUSE	Drebrin OS=Mus musculus GN=Dbn1 PE=1 SV=4	Dbn1 p-S387 (z= 3)	Dbn1 376 - 402	MAPTPIPTRSPS^DSSTASTPIAEQIER	Phospho (ST)	1	1	0	974.134	48.8445	3	.00000000000030000000000000000.	7.89939	0.00105063	1.12492	45.541	51.5895	171.62	2.62498e-08	0.0350643	90.47	57.412	46	376	402	10.41	3682: Sum of 2 scans in range 5165 (rt=48.8445) to 5174 (rt=48.9195) [E:\Larissa\b0516p152_OvP\b0516p152_MS1_C4.RAW]	\\mascot2\inetpub\mascot\data/20120910/F017895.dat	880038	54979	1169943	558244	1308688	500523	620845	690627	672599	781406	920725	571775	746098	1170481	944844	1232081	706101	939433	865539	736186
p0467	DREB_MOUSE	Drebrin OS=Mus musculus GN=Dbn1 PE=1 SV=4	Dbn1 p-S387 (z= 2)	Dbn1 385 - 402	SPS^DSSTASTPIAEQIER	Phospho (ST)	1	1	0	978.437	40.2286	2	.00030000000000000000.	2.25669	0.0161298	0.952951	37.0526	43.3615	171.62	2.27282e-09	0.0657741	99.52	62.9915	46	385	402	6.11	2936: Scan 4178 (rt=40.2286) [E:\Larissa\b0516p152_OvP\b0516p152_MS1_C4.RAW]	\\mascot2\inetpub\mascot\data/20120910/F017895.dat	322606	235580	238503	178408	237231	190161	266683	191213	204977	173440	231061	151621	240415	202153	206997	267495	210196	243679	335014	200976
p0468	PDS5B_MOUSE	Sister chromatid cohesion protein PDS5 homolog B OS=Mus musculus GN=Pds5b PE=1 SV=1	Pds5b p-S1356 (z= 2)	Pds5b 1354 - 1371	AES^PETSAVESTQSTPQK	Phospho (ST)	1	1	0	978.925	21.6982	2	.00030000000000000000.	1.37759	0.884705	1.21261	21.6982	26.0496	103.66	0.000276852	0.0196368	49.08	41.2133	3	1354	1371	13.34	1221: Scan 2037 (rt=21.6982) [E:\Larissa\b0516p152_OvP\b0516p152_MS1_C4.RAW]	\\mascot2\inetpub\mascot\data/20120910/F017895.dat	1	42766	13470	23782	46549	35402	61864	35416	44550	50427	39413	26812	52509	30833	35046	43513	46250	51156	55905	50361
p0469	HNRPU_MOUSE	Heterogeneous nuclear ribonucleoprotein U OS=Mus musculus GN=Hnrnpu PE=1 SV=1	Hnrnpu p-S247 (z= 4)	Hnrnpu 245 - 276	AKS^PQPPVEEEDEHFDDTVVCLDTYNCDLHFK	Phospho (ST)	1	1	0	979.423	119.699	4	.0003000000000000000000000000000000.	7.96723	0.0504552	1.28765	60.2611	122.298	38.2033	1.97944e-06	0.450978	72.5	32.6336	135	245	276	43.2	7404: Scan 12248 (rt=119.699) [E:\Larissa\b0516p152_OvP\b0516p152_MS1_C4.RAW]	\\mascot2\inetpub\mascot\data/20120910/F017895.dat	44103	210014	1	1	187175	1	84285	1	48210	1	1	90732	335378	1	1	557219	91910	129879	1	145907
p0470	DLGP4_MOUSE	Disks large-associated protein 4 OS=Mus musculus GN=Dlgap4 PE=1 SV=1	Dlgap4 p-S665 (z= 2)	Dlgap4 663 - 679	KLS^SIGIQVDCIQPVPK	Phospho (ST)	1	1	0	981.513	56.5249	2	.0003000000000000000.	7.56855	0.0478265	1.50893	53.0379	58.6188	16.47	4.99022e-10	0.110421	105.06	44.6552	25	663	679	15.9	4356: Scan 6051 (rt=56.5249) [E:\Larissa\b0516p152_OvP\b0516p152_MS1_C4.RAW]	\\mascot2\inetpub\mascot\data/20120910/F017895.dat	142280	1	124054	91282	109429	64949	77457	139289	95525	102309	95281	93660	139400	107600	130778	181619	123982	113116	97011	90444
p0471	TP53B_MOUSE	Tumor suppressor p53-binding protein 1 OS=Mus musculus GN=Tp53bp1 PE=1 SV=2	Tp53bp1 p-S262 (z= 2)	Tp53bp1 256 - 273	SEDRPSS^PQVSVAAVETK	Phospho (ST)	1	1	0	983.963	31.0925	2	.00000003000000000000.	3.21964	0.0343047	1.03665	28.4185	35.0159	184.853	1.21416e-05	0.0132103	62.65	43.3555	47	256	273	8.84	2091: Scan 3123 (rt=31.0925) [E:\Larissa\b0516p152_OvP\b0516p152_MS1_C4.RAW]	\\mascot2\inetpub\mascot\data/20120910/F017895.dat	265459	248958	256961	179936	175121	147617	251817	194964	233597	222886	223861	178173	349548	284623	290725	358486	341635	322593	320757	402036
p0472	LIMA1_MOUSE	LIM domain and actin-binding protein 1 OS=Mus musculus GN=Lima1 PE=1 SV=3	Lima1 p-S360 (z= 2)	Lima1 348 - 364	SEAQQPMHPKPLS^PDAR	Phospho (ST)	1	1	0	984.958	22.145	2	.0000000000000300000.	5.47934	0.0826577	1.06682	19.7811	26.7174	82.64	1.13574e-05	0.186415	63.33	37.1258	45	348	364	47.29	1261: Scan 2088 (rt=22.145) [E:\Larissa\b0516p152_OvP\b0516p152_MS1_C4.RAW]	\\mascot2\inetpub\mascot\data/20120910/F017895.dat	397040	323476	1	122933	214563	69284	189124	148747	113755	200770	137159	71908	534479	454582	416749	418027	225070	352951	234630	360378
p0473	MORC1_MOUSE	MORC family CW-type zinc finger protein 1 OS=Mus musculus GN=Morc1 PE=2 SV=1	Morc1 p-S601 p-S621 (z= 3) + Oxi	Morc1 598 - 623	IQPS^GADLTQGSPSSVKLSFMQRS^QK	Oxidation (M); 2 Phospho (ST)	1	1	0.0349103	985.122	47.2142	3	.0000300000000000000002003000.	0.883699	0.883699	0.883699	47.2142	47.2142	15.79	0.730264	0.730264	15.79	15.79	1	598	623	15.2	3540: Scan 4978 (rt=47.2142) [E:\Larissa\b0516p152_OvP\b0516p152_MS1_C4.RAW]	\\mascot2\inetpub\mascot\data/20120910/F017895.dat	267449	262326	251129	150957	251858	209116	280114	186362	288815	242753	303006	293778	310690	261600	280272	274446	273532	232168	346988	244415
p0474	MPRIP_MOUSE	Myosin phosphatase Rho-interacting protein OS=Mus musculus GN=Mprip PE=1 SV=2	Mprip p-S219 (z= 3)	Mprip 211 - 238	AKDQPDGTS^LSPAQSPSQSQPPAACTPR	Phospho (ST)	1	1	0	987.118	26.4391	3	.000000000300000000000000000000.	1.89147	0.0150067	1.1372	24.2173	30.5878	91.8133	8.66729e-06	0.0026707	65.76	49.0681	26	211	238	7.5	1662: Scan 2585 (rt=26.4391) [E:\Larissa\b0516p152_OvP\b0516p152_MS1_C4.RAW]	\\mascot2\inetpub\mascot\data/20120910/F017895.dat	96161	15346	113603	81748	110271	97228	100512	117392	105516	146020	123909	101907	105043	111492	110630	125691	128415	165267	131723	162440
p0475	ZNRF2_MOUSE	E3 ubiquitin-protein ligase ZNRF2 OS=Mus musculus GN=Znrf2 PE=1 SV=1	Znrf2 p-S18 (z= 2)	Znrf2 16 - 37	AYS^GSDLPSGTGSGGGGADGAR	Phospho (ST)	1	1	0	988.908	25.6724	2	.000300000000000000000000.	3.70916	0.0347068	1.25469	23.3987	29.9265	107.563	1.08916e-10	0.00868677	111.39	66.5097	36	16	37	26.72	1589: Scan 2496 (rt=25.6724) [E:\Larissa\b0516p152_OvP\b0516p152_MS1_C4.RAW]	\\mascot2\inetpub\mascot\data/20120910/F017895.dat	1	117987	90934	87659	112694	104620	130852	85643	123184	108404	124516	106305	173302	172395	110431	124754	167921	167408	171613	181069
p0476	SMAG1_MOUSE	Protein Smaug homolog 1 OS=Mus musculus GN=Samd4a PE=1 SV=2	Samd4a p-S573 (z= 2)	Samd4a 567 - 586	GFGQSNS^LPTASSVGSGMGR	Phospho (ST)	1	1	0	988.932	45.4106	2	.0000000300000000000000.	1.88296	0.000237196	0.945672	41.981	48.1229	128.09	1.91628e-07	0.211162	80.54	39.1808	38	567	586	20.9	3402: Scan 4776 (rt=45.4106) [E:\Larissa\b0516p152_OvP\b0516p152_MS1_C4.RAW]	\\mascot2\inetpub\mascot\data/20120910/F017895.dat	241149	195684	203402	215160	268489	193599	184805	211137	297414	230919	166201	172999	196160	239135	194608	148909	181931	237604	300661	239232
p0477	TB182_MOUSE	182 kDa tankyrase-1-binding protein OS=Mus musculus GN=Tnks1bp1 PE=1 SV=2	Tnks1bp1 p-T533 p-S539 (z= 2)	Tnks1bp1 523 - 541	GEGVSQVGPGT^PPAPES^PR	2 Phospho (ST)	1	1	0	989.924	29.832	2	.000000000003000003000.	6.38775	0.049395	1.44783	27.5735	33.7953	451.667	9.74981e-07	0.0221088	72.44	41.5235	48	523	541	26.73	1973: Scan 2978 (rt=29.832) [E:\Larissa\b0516p152_OvP\b0516p152_MS1_C4.RAW]	\\mascot2\inetpub\mascot\data/20120910/F017895.dat	1	377020	1	300109	336827	365367	564636	280346	289080	268574	353822	165603	322306	375352	199050	354322	369395	543926	457201	370417
p0478	IRPL1_MOUSE	Interleukin-1 receptor accessory protein-like 1 OS=Mus musculus GN=Il1rapl1 PE=1 SV=1	Il1rapl1 p-Y12 p-T16 p-S18 (z= 3) + Oxi	Il1rapl1 1 - 24	MKAPIPHLILLY^ATFT^QS^LKVVTKQS^	Oxidation (M); 2 Phospho (ST); Phospho (Y)	1	1	0.0260527	990.163	104.676	3	.02000000000040003030000000.	1.10605	1.10605	1.10605	104.676	104.676	12.8766	0.443952	0.443952	16.79	16.79	1	1	24	11.5	7136: Scan 10973 (rt=104.676) [E:\Larissa\b0516p152_OvP\b0516p152_MS1_C4.RAW]	\\mascot2\inetpub\mascot\data/20120910/F017895.dat	74363	40330	8279	1	57618	44037	56287	1	33594	1	1	55864	84812	86375	1	105695	56289	50016	1	74414
p0479	PA24A_MOUSE	Cytosolic phospholipase A2 OS=Mus musculus GN=Pla2g4a PE=1 SV=1	Pla2g4a p-S437 (z= 2)	Pla2g4a 428 - 445	HIVSNDSSDS^DDEAQGPK	Phospho (ST)	1	1	0	990.894	14.2311	2	.00000000003000000000.	1.8977	0.474305	1.28576	12.8496	19.0591	65.67	2.42765e-09	7.34312e-07	97.88	81.3212	8	428	445	14.33	524: Scan 1153 (rt=14.2311) [E:\Larissa\b0516p152_OvP\b0516p152_MS1_C4.RAW]	\\mascot2\inetpub\mascot\data/20120910/F017895.dat	135910	99137	93248	85972	91201	73395	65690	69630	73483	68770	70779	27578	75620	58794	54505	68509	58613	66028	71156	64964
p0480	MYPT1_MOUSE	Protein phosphatase 1 regulatory subunit 12A OS=Mus musculus GN=Ppp1r12a PE=1 SV=2	Ppp1r12a p-S304 (z= 2)	Ppp1r12a 299 - 315	SPLIES^TANMENNQPQK	Phospho (ST)	1	1	0	990.943	35.0286	2	.0000003000000000000.	4.26033	0.00444333	1.06091	32.1239	38.4975	273.607	3.48511e-07	0.0174867	78.09	49.8551	47	299	315	34.67	2456: Scan 3576 (rt=35.0286) [E:\Larissa\b0516p152_OvP\b0516p152_MS1_C4.RAW]	\\mascot2\inetpub\mascot\data/20120910/F017895.dat	598607	404728	54107	521960	520400	435122	527595	419588	404420	378733	459172	249022	452788	473510	474243	386446	391772	532618	590127	455158
p0481	SPD2A_MOUSE	SH3 and PX domain-containing protein 2A OS=Mus musculus GN=Sh3pxd2a PE=1 SV=2	Sh3pxd2a p-S546 (z= 2)	Sh3pxd2a 532 - 549	EAEENPVGACESQGS^PLK	Phospho (ST)	1	1	9.87204e-05	991.414	28.6087	2	.00000000000000030000.	1.78715	1.78715	1.78715	28.6087	28.6087	179.903	0.00343054	0.00343054	37.58	37.58	1	532	549	11.62	1859: Scan 2836 (rt=28.6087) [E:\Larissa\b0516p152_OvP\b0516p152_MS1_C4.RAW]	\\mascot2\inetpub\mascot\data/20120910/F017895.dat	1	40387	1	27256	45885	38173	84289	39602	41899	32734	33494	14137	38166	26538	29529	50361	49377	80727	60865	44293
p0482	IF4B_MOUSE	Eukaryotic translation initiation factor 4B OS=Mus musculus GN=Eif4b PE=1 SV=1	Eif4b p-S93 (z= 3)	Eif4b 93 - 117	S^PPYTAFLGNLPYDVTEDSIKDFFR	Phospho (ST)	1	1	0	991.468	103.053	3	.030000000000000000000000000.	5.74513	0.0197556	1.33161	99.2264	105.62	155.903	1.67734e-07	0.0818487	82.73	48.7073	48	93	117	28.79	7087: Scan 10821 (rt=103.053) [E:\Larissa\b0516p152_OvP\b0516p152_MS1_C4.RAW]	\\mascot2\inetpub\mascot\data/20120910/F017895.dat	277864	25319	5826	1	147281	35563	35772	1	40301	1	1	181564	609223	458460	1	1	112731	1	1	131160
p0483	PDLI5_MOUSE	PDZ and LIM domain protein 5 OS=Mus musculus GN=Pdlim5 PE=1 SV=4	Pdlim5 p-S322 (z= 4)	Pdlim5 305 - 344	KANSTQEPSQQPASSGAS^PLSASEGPESPGSSRPSVAGLR	Phospho (ST)	1	1	0	994.223	39.5757	4	.000000000000000000300000000000000000000000.	1.90831	0.00467433	0.857286	36.0603	42.6019	312.85	1.57442e-09	0.00985766	102.8	56.4356	54	305	344	24.63	2876: Scan 4104 (rt=39.5757) [E:\Larissa\b0516p152_OvP\b0516p152_MS1_C4.RAW]	\\mascot2\inetpub\mascot\data/20120910/F017895.dat	1005442	920283	996194	609746	1355407	867293	892947	927430	1358159	1395156	1267621	1806335	988417	46848	1088118	995289	1288193	1373508	1711602	1434374
p0484	E41L3_MOUSE	Band 4.1-like protein 3 OS=Mus musculus GN=Epb41l3 PE=1 SV=1	Epb41l3 p-S96 (z= 2)	Epb41l3 84 - 98	QLEYQQFEDDKLS^QR	Gln->pyro-Glu (N-term Q); Phospho (ST)	1	1	0	995.438	54.4259	2	.10000000000003000.	8.07876	0.247554	3.18255	50.5988	56.8661	45.7233	9.38321e-08	0.173662	83.33	39.0388	33	84	98	67.62	4169: Sum of 2 scans in range 5808 (rt=54.4259) to 5824 (rt=54.5628) [E:\Larissa\b0516p152_OvP\b0516p152_MS1_C4.RAW]	\\mascot2\inetpub\mascot\data/20120910/F017895.dat	267124	75804	330384	440511	397355	363609	527146	459487	394109	369848	309741	230567	298305	316427	304260	334586	263218	387802	338318	527891
p0485	MA7D1_MOUSE	MAP7 domain-containing protein 1 OS=Mus musculus GN=Map7d1 PE=1 SV=1	Map7d1 p-S118 (z= 2)	Map7d1 113 - 131	RSSQPS^PTTVPASDSPPAK	Phospho (ST)	1	1	0	995.471	19.402	2	.000000300000000000000.	1.89473	0.0213519	1.00491	17.5459	24.0553	189.907	1.5513e-05	0.118723	62.02	41.2877	48	113	131	12.4	1008: Scan 1768 (rt=19.402) [E:\Larissa\b0516p152_OvP\b0516p152_MS1_C4.RAW]	\\mascot2\inetpub\mascot\data/20120910/F017895.dat	1	574515	726271	557383	507483	317869	538648	559686	455698	498519	556812	340423	686802	598929	579756	678187	501775	507105	564822	564100
p0486	ROA3_MOUSE	Heterogeneous nuclear ribonucleoprotein A3 OS=Mus musculus GN=Hnrnpa3 PE=1 SV=1	Hnrnpa3 p-S359 (z= 2)	Hnrnpa3 356 - 377	SSGS^PYGGGYGSGGGSGGYGSR	Phospho (ST)	1	1	0	995.884	23.577	2	.000030000000000000000000.	1.92834	0.00153932	1.04103	21.0216	28.0729	82.3633	1.75217e-14	3.80625e-06	148.41	109.901	48	356	377	20.91	1396: Scan 2254 (rt=23.577) [E:\Larissa\b0516p152_OvP\b0516p152_MS1_C4.RAW]	\\mascot2\inetpub\mascot\data/20120910/F017895.dat	1	393798	459832	372122	326120	349487	484149	387071	327819	472221	439233	1	452792	427759	375851	511134	536261	596021	624501	594936
p0487	COBL1_MOUSE	Cordon-bleu protein-like 1 OS=Mus musculus GN=Cobll1 PE=1 SV=2	Cobll1 p-T365 (z= 2)	Cobll1 364 - 381	ST^SVDDTDKSSSEAIMVR	Phospho (ST)	1	1	0	1004.43	30.0026	2	.00300000000000000000.	1.84652	0.12273	1.16252	27.7672	33.9528	408.173	5.23197e-08	0.00335632	85.78	60.198	20	364	381	12.16	1990: Scan 2998 (rt=30.0026) [E:\Larissa\b0516p152_OvP\b0516p152_MS1_C4.RAW]	\\mascot2\inetpub\mascot\data/20120910/F017895.dat	136691	114491	1	71088	90847	63207	59965	81857	125104	112000	65028	78777	118659	130073	83973	119694	82769	125631	90868	115912
p0488	EP15R_MOUSE	Epidermal growth factor receptor substrate 15-like 1 OS=Mus musculus GN=Eps15l1 PE=1 SV=3	Eps15l1 p-S255 (z= 2)	Eps15l1 238 - 257	STPSHGSVSSLNSTGSLS^PK	Phospho (ST)	1	1	0	1005.47	26.8076	2	.0000000000000000003000.	3.88093	0.031673	1.21917	24.3569	33.323	26.79	6.97828e-08	0.118967	85.31	46.0426	46	238	257	17.97	1695: Sum of 2 scans in range 2628 (rt=26.8076) to 2634 (rt=26.8611) [E:\Larissa\b0516p152_OvP\b0516p152_MS1_C4.RAW]	\\mascot2\inetpub\mascot\data/20120910/F017895.dat	224939	1	207799	184568	199681	154556	214083	176886	179456	212923	170998	125837	260711	237580	204785	254851	303768	284479	371331	357200
p0489	MAP1B_MOUSE	Microtubule-associated protein 1B OS=Mus musculus GN=Map1b PE=1 SV=2	Map1b p-S1438 (z= 3)	Map1b 1431 - 1456	QGFPDRES^PVSDLTSTGLYQDKQEEK	Gln->pyro-Glu (N-term Q); Phospho (ST)	1	1	0	1006.46	56.653	3	.1000000030000000000000000000.	6.35875	0.068922	1.33409	53.0318	58.7852	826.38	7.07661e-08	0.000912049	86.93	58.9422	45	1431	1456	26.81	4368: Scan 6066 (rt=56.653) [E:\Larissa\b0516p152_OvP\b0516p152_MS1_C4.RAW]	\\mascot2\inetpub\mascot\data/20120910/F017895.dat	1349089	1	965764	484759	1190453	1113833	1117296	960180	1467567	1598425	1421056	1562929	1491604	1525744	1452272	1581342	1595777	1217824	1525783	1687300
p0490	SRRM2_MOUSE	Serine/arginine repetitive matrix protein 2 OS=Mus musculus GN=Srrm2 PE=1 SV=3	Srrm2 p-S1151 (z= 2)	Srrm2 1148 - 1164	DKFS^PTQDRPESSTVLK	Phospho (ST)	1	1	0	1007.98	30.2637	2	.0000300000000000000.	5.33823	0.0184853	1.22871	27.5394	34.2361	1089.39	1.15629e-06	0.0377929	72.92	48.504	48	1148	1164	14.45	2013: Scan 3027 (rt=30.2637) [E:\Larissa\b0516p152_OvP\b0516p152_MS1_C4.RAW]	\\mascot2\inetpub\mascot\data/20120910/F017895.dat	969496	890082	1	512167	489545	569835	385491	328916	503536	575452	417014	351613	1309058	1159142	1035722	1279659	1057688	1237296	976764	1155486
p0491	MARK2_MOUSE	Serine/threonine-protein kinase MARK2 OS=Mus musculus GN=Mark2 PE=1 SV=3	Mark2 p-S568 (z= 2)	Mark2 562 - 581	VPVASPS^AHNISSSSGAPDR	Phospho (ST)	1	1	0	1008.46	24.2859	2	.0000000300000000000000.	1.72162	0.0650545	1.08881	23.6265	28.717	161.92	1.12532e-11	4.05014e-06	122.98	100.248	12	562	581	33.73	1459: Scan 2336 (rt=24.2859) [E:\Larissa\b0516p152_OvP\b0516p152_MS1_C4.RAW]	\\mascot2\inetpub\mascot\data/20120910/F017895.dat	1	71311	63742	51660	85480	45703	66688	71942	73106	105499	56479	39400	88363	82244	68251	85584	77919	132994	93200	75984
p0492	SMN_MOUSE	Survival motor neuron protein OS=Mus musculus GN=Smn1 PE=1 SV=1	Smn1 p-S25 (z= 2)	Smn1 21 - 38	GTGQS^DDSDIWDDTALIK	Phospho (ST)	1	1	0	1008.93	66.847	2	.00000300000000000000.	7.08391	0.25788	1.945	63.3702	68.6135	73.56	1.89095e-06	0.309874	70.1	35.07	18	21	38	13.59	5202: Scan 7220 (rt=66.847) [E:\Larissa\b0516p152_OvP\b0516p152_MS1_C4.RAW]	\\mascot2\inetpub\mascot\data/20120910/F017895.dat	289694	33082	184567	171749	152588	202246	270769	148973	171467	81317	222462	175629	254641	211493	134915	251872	183453	189702	213323	192491
p0493	PAXI_MOUSE	Paxillin OS=Mus musculus GN=Pxn PE=1 SV=1	Pxn p-S336 (z= 3)	Pxn 318 - 347	TGSSSPPGGLSKPGSQLDS^MLGSLQSDLNK	Phospho (ST)	1	1	0	1009.15	74.1022	3	.00000000000000000003000000000000.	6.23549	0.13276	1.21222	71.0707	79.3888	65.1533	0.000469576	0.787131	47.77	22.3271	42	318	347	6.82	5707: Scan 8006 (rt=74.1022) [E:\Larissa\b0516p152_OvP\b0516p152_MS1_C4.RAW]	\\mascot2\inetpub\mascot\data/20120910/F017895.dat	113405	167013	151856	197373	1	1	119292	1	128611	100675	124675	121916	1	87090	72551	84157	56183	52925	1	1
p0494	PAIRB_MOUSE	Plasminogen activator inhibitor 1 RNA-binding protein OS=Mus musculus GN=Serbp1 PE=1 SV=2	Serbp1 p-S25 (z= 2)	Serbp1 17 - 32	FDQLFDDES^DPFEVLK	Phospho (ST)	1	1	0	1012.43	82.9645	2	.000000000300000000.	5.2459	0.0335098	1.78646	79.2287	84.4917	67.85	2.8126e-06	0.243111	69.05	38.1432	34	17	32	64.89	6236: Scan 8928 (rt=82.9645) [E:\Larissa\b0516p152_OvP\b0516p152_MS1_C4.RAW]	\\mascot2\inetpub\mascot\data/20120910/F017895.dat	276134	210265	323220	1	232103	181381	255976	181023	148620	189962	291041	183578	382972	425626	179960	428125	255653	250321	236059	254707
p0495	LARP1_MOUSE	La-related protein 1 OS=Mus musculus GN=Larp1 PE=1 SV=2	Larp1 p-S525 (z= 2)	Larp1 521 - 538	GLSAS^LPDLDSESWIEVK	Phospho (ST)	1	1	0	1013.48	76.0054	2	.00000300000000000000.	6.43425	0.0776355	1.1182	73.0445	78.6493	307.517	1.38137e-08	0.14338	91.85	39.5715	40	521	538	13.21	5843: Scan 8212 (rt=76.0054) [E:\Larissa\b0516p152_OvP\b0516p152_MS1_C4.RAW]	\\mascot2\inetpub\mascot\data/20120910/F017895.dat	2712403	1750935	2295458	1536823	1487173	1121384	1449053	1703855	1289051	1649456	1866681	1827489	3092304	2533872	1959443	2207026	1635389	1307600	1255157	1753334
p0496	MPRIP_MOUSE	Myosin phosphatase Rho-interacting protein OS=Mus musculus GN=Mprip PE=1 SV=2	Mprip p-S221 p-S225 (z= 3)	Mprip 211 - 238	AKDQPDGTSLS^PAQS^PSQSQPPAACTPR	2 Phospho (ST)	1	1	0	1013.77	27.0739	3	.000000000003000300000000000000.	2.85653	0.00691029	1.11912	24.5655	30.9328	91.8133	6.19974e-07	0.0084013	77.08	50.0941	41	211	238	25.31	1717: Scan 2659 (rt=27.0739) [E:\Larissa\b0516p152_OvP\b0516p152_MS1_C4.RAW]	\\mascot2\inetpub\mascot\data/20120910/F017895.dat	430415	1	442562	320460	429495	375837	424741	399022	452935	529995	618093	414235	373521	338492	390323	357700	521185	472038	477434	537378
p0497	RHG35_MOUSE	Rho GTPase-activating protein 35 OS=Mus musculus GN=Arhgap35 PE=1 SV=3	Arhgap35 p-S975 (z= 3)	Arhgap35 973 - 998	AGS^PLCNSNLQDSEEDVEPPSYHLFR	Phospho (ST)	1	1	0	1014.44	59.355	3	.0003000000000000000000000000.	1.90765	0.0328339	0.897538	55.6159	61.408	87.8933	4.14056e-08	0.111601	88.84	43.4731	42	973	998	32.24	4592: Scan 6374 (rt=59.355) [E:\Larissa\b0516p152_OvP\b0516p152_MS1_C4.RAW]	\\mascot2\inetpub\mascot\data/20120910/F017895.dat	312193	223338	276378	250762	302277	257079	378920	241103	304835	272678	298772	376053	379114	307541	222819	330938	394020	321598	326399	349484
p0498	YAP1_MOUSE	Yorkie homolog OS=Mus musculus GN=Yap1 PE=1 SV=2	Yap1 p-T48 (z= 2)	Yap1 44 - 61	GDSET^DLEALFNAVMNPK	Phospho (ST)	1	1	0	1015.94	101.403	2	.00000300000000000000.	7.31059	0.00658815	1.37774	97.0014	101.982	250.69	7.57418e-11	0.0563654	114.47	48.6371	56	44	61	13.46	7031: Scan 10670 (rt=101.403) [E:\Larissa\b0516p152_OvP\b0516p152_MS1_C4.RAW]	\\mascot2\inetpub\mascot\data/20120910/F017895.dat	1272211	626522	1631783	1	833957	476224	793043	1	337840	439542	413464	306668	1308814	1453515	1	1650267	566697	718973	562033	709628
p0499	KCD12_MOUSE	BTB/POZ domain-containing protein KCTD12 OS=Mus musculus GN=Kctd12 PE=1 SV=1	Kctd12 p-S187 (z= 2)	Kctd12 187 - 207	S^PSGGAAGPLLTPSQSLDGSR	Phospho (ST)	1	1	0	1017.98	48.8524	2	.03000000000000000000000.	2.1911	0.0278293	0.934424	45.3917	51.2905	61.38	3.0766e-07	0.25554	79.09	42.3068	41	187	207	6.35	3683: Scan 5166 (rt=48.8524) [E:\Larissa\b0516p152_OvP\b0516p152_MS1_C4.RAW]	\\mascot2\inetpub\mascot\data/20120910/F017895.dat	440591	33986	605846	521878	477133	370279	565953	451162	367263	437090	551844	266907	235792	611462	520896	544148	550518	630398	878403	478961
p0500	OGFR_MOUSE	Opioid growth factor receptor OS=Mus musculus GN=Ogfr PE=2 SV=1	Ogfr p-S403 (z= 2)	Ogfr 393 - 410	IALNLEGCALS^PTSQEPR	Phospho (ST)	1	1	0	1018.48	54.9648	2	.00000000000300000000.	5.89098	0.0758298	1.21289	51.3824	57.2291	38.89	1.27188e-06	0.162513	72.29	41.5936	28	393	410	20.87	4219: Scan 5871 (rt=54.9648) [E:\Larissa\b0516p152_OvP\b0516p152_MS1_C4.RAW]	\\mascot2\inetpub\mascot\data/20120910/F017895.dat	190294	155033	176342	140433	196884	169629	137988	162182	231115	246288	193831	191985	243887	268495	209472	325979	206939	231942	215528	233067
p0501	AKA12_MOUSE	A-kinase anchor protein 12 OS=Mus musculus GN=Akap12 PE=1 SV=1	Akap12 p-S637 (z= 2)	Akap12 626 - 644	SATLSSTESTAS^GMQDEVR	Phospho (ST)	1	1	0	1018.93	36.6759	2	.000000000000300000000.	3.82989	0.0161997	1.16191	33.4296	40.9649	354.677	1.18935e-08	0.0402634	92	45.8813	64	626	644	15.88	2606: Scan 3767 (rt=36.6759) [E:\Larissa\b0516p152_OvP\b0516p152_MS1_C4.RAW]	\\mascot2\inetpub\mascot\data/20120910/F017895.dat	308717	273728	326758	217343	263172	237291	282374	219602	283929	278303	350322	278784	263050	219490	205597	230361	227800	235504	313588	221067
p0502	PAXI_MOUSE	Paxillin OS=Mus musculus GN=Pxn PE=1 SV=1	Pxn p-S83 (z= 2)	Pxn 76 - 93	YAHQQPPS^PLPVYSSSAK	Phospho (ST)	1	1	0	1018.98	33.5271	2	.00000000300000000000.	8.00465	0.0330119	1.32998	30.7669	37.2756	65.1533	2.10896e-05	0.0233896	60.47	41.2096	46	76	93	43.33	2320: Scan 3403 (rt=33.5271) [E:\Larissa\b0516p152_OvP\b0516p152_MS1_C4.RAW]	\\mascot2\inetpub\mascot\data/20120910/F017895.dat	327351	307569	1	213623	206960	190272	182093	195547	186838	286247	186419	136911	375837	1	12708	326092	278745	297489	294312	230837
p0503	LIPB1_MOUSE	Liprin-beta-1 OS=Mus musculus GN=Ppfibp1 PE=1 SV=3	Ppfibp1 p-S560 (z= 2)	Ppfibp1 558 - 574	SQS^TTFNPDDMSEPEFK	Phospho (ST)	1	1	0	1020.4	52.5736	2	.0003000000000000000.	2.57228	0.0763402	1.25903	49.0992	55.1066	265.953	1.86831e-07	0.16083	78.7	37.6253	38	558	574	10.01	4007: Scan 5595 (rt=52.5736) [E:\Larissa\b0516p152_OvP\b0516p152_MS1_C4.RAW]	\\mascot2\inetpub\mascot\data/20120910/F017895.dat	1069095	985880	781502	746937	912929	690160	986920	688028	725888	712945	938353	756942	857434	1040583	870084	938539	669918	749676	980968	650131
p0504	EPN2_MOUSE	Epsin-2 OS=Mus musculus GN=Epn2 PE=1 SV=1	Epn2 p-S173 (z= 2)	Epn2 171 - 188	GSS^QPNLSTSYSEQEYGK	Phospho (ST)	1	1	0	1021.43	33.2504	2	.00030000000000000000.	6.46139	0.184014	1.57935	30.8042	37.226	122.953	2.4756e-07	0.176973	78.93	43.9632	19	171	188	3.3	2294: Scan 3371 (rt=33.2504) [E:\Larissa\b0516p152_OvP\b0516p152_MS1_C4.RAW]	\\mascot2\inetpub\mascot\data/20120910/F017895.dat	113650	101540	1	140017	114773	96754	134862	137705	100629	122057	133057	116906	115734	1	11713	164729	135336	134344	170470	142233
p0505	VTM2A_MOUSE		VTM2A p-Y18 p-S25 p-T30 (z= 4) + Oxi	VTM2A 1 - 34	MMGIFLASVGFMFFSVLY^VQQGLSS^QAKFT^ELPRQAKFT^	Oxidation (M); 2 Phospho (ST); Phospho (Y)	1	1	0.0333	1022.21	56.8947	4	.000000000000200000400000030000300000.	7.97198	7.97198	7.97198	56.8947	56.8947	13.0433	1.13368	1.13368	15	15	1	1	34	0	4390: Scan 6094 (rt=56.8947) [E:\Larissa\b0516p152_OvP\b0516p152_MS1_C4.RAW]	\\mascot2\inetpub\mascot\data/20120910/F017895.dat	116414	9813	131367	124115	202736	175031	182769	149848	130664	196520	263382	247673	115599	217697	179537	137587	186901	267117	212795	272118
p0506	TB182_MOUSE	182 kDa tankyrase-1-binding protein OS=Mus musculus GN=Tnks1bp1 PE=1 SV=2	Tnks1bp1 p-S1437 (z= 2)	Tnks1bp1 1437 - 1456	S^PPSGSQSLLEGIMTASSSK	Phospho (ST)	1	1	0	1022.47	71.7757	2	.0300000000000000000000.	4.319	0.0114857	1.09404	67.9944	73.4819	529.603	1.58283e-11	0.193983	121.42	69.08	37	1437	1456	31.27	5548: Scan 7755 (rt=71.7757) [E:\Larissa\b0516p152_OvP\b0516p152_MS1_C4.RAW]	\\mascot2\inetpub\mascot\data/20120910/F017895.dat	911031	893306	1020808	1011831	870232	781427	851364	899102	819008	1048264	1035966	714982	1127594	1093969	956371	1192271	1028226	1211765	1059714	1131569
p0507	CTND1_MOUSE	Catenin delta-1 OS=Mus musculus GN=Ctnnd1 PE=1 SV=2	Ctnnd1 p-S230 (z= 2)	Ctnnd1 216 - 233	HYEDGYPGGSDNYGS^LSR	Phospho (ST)	1	1	0	1027.4	32.8327	2	.00000000000000030000.	2.46768	0.129406	1.21898	29.0176	37.3375	355.67	2.98746e-10	0.00316194	106.63	66.9758	31	216	233	21.46	2256: Scan 3323 (rt=32.8327) [E:\Larissa\b0516p152_OvP\b0516p152_MS1_C4.RAW]	\\mascot2\inetpub\mascot\data/20120910/F017895.dat	499503	497080	827112	353176	280248	159392	185452	147955	301289	461551	458943	326713	644868	526935	60808	456941	287293	204425	208500	299356
p0508	BIN1_MOUSE	Myc box-dependent-interacting protein 1 OS=Mus musculus GN=Bin1 PE=1 SV=1	Bin1 p-S296 (z= 2)	Bin1 293 - 312	GNKS^PSPPPDGSPAATPEIR	Phospho (ST)	1	1	0	1027.98	26.3876	2	.0000300000000000000000.	2.11904	0.0742117	1.15184	24.2069	30.3679	257.22	2.29328e-09	0.0225705	99.78	60.9013	23	293	312	15.91	1657: Scan 2579 (rt=26.3876) [E:\Larissa\b0516p152_OvP\b0516p152_MS1_C4.RAW]	\\mascot2\inetpub\mascot\data/20120910/F017895.dat	129367	64023	136617	107241	101802	86607	113684	102416	92419	115005	87839	64233	176818	162722	188898	179729	156590	171509	168701	203360
p0509	MAP1B_MOUSE	Microtubule-associated protein 1B OS=Mus musculus GN=Map1b PE=1 SV=2	Map1b p-S1911 (z= 2)	Map1b 1908 - 1924	TIKS^PCDSGYSYETIEK	Phospho (ST)	1	1	0	1029.45	35.6909	2	.0000300000000000000.	3.64476	0.0501491	1.26623	33.2065	39.2655	826.38	7.75162e-07	0.19925	74.55	43.1197	32	1908	1924	15.23	2517: Scan 3653 (rt=35.6909) [E:\Larissa\b0516p152_OvP\b0516p152_MS1_C4.RAW]	\\mascot2\inetpub\mascot\data/20120910/F017895.dat	283423	272931	197345	62826	257358	182752	170548	179336	292015	273604	208454	186535	474023	405954	379108	431257	296631	342901	357152	321169
p0510	CRTC3_MOUSE	CREB-regulated transcription coactivator 3 OS=Mus musculus GN=Crtc3 PE=2 SV=2	Crtc3 p-S370 (z= 2)	Crtc3 366 - 384	LFSLS^NPSLSTTNLSGPSR	Phospho (ST)	1	1	0	1029.5	65.808	2	.000003000000000000000.	1.29251	0.554868	0.897978	62.6134	67.3632	140.313	3.0424e-07	5.25545e-06	78.68	69.6367	3	366	384	11.61	5118: Scan 7103 (rt=65.808) [E:\Larissa\b0516p152_OvP\b0516p152_MS1_C4.RAW]	\\mascot2\inetpub\mascot\data/20120910/F017895.dat	183585	1	195415	201823	183535	141351	151057	166497	148298	22776	185136	7747	312810	229909	183043	363007	209333	178476	171414	198792
p0511	PHLB2_MOUSE	Pleckstrin homology-like domain family B member 2 OS=Mus musculus GN=Phldb2 PE=1 SV=2	Phldb2 p-S359 (z= 2)	Phldb2 353 - 371	ASYSGTS^PSHSFISGEPDR	Phospho (ST)	1	1	0	1031.43	34.3132	2	.000000030000000000000.	7.71113	0.0209907	1.22876	31.4711	37.9537	511.87	3.91631e-07	0.0170112	76.66	48.1596	47	353	371	11	2395: Scan 3494 (rt=34.3132) [E:\Larissa\b0516p152_OvP\b0516p152_MS1_C4.RAW]	\\mascot2\inetpub\mascot\data/20120910/F017895.dat	674938	612415	77587	433987	555388	442264	499377	542264	472840	510360	480181	322012	706635	18749	557713	766265	659442	651799	750209	668176
p0512	MAP1B_MOUSE	Microtubule-associated protein 1B OS=Mus musculus GN=Map1b PE=1 SV=2	Map1b p-S1497 (z= 2)	Map1b 1492 - 1510	LGGDVS^PTQIDVSQFGSFK	Phospho (ST)	1	1	0	1031.48	64.7956	2	.000000300000000000000.	7.60908	0.0398223	1.40875	61.4055	66.7133	1005.76	7.11754e-11	0.0910008	114.95	74.7042	31	1492	1510	35.72	5036: Scan 6989 (rt=64.7956) [E:\Larissa\b0516p152_OvP\b0516p152_MS1_C4.RAW]	\\mascot2\inetpub\mascot\data/20120910/F017895.dat	1233118	1034623	953570	705841	1329059	1007875	1020899	957151	781364	802215	703699	402499	69904	999048	1067687	1552798	962132	1175745	1329874	1141485
p0513	VAMP4_MOUSE	Vesicle-associated membrane protein 4 OS=Mus musculus GN=Vamp4 PE=1 SV=1	Vamp4 p-S30 (z= 2)	Vamp4 24 - 39	NLLEDDS^DEEEDFFLR	Phospho (ST)	1	1	0	1033.42	76.0922	2	.000000030000000000.	7.55925	0.00420283	1.37161	72.147	77.7313	15.99	2.34074e-07	0.17287	77.95	44.0341	39	24	39	71.12	5849: Scan 8221 (rt=76.0922) [E:\Larissa\b0516p152_OvP\b0516p152_MS1_C4.RAW]	\\mascot2\inetpub\mascot\data/20120910/F017895.dat	581091	409314	729236	432342	416997	347049	636706	327689	644475	637089	878300	689806	485571	722468	383076	694715	433878	429788	413374	462210
p0514	SVIL_MOUSE	Supervillin OS=Mus musculus GN=Svil PE=1 SV=1	Svil p-T811 (z= 2)	Svil 809 - 826	YQT^QPVTLGEVEQVQSGK	Phospho (ST)	1	1	0	1035.99	48.7532	2	.00030000000000000000.	2.33135	0.0841285	0.913512	45.2408	51.3976	222.127	6.93163e-11	0.0815633	115.19	66.3391	44	809	826	44.57	3673: Scan 5154 (rt=48.7532) [E:\Larissa\b0516p152_OvP\b0516p152_MS1_C4.RAW]	\\mascot2\inetpub\mascot\data/20120910/F017895.dat	224767	1	430977	244012	318762	167029	287654	280189	214387	382665	422668	218649	130055	295068	265506	218994	292597	245964	302119	292518
p0515	SPD2A_MOUSE	SH3 and PX domain-containing protein 2A OS=Mus musculus GN=Sh3pxd2a PE=1 SV=2	Sh3pxd2a p-S812 (z= 2)	Sh3pxd2a 810 - 828	RGS^ADIIPLTATTPPCVPK	Phospho (ST)	1	1	0	1037.53	55.9675	2	.000300000000000000000.	2.39748	0.0395528	0.834622	52.5394	58.2965	92.58	2.11347e-06	0.220768	69.41	45.4579	39	810	828	44.18	4307: Scan 5986 (rt=55.9675) [E:\Larissa\b0516p152_OvP\b0516p152_MS1_C4.RAW]	\\mascot2\inetpub\mascot\data/20120910/F017895.dat	336810	1	364633	212774	305275	230875	233380	243801	255647	331266	303222	312167	340993	318808	317645	398547	257141	283668	261530	257624
p0516	CD44_MOUSE	CD44 antigen OS=Mus musculus GN=Cd44 PE=1 SV=3	Cd44 p-S742 (z= 3)	Cd44 742 - 767	S^QEMVHLVNKEPSETPDQCMTADETR	Phospho (ST)	1	1	0	1038.11	40.5562	3	.0300000000000000000000000000.	1.86813	0.116449	0.950773	37.4265	43.4337	53.92	1.14321e-09	7.28356e-05	104.08	70.3017	29	742	767	60.74	2967: Scan 4216 (rt=40.5562) [E:\Larissa\b0516p152_OvP\b0516p152_MS1_C4.RAW]	\\mascot2\inetpub\mascot\data/20120910/F017895.dat	157599	217127	219351	64649	178185	77506	125478	66358	91151	66965	84075	55203	146304	230361	141865	242215	72761	149767	111105	79359
p0517	RBMS3_MOUSE	RNA-binding motif, single-stranded-interacting protein 3 OS=Mus musculus GN=Rbms3 PE=2 SV=2	Rbms3 p-S39 (z= 3)	Rbms3 26 - 55	QSYAPAPHPMAPPS^PSTNSSSNSSGEQLSK	Phospho (ST)	1	1	0	1041.13	33.0672	3	.00000000000000300000000000000000.	6.05913	0.12319	1.06605	30.3759	36.7321	67.8133	1.67113e-09	0.000946498	102.62	64.9407	46	26	55	27.87	2278: Scan 3350 (rt=33.0672) [E:\Larissa\b0516p152_OvP\b0516p152_MS1_C4.RAW]	\\mascot2\inetpub\mascot\data/20120910/F017895.dat	119628	142589	108507	187819	230700	183809	242537	238008	182266	242055	256664	197866	220742	175641	1	223071	346956	334392	332494	322885
p0518	LDB1_MOUSE	LIM domain-binding protein 1 OS=Mus musculus GN=Ldb1 PE=1 SV=2	Ldb1 p-S305 (z= 2)	Ldb1 300 - 320	KMSGGS^TMSSGGGNTNNSNSK	Phospho (ST)	1	1	0	1041.91	11.6994	2	.00000030000000000000000.	1.85211	0.427387	1.29141	11.042	13.7258	31.7433	6.24882e-08	0.0247623	84.23	42.9344	36	300	320	23.6	270: Scan 842 (rt=11.6994) [E:\Larissa\b0516p152_OvP\b0516p152_MS1_C4.RAW]	\\mascot2\inetpub\mascot\data/20120910/F017895.dat	68896	1	91377	89522	54803	1	1	66767	36599	52027	31784	22119	62584	105539	98140	63304	43934	1	1	42661
p0519	NOP56_MOUSE	Nucleolar protein 56 OS=Mus musculus GN=Nop56 PE=1 SV=2	Nop56 p-S513 (z= 2)	Nop56 506 - 524	APKEELAS^DLEEMATSSAK	Phospho (ST)	1	1	0	1043.97	62.148	2	.000000003000000000000.	6.9205	0.0016383	1.05134	58.1511	64.1253	260.523	4.95966e-14	0.00736863	146.99	83.9407	46	506	524	76.52	4824: Scan 6691 (rt=62.148) [E:\Larissa\b0516p152_OvP\b0516p152_MS1_C4.RAW]	\\mascot2\inetpub\mascot\data/20120910/F017895.dat	688500	1096137	1311767	451149	1023065	694910	984057	808134	1392101	1572635	1726789	1303628	1	1636929	186157	1344291	966725	875914	714838	958384
p0520	VINC_MOUSE	Vinculin OS=Mus musculus GN=Vcl PE=1 SV=4	Vcl p-S290 (z= 2)	Vcl 282 - 300	GWLRDPNAS^PGDAGEQAIR	Phospho (ST)	1	1	0	1045.48	43.1451	2	.000000000300000000000.	4.2944	0.0140411	1.0925	39.6482	46.1017	283.703	1.25725e-07	0.0792216	82.43	48.2209	47	282	300	74.46	3201: Scan 4513 (rt=43.1451) [E:\Larissa\b0516p152_OvP\b0516p152_MS1_C4.RAW]	\\mascot2\inetpub\mascot\data/20120910/F017895.dat	270418	229433	377123	220335	211439	138728	176359	222469	261256	358148	373770	294157	11081	264160	199226	334888	254035	191851	261412	228277
p0521	SRC_MOUSE	Neuronal proto-oncogene tyrosine-protein kinase Src OS=Mus musculus GN=Src PE=1 SV=4	Src p-S21 (z= 3)	Src 17 - 47	SLEPS^ENVHGAGGAFPASQTPSKPASADGHR	Phospho (ST)	1	1	0	1047.15	31.4912	3	.000003000000000000000000000000000.	2.00065	0.375641	1.27573	28.3585	35.152	39.34	1.37183e-06	0.00237338	73.47	48.1646	13	17	47	10.64	2129: Scan 3169 (rt=31.4912) [E:\Larissa\b0516p152_OvP\b0516p152_MS1_C4.RAW]	\\mascot2\inetpub\mascot\data/20120910/F017895.dat	154681	74816	40597	95947	78129	27950	67699	36378	125430	62591	89765	72674	129665	129980	84453	216534	137352	87502	118936	136563
p0522	T2FA_MOUSE	General transcription factor IIF subunit 1 OS=Mus musculus GN=Gtf2f1 PE=1 SV=2	Gtf2f1 p-S385 p-T389 (z= 2)	Gtf2f1 383 - 402	GTS^RPGT^PSAEAASTSSTLR	2 Phospho (ST)	1	1	0	1047.45	26.5234	2	.0003000300000000000000.	6.06545	0.0505806	1.07721	24.226	30.6823	38.44	1.39684e-06	0.0171075	71.75	43.9643	46	383	402	27.69	1669: Scan 2595 (rt=26.5234) [E:\Larissa\b0516p152_OvP\b0516p152_MS1_C4.RAW]	\\mascot2\inetpub\mascot\data/20120910/F017895.dat	1	1	405490	381118	338758	314251	415032	310548	338520	381583	346017	242412	473552	494743	449180	499414	522125	581821	520316	506124
p0523	F195B_MOUSE	Protein FAM195B OS=Mus musculus GN=Fam195b PE=1 SV=1	Fam195b p-S25 (z= 2)	Fam195b 21 - 38	SPTNS^SEIFTPAHEENVR	Phospho (ST)	1	1	0	1047.96	37.4037	2	.00000300000000000000.	5.61155	0.02779	1.15017	34.3238	45.1828	80.65	3.37273e-10	0.0349532	108.29	76.0832	50	21	38	12.37	2673: Scan 3852 (rt=37.4037) [E:\Larissa\b0516p152_OvP\b0516p152_MS1_C4.RAW]	\\mascot2\inetpub\mascot\data/20120910/F017895.dat	1012058	763372	991749	698400	652512	495200	701150	706677	741081	724361	836293	592815	986835	169598	929802	966868	720876	638886	868050	729218
p0524	RLA2_MOUSE	60S acidic ribosomal protein P2 OS=Mus musculus GN=Rplp2 PE=1 SV=3	Rplp2 p-S102 p-S105 (z= 2)	Rplp2 99 - 115	KEES^EES^DDDMGFGLFD	2 Phospho (ST)	1	1	0	1055.36	81.2734	2	.0000300300000000000.	7.87466	0.0251479	1.41091	0.620793	124.279	81.21	5.68689e-06	0.161425	60.34	21.8493	225	99	115	59.91	6145: Scan 8756 (rt=81.2734) [E:\Larissa\b0516p152_OvP\b0516p152_MS1_C4.RAW]	\\mascot2\inetpub\mascot\data/20120910/F017895.dat	15192174	14130109	16774701	14149546	17003743	14805229	18911707	15067985	11679525	13945291	15916240	9415084	16261929	16947426	13807344	15675085	15005732	18519132	16306568	15324320
p0525	ARHG2_MOUSE	Rho guanine nucleotide exchange factor 2 OS=Mus musculus GN=Arhgef2 PE=1 SV=4	Arhgef2 p-S885 (z= 2)	Arhgef2 885 - 903	S^LPAGDALYLSFNPPQPSR	Phospho (ST)	1	1	0	1055.51	72.1718	2	.030000000000000000000.	3.80671	0.108289	1.9082	67.2764	73.7953	285.387	8.11365e-10	0.199042	104.42	46.6729	52	885	903	75.23	5575: Scan 7797 (rt=72.1718) [E:\Larissa\b0516p152_OvP\b0516p152_MS1_C4.RAW]	\\mascot2\inetpub\mascot\data/20120910/F017895.dat	761752	669369	1006786	883826	584287	520471	682129	927929	692367	867488	1050107	763851	1027483	593289	740241	1287975	859391	724244	786576	917292
p0526	PLEC_MOUSE	Plectin OS=Mus musculus GN=Plec PE=1 SV=2	Plec p-S4392 p-S4393 (z= 2)	Plec 4389 - 4408	SRSS^S^VGSSSSYPISSAGPR	2 Phospho (ST)	1	1	0	1058.45	30.4289	2	.0000330000000000000000.	2.80449	0.410817	1.39157	28.0061	34.1157	300.273	1.77489e-08	2.40775e-05	90.18	71.3729	14	4389	4408	21.48	2028: Scan 3046 (rt=30.4289) [E:\Larissa\b0516p152_OvP\b0516p152_MS1_C4.RAW]	\\mascot2\inetpub\mascot\data/20120910/F017895.dat	194588	125267	1	167896	133002	146504	145839	98870	136140	171686	194216	169498	204700	126185	151056	179967	189864	194460	177993	182095
p0527	DOP1_MOUSE	Protein dopey-1 OS=Mus musculus GN=Dopey1 PE=1 SV=2	Dopey1 p-S1140 (z= 2)	Dopey1 1138 - 1155	ASS^PDDDVQQVVFDLICK	Phospho (ST)	1	1	0	1058.47	91.7776	2	.00030000000000000000.	7.32332	0.11351	1.37714	88.0545	93.2025	97.28	7.65918e-11	0.0341301	114.68	65.1817	42	1138	1155	15.57	6647: Scan 9779 (rt=91.7776) [E:\Larissa\b0516p152_OvP\b0516p152_MS1_C4.RAW]	\\mascot2\inetpub\mascot\data/20120910/F017895.dat	69792	75500	70119	1	77504	44816	75821	64719	46503	79938	74219	57137	123696	26657	1	40059	73910	62437	61399	65695
p0528	IMA3_MOUSE	Importin subunit alpha-3 OS=Mus musculus GN=Kpna3 PE=1 SV=1	Kpna3 p-S60 (z= 2)	Kpna3 50 - 67	NVPQEESLEDS^DVDADFK	Phospho (ST)	1	1	0.00221399	1058.94	47.6186	2	.00000000000300000000.	1.73371	0.315849	0.839404	47.6186	50.3634	22.03	0.0161482	0.160623	29.85	21.816	5	50	67	16.69	3573: Scan 5024 (rt=47.6186) [E:\Larissa\b0516p152_OvP\b0516p152_MS1_C4.RAW]	\\mascot2\inetpub\mascot\data/20120910/F017895.dat	93828	86004	108311	61138	73922	77804	96181	63356	60336	65299	52400	22783	83966	90629	69508	109289	70790	100525	122012	76684
p0529	AKAP2_MOUSE	A-kinase anchor protein 2 OS=Mus musculus GN=Akap2 PE=1 SV=3	Akap2 p-S799 (z= 3)	Akap2 794 - 823	VKPPPS^PTTEGPSLQPDLAPEEAAGTQRPK	Phospho (ST)	1	1	0	1059.2	41.937	3	.00000030000000000000000000000000.	4.58933	0.00470868	1.02251	38.749	45.0365	163.07	1.70937e-11	4.01794e-06	121.27	85.2927	48	794	823	21.24	3091: Scan 4375 (rt=41.937) [E:\Larissa\b0516p152_OvP\b0516p152_MS1_C4.RAW]	\\mascot2\inetpub\mascot\data/20120910/F017895.dat	601687	436916	654250	268375	635714	461181	521405	463647	768803	722839	620726	574882	814637	610625	547363	777311	666980	799076	796605	754318
p0530	FINC_MOUSE	Fibronectin OS=Mus musculus GN=Fn1 PE=1 SV=3	Fn1 p-S2475 (z= 3)	Fn1 2452 - 2477	TNTNVNCPIECFMPLDVQADRDDS^RE	Phospho (ST)	1	1	0	1059.44	69.4185	3	.0000000000000000000000003000.	1.85761	0.693325	1.34585	69.4185	71.1007	112.8	9.59982e-11	2.36112e-08	114.61	97.44	3	2452	2477	110.35	5383: Scan 7500 (rt=69.4185) [E:\Larissa\b0516p152_OvP\b0516p152_MS1_C4.RAW]	\\mascot2\inetpub\mascot\data/20120910/F017895.dat	5694291	4524661	9156954	5563508	6396246	4579545	8728009	7817063	5257315	6122787	11307693	9581546	7496109	6736818	6846665	9240799	8117517	4225011	6582080	7627706
p0531	TB182_MOUSE	182 kDa tankyrase-1-binding protein OS=Mus musculus GN=Tnks1bp1 PE=1 SV=2	Tnks1bp1 p-S568 (z= 2)	Tnks1bp1 568 - 588	S^PALLPSTVEGPPGAPLLQAK	Phospho (ST)	1	1	0	1062.06	67.6442	2	.03000000000000000000000.	5.65498	0.235446	1.42823	64.0493	69.0695	881.357	2.27698e-11	3.1575e-06	117.29	77.1915	13	568	588	64.81	5257: Scan 7307 (rt=67.6442) [E:\Larissa\b0516p152_OvP\b0516p152_MS1_C4.RAW]	\\mascot2\inetpub\mascot\data/20120910/F017895.dat	1922056	1845437	2518528	1917270	1876022	2210073	2068510	2238547	1684103	1890160	2325139	1034832	1632630	2047304	1636926	2697726	1810848	2529888	1682298	1672184
p0532	FINC_MOUSE	Fibronectin OS=Mus musculus GN=Fn1 PE=1 SV=3	Fn1 p-S2475 (z= 3) + Oxi	Fn1 2452 - 2477	TNTNVNCPIECFMPLDVQADRDDS^RE	Oxidation (M); Phospho (ST)	1	1	0	1064.78	58.9092	3	.0000000000000200000000003000.	3.15486	0.172971	0.932966	55.1367	68.0816	62.61	9.674e-09	0.130806	94.7	56.6994	52	2452	2477	93.42	4556: Scan 6323 (rt=58.9092) [E:\Larissa\b0516p152_OvP\b0516p152_MS1_C4.RAW]	\\mascot2\inetpub\mascot\data/20120910/F017895.dat	267926	164212	590116	465315	264993	396233	843662	602257	759063	502887	1197772	1112969	433979	389662	449136	806474	851686	271318	674503	684405
p0533	HNRPK_MOUSE	Heterogeneous nuclear ribonucleoprotein K OS=Mus musculus GN=Hnrnpk PE=1 SV=1	Hnrnpk p-T118 (z= 4)	Hnrnpk 103 - 139	KIIPTLEEGLQLPSPT^ATSQLPLESDAVECLNYQHYK	Phospho (ST)	1	1	0	1066.53	78.962	4	.000000000000000030000000000000000000000.	2.30135	0.142795	0.935965	75.2689	80.4942	147.957	6.39467e-07	0.0709574	74.59	44.8404	47	103	139	15.56	6020: Scan 8520 (rt=78.962) [E:\Larissa\b0516p152_OvP\b0516p152_MS1_C4.RAW]	\\mascot2\inetpub\mascot\data/20120910/F017895.dat	846730	663031	1435386	15733	861822	477117	618713	875434	620225	864067	823100	1384335	1611091	1232444	923874	1780187	974386	1019835	615930	1400974
p0534	FLNB_MOUSE	Filamin-B OS=Mus musculus GN=Flnb PE=1 SV=3	Flnb p-S2135 (z= 3)	Flnb 2121 - 2150	IPEINSSDMSAHVTS^PSGHVTEAEIVPMGK	Phospho (ST)	1	1	0	1067.5	55.4016	3	.00000000000000030000000000000000.	3.18414	0.0317043	0.845575	51.8154	57.6104	142.763	3.32541e-05	0.00798881	59.66	42.9823	44	2121	2150	6.97	4258: Scan 5921 (rt=55.4016) [E:\Larissa\b0516p152_OvP\b0516p152_MS1_C4.RAW]	\\mascot2\inetpub\mascot\data/20120910/F017895.dat	262365	56148	257127	126654	351252	232158	190965	265108	206375	289197	214856	164996	225540	288811	201600	246581	199253	303858	159343	219403
p0535	RTN4_MOUSE	Reticulon-4 OS=Mus musculus GN=Rtn4 PE=1 SV=2	Rtn4 p-T98 (z= 2)	Rtn4 90 - 108	GPLPAAPPT^APERQPSWER	Phospho (ST)	1	1	0	1069.02	42.4055	2	.000000000300000000000.	4.1179	0.0242579	1.22267	39.312	45.4368	187.623	1.10013e-05	0.0119481	62.99	43.0507	46	90	108	25.08	3135: Scan 4429 (rt=42.4055) [E:\Larissa\b0516p152_OvP\b0516p152_MS1_C4.RAW]	\\mascot2\inetpub\mascot\data/20120910/F017895.dat	1155119	880124	1026963	565456	964071	710279	762308	709805	1338441	1120009	832300	723310	151837	1302609	895511	1526585	1024702	1220908	1611987	1050673
p0536	PWP1_MOUSE	Periodic tryptophan protein 1 homolog OS=Mus musculus GN=Pwp1 PE=1 SV=1	Pwp1 p-S493 (z= 2)	Pwp1 482 - 501	GLSVSGPCGSRS^PQQTPMES	Phospho (ST)	1	1	0	1071.46	35.4438	2	.0000000000003000000000.	5.29809	0.0268464	0.902423	32.4544	38.8389	109.74	4.37888e-06	0.21241	66.52	28.5075	48	482	501	20.42	2495: Scan 3624 (rt=35.4438) [E:\Larissa\b0516p152_OvP\b0516p152_MS1_C4.RAW]	\\mascot2\inetpub\mascot\data/20120910/F017895.dat	427489	331358	179430	463453	320853	328162	288116	351835	498935	660296	546665	500007	542995	428563	445343	476316	556869	435055	507750	558019
p0537	CTNA1_MOUSE	Catenin alpha-1 OS=Mus musculus GN=Ctnna1 PE=1 SV=1	Ctnna1 p-S655 (z= 2)	Ctnna1 652 - 670	SRTS^VQTEDDQLIAGQSAR	Phospho (ST)	1	1	0	1071.5	30.6385	2	.000030000000000000000.	3.85685	0.0133813	1.26401	27.7961	34.6342	206.72	3.17195e-11	0.00190091	118.94	78.3293	46	652	670	14.97	2047: Scan 3070 (rt=30.6385) [E:\Larissa\b0516p152_OvP\b0516p152_MS1_C4.RAW]	\\mascot2\inetpub\mascot\data/20120910/F017895.dat	314900	277854	34842	203516	234578	139565	306644	216793	345560	302288	335360	221852	310471	274149	242922	295751	250778	262552	330907	335549
p0538	MYH10_MOUSE	Myosin-10 OS=Mus musculus GN=Myh10 PE=1 SV=2	Myh10 p-S1956 (z= 2)	Myh10 1945 - 1963	QLHIEGASLELS^DDDTESK	Gln->pyro-Glu (N-term Q); Phospho (ST)	1	1	0	1075.47	60.464	2	.100000000000300000000.	5.09985	0.167158	1.44793	56.9257	63.4862	127.11	3.51106e-13	0.0136747	137.87	97.4311	54	1945	1963	38.54	4690: Scan 6502 (rt=60.464) [E:\Larissa\b0516p152_OvP\b0516p152_MS1_C4.RAW]	\\mascot2\inetpub\mascot\data/20120910/F017895.dat	2027149	1599035	1775005	804111	1755027	1536105	2002975	1972613	1788463	1146538	836289	1036856	1608442	1649475	1888736	2015325	1777556	1364694	1559893	1496690
p0539	DDX21_MOUSE	Nucleolar RNA helicase 2 OS=Mus musculus GN=Ddx21 PE=1 SV=3	Ddx21 p-S118 (z= 2)	Ddx21 111 - 128	EIITEEPS^EEEADMPKPK	Phospho (ST)	1	1	0	1076.47	38.2852	2	.00000000300000000000.	7.6388	0.0745478	1.11297	35.19	41.5888	71.08	3.94062e-08	0.0545705	87.13	57.02	47	111	128	22.27	2757: Scan 3954 (rt=38.2852) [E:\Larissa\b0516p152_OvP\b0516p152_MS1_C4.RAW]	\\mascot2\inetpub\mascot\data/20120910/F017895.dat	972617	738574	1020135	326338	780212	599826	685720	451338	869049	917245	737419	441636	1071598	625982	774297	895278	784580	983592	1061037	739523
p0540	TENS3_MOUSE	Tensin-3 OS=Mus musculus GN=Tns3 PE=1 SV=1	Tns3 p-S769 (z= 2)	Tns3 767 - 785	KLS^IGQYDNDAASQVTFSK	Phospho (ST)	1	1	0	1076.51	49.932	2	.000300000000000000000.	6.98892	0.0154542	1.30982	46.4118	52.5388	108.413	2.08779e-12	0.00319525	130.86	98.6733	42	767	785	93.8	3776: Scan 5290 (rt=49.932) [E:\Larissa\b0516p152_OvP\b0516p152_MS1_C4.RAW]	\\mascot2\inetpub\mascot\data/20120910/F017895.dat	191487	14800	209520	276306	271421	148157	239383	400263	194538	276317	322523	272441	12274	229798	211751	280015	312562	264216	268131	216306
p0541	TB182_MOUSE	182 kDa tankyrase-1-binding protein OS=Mus musculus GN=Tnks1bp1 PE=1 SV=2	Tnks1bp1 p-S1063 (z= 2)	Tnks1bp1 1057 - 1074	MQAESQS^PTNVDLEDKER	Phospho (ST)	1	1	0	1078.96	25.3472	2	.00000003000000000000.	1.53352	0.60584	1.06968	25.3472	29.0052	934.997	3.36526e-07	8.49272e-06	77.9	67.4833	3	1057	1074	5.85	1557: Scan 2458 (rt=25.3472) [E:\Larissa\b0516p152_OvP\b0516p152_MS1_C4.RAW]	\\mascot2\inetpub\mascot\data/20120910/F017895.dat	60110	64959	87849	32888	55434	32902	36592	45004	34881	55554	39454	18244	66123	52704	40903	72622	29829	79978	44463	40652
p0542	LRRF1_MOUSE	Leucine-rich repeat flightless-interacting protein 1 OS=Mus musculus GN=Lrrfip1 PE=1 SV=2	Lrrfip1 p-S302 (z= 2)	Lrrfip1 290 - 310	AENQRPAEDSALS^PGPLAGAK	Phospho (ST)	1	1	0	1080.01	36.0535	2	.00000000000003000000000.	2.69036	0.00271139	1.28635	33.0577	39.478	120.57	4.57822e-09	0.0767904	97.32	57.4842	43	290	310	42.44	2551: Scan 3695 (rt=36.0535) [E:\Larissa\b0516p152_OvP\b0516p152_MS1_C4.RAW]	\\mascot2\inetpub\mascot\data/20120910/F017895.dat	454777	337995	396415	171818	261590	256488	211067	198084	306263	368630	253089	196532	447463	345253	364314	337645	299090	345799	367406	313375
p0543	RBP2_MOUSE	E3 SUMO-protein ligase RanBP2 OS=Mus musculus GN=Ranbp2 PE=1 SV=2	Ranbp2 p-S2641 (z= 2)	Ranbp2 2637 - 2656	HSSSS^PVSGTMDKPVDLSTR	Phospho (ST)	1	1	0.000122664	1084.49	33.0233	2	.0000030000000000000000.	1.34439	1.34439	1.34439	33.0233	33.0233	200.803	0.00420054	0.00420054	37.56	37.56	1	2637	2656	1.08	2274: Scan 3345 (rt=33.0233) [E:\Larissa\b0516p152_OvP\b0516p152_MS1_C4.RAW]	\\mascot2\inetpub\mascot\data/20120910/F017895.dat	69046	81387	83969	47487	26773	30460	41859	44901	30153	55092	33250	25439	92126	101565	20766	112409	62361	88942	75111	112284
p0544	K0754_MOUSE	Uncharacterized protein KIAA0754 OS=Mus musculus GN=Kiaa0754 PE=2 SV=2	Kiaa0754 p-S276 (z= 2)	Kiaa0754 275 - 294	GS^PPDCTCVPAGDTVISEVK	Phospho (ST)	1	1	0	1084.97	47.9521	2	.0030000000000000000000.	2.85661	0.00325769	1.10488	44.604	50.3459	43.98	5.01004e-08	0.0719104	85.72	55.3735	20	275	294	42.16	3601: Scan 5061 (rt=47.9521) [E:\Larissa\b0516p152_OvP\b0516p152_MS1_C4.RAW]	\\mascot2\inetpub\mascot\data/20120910/F017895.dat	1	118939	162818	92875	125689	137230	139231	130359	167835	126654	147605	82601	161983	162117	117986	121446	104960	151809	171370	124574
p0545	ITSN1_MOUSE	Intersectin-1 OS=Mus musculus GN=Itsn1 PE=1 SV=1	Itsn1 p-S897 (z= 2)	Itsn1 884 - 905	SAFTPATATGSSPS^PVLGQGEK	Phospho (ST)	1	1	0	1085.51	41.9282	2	.000000000000003000000000.	4.75472	0.00409037	1.07072	38.9663	44.9261	176.203	1.42981e-09	0.0159445	102.33	64.476	43	884	905	17.73	3090: Scan 4374 (rt=41.9282) [E:\Larissa\b0516p152_OvP\b0516p152_MS1_C4.RAW]	\\mascot2\inetpub\mascot\data/20120910/F017895.dat	239002	261077	296038	203724	226740	180731	262912	207932	166154	176318	193512	103273	235876	222376	194807	352807	210045	252658	333412	213138
p0546	MYL9_MOUSE	Myosin regulatory light polypeptide 9 OS=Mus musculus GN=Myl9 PE=1 SV=3	Myl9 p-S20 (z= 2)	Myl9 18 - 35	ATS^NVFAMFDQSQIQEFK	Phospho (ST)	1	1	0	1085.99	83.0736	2	.00030000000000000000.	7.20076	0.0115599	1.30509	0.452332	124.64	114.5	8.57929e-13	0.163377	134.06	49.4385	381	18	35	14.57	6243: Scan 8940 (rt=83.0736) [E:\Larissa\b0516p152_OvP\b0516p152_MS1_C4.RAW]	\\mascot2\inetpub\mascot\data/20120910/F017895.dat	433336	22790090	28383541	24641611	77076	87728	25206831	34537079	94294	34173792	32302120	1298379	1903890	128537	23264301	28983779	79411	35416838	30492367	113301
p0547	EF1D_MOUSE	Elongation factor 1-delta OS=Mus musculus GN=Eef1d PE=1 SV=3	Eef1d p-S162 (z= 3)	Eef1d 145 - 173	GATPAEDDEDKDIDLFGS^DEEEEDKEAAR	Phospho (ST)	1	1	0	1092.78	46.7864	3	.0000000000000000003000000000000.	1.98107	0.0339888	0.984966	43.2574	49.8131	182.09	4.00304e-14	2.07304e-10	147.85	124.65	38	145	173	119.2	3508: Scan 4929 (rt=46.7864) [E:\Larissa\b0516p152_OvP\b0516p152_MS1_C4.RAW]	\\mascot2\inetpub\mascot\data/20120910/F017895.dat	1206633	902814	1131101	444752	1251215	735015	1128687	717744	1041997	1312879	948810	767049	1253887	946851	834972	941513	1081698	1123006	1925778	1087227
p0548	ITSN2_MOUSE	Intersectin-2 OS=Mus musculus GN=Itsn2 PE=1 SV=2	Itsn2 p-S843 (z= 2)	Itsn2 836 - 856	TVSPGSVS^PIHGQGQAVENLK	Phospho (ST)	1	1	0	1093.04	37.9603	2	.00000000300000000000000.	1.46464	1.46464	1.46464	37.9603	37.9603	73.78	8.83654e-07	8.83654e-07	73.78	73.78	1	836	856	6.68	2725: Scan 3916 (rt=37.9603) [E:\Larissa\b0516p152_OvP\b0516p152_MS1_C4.RAW]	\\mascot2\inetpub\mascot\data/20120910/F017895.dat	66890	58063	57155	36815	43756	42568	27941	47915	47550	65985	39547	21944	70113	1	58956	73040	40488	61965	59066	49256
p0549	DDX54_MOUSE	ATP-dependent RNA helicase DDX54 OS=Mus musculus GN=Ddx54 PE=1 SV=1	Ddx54 p-S74 (z= 2)	Ddx54 63 - 81	ALPSFPTSECVS^DVEPDTR	Phospho (ST)	1	1	0	1093.97	55.357	2	.000000000000300000000.	2.95968	0.0858097	1.01841	51.8075	57.6027	24.8633	2.63283e-08	0.0655245	89.22	51.0652	46	63	81	39.34	4254: Scan 5916 (rt=55.357) [E:\Larissa\b0516p152_OvP\b0516p152_MS1_C4.RAW]	\\mascot2\inetpub\mascot\data/20120910/F017895.dat	708676	642007	602881	506284	631239	651693	613477	564551	790591	811189	913985	778956	752195	951935	601818	945498	698366	676875	678619	718156
p0550	MYL9_MOUSE	Myosin regulatory light polypeptide 9 OS=Mus musculus GN=Myl9 PE=1 SV=3	Myl9 p-S20 (z= 2) + Oxi	Myl9 18 - 35	ATS^NVFAMFDQSQIQEFK	Oxidation (M); Phospho (ST)	1	1	0	1093.98	70.0209	2	.00030000200000000000.	7.46304	0.0258263	1.30918	0.266413	124.076	114.5	7.5054e-09	0.113888	94.7	48.9024	72	18	35	6.14	5427: Scan 7566 (rt=70.0209) [E:\Larissa\b0516p152_OvP\b0516p152_MS1_C4.RAW]	\\mascot2\inetpub\mascot\data/20120910/F017895.dat	3191099	1882119	2489191	2576274	2531937	3131972	2527411	3032594	3801444	3608464	4087945	5516427	2621549	2077787	1777812	2654890	3865046	3339764	3199908	3247635
p0551	MAP1B_MOUSE	Microtubule-associated protein 1B OS=Mus musculus GN=Map1b PE=1 SV=2	Map1b p-S1497 (z= 2)	Map1b 1491 - 1510	KLGGDVS^PTQIDVSQFGSFK	Phospho (ST)	1	1	0	1095.53	60.6473	2	.0000000300000000000000.	4.69728	0.0377454	1.26602	56.9944	62.6861	826.38	1.667e-11	0.0540286	121.36	81.194	48	1491	1510	29.24	4707: Scan 6523 (rt=60.6473) [E:\Larissa\b0516p152_OvP\b0516p152_MS1_C4.RAW]	\\mascot2\inetpub\mascot\data/20120910/F017895.dat	694106	428143	422729	159689	552324	396100	344217	506804	442579	491441	373654	262455	542751	499176	467962	800915	539647	515418	382168	415284
p0552	ARHG2_MOUSE	Rho guanine nucleotide exchange factor 2 OS=Mus musculus GN=Arhgef2 PE=1 SV=4	Arhgef2 p-S151 (z= 2)	Arhgef2 149 - 168	SVS^TTNIAGHFNDESPLGLR	Phospho (ST)	1	1	0	1098.01	57.577	2	.0003000000000000000000.	7.35383	0.0491556	1.60038	53.9954	59.8055	80.5033	7.31102e-10	0.00185778	105.4	76.0553	36	149	168	9.39	4450: Scan 6173 (rt=57.577) [E:\Larissa\b0516p152_OvP\b0516p152_MS1_C4.RAW]	\\mascot2\inetpub\mascot\data/20120910/F017895.dat	233405	263190	383671	165292	204349	170996	200346	296042	212152	299750	299462	204978	337479	229141	259460	378072	335617	222668	279245	270226
p0553	VIME_MOUSE	Vimentin OS=Mus musculus GN=Vim PE=1 SV=3	Vim p-S83 (z= 2)	Vim 79 - 97	LLQDS^VDFSLADAINTEFK	Phospho (ST)	1	1	0	1103.52	119.552	2	.000003000000000000000.	7.07881	0.0948398	1.25247	82.9798	119.552	528.067	3.89068e-10	0.134658	107.66	44.4629	34	79	97	58.52	7389: Scan 12230 (rt=119.552) [E:\Larissa\b0516p152_OvP\b0516p152_MS1_C4.RAW]	\\mascot2\inetpub\mascot\data/20120910/F017895.dat	27741	13941	10820	1	42462	26055	45851	8423	27671	11109	7324	55022	27825	40748	6128	46411	44351	20068	1	50545
p0554	CE170_MOUSE	Centrosomal protein of 170 kDa OS=Mus musculus GN=Cep170 PE=1 SV=2	Cep170 p-S443 (z= 2)	Cep170 441 - 459	QKS^EEPSVSLPFLQTALLR	Gln->pyro-Glu (N-term Q); Phospho (ST)	1	1	0	1103.56	89.4099	2	.100300000000000000000.	3.79802	0.0113462	1.04693	85.8725	91.0413	249.52	6.18749e-11	0.000921875	114.03	70.72	47	441	459	42.43	6556: Scan 9562 (rt=89.4099) [E:\Larissa\b0516p152_OvP\b0516p152_MS1_C4.RAW]	\\mascot2\inetpub\mascot\data/20120910/F017895.dat	332653	190375	238914	1	285409	228342	222446	284617	245531	1	351764	326271	467022	479591	1	480155	478186	375602	315940	357177
p0555	DUS6_MOUSE	Dual specificity protein phosphatase 6 OS=Mus musculus GN=Dusp6 PE=1 SV=1	Dusp6 p-S331 (z= 2)	Dusp6 328 - 345	SNIS^PNFNFMGQLLDFER	Phospho (ST)	1	1	0	1105	97.6295	2	.00003000000000000000.	7.61953	0.0106512	1.52688	94.0377	98.9434	108.1	3.62423e-10	0.00154091	108.1	80.7077	48	328	345	18.24	6895: Scan 10326 (rt=97.6295) [E:\Larissa\b0516p152_OvP\b0516p152_MS1_C4.RAW]	\\mascot2\inetpub\mascot\data/20120910/F017895.dat	682034	309581	1	1	478498	301337	209802	1	291920	1	1	443372	761715	1	1	1211045	404171	459427	1	539524
p0556	1433Z_MOUSE	14-3-3 protein zeta/delta OS=Mus musculus GN=Ywhaz PE=1 SV=1	Ywhaz p-S207 (z= 2)	Ywhaz 194 - 212	TAFDEAIAELDTLS^EESYK	Phospho (ST)	1	1	0	1106.48	77.3789	2	.000000000000003000000.	5.28865	0.121583	1.49018	73.3608	79.0193	47.152	1.10112e-06	0.198081	73.18	42.0784	25	194	212	20.35	5925: Scan 8354 (rt=77.3789) [E:\Larissa\b0516p152_OvP\b0516p152_MS1_C4.RAW]	\\mascot2\inetpub\mascot\data/20120910/F017895.dat	199372	163247	271009	81596	234704	161906	245417	186286	145718	180458	225510	113976	207253	256296	121558	308098	196114	204866	164522	173569
p0557	GNL3_MOUSE	Guanine nucleotide-binding protein-like 3 OS=Mus musculus GN=Gnl3 PE=1 SV=2	Gnl3 p-S505 (z= 2)	Gnl3 503 - 523	ELS^PEQSTAGKPSDGSSALDR	Phospho (ST)	1	1	0	1106.5	25.2597	2	.00030000000000000000000.	7.21673	0.0026142	1.29756	23.0284	29.4625	43.51	1.41886e-06	0.0168039	72.46	42.323	47	503	523	21.84	1549: Scan 2448 (rt=25.2597) [E:\Larissa\b0516p152_OvP\b0516p152_MS1_C4.RAW]	\\mascot2\inetpub\mascot\data/20120910/F017895.dat	319761	265115	296410	146430	188055	197046	285782	166303	175240	186319	204949	96294	359451	364989	262268	369456	271677	394234	323448	298264
p0558	SRRM2_MOUSE	Serine/arginine repetitive matrix protein 2 OS=Mus musculus GN=Srrm2 PE=1 SV=3	Srrm2 p-S2404 (z= 3)	Srrm2 2386 - 2415	MVQASSQSLLPPAQDRPRS^PVPSAFSDQSR	Phospho (ST)	1	1	0	1107.2	48.6592	3	.00000000000000000003000000000000.	6.90487	0.0542069	1.03012	45.1533	51.0875	1029.39	3.21815e-06	0.198444	69.48	34.003	37	2386	2415	15.26	3664: Scan 5143 (rt=48.6592) [E:\Larissa\b0516p152_OvP\b0516p152_MS1_C4.RAW]	\\mascot2\inetpub\mascot\data/20120910/F017895.dat	74693	297267	524010	172969	398403	147960	135572	270637	216306	346590	215678	201545	731926	516142	511493	817107	343016	418752	297375	364586
p0559	ESYT2_MOUSE	Extended synaptotagmin-2 OS=Mus musculus GN=Esyt2 PE=1 SV=1	Esyt2 p-S682 (z= 2)	Esyt2 675 - 694	EPTPSIAS^DISLPIATQELR	Phospho (ST)	1	1	0	1109.56	76.6143	2	.0000000030000000000000.	7.88344	0.0271047	1.58276	72.9042	78.1402	156.58	9.4438e-07	0.0938133	73.16	36.8656	43	675	694	22.71	5880: Scan 8274 (rt=76.6143) [E:\Larissa\b0516p152_OvP\b0516p152_MS1_C4.RAW]	\\mascot2\inetpub\mascot\data/20120910/F017895.dat	333934	1	291327	176548	225055	236642	407988	230417	316581	226864	390338	200133	13060	365483	215849	466557	309789	277253	345265	260475
p0560	MAP1B_MOUSE	Microtubule-associated protein 1B OS=Mus musculus GN=Map1b PE=1 SV=2	Map1b p-S1395 (z= 2)	Map1b 1395 - 1414	S^PPLLGSESPYEDFLSADSK	Phospho (ST)	1	1	0	1110	72.5737	2	.0300000000000000000000.	6.56798	0.0146905	1.3617	68.8227	74.3053	955.433	4.3077e-11	0.0482719	117.89	64.0485	40	1395	1414	32.45	5602: Scan 7841 (rt=72.5737) [E:\Larissa\b0516p152_OvP\b0516p152_MS1_C4.RAW]	\\mascot2\inetpub\mascot\data/20120910/F017895.dat	504307	418394	386926	344026	492668	362051	440204	362592	317180	60945	300005	210566	119812	499669	51704	606405	431330	499817	445096	409867
p0561	CTNA1_MOUSE	Catenin alpha-1 OS=Mus musculus GN=Ctnna1 PE=1 SV=1	Ctnna1 p-T654 p-S655 (z= 2)	Ctnna1 652 - 670	SRT^S^VQTEDDQLIAGQSAR	2 Phospho (ST)	1	1	0	1111.48	34.2268	2	.000330000000000000000.	6.76692	0.132714	1.50142	31.2205	37.8	219.81	9.56943e-09	5.67138e-05	93.78	74.0906	16	652	670	11.17	2387: Scan 3484 (rt=34.2268) [E:\Larissa\b0516p152_OvP\b0516p152_MS1_C4.RAW]	\\mascot2\inetpub\mascot\data/20120910/F017895.dat	103706	87609	10252	99721	76755	59973	103335	73022	112070	118142	129616	84674	72459	46212	82930	93738	79662	81719	101890	73985
p0562	PURB_MOUSE	Transcriptional activator protein Pur-beta OS=Mus musculus GN=Purb PE=1 SV=3	Purb p-S113 (z= 3)	Purb 97 - 128	DSLGDFIEHYAQLGPSS^PEQLAAGAEEGGGPR	Phospho (ST)	1	1	0	1112.5	79.8239	3	.0000000000000000030000000000000000.	5.39394	0.033656	1.33135	76.0694	81.4758	47.4833	1.05874e-07	0.0284751	84.79	51.3954	46	97	128	10.19	6077: Scan 8614 (rt=79.8239) [E:\Larissa\b0516p152_OvP\b0516p152_MS1_C4.RAW]	\\mascot2\inetpub\mascot\data/20120910/F017895.dat	427809	328961	449164	1	385440	251089	305422	254553	330907	307960	288637	387911	456254	390459	294205	426571	377640	312204	263398	323381
p0563	YBOX1_MOUSE	Nuclease-sensitive element-binding protein 1 OS=Mus musculus GN=Ybx1 PE=1 SV=3	Ybx1 p-S172 (z= 3)	Ybx1 155 - 183	NYQQNYQNSESGEKNEGS^ESAPEGQAQQR	Phospho (ST)	1	1	0	1113.13	17.9308	3	.0000000000000000003000000000000.	1.89163	0.0865636	1.19757	15.5692	23.3322	52.5033	4.79633e-07	0.000754484	77.6	59.1089	46	155	183	7.8	871: Scan 1594 (rt=17.9308) [E:\Larissa\b0516p152_OvP\b0516p152_MS1_C4.RAW]	\\mascot2\inetpub\mascot\data/20120910/F017895.dat	1	119755	206854	189228	188468	147351	186439	149679	129628	161131	260065	219045	185685	215299	152197	186627	177323	194615	187375	205063
p0564	CYTSB_MOUSE	Cytospin-B OS=Mus musculus GN=Specc1 PE=1 SV=2	Specc1 p-S360 (z= 2)	Specc1 354 - 375	GSPTGSS^PNNASELSLASLTEK	Phospho (ST)	1	1	0	1114.01	57.4912	2	.000000030000000000000000.	1.90112	0.118559	1.00153	53.8077	59.7711	242.45	1.68652e-08	0.00912388	91.45	57.0261	28	354	375	13.37	4443: Scan 6163 (rt=57.4912) [E:\Larissa\b0516p152_OvP\b0516p152_MS1_C4.RAW]	\\mascot2\inetpub\mascot\data/20120910/F017895.dat	229263	133792	231984	234811	250323	233140	227925	258052	216859	287122	318229	164943	175700	165622	170750	190398	254290	188290	207937	197190
p0565	RCAS1_MOUSE	Receptor-binding cancer antigen expressed on SiSo cells OS=Mus musculus GN=Ebag9 PE=1 SV=2	Ebag9 p-S36 (z= 2)	Ebag9 34 - 53	KLS^GDQITLPTTVDYSSVPK	Phospho (ST)	1	1	0	1115.06	56.4996	2	.0003000000000000000000.	6.48457	0.0215849	1.06728	52.9818	58.5944	36.9633	5.69395e-06	0.00850054	65.75	43.1947	32	34	53	37.26	4353: Scan 6048 (rt=56.4996) [E:\Larissa\b0516p152_OvP\b0516p152_MS1_C4.RAW]	\\mascot2\inetpub\mascot\data/20120910/F017895.dat	188969	1	165263	122182	181253	116933	185211	173619	177047	171741	194465	193925	132411	161342	161650	213914	160533	112967	162836	180338
p0566	LIMA1_MOUSE	LIM domain and actin-binding protein 1 OS=Mus musculus GN=Lima1 PE=1 SV=3	Lima1 p-S488 (z= 3)	Lima1 467 - 498	SDNEETLGRPAQPPNAGESPHS^PGVEDAPIAK	Phospho (ST)	1	1	0	1116.52	34.7014	3	.0000000000000000000000300000000000.	7.41403	0.0248578	1.34992	31.6362	38.1646	82.64	5.23295e-07	0.000551331	78.05	54.1206	50	467	498	15.02	2429: Sum of 2 scans in range 3538 (rt=34.7014) to 3570 (rt=34.9773) [E:\Larissa\b0516p152_OvP\b0516p152_MS1_C4.RAW]	\\mascot2\inetpub\mascot\data/20120910/F017895.dat	1497897	1358931	1	762155	1809034	1149922	1589199	1277011	1787667	1927913	2430056	1814535	1792861	85955	1874034	1533096	1975064	1824347	1904764	1886942
p0567	ZFAN5_MOUSE	AN1-type zinc finger protein 5 OS=Mus musculus GN=Zfand5 PE=1 SV=1	Zfand5 p-S48 (z= 2)	Zfand5 47 - 68	MS^PMGTASGSNSPTSDSASVQR	Phospho (ST)	1	1	0	1117.96	28.0538	2	.003000000000000000000000.	1.93115	0.31963	1.22565	25.906	32.0534	120.54	7.8678e-14	1.14362e-05	144.03	107.126	7	47	68	41.78	1810: Scan 2772 (rt=28.0538) [E:\Larissa\b0516p152_OvP\b0516p152_MS1_C4.RAW]	\\mascot2\inetpub\mascot\data/20120910/F017895.dat	1	58144	1	61136	62671	44362	45179	58154	36143	63004	43478	27707	93878	109674	16199	113376	46284	82443	66190	69890
p0568	CTNA1_MOUSE	Catenin alpha-1 OS=Mus musculus GN=Ctnna1 PE=1 SV=1	Ctnna1 p-S641 (z= 2)	Ctnna1 634 - 651	TPEELDDS^DFETEDFDVR	Phospho (ST)	1	1	0	1119.94	60.4453	2	.00000000300000000000.	2.51287	0.0104913	1.1204	56.588	62.5105	206.72	5.97541e-12	0.0139156	123.85	78.5402	48	634	651	45.55	4689: Scan 6500 (rt=60.4453) [E:\Larissa\b0516p152_OvP\b0516p152_MS1_C4.RAW]	\\mascot2\inetpub\mascot\data/20120910/F017895.dat	1551291	1020136	1201315	722696	1441049	1415533	1741036	1189843	1934033	1638825	2246651	1699969	1166953	1221668	963896	1406699	1373954	1238971	1155234	1120673
p0569	BORG5_MOUSE	Cdc42 effector protein 1 OS=Mus musculus GN=Cdc42ep1 PE=1 SV=1	Cdc42ep1 p-S121 (z= 2)	Cdc42ep1 118 - 137	NAIS^LPQLNQATYDSLVMGK	Phospho (ST)	1	1	0	1122.05	77.2337	2	.0000300000000000000000.	6.21015	0.0359358	1.32082	73.6677	78.9222	80.6933	8.81282e-10	0.0966586	104.36	55.98	40	118	137	62.72	5917: Sum of 2 scans in range 8339 (rt=77.2337) to 8351 (rt=77.3531) [E:\Larissa\b0516p152_OvP\b0516p152_MS1_C4.RAW]	\\mascot2\inetpub\mascot\data/20120910/F017895.dat	407928	368691	499152	1	393612	290086	316682	409701	301184	476015	436823	500037	468089	535633	376451	710319	410371	398147	376171	489933
p0570	MYL9_MOUSE	Myosin regulatory light polypeptide 9 OS=Mus musculus GN=Myl9 PE=1 SV=3	Myl9 p-T19 p-S20 (z= 2)	Myl9 18 - 35	AT^S^NVFAMFDQSQIQEFK	2 Phospho (ST)	1	1	0	1125.97	90.2703	2	.00330000000000000000.	6.30986	0.00156268	1.19465	75.7884	120.784	114.5	4.18095e-09	0.0486596	96.83	55.0665	316	18	35	71.52	6589: Scan 9640 (rt=90.2703) [E:\Larissa\b0516p152_OvP\b0516p152_MS1_C4.RAW]	\\mascot2\inetpub\mascot\data/20120910/F017895.dat	74335	98809	227642	82493	115202	77508	80972	55567	67923	244508	141208	67691	62625	47603	259177	48451	75837	114129	63373	99789
p0571	MYL9_MOUSE	Myosin regulatory light polypeptide 9 OS=Mus musculus GN=Myl9 PE=1 SV=3	Myl9 p-T19 p-S20 (z= 2) + Oxi	Myl9 18 - 35	AT^S^NVFAMFDQSQIQEFK	Oxidation (M); 2 Phospho (ST)	1	1	0	1133.97	74.307	2	.00330000200000000000.	7.62024	0.0587205	1.51546	70.2365	84.4835	114.5	4.7348e-09	0.000367834	96.08	74.0212	51	18	35	72.81	5722: Scan 8029 (rt=74.307) [E:\Larissa\b0516p152_OvP\b0516p152_MS1_C4.RAW]	\\mascot2\inetpub\mascot\data/20120910/F017895.dat	946688	568011	959021	925872	954865	798236	726074	920785	1184536	2128417	1529195	1439282	479555	399343	411647	363631	777686	559295	541713	857300
p0572	TIF1B_MOUSE	Transcription intermediary factor 1-beta OS=Mus musculus GN=Trim28 PE=1 SV=3	Trim28 p-S50 (z= 3)	Trim28 36 - 70	RPAASSAAAASAAAS^SPAGGGGEAQELLEHCGVCR	Phospho (ST)	1	1	0	1135.51	46.2339	3	.0000000000000003000000000000000000000.	6.91973	0.105494	1.48409	42.4425	48.9095	77.16	1.67762e-10	7.54718e-06	113.01	82.2679	47	36	70	11.88	3468: Scan 4868 (rt=46.2339) [E:\Larissa\b0516p152_OvP\b0516p152_MS1_C4.RAW]	\\mascot2\inetpub\mascot\data/20120910/F017895.dat	723841	849716	643453	609289	808263	409192	513143	625017	397954	614365	521712	254487	563147	556759	815331	67272	596422	845285	750775	585716
p0573	KAPCA_MOUSE	cAMP-dependent protein kinase catalytic subunit alpha OS=Mus musculus GN=Prkaca PE=1 SV=3	Prkaca p-T198 (z= 2)	Prkaca 196 - 214	TWT^LCGTPEYLAPEIILSK	Phospho (ST)	1	1	0	1136.56	86.1171	2	.000300000000000000000.	8.06478	0.036964	1.63018	82.4401	87.5508	32.7533	2.87973e-08	0.0200148	88.46	58.3369	51	196	214	18.63	6400: Scan 9242 (rt=86.1171) [E:\Larissa\b0516p152_OvP\b0516p152_MS1_C4.RAW]	\\mascot2\inetpub\mascot\data/20120910/F017895.dat	1764801	1043050	209599	1	2135218	1345064	1777989	1603918	1252721	2172344	1248767	1289982	1725121	1733002	1	2602415	1787535	1684925	1692704	2792262
p0574	OSTP_MOUSE	Osteopontin OS=Mus musculus GN=Spp1 PE=1 SV=1	Spp1 p-S61 p-S62 (z= 2)	Spp1 51 - 69	QNLLAPQNAVS^S^EEKDDFK	Gln->pyro-Glu (N-term Q); 2 Phospho (ST)	1	1	0	1138.48	59.2674	2	.100000000003300000000.	4.86465	0.0222839	1.09531	55.829	61.4115	56.1533	1.9211e-05	0.0925063	60.81	29.9659	39	51	69	60.81	4585: Scan 6364 (rt=59.2674) [E:\Larissa\b0516p152_OvP\b0516p152_MS1_C4.RAW]	\\mascot2\inetpub\mascot\data/20120910/F017895.dat	331123	541956	626367	582795	451346	600589	577356	488563	162426	236494	292140	205386	561327	987409	689430	658848	495180	708279	490509	426323
p0575	BAG3_MOUSE	BAG family molecular chaperone regulator 3 OS=Mus musculus GN=Bag3 PE=1 SV=2	Bag3 p-S179 (z= 2)	Bag3 177 - 199	SQS^PAASDCSSSSSSASLPSSGR	Phospho (ST)	1	1	0	1140.46	19.1945	2	.0003000000000000000000000.	2.02076	0.090019	1.10922	17.2292	23.8151	208.22	3.88429e-11	0.01655	116.86	77.7559	46	177	199	10.15	989: Scan 1744 (rt=19.1945) [E:\Larissa\b0516p152_OvP\b0516p152_MS1_C4.RAW]	\\mascot2\inetpub\mascot\data/20120910/F017895.dat	1	224311	254102	337917	233798	221749	265091	314136	230953	303123	317715	1	277256	291226	356266	254974	236869	300217	317082	303612
p0576	CAC1H_MOUSE		CAC1H p-T1185 p-S1190 p-T1196 (z= 3)	CAC1H 1170 - 1200	GSTDDEAEDSRPNSGT^HPGAS^PGPRAT^PLRRPGPRAT^	3 Phospho (ST)	1	1	0.0089606	1143.47	57.8015	3	.000000000000000030000300000300000.	0.940812	0.687556	0.814184	57.8015	58.5381	11.45	0.0886222	1.00573	24.91	18.18	2	1170	1200	19.22	4465: Scan 6197 (rt=57.8015) [E:\Larissa\b0516p152_OvP\b0516p152_MS1_C4.RAW]	\\mascot2\inetpub\mascot\data/20120910/F017895.dat	1	193790	1	1	1	1	1	1	1	1	1	1	1	1	1	190096	1	1	1	1
p0577	SRRM2_MOUSE	Serine/arginine repetitive matrix protein 2 OS=Mus musculus GN=Srrm2 PE=1 SV=3	Srrm2 p-S1269 (z= 2)	Srrm2 1253 - 1273	AAETPAVASCWSGPQVS^PEHK	Phospho (ST)	1	1	0	1145.01	40.4965	2	.00000000000000000300000.	1.92123	0.0018383	0.930121	37.4095	43.5862	1089.39	7.60003e-09	7.83076e-05	95.03	68.515	48	1253	1273	48.01	2961: Scan 4209 (rt=40.4965) [E:\Larissa\b0516p152_OvP\b0516p152_MS1_C4.RAW]	\\mascot2\inetpub\mascot\data/20120910/F017895.dat	889281	784394	874269	562902	806660	554090	583887	661620	570003	792519	538451	344627	1234623	1149256	859394	1095130	731982	1108045	1122173	832483
p0578	SQSTM_MOUSE	Sequestosome-1 OS=Mus musculus GN=Sqstm1 PE=1 SV=1	Sqstm1 p-S334 (z= 3)	Sqstm1 316 - 346	IALESVGQPEEQMESGNCS^GGDDDWTHLSSK	Phospho (ST)	1	1	0	1148.48	56.7036	3	.000000000000000000030000000000000.	7.61422	0.0142831	1.17539	52.9592	58.8207	119.08	7.35024e-07	0.00402474	75.52	49.339	48	316	346	27.65	4373: Scan 6072 (rt=56.7036) [E:\Larissa\b0516p152_OvP\b0516p152_MS1_C4.RAW]	\\mascot2\inetpub\mascot\data/20120910/F017895.dat	1014781	11785	739515	626459	1336123	915161	1095848	921060	1021691	1466031	1322452	1238493	1313649	1490960	1143430	1326610	1664570	1409772	1172097	1470542
p0579	NPM_MOUSE	Nucleophosmin OS=Mus musculus GN=Npm1 PE=1 SV=1	Npm1 p-S125 (z= 3)	Npm1 104 - 134	CGSGPVHISGQHLVAVEEDAES^EDEDEEDVK	Phospho (ST)	1	1	0	1149.48	91.2343	3	.000000000000000000000030000000000.	8.04879	0.0234881	1.8703	0.358603	123.793	155.813	7.75969e-12	0.122495	125.88	46.8976	1138	104	134	83.18	6626: Scan 9730 (rt=91.2343) [E:\Larissa\b0516p152_OvP\b0516p152_MS1_C4.RAW]	\\mascot2\inetpub\mascot\data/20120910/F017895.dat	38132	51186	97289	25116	48770	25889	45795	19909	16065	28829	54082	19752	90173	99058	72623	54980	26902	50645	31369	50723
p0580	MK01_MOUSE	Mitogen-activated protein kinase 1 OS=Mus musculus GN=Mapk1 PE=1 SV=3	Mapk1 p-T183 p-Y185 (z= 2)	Mapk1 171 - 189	VADPDHDHTGFLT^EY^VATR	Phospho (ST); Phospho (Y)	1	1	0	1152.47	45.7786	2	.000000000000030400000.	4.05363	0.119547	1.39509	43.3571	48.1425	44.9966	0.000118647	0.0478174	52.18	35.9922	9	171	189	14.81	3432: Scan 4817 (rt=45.7786) [E:\Larissa\b0516p152_OvP\b0516p152_MS1_C4.RAW]	\\mascot2\inetpub\mascot\data/20120910/F017895.dat	462531	358087	247863	224864	291397	209645	186184	178111	369067	344298	311833	234743	234709	248758	218949	77927	244827	231858	228258	167766
p0581	SSRA_MOUSE	Translocon-associated protein subunit alpha OS=Mus musculus GN=Ssr1 PE=1 SV=1	Ssr1 p-S268 (z= 3)	Ssr1 241 - 270	VEMGTSSQNDVDMSWIPQETLNQINKAS^PR	Phospho (ST)	1	1	0	1152.53	70.4867	3	.00000000000000000000000000003000.	7.14227	0.065527	1.14919	65.5798	124.058	61.01	1.67303e-09	0.093901	103.37	50.4687	93	241	270	39.69	5457: Scan 7616 (rt=70.4867) [E:\Larissa\b0516p152_OvP\b0516p152_MS1_C4.RAW]	\\mascot2\inetpub\mascot\data/20120910/F017895.dat	1956358	1430532	1862262	1979752	1950856	1359469	1751530	2247437	2162881	2649626	2971639	2608212	1848280	554577	1884658	1698563	2053851	1829851	1897865	2310450
p0582	ZCH24_MOUSE	Zinc finger CCHC domain-containing protein 24 OS=Mus musculus GN=Zcchc24 PE=2 SV=1	Zcchc24 p-S93 (z= 3)	Zcchc24 91 - 122	NAS^PYGSLNNIADGLSSLTEHFSDLTLTSEAR	Phospho (ST)	1	1	0	1154.21	101.974	3	.0003000000000000000000000000000000.	7.14691	0.0372776	1.57039	99.065	103.604	119.293	1.5644e-13	1.58834e-05	142.74	103.072	41	91	122	22.35	7045: Scan 10718 (rt=101.974) [E:\Larissa\b0516p152_OvP\b0516p152_MS1_C4.RAW]	\\mascot2\inetpub\mascot\data/20120910/F017895.dat	223361	56414	5713	24111	172671	94524	206364	35591	94379	1	9501	224353	15436	311098	18631	15535	168300	1	12066	259158
p0583	SSRA_MOUSE	Translocon-associated protein subunit alpha OS=Mus musculus GN=Ssr1 PE=1 SV=1	Ssr1 p-S268 (z= 3) + Oxi	Ssr1 241 - 270	VEMGTSSQNDVDMSWIPQETLNQINKAS^PR	Oxidation (M); Phospho (ST)	1	1	0	1157.86	61.8609	3	.00020000000000000000000000003000.	7.70208	0.0645744	1.23903	57.8736	68.7099	61.01	1.79324e-08	0.141508	93.25	59.2507	87	241	270	36.33	4805: Scan 6661 (rt=61.8609) [E:\Larissa\b0516p152_OvP\b0516p152_MS1_C4.RAW]	\\mascot2\inetpub\mascot\data/20120910/F017895.dat	219230	97688	164119	207217	223996	276214	332339	218016	361216	352631	416899	541066	112095	155330	1	125407	370644	203604	291562	385488
p0584	NUCKS_MOUSE	Nuclear ubiquitous casein and cyclin-dependent kinases substrate OS=Mus musculus GN=Nucks1 PE=1 SV=1	Nucks1 p-S19 (z= 2)	Nucks1 10 - 28	VVDYSQFQES^DDADEDYGR	Phospho (ST)	1	1	0	1159.45	42.0246	2	.000000000030000000000.	5.40765	0.0739405	1.02555	38.3824	46.4108	346.653	6.95605e-08	0.000132462	83.16	59.2333	58	10	28	39.18	3099: Scan 4385 (rt=42.0246) [E:\Larissa\b0516p152_OvP\b0516p152_MS1_C4.RAW]	\\mascot2\inetpub\mascot\data/20120910/F017895.dat	1237198	1052613	940578	1410581	1091803	1279570	1670875	1400893	1371987	1118731	1433221	927024	97834	1081595	786984	1041750	1187125	1359326	1665490	1257134
p0585	KGP1_MOUSE	cGMP-dependent protein kinase 1 OS=Mus musculus GN=Prkg1 PE=1 SV=1	Prkg1 p-T517 (z= 2)	Prkg1 515 - 533	TWT^FCGTPEYVAPEIILNK	Phospho (ST)	1	1	0	1160.05	79.3393	2	.000300000000000000000.	7.48063	0.0809294	1.55083	75.7494	80.9519	23.7733	1.29809e-07	0.00935778	82.66	49.1135	34	515	533	10.64	6043: Scan 8560 (rt=79.3393) [E:\Larissa\b0516p152_OvP\b0516p152_MS1_C4.RAW]	\\mascot2\inetpub\mascot\data/20120910/F017895.dat	118974	41660	201286	17812	126853	65196	147343	160929	94877	251674	279142	108338	103506	86827	17571	143515	83883	71754	106720	154487
p0586	MAP1B_MOUSE	Microtubule-associated protein 1B OS=Mus musculus GN=Map1b PE=1 SV=2	Map1b p-S1293 (z= 2)	Map1b 1291 - 1311	SVS^PGVTQAVVEEHCASPEEK	Phospho (ST)	1	1	0	1160.52	36.3136	2	.00030000000000000000000.	6.17926	0.00845456	1.15089	30.1716	39.5745	826.38	8.17045e-09	0.00163881	95.11	61.1922	81	1291	1311	48.46	2573: Scan 3725 (rt=36.3136) [E:\Larissa\b0516p152_OvP\b0516p152_MS1_C4.RAW]	\\mascot2\inetpub\mascot\data/20120910/F017895.dat	115428	152501	170094	83022	97513	70078	87122	74988	111638	115399	110961	67730	200997	171304	156296	199932	113670	122854	151410	121145
p0587	DDX42_MOUSE	ATP-dependent RNA helicase DDX42 OS=Mus musculus GN=Ddx42 PE=1 SV=3	Ddx42 p-S109 p-S111 (z= 3)	Ddx42 100 - 129	QQFHSKPADS^DS^DDDPLEAFMAEVEDQAAR	Gln->pyro-Glu (N-term Q); 2 Phospho (ST)	1	1	0	1164.8	97.528	3	.10000000003030000000000000000000.	7.778	0.213261	1.55327	93.8882	99.0997	127.193	2.39425e-07	0.00457931	79.03	54.4309	47	100	129	25.91	6888: Scan 10315 (rt=97.528) [E:\Larissa\b0516p152_OvP\b0516p152_MS1_C4.RAW]	\\mascot2\inetpub\mascot\data/20120910/F017895.dat	149541	101592	1	1	136297	73991	146266	1	132018	1	1	184533	300465	8762	1	366983	111482	117327	1	118747
p0588	TBC15_MOUSE	TBC1 domain family member 15 OS=Mus musculus GN=Tbc1d15 PE=1 SV=1	Tbc1d15 p-S201 (z= 2)	Tbc1d15 201 - 220	S^LSQSFENLLDEPAYGLIQK	Phospho (ST)	1	1	0	1166.56	83.6169	2	.0300000000000000000000.	7.07105	0.00838368	1.4842	80.0739	85.1473	40.8333	2.27395e-09	0.00922748	100.64	69.7467	48	201	220	15.23	6277: Scan 8997 (rt=83.6169) [E:\Larissa\b0516p152_OvP\b0516p152_MS1_C4.RAW]	\\mascot2\inetpub\mascot\data/20120910/F017895.dat	412078	307197	485831	1	449869	328278	472126	367715	254101	556680	554743	485157	50702	412322	1	667789	532298	463303	438984	462402
p0589	ZYX_MOUSE	Zyxin OS=Mus musculus GN=Zyx PE=1 SV=2	Zyx p-S144 (z= 2)	Zyx 142 - 161	VCS^IDLEIDSLSSLLDDMTK	Phospho (ST)	1	1	0	1167.53	107.609	2	.0003000000000000000000.	1.85816	0.113511	1.10765	104.573	108.714	238.883	2.09048e-12	0.00632906	131.03	83.9034	38	142	161	94.32	7239: Scan 11252 (rt=107.609) [E:\Larissa\b0516p152_OvP\b0516p152_MS1_C4.RAW]	\\mascot2\inetpub\mascot\data/20120910/F017895.dat	515957	197050	1	1	132587	146466	178873	1	154133	1	1	85543	401127	415748	1	822148	33754	102982	1	183983
p0590	YAP1_MOUSE	Yorkie homolog OS=Mus musculus GN=Yap1 PE=1 SV=2	Yap1 p-S112 (z= 3)	Yap1 110 - 146	AHS^SPASLQLGAVSPGTLTASGVVSGPAAAPAAQHLR	Phospho (ST)	1	1	0	1172.27	61.077	3	.000300000000000000000000000000000000000.	2.00143	0.0476343	1.01443	57.2997	63.1817	205.62	3.70865e-11	9.87155e-06	115.53	89.2336	45	110	146	8.49	4741: Scan 6572 (rt=61.077) [E:\Larissa\b0516p152_OvP\b0516p152_MS1_C4.RAW]	\\mascot2\inetpub\mascot\data/20120910/F017895.dat	408498	252645	602193	162549	283517	176577	258967	351017	327062	535561	647620	705194	460599	400729	357392	612551	477970	390519	309379	517670
p0591	ACACA_MOUSE	Acetyl-CoA carboxylase 1 OS=Mus musculus GN=Acaca PE=1 SV=1	Acaca p-S23 p-S29 (z= 2)	Acaca 19 - 38	FIIGS^VSEDNS^EDEISNLVK	2 Phospho (ST)	1	1	0	1178.01	75.6717	2	.0000030000030000000000.	3.06284	0.00248034	1.18434	72.1737	77.3089	111.353	2.84843e-07	0.200248	79.31	36.8105	42	19	38	15.63	5819: Scan 8176 (rt=75.6717) [E:\Larissa\b0516p152_OvP\b0516p152_MS1_C4.RAW]	\\mascot2\inetpub\mascot\data/20120910/F017895.dat	207853	154476	207126	1	176146	172116	201349	205558	193522	243317	254863	199784	179498	195056	177816	209503	222920	210226	185703	204935
p0592	FKB15_MOUSE	FK506-binding protein 15 OS=Mus musculus GN=Fkbp15 PE=1 SV=2	Fkbp15 p-S310 (z= 3)	Fkbp15 305 - 339	DSAAPS^PIPASDSLSADPVVTPLPLPLKPGEPGLR	Phospho (ST)	1	1	0	1181.28	77.3614	3	.0000003000000000000000000000000000000.	5.82698	0.0999838	1.49876	73.7853	78.9496	86.8866	2.01098e-12	0.000274194	127.28	82.6202	47	305	339	34.13	5923: Scan 8352 (rt=77.3614) [E:\Larissa\b0516p152_OvP\b0516p152_MS1_C4.RAW]	\\mascot2\inetpub\mascot\data/20120910/F017895.dat	170703	149482	239039	1	249008	186002	262258	201092	218234	241154	336398	251388	269513	265188	200557	368635	334354	341357	262001	347761
p0593	RALY_MOUSE	RNA-binding protein Raly OS=Mus musculus GN=Raly PE=1 SV=3	Raly p-S270 (z= 2)	Raly 261 - 282	LPAPQEDTAS^EAGTPQGEVQTR	Phospho (ST)	1	1	0	1181.54	30.0371	2	.000000000030000000000000.	5.08228	0.00449727	1.36666	27.5643	33.9788	113.42	9.77511e-11	5.4068e-06	114.5	87.401	41	261	282	26.2	1993: Scan 3002 (rt=30.0371) [E:\Larissa\b0516p152_OvP\b0516p152_MS1_C4.RAW]	\\mascot2\inetpub\mascot\data/20120910/F017895.dat	207090	158625	1	145026	131506	138413	154194	122367	161020	207701	209622	114573	197741	167381	97769	138091	194683	199863	158979	214567
p0594	RAGP1_MOUSE	Ran GTPase-activating protein 1 OS=Mus musculus GN=Rangap1 PE=1 SV=2	Rangap1 p-S429 (z= 3)	Rangap1 415 - 447	KILDPNSGEPAPVLS^SPTPTDLSTFLSFPSPEK	Phospho (ST)	1	1	0	1183.59	82.947	3	.00000000000000030000000000000000000.	2.19824	0.0848965	1.14544	79.0345	84.1425	57.82	2.2357e-07	0.241743	79.81	37.4356	41	415	447	17.36	6234: Scan 8926 (rt=82.947) [E:\Larissa\b0516p152_OvP\b0516p152_MS1_C4.RAW]	\\mascot2\inetpub\mascot\data/20120910/F017895.dat	332748	232805	436030	1	495849	410932	370847	311138	207379	419927	436600	406914	184464	468874	306029	574451	648226	653841	560173	743190
p0595	PHLB2_MOUSE	Pleckstrin homology-like domain family B member 2 OS=Mus musculus GN=Phldb2 PE=1 SV=2	Phldb2 p-S486 (z= 2)	Phldb2 483 - 502	LQLS^DEESVFEDALVCPDAR	Phospho (ST)	1	1	0	1187.02	78.8999	2	.0000300000000000000000.	3.37871	0.00608613	1.33917	75.1689	80.448	579.093	1.55493e-08	0.00119894	91.93	69.9164	44	483	502	42.38	6015: Scan 8513 (rt=78.8999) [E:\Larissa\b0516p152_OvP\b0516p152_MS1_C4.RAW]	\\mascot2\inetpub\mascot\data/20120910/F017895.dat	917510	639155	752987	1	722121	551191	892587	797104	898514	785600	1114255	652212	694128	581611	577915	909885	549948	617442	608965	701028
p0596	NP1L4_MOUSE	Nucleosome assembly protein 1-like 4 OS=Mus musculus GN=Nap1l4 PE=1 SV=1	Nap1l4 p-S125 (z= 3)	Nap1l4 108 - 138	EFITGDVEPTDAESAWHS^ENEEEDKLAGDMK	Phospho (ST)	1	1	0	1187.17	59.7632	3	.000000000000000000300000000000000.	2.53966	0.010492	0.885818	55.7993	61.799	59.2	5.43548e-07	0.0850969	77.61	39.9571	48	108	138	36.19	4628: Scan 6421 (rt=59.7632) [E:\Larissa\b0516p152_OvP\b0516p152_MS1_C4.RAW]	\\mascot2\inetpub\mascot\data/20120910/F017895.dat	913719	593722	1046219	191538	1171420	432729	679189	487812	780690	934757	985411	1142112	1117822	1244243	693273	1212436	766965	787640	658257	801554
p0597	SRC8_MOUSE	Src substrate cortactin OS=Mus musculus GN=Cttn PE=1 SV=2	Cttn p-T401 p-S405 p-S407 (z= 3)	Cttn 399 - 428	KQT^PPAS^PS^PQPIEDRPPSSPIYEDAAPFKPS^	4 Phospho (ST)	1	1	0	1189.84	57.8375	3	.00030003030000000000300000000000.	3.22333	0.111042	1.32749	54.294	60.1097	101.065	7.76267e-06	0.0504635	65.95	41.1386	37	399	428	5.75	4468: Scan 6201 (rt=57.8375) [E:\Larissa\b0516p152_OvP\b0516p152_MS1_C4.RAW]	\\mascot2\inetpub\mascot\data/20120910/F017895.dat	400657	315992	379038	221649	429849	346552	566036	398771	414018	386755	529892	339554	347521	328937	359728	324380	372094	368837	338800	358537
p0598	RLA0_MOUSE	60S acidic ribosomal protein P0 OS=Mus musculus GN=Rplp0 PE=1 SV=3	Rplp0 p-S304 p-S307 (z= 2)	Rplp0 298 - 317	AEAKEES^EES^DEDMGFGLFD	2 Phospho (ST)	1	1	0	1197.92	78.874	2	.0000000300300000000000.	7.7312	0.0180259	1.32905	73.7792	124.055	79.8	2.1782e-06	0.0539807	65.07	33.2151	125	298	317	61.42	6013: Scan 8510 (rt=78.874) [E:\Larissa\b0516p152_OvP\b0516p152_MS1_C4.RAW]	\\mascot2\inetpub\mascot\data/20120910/F017895.dat	6243515	5671820	6960243	5333330	6701607	5711785	8581105	6178829	5248853	6103433	7141665	4117616	6467098	6494311	5420477	7149828	6373569	7239019	6869067	6177488
p0599	NFIX_MOUSE	Nuclear factor 1 X-type OS=Mus musculus GN=Nfix PE=1 SV=2	Nfix p-S284 (z= 2)	Nfix 280 - 300	SIDDS^EMESPVDDVFYPGTGR	Phospho (ST)	1	1	0	1198.49	68.1308	2	.00000300000000000000000.	5.21755	0.0986757	1.31494	64.5081	70.1033	143.203	7.86532e-06	0.113147	63.27	39.0407	42	280	300	6.72	5292: Scan 7360 (rt=68.1308) [E:\Larissa\b0516p152_OvP\b0516p152_MS1_C4.RAW]	\\mascot2\inetpub\mascot\data/20120910/F017895.dat	252340	187040	269107	18599	193895	172685	313359	238991	220548	240018	365090	189455	297530	287343	197353	306070	245419	225598	234059	253346
p0600	LS14A_MOUSE	Protein LSM14 homolog A OS=Mus musculus GN=Lsm14a PE=1 SV=1	Lsm14a p-S192 (z= 2)	Lsm14a 192 - 214	S^PTMEQAVQTASAHLPAPAPVGR	Phospho (ST)	1	1	0	1198.57	60.5602	2	.0300000000000000000000000.	2.48349	0.0215715	0.959292	57.0865	62.6524	200.16	2.48261e-07	0.179916	80.46	46.5021	29	192	214	5.6	4699: Scan 6513 (rt=60.5602) [E:\Larissa\b0516p152_OvP\b0516p152_MS1_C4.RAW]	\\mascot2\inetpub\mascot\data/20120910/F017895.dat	313442	279254	314627	219690	249377	172057	250862	243876	118342	195547	201310	60449	327435	295724	231440	521023	234838	251190	229800	221491
p0601	NOC2L_MOUSE	Nucleolar complex protein 2 homolog OS=Mus musculus GN=Noc2l PE=1 SV=2	Noc2l p-S673 p-S674 (z= 2)	Noc2l 667 - 685	DLFELDS^S^EGEDSTDFFER	2 Phospho (ST)	1	1	0	1199.44	87.9457	2	.000000033000000000000.	6.94543	0.0813393	1.39592	84.4113	90.5753	42.3	4.76468e-08	0.00243124	83.39	50.1173	48	667	685	59.1	6486: Scan 9419 (rt=87.9457) [E:\Larissa\b0516p152_OvP\b0516p152_MS1_C4.RAW]	\\mascot2\inetpub\mascot\data/20120910/F017895.dat	215241	270885	422402	1	251739	220023	431879	221421	264175	385171	414349	301845	376969	484614	7949	178457	275451	367213	315551	301021
p0602	ARM10_MOUSE	Armadillo repeat-containing protein 10 OS=Mus musculus GN=Armc10 PE=1 SV=1	Armc10 p-S43 (z= 2)	Armc10 43 - 63	S^AEDLTDGSYDDILNAEQLKK	Phospho (ST)	1	1	0	1203.04	58.5962	2	.03000000000000000000000.	2.83576	0.00303096	1.0292	54.8226	60.7384	168.167	1.68717e-09	0.00249112	102.55	69.5686	37	43	63	23.22	4531: Scan 6287 (rt=58.5962) [E:\Larissa\b0516p152_OvP\b0516p152_MS1_C4.RAW]	\\mascot2\inetpub\mascot\data/20120910/F017895.dat	198223	124025	219826	103769	136932	128548	183536	133057	252022	203514	322822	307413	131984	170773	213830	188365	136836	78658	184800	134575
p0603	RBP2_MOUSE	E3 SUMO-protein ligase RanBP2 OS=Mus musculus GN=Ranbp2 PE=1 SV=2	Ranbp2 p-S2729 (z= 3)	Ranbp2 2722 - 2753	GGEDEDGS^DEDVVHNEDIHFEPIVSLPEVEVK	Phospho (ST)	1	1	0	1205.53	72.4377	3	.0000000030000000000000000000000000.	7.29654	0.177717	1.82768	68.6473	74.2695	107.963	1.21304e-06	0.000920389	74.26	56.06	39	2722	2753	63.6	5595: Scan 7827 (rt=72.4377) [E:\Larissa\b0516p152_OvP\b0516p152_MS1_C4.RAW]	\\mascot2\inetpub\mascot\data/20120910/F017895.dat	419344	335464	512242	171622	402341	158087	338504	375513	245395	25610	405449	318502	235723	225959	41519	514859	340608	229192	204626	237163
p0604	LARP4_MOUSE	La-related protein 4 OS=Mus musculus GN=Larp4 PE=1 SV=2	Larp4 p-T581 (z= 3)	Larp4 568 - 602	DTLNPVAVPVSSPT^ATKPSPANTASPCTSNINPPR	Phospho (ST)	1	1	0	1213.59	47.6715	3	.0000000000000030000000000000000000000.	1.84015	0.0566155	1.01316	44.3044	50.1975	35.18	1.62909e-09	0.000554432	102.17	63.8089	45	568	602	11.71	3577: Scan 5030 (rt=47.6715) [E:\Larissa\b0516p152_OvP\b0516p152_MS1_C4.RAW]	\\mascot2\inetpub\mascot\data/20120910/F017895.dat	254318	229640	304668	154078	415157	368600	277384	272573	316200	362081	333354	173054	381156	374593	404529	357337	431677	475231	587368	453405
p0605	HDAC2_MOUSE	Histone deacetylase 2 OS=Mus musculus GN=Hdac2 PE=1 SV=1	Hdac2 p-S394 (z= 3)	Hdac2 373 - 405	MLPHAPGVQMQAIPEDAVHEDS^GDEDGEDPDKR	Phospho (ST)	1	1	0	1222.53	47.8302	3	.00000000000000000000003000000000000.	2.12055	0.0739253	1.13026	44.3311	50.0362	62.98	4.68101e-08	0.000586419	88.56	64.5256	16	373	405	79.94	3590: Scan 5048 (rt=47.8302) [E:\Larissa\b0516p152_OvP\b0516p152_MS1_C4.RAW]	\\mascot2\inetpub\mascot\data/20120910/F017895.dat	237169	241580	411553	64794	266674	47216	50497	99996	93086	120810	77103	55198	469497	370037	447642	451199	79689	218987	56013	117520
p0606	NUCKS_MOUSE	Nuclear ubiquitous casein and cyclin-dependent kinases substrate OS=Mus musculus GN=Nucks1 PE=1 SV=1	Nucks1 p-S19 (z= 2)	Nucks1 9 - 28	KVVDYSQFQES^DDADEDYGR	Phospho (ST)	1	1	0	1223.49	38.1048	2	.0000000000030000000000.	7.86943	0.0115518	1.19203	33.5772	42.6282	346.653	4.31774e-09	0.249922	96.57	60.181	72	9	28	49.16	2739: Scan 3933 (rt=38.1048) [E:\Larissa\b0516p152_OvP\b0516p152_MS1_C4.RAW]	\\mascot2\inetpub\mascot\data/20120910/F017895.dat	530576	458301	527765	466243	490154	371498	408543	527861	473397	690564	701271	437370	473186	265558	541556	472514	486613	553293	618400	450210
p0607	PAK2_MOUSE	Serine/threonine-protein kinase PAK 2 OS=Mus musculus GN=Pak2 PE=1 SV=1	Pak2 p-S141 (z= 2)	Pak2 139 - 160	YLS^FTPPEKDGFPSGTPALNTK	Phospho (ST)	1	1	0	1224.09	61.4374	2	.000300000000000000000000.	2.95483	0.0114423	1.10214	57.741	63.4367	41.7333	1.43865e-06	0.046243	72.62	45.1723	48	139	160	12.04	4771: Scan 6613 (rt=61.4374) [E:\Larissa\b0516p152_OvP\b0516p152_MS1_C4.RAW]	\\mascot2\inetpub\mascot\data/20120910/F017895.dat	342320	286344	445659	206936	318943	368671	256611	307324	418346	642576	444569	522250	401708	307610	118242	326775	467287	343913	333510	431061
p0608	ITSN1_MOUSE	Intersectin-1 OS=Mus musculus GN=Itsn1 PE=1 SV=1	Itsn1 p-S897 (z= 3)	Itsn1 884 - 918	SAFTPATATGSSPS^PVLGQGEKVEGLQAQALYPWR	Phospho (ST)	1	1	0	1227.94	71.3776	3	.0000000000000030000000000000000000000.	5.40268	0.335278	1.39102	67.6821	73.1371	176.203	2.29251e-09	0.0231123	99.65	70.0505	42	884	918	20.65	5524: Scan 7713 (rt=71.3776) [E:\Larissa\b0516p152_OvP\b0516p152_MS1_C4.RAW]	\\mascot2\inetpub\mascot\data/20120910/F017895.dat	115622	98971	183099	103648	170888	173533	164389	193055	184361	229661	289328	303889	200428	127310	63533	281883	209550	211039	183921	301125
p0609	NUFP2_MOUSE	Nuclear fragile X mental retardation-interacting protein 2 OS=Mus musculus GN=Nufip2 PE=1 SV=1	Nufip2 p-S626 (z= 2)	Nufip2 615 - 636	DYEIENQNPLAS^PTNTLLGSAK	Phospho (ST)	1	1	0	1228.08	66.1394	2	.000000000000300000000000.	6.18749	0.0198645	1.50851	62.5322	67.9302	126.023	5.00965e-08	0.00938474	87.16	60.4277	47	615	636	25.49	5144: Scan 7140 (rt=66.1394) [E:\Larissa\b0516p152_OvP\b0516p152_MS1_C4.RAW]	\\mascot2\inetpub\mascot\data/20120910/F017895.dat	1181352	24621	1154613	896897	1200669	1330397	1114000	1025248	1123924	1	1384234	925983	1191073	1159892	1246020	1188496	1315062	1634968	1397634	1277157
p0610	SMAG1_MOUSE	Protein Smaug homolog 1 OS=Mus musculus GN=Samd4a PE=1 SV=2	Samd4a p-S658 (z= 3)	Samd4a 658 - 688	S^LPVHTSPQNMLMFQQPEFQLPVTEPDINNR	Phospho (ST)	1	1	0	1229.92	81.6556	3	.030000000000000000000000000000000.	5.84117	0.0557201	1.18535	78.0887	83.2332	128.09	3.55928e-09	0.00046905	99.4	63.3368	47	658	688	20.3	6167: Scan 8796 (rt=81.6556) [E:\Larissa\b0516p152_OvP\b0516p152_MS1_C4.RAW]	\\mascot2\inetpub\mascot\data/20120910/F017895.dat	159852	126369	200400	1	400461	251069	321044	422710	316129	359821	553959	294795	188401	234193	223494	10922	463977	505107	354138	427081
p0611	TOM70_MOUSE	Mitochondrial import receptor subunit TOM70 OS=Mus musculus GN=Tomm70a PE=1 SV=2	Tomm70a p-S105 (z= 2)	Tomm70a 93 - 116	ASPALGSGHHDGS^GDSLEMSSLDR	Phospho (ST)	1	1	0	1232.02	38.4664	2	.00000000000003000000000000.	2.2797	0.0863932	1.21514	34.9442	41.3055	80	1.2414e-08	0.00027372	92.79	65.0187	23	93	116	21.95	2773: Scan 3975 (rt=38.4664) [E:\Larissa\b0516p152_OvP\b0516p152_MS1_C4.RAW]	\\mascot2\inetpub\mascot\data/20120910/F017895.dat	133228	165244	139262	74728	78159	29812	39013	44690	78428	109880	81251	57390	191823	16553	150997	218101	97299	140887	110477	76013
p0612	DDX42_MOUSE	ATP-dependent RNA helicase DDX42 OS=Mus musculus GN=Ddx42 PE=1 SV=3	Ddx42 p-S185 (z= 3)	Ddx42 163 - 195	YMAENPTAGVVQEEEEDNLEYDS^DGNPIAPSKK	Phospho (ST)	1	1	0	1240.54	54.0397	3	.00000000000000000000000300000000000.	7.88771	0.0744297	1.08528	50.4772	56.3986	127.193	2.40911e-08	7.07082e-05	91.26	68.9048	42	163	195	26.24	4137: Scan 5764 (rt=54.0397) [E:\Larissa\b0516p152_OvP\b0516p152_MS1_C4.RAW]	\\mascot2\inetpub\mascot\data/20120910/F017895.dat	270611	271966	280136	191847	348888	260161	384260	278066	323702	349544	409970	355705	363896	330931	337786	270745	287954	357054	260058	315339
p0613	NEXN_MOUSE	Nexilin OS=Mus musculus GN=Nexn PE=1 SV=3	Nexn p-T294 (z= 2)	Nexn 294 - 314	T^VSQESLTPGKLEINFEQLLR	Phospho (ST)	1	1	0	1241.64	87.0649	2	.03000000000000000000000.	3.83916	0.0507793	1.38929	83.4453	88.4624	51.44	2.90973e-09	0.0377738	97.47	49.4984	25	294	314	5.21	6444: Scan 9334 (rt=87.0649) [E:\Larissa\b0516p152_OvP\b0516p152_MS1_C4.RAW]	\\mascot2\inetpub\mascot\data/20120910/F017895.dat	219340	88134	226137	1	83652	59197	65852	131262	88831	105677	84380	112251	152462	97311	1	194186	41581	65123	60500	79559
p0614	HDAC1_MOUSE	Histone deacetylase 1 OS=Mus musculus GN=Hdac1 PE=1 SV=1	Hdac1 p-S393 (z= 3)	Hdac1 372 - 404	MLPHAPGVQMQAIPEDAIPEES^GDEDEEDPDKR	Phospho (ST)	1	1	0	1242.54	55.0425	3	.00000000000000000000003000000000000.	4.1289	0.10909	1.06079	51.4266	57.4103	84.18	3.75994e-07	0.000555073	79.32	55.7337	46	372	404	74.78	4226: Scan 5880 (rt=55.0425) [E:\Larissa\b0516p152_OvP\b0516p152_MS1_C4.RAW]	\\mascot2\inetpub\mascot\data/20120910/F017895.dat	448958	42068	742938	191587	811454	143369	337622	460753	406310	462658	331214	239130	808599	689600	688739	758429	295847	481441	193029	299210
p0615	RS17_MOUSE	40S ribosomal protein S17 OS=Mus musculus GN=Rps17 PE=1 SV=2	Rps17 p-S113 (z= 2)	Rps17 108 - 129	LLDFGS^LSNLQVTQPTVGMNFK	Phospho (ST)	1	1	0	1245.12	83.4011	2	.000000300000000000000000.	8.08814	0.0889299	1.35045	79.9454	84.9751	70.9	1.66808e-10	3.65773e-05	111.47	77.1258	48	108	129	27.68	6260: Scan 8973 (rt=83.4011) [E:\Larissa\b0516p152_OvP\b0516p152_MS1_C4.RAW]	\\mascot2\inetpub\mascot\data/20120910/F017895.dat	521957	312467	891551	1	589030	327981	404122	560559	218164	992692	704500	603240	11540	551180	1	733361	560139	387646	374677	579191
p0616	ARAF_MOUSE	Serine/threonine-protein kinase A-Raf OS=Mus musculus GN=Araf PE=2 SV=2	Araf p-S214 (z= 3)	Araf 212 - 246	STS^TPNVHMVSTTAPMDSSLMQFTAQSFSTDAAGR	Phospho (ST)	1	1	0	1247.88	76.0837	3	.0003000000000000000000000000000000000.	2.89649	0.311515	1.17277	72.3244	77.6676	71.46	1.92981e-10	0.00389023	112.33	78.08	48	212	246	3.34	5848: Scan 8220 (rt=76.0837) [E:\Larissa\b0516p152_OvP\b0516p152_MS1_C4.RAW]	\\mascot2\inetpub\mascot\data/20120910/F017895.dat	129760	104757	1	143882	202848	149464	149521	174016	159149	238289	214917	137296	162440	159694	129100	166506	208822	214944	140168	202643
p0617	NEST_MOUSE	Nestin OS=Mus musculus GN=Nes PE=1 SV=1	Nes p-S623 (z= 2)	Nes 616 - 636	MEDQELMS^PEHTLETVSFLGK	Phospho (ST)	1	1	0	1251.05	77.1351	2	.00000000300000000000000.	6.02067	0.00241856	1.3124	73.5611	78.8488	253.363	9.06281e-07	0.0109471	74.86	51.4319	43	616	636	34.57	5910: Scan 8328 (rt=77.1351) [E:\Larissa\b0516p152_OvP\b0516p152_MS1_C4.RAW]	\\mascot2\inetpub\mascot\data/20120910/F017895.dat	435293	266418	317652	77679	490246	201222	190642	191360	240471	283250	176706	85443	635564	355265	303778	811194	263977	340220	234361	252710
p0618	ILF3_MOUSE	Interleukin enhancer-binding factor 3 OS=Mus musculus GN=Ilf3 PE=1 SV=2	Ilf3 p-S482 (z= 4)	Ilf3 475 - 523	DSSKGEDS^AEESDGKPAIVAPPPVVEAVSNPSSVFPSDATTEQGPILTK	Phospho (ST)	1	1	0	1255.1	75.4396	4	.000000003000000000000000000000000000000000000000000.	5.82026	0.0116035	1.47303	71.7514	77.7959	49.28	3.31124e-06	0.0299982	68.52	39.5052	48	475	523	9.76	5801: Scan 8150 (rt=75.4396) [E:\Larissa\b0516p152_OvP\b0516p152_MS1_C4.RAW]	\\mascot2\inetpub\mascot\data/20120910/F017895.dat	564377	260222	82841	1	738758	538247	897370	580633	787053	706538	1111643	949792	592336	671237	525859	664764	937174	788223	640802	800216
p0619	SMAP_MOUSE	Small acidic protein OS=Mus musculus GN=Smap PE=1 SV=1	Smap p-S17 (z= 2)	Smap 15 - 37	SAS^PDDDLGSSNWEAADLGNEER	Phospho (ST)	1	1	0	1258	53.1965	2	.0003000000000000000000000.	6.33207	0.0344221	1.16484	49.4424	55.6514	164.16	1.27275e-14	1.89022e-09	151.42	122.876	48	15	37	7.52	4059: Scan 5666 (rt=53.1965) [E:\Larissa\b0516p152_OvP\b0516p152_MS1_C4.RAW]	\\mascot2\inetpub\mascot\data/20120910/F017895.dat	989447	655925	845024	661541	844785	867861	1141489	803518	823554	916196	1089654	824427	894340	730126	688282	912608	1059714	766841	1256222	772000
p0620	SEPT2_MOUSE	Septin-2 OS=Mus musculus GN=Sept2 PE=1 SV=2	Sept2 p-S218 (z= 2)	Sept2 210 - 229	IYHLPDAES^DEDEDFKEQTR	Phospho (ST)	1	1	0	1259.03	42.0768	2	.0000000003000000000000.	3.80587	0.0085902	1.08404	38.2492	45.117	80.9333	2.65294e-10	2.23815e-06	109.38	86.2277	48	210	229	54.78	3104: Scan 4391 (rt=42.0768) [E:\Larissa\b0516p152_OvP\b0516p152_MS1_C4.RAW]	\\mascot2\inetpub\mascot\data/20120910/F017895.dat	1604968	1294868	1859213	691967	1102704	519602	798603	585043	1215642	1141209	1784240	1084456	2018753	1757087	1357776	1782706	990267	954357	1238367	878796
p0621	PCBP1_MOUSE	Poly(rC)-binding protein 1 OS=Mus musculus GN=Pcbp1 PE=1 SV=1	Pcbp1 p-S190 (z= 2)	Pcbp1 178 - 200	VMTIPYQPMPASS^PVICAGGQDR	Phospho (ST)	1	1	0	1278.08	59.3972	2	.0000000000000300000000000.	2.4356	0.0701215	0.942282	55.893	61.4615	49.4733	0.00012303	0.0129497	53.95	39.8434	47	178	200	11.34	4596: Scan 6379 (rt=59.3972) [E:\Larissa\b0516p152_OvP\b0516p152_MS1_C4.RAW]	\\mascot2\inetpub\mascot\data/20120910/F017895.dat	268294	164477	233886	229012	205276	171003	144498	155282	150236	250403	175299	165083	326331	326376	176676	480088	190086	238744	230279	213405
p0622	ICAL_MOUSE	Calpastatin OS=Mus musculus GN=Cast PE=1 SV=2	Cast p-S324 (z= 3)	Cast 293 - 328	NEGITQPLPDSPKPMGTDQAIDALSSDFTCSS^PTGK	Phospho (ST)	1	1	0	1281.58	70.2668	3	.00000000000000000000000000000000300000.	6.65645	0.00889603	1.24926	64.3976	71.9879	151.87	4.61546e-09	0.0106014	98.47	53.1204	93	293	328	24.53	5443: Scan 7592 (rt=70.2668) [E:\Larissa\b0516p152_OvP\b0516p152_MS1_C4.RAW]	\\mascot2\inetpub\mascot\data/20120910/F017895.dat	216567	852302	762523	97809	320002	199921	1093948	753328	184937	715446	1005601	171799	166163	184625	778722	1010560	183587	896981	756056	179074
p0623	ZYX_MOUSE	Zyxin OS=Mus musculus GN=Zyx PE=1 SV=2	Zyx p-S144 (z= 2)	Zyx 140 - 161	EKVCS^IDLEIDSLSSLLDDMTK	Phospho (ST)	1	1	0	1296.1	101.411	2	.000003000000000000000000.	4.51059	0.0120178	1.48428	97.9086	103.05	225.023	1.43515e-10	0.0753964	113.04	63.4702	47	140	161	64.84	7032: Scan 10671 (rt=101.411) [E:\Larissa\b0516p152_OvP\b0516p152_MS1_C4.RAW]	\\mascot2\inetpub\mascot\data/20120910/F017895.dat	511543	181853	1	1	225673	52919	1	1	133385	1	1	145718	658218	278033	1	837625	123389	1	1	157922
p0624	STRN3_MOUSE	Striatin-3 OS=Mus musculus GN=Strn3 PE=1 SV=1	Strn3 p-S257 (z= 3)	Strn3 239 - 272	RPPGDVLETFNFLENADDS^DEEENDMIEGIPEGK	Phospho (ST)	1	1	0	1301.23	84.7133	3	.000000000000000000030000000000000000.	3.83307	0.118269	1.16588	81.0076	86.2354	43.92	2.31352e-10	0.0322071	111.64	78.9492	51	239	272	74.45	6336: Scan 9106 (rt=84.7133) [E:\Larissa\b0516p152_OvP\b0516p152_MS1_C4.RAW]	\\mascot2\inetpub\mascot\data/20120910/F017895.dat	476437	325631	679829	1	734876	306010	497521	588750	473358	568600	734844	617541	594122	691962	297711	585465	393840	488855	339632	444170
p0625	UBP10_MOUSE	Ubiquitin carboxyl-terminal hydrolase 10 OS=Mus musculus GN=Usp10 PE=1 SV=3	Usp10 p-S208 (z= 2)	Usp10 205 - 227	TCDS^PQNPVDFISGPVPDSPFPR	Phospho (ST)	1	1	0	1305.08	74.5024	2	.0000300000000000000000000.	5.48927	0.0318725	1.11411	70.9571	76.3125	57.75	2.38751e-08	0.000108271	90.97	69.1079	47	205	227	4.16	5733: Scan 8048 (rt=74.5024) [E:\Larissa\b0516p152_OvP\b0516p152_MS1_C4.RAW]	\\mascot2\inetpub\mascot\data/20120910/F017895.dat	301159	201241	260146	226502	286743	251928	278834	350061	313220	405620	434362	237171	323504	289245	243052	310679	348740	311806	297835	291872
p0626	RTN4_MOUSE	Reticulon-4 OS=Mus musculus GN=Rtn4 PE=1 SV=2	Rtn4 p-S167 (z= 2)	Rtn4 164 - 189	GSGS^VDETLFALPAASEPVIPSSAEK	Phospho (ST)	1	1	0	1320.13	74.7309	2	.0000300000000000000000000000.	2.85317	0.0275141	0.811644	71.1172	76.3754	187.623	2.57681e-09	0.000265578	100.43	61.0814	44	164	189	1.19	5753: Scan 8074 (rt=74.7309) [E:\Larissa\b0516p152_OvP\b0516p152_MS1_C4.RAW]	\\mascot2\inetpub\mascot\data/20120910/F017895.dat	193940	164227	194991	168979	171125	128411	147222	184460	182559	213650	256421	157135	228496	244128	162590	170167	214596	137635	150252	143872
p0627	UBL7_MOUSE	Ubiquitin-like protein 7 OS=Mus musculus GN=Ubl7 PE=1 SV=2	Ubl7 p-S230 (z= 2)	Ubl7 219 - 241	DMPGGFLFDGLS^DDEDDFHPSTR	Phospho (ST)	1	1	0	1325.53	77.9353	2	.0000000000003000000000000.	7.32721	0.0453709	1.1736	74.1525	79.6534	107.91	4.45494e-08	0.000256704	86.23	64.6472	47	219	241	54.59	5962: Scan 8415 (rt=77.9353) [E:\Larissa\b0516p152_OvP\b0516p152_MS1_C4.RAW]	\\mascot2\inetpub\mascot\data/20120910/F017895.dat	463158	361007	476254	1	460948	310491	397669	446417	436066	692590	574076	342472	554239	498942	365032	760367	406768	396600	333376	378214
p0628	IPP2_MOUSE	Protein phosphatase inhibitor 2 OS=Mus musculus GN=Ppp1r2 PE=1 SV=3	Ppp1r2 p-S88 (z= 3)	Ppp1r2 69 - 103	IDEPNTPYHNMIGDDEDAYS^DSEGNEVMTPDILAK	Phospho (ST)	1	1	0	1325.89	65.7565	3	.0000000000000000000030000000000000000.	8.08767	0.0540556	1.55806	62.0067	67.6222	67.0233	1.53563e-10	5.41266e-05	112.93	74.2081	48	69	103	18.57	5115: Scan 7098 (rt=65.7565) [E:\Larissa\b0516p152_OvP\b0516p152_MS1_C4.RAW]	\\mascot2\inetpub\mascot\data/20120910/F017895.dat	669775	1	561180	379556	979607	660058	898571	793472	1053226	18269	1386742	1137717	505378	667244	640846	579440	904490	736149	635369	687748
p0629	CSPG4_MOUSE	Chondroitin sulfate proteoglycan 4 OS=Mus musculus GN=Cspg4 PE=1 SV=2	Cspg4 p-S1300 (z= 3)	Cspg4 1285 - 1322	SPPNAGYLVMVSHGAS^AEEPPSLDPVQSFSQEAVNSGR	Phospho (ST)	1	1	0	1331.28	72.7187	3	.0000000000000000300000000000000000000000.	6.82107	0.0369068	1.35044	68.9639	74.2879	48.9333	3.26996e-13	7.68389e-06	140.32	106.033	37	1285	1322	24.32	5612: Scan 7857 (rt=72.7187) [E:\Larissa\b0516p152_OvP\b0516p152_MS1_C4.RAW]	\\mascot2\inetpub\mascot\data/20120910/F017895.dat	120196	62525	107494	126259	284518	171659	187251	333015	206439	1	255380	289920	1	76424	36116	149854	256406	242487	173343	282133
p0630	EF1B_MOUSE	Elongation factor 1-beta OS=Mus musculus GN=Eef1b PE=1 SV=5	Eef1b p-S106 (z= 3)	Eef1b 79 - 116	YGPSSVEDTTGSGAADAKDDDDIDLFGS^DDEEESEEAK	Phospho (ST)	1	1	0	1349.54	55.8018	3	.0000000000000000000000000000300000000000.	2.90137	0.00933796	1.06295	51.5375	120.391	69.7533	4.70929e-09	0.00534278	97.47	66.7856	85	79	116	44.8	4293: Scan 5967 (rt=55.8018) [E:\Larissa\b0516p152_OvP\b0516p152_MS1_C4.RAW]	\\mascot2\inetpub\mascot\data/20120910/F017895.dat	1299989	70881	992730	897543	1667325	1572514	1996892	1491970	1942757	1966184	2652618	1975629	928980	953227	1056644	849976	1829367	1610821	1608590	1543650
p0631	MFAP1_MOUSE	Microfibrillar-associated protein 1 OS=Mus musculus GN=Mfap1 PE=1 SV=1	Mfap1 p-T267 (z= 2)	Mfap1 258 - 280	SLAALDALNT^DDENDEEEYEAWK	Phospho (ST)	1	1	0	1361.06	67.8218	2	.0000000000300000000000000.	5.02852	0.0287476	1.4861	63.6869	69.5663	169.227	3.36605e-10	1.08809e-05	108.76	82.7287	47	258	280	42.24	5271: Scan 7327 (rt=67.8218) [E:\Larissa\b0516p152_OvP\b0516p152_MS1_C4.RAW]	\\mascot2\inetpub\mascot\data/20120910/F017895.dat	307173	231412	397022	256728	365269	353804	537786	384434	508972	558391	731294	617204	375729	464730	323499	393353	484968	470826	329041	386593
p0632	ANR52_MOUSE		ANR52 p-T509 p-S511 p-S512 (z= 2)	ANR52 505 - 526	AEPHT^AS^S^HDAEEDELLKESRRS^	3 Phospho (ST)	1	1	0.0422945	1374.05	70.8761	2	.000003033000000000000000.	1.8465	0.97253	1.53192	68.3829	72.4153	9.77331	1.06951	1.49896	12.92	11.56	5	505	526	12.85	5485: Scan 7658 (rt=70.8761) [E:\Larissa\b0516p152_OvP\b0516p152_MS1_C4.RAW]	\\mascot2\inetpub\mascot\data/20120910/F017895.dat	656409	460578	566368	478074	680048	697899	834156	762889	955481	866786	1402326	936039	508660	616176	416808	613657	803449	684748	596121	615482
p0633	ABCF1_MOUSE	ATP-binding cassette sub-family F member 1 OS=Mus musculus GN=Abcf1 PE=1 SV=1	Abcf1 p-S138 (z= 2)	Abcf1 126 - 148	GGNVFEALIQDDS^EEEEEEEENR	Phospho (ST)	1	1	0	1374.05	70.8761	2	.0000000000000300000000000.	3.03768	0.00814693	1.10345	66.7617	72.6609	126.93	3.94624e-09	0.00219591	97.25	57.2348	48	126	148	95.65	5485: Scan 7658 (rt=70.8761) [E:\Larissa\b0516p152_OvP\b0516p152_MS1_C4.RAW]	\\mascot2\inetpub\mascot\data/20120910/F017895.dat	656409	460578	566368	478074	680048	697899	834156	762889	955481	866786	1402326	936039	508660	616176	303834	613657	803449	684748	596121	615482
p0634	HNRPK_MOUSE	Heterogeneous nuclear ribonucleoprotein K OS=Mus musculus GN=Hnrnpk PE=1 SV=1	Hnrnpk p-S116 (z= 3)	Hnrnpk 104 - 139	IIPTLEEGLQLPS^PTATSQLPLESDAVECLNYQHYK	Phospho (ST)	1	1	0	1379.01	82.2718	3	.00000000000003000000000000000000000000.	4.84719	0.0280469	1.10646	78.6502	84.8319	147.957	5.57756e-10	0.0198245	105.94	60.6995	57	104	139	11.99	6201: Scan 8860 (rt=82.2718) [E:\Larissa\b0516p152_OvP\b0516p152_MS1_C4.RAW]	\\mascot2\inetpub\mascot\data/20120910/F017895.dat	2370178	2329900	3249804	1	4269707	2938714	3747735	4577492	3359384	5468525	5086321	4765170	3414903	3273645	1	4296634	4642009	3944872	3811707	4451493
p0635	MPRI_MOUSE	Cation-independent mannose-6-phosphate receptor OS=Mus musculus GN=Igf2r PE=1 SV=1	Igf2r p-S2401 (z= 2)	Igf2r 2388 - 2412	AEALSSLHGDDQDS^EDEVLTVPEVK	Phospho (ST)	1	1	0	1382.12	55.4093	2	.000000000000003000000000000.	6.4599	0.0158664	1.15269	51.7421	57.5076	98.1033	3.84054e-08	0.000466089	88.75	64.5782	44	2388	2412	44.11	4259: Scan 5922 (rt=55.4093) [E:\Larissa\b0516p152_OvP\b0516p152_MS1_C4.RAW]	\\mascot2\inetpub\mascot\data/20120910/F017895.dat	270424	157009	149599	170168	213078	214590	212176	206666	341886	332285	378021	302699	226022	227034	188239	266845	274249	215951	228458	222885
p0636	EF1B_MOUSE	Elongation factor 1-beta OS=Mus musculus GN=Eef1b PE=1 SV=5	Eef1b p-S106 (z= 3)	Eef1b 79 - 117	YGPSSVEDTTGSGAADAKDDDDIDLFGS^DDEEESEEAKK	Phospho (ST)	1	1	0	1392.24	51.3271	3	.00000000000000000000000000003000000000000.	3.6499	0.0089447	1.12777	48.49	54.557	187.707	2.03743e-11	3.16026e-05	121.45	81.0042	26	79	117	36.05	3901: Scan 5450 (rt=51.3271) [E:\Larissa\b0516p152_OvP\b0516p152_MS1_C4.RAW]	\\mascot2\inetpub\mascot\data/20120910/F017895.dat	684961	24965	643514	337770	762107	583458	741258	733731	840923	1167132	1338591	820892	548496	477197	615215	429426	794172	754418	909163	620807
p0637	RTN4_MOUSE	Reticulon-4 OS=Mus musculus GN=Rtn4 PE=1 SV=2	Rtn4 p-S167 (z= 2)	Rtn4 163 - 189	RGSGS^VDETLFALPAASEPVIPSSAEK	Phospho (ST)	1	1	0	1398.18	70.5223	2	.00000300000000000000000000000.	3.33726	0.0266533	1.49039	68.0933	71.8439	433.96	0.000233679	0.210748	50.43	34.578	5	163	189	1.1	5460: Scan 7620 (rt=70.5223) [E:\Larissa\b0516p152_OvP\b0516p152_MS1_C4.RAW]	\\mascot2\inetpub\mascot\data/20120910/F017895.dat	71954	53629	47655	30600	66647	47368	28141	55937	47923	48585	92947	48659	58553	43836	31365	88125	61162	52179	34592	56620
p0638	HNRPK_MOUSE	Heterogeneous nuclear ribonucleoprotein K OS=Mus musculus GN=Hnrnpk PE=1 SV=1	Hnrnpk p-S116 (z= 3)	Hnrnpk 103 - 139	KIIPTLEEGLQLPS^PTATSQLPLESDAVECLNYQHYK	Phospho (ST)	1	1	0	1421.71	79.1871	3	.000000000000003000000000000000000000000.	2.36611	0.043314	1.15849	75.3114	80.5554	147.957	1.09718e-07	0.00034408	82.04	59.9464	44	103	139	11.9	6033: Scan 8544 (rt=79.1871) [E:\Larissa\b0516p152_OvP\b0516p152_MS1_C4.RAW]	\\mascot2\inetpub\mascot\data/20120910/F017895.dat	171503	116462	277852	1	205729	101341	116548	230872	160709	272886	274773	232070	291158	195137	166362	352476	204598	179039	146447	229294
p0639	MAP1B_MOUSE	Microtubule-associated protein 1B OS=Mus musculus GN=Map1b PE=1 SV=2	Map1b p-S2094 (z= 3)	Map1b 2091 - 2132	TELS^PSFINPNPLEWFAGEEPTEESEKPLTQSGGAPPPSGGK	Phospho (ST)	1	1	0	1497.04	88.8218	3	.00003000000000000000000000000000000000000000.	7.61303	0.000749288	1.54981	85.0359	90.1563	826.38	3.11088e-13	0.000119739	140.21	93.0055	49	2091	2132	1.71	6533: Scan 9506 (rt=88.8218) [E:\Larissa\b0516p152_OvP\b0516p152_MS1_C4.RAW]	\\mascot2\inetpub\mascot\data/20120910/F017895.dat	135224	78604	160739	1	184444	131033	146121	113702	185371	184377	213884	186413	184666	157163	1	75993	208049	187295	162210	190558
p0640	WNK4_MOUSE	Serine/threonine-protein kinase WNK4 OS=Mus musculus GN=Wnk4 PE=1 SV=1	Wnk4 p-S328 (z= 2)	Wnk4 326 - 331	RAS^FAK	Phospho (ST)	1	1	0.0128737	380.182	12.4726	2	.00030000.	2.54609	0.48152	1.20353	11.2361	12.6902	23.71	0.0560799	0.212839	19.63	13.897	10	326	331	10.82	347: Scan 954 (rt=12.4726) [E:\Larissa\b0516p152_OvP\b0516p152_MS1_C1.RAW]	\\mascot2\inetpub\mascot\data/20120910/F017896.dat	1	163122	20940	1	1	12090	82114	1	1	1	1	1	1	1	1	46119	1	158036	20947	1
p0641	VKIND_MOUSE		VKIND p-S1408 (z= 2)	VKIND 1406 - 1410	SFS^WR	Phospho (ST)	1	1	0.0479393	381.655	19.2895	2	.0003000.	5.93096	2.93608	4.43352	18.568	19.2895	21.41	0.321003	0.377536	13.26	12.49	2	1406	1410	11.72	959: Scan 1751 (rt=19.2895) [E:\Larissa\b0516p152_OvP\b0516p152_MS1_C1.RAW]	\\mascot2\inetpub\mascot\data/20120910/F017896.dat	6285	1	1	6303	10943	10210	1	22908	1	1	1	1	1	361188	24790	1	1	1	7211	1
p0642	PODXL_MOUSE	Podocalyxin OS=Mus musculus GN=Podxl PE=1 SV=2	Podxl p-S328 (z= 4)	Podxl 319 - 330	EKLVELLCHS^VK	Phospho (ST)	1	1	0.00712291	384.451	30.1021	4	.00000000003000.	3.40344	3.40344	3.40344	30.1021	30.1021	24.13	0.0703188	0.0703188	24.13	24.13	1	319	330	16.93	1966: Scan 3016 (rt=30.1021) [E:\Larissa\b0516p152_OvP\b0516p152_MS1_C1.RAW]	\\mascot2\inetpub\mascot\data/20120910/F017896.dat	1	1	31684	1	8515	9933	10550	1	1	1	1	1	32199	1	1	1	1	60295	1	12680
p0643	MA7D1_MOUSE	MAP7 domain-containing protein 1 OS=Mus musculus GN=Map7d1 PE=1 SV=1	Map7d1 p-S401 (z= 3)	Map7d1 395 - 406	KPGAGGS^PALAR	Phospho (ST)	1	1	0	387.866	16.3205	3	.00000003000000.	1.904	0.0256172	0.994032	12.3362	16.7538	189.907	4.93006e-05	0.0282963	54.64	37.3427	55	395	406	46.82	700: Scan 1404 (rt=16.3205) [E:\Larissa\b0516p152_OvP\b0516p152_MS1_C1.RAW]	\\mascot2\inetpub\mascot\data/20120910/F017896.dat	403839	275162	264583	1	602373	362499	382992	299217	373784	286091	1	445315	483726	375448	262838	338112	559194	457541	429047	714250
p0644	SRRM1_MOUSE	Serine/arginine repetitive matrix protein 1 OS=Mus musculus GN=Srrm1 PE=1 SV=2	Srrm1 p-S655 p-S657 (z= 3)	Srrm1 653 - 661	RVS^HS^PPPK	2 Phospho (ST)	1	1	0.0176448	388.837	10.6926	3	.00030300000.	2.28685	0.75574	1.46936	10.627	11.1397	660.375	0.158539	0.548236	18.88	14.1	5	653	661	9.81	214: Scan 752 (rt=10.6926) [E:\Larissa\b0516p152_OvP\b0516p152_MS1_C1.RAW]	\\mascot2\inetpub\mascot\data/20120910/F017896.dat	1	22033	1	1	1	1	35622	1	1	1	1	1	1	1	1	5330	1	30051	7088	1
p0645	K0284_MOUSE	Protein KIAA0284 OS=Mus musculus GN=Kiaa0284 PE=1 SV=2	Kiaa0284 p-S490 (z= 2)	Kiaa0284 487 - 493	SFGS^VGR	Phospho (ST)	1	1	0.0250969	395.169	24.0778	2	.000030000.	1.8766	0.937894	1.40724	24.0778	24.2434	70.75	0.128367	0.266329	15.59	13.145	2	487	493	9.31	1404: Scan 2312 (rt=24.0778) [E:\Larissa\b0516p152_OvP\b0516p152_MS1_C1.RAW]	\\mascot2\inetpub\mascot\data/20120910/F017896.dat	54296	48750	37582	29539	75421	40262	68814	37951	46007	32909	33839	38416	54042	46725	1	37446	75880	71158	55253	58497
p0646	PR38B_MOUSE	Pre-mRNA-splicing factor 38B OS=Mus musculus GN=Prpf38b PE=1 SV=1	Prpf38b p-S269 (z= 2)	Prpf38b 266 - 271	RSLS^PR	Phospho (ST)	1	1	0.0414552	398.198	9.20367	2	.00003000.	1.39722	1.39722	1.39722	9.20367	9.20367	12.0833	0.284009	0.284009	14.04	14.04	1	266	271	2.7	172: Scan 634 (rt=9.20367) [E:\Larissa\b0516p152_OvP\b0516p152_MS1_C1.RAW]	\\mascot2\inetpub\mascot\data/20120910/F017896.dat	1	5753	1	1	1	1	5185	1	1	1	1	1	1	1	1	1	1	9858	1	1
p0647	D19L1_MOUSE	Protein dpy-19 homolog 1 OS=Mus musculus GN=Dpy19l1 PE=2 SV=1	Dpy19l1 p-S664 (z= 3)	Dpy19l1 658 - 666	IVYSMYS^RK	Phospho (ST)	1	1	0.045349	409.529	26.0347	3	.00000003000.	4.83307	4.83307	4.83307	26.0347	26.0347	11.5733	0.649887	0.649887	13.53	13.53	1	658	666	4.99	1585: Scan 2542 (rt=26.0347) [E:\Larissa\b0516p152_OvP\b0516p152_MS1_C1.RAW]	\\mascot2\inetpub\mascot\data/20120910/F017896.dat	42038	49388	1	1	66885	39460	46472	42937	34689	64007	45993	37971	108844	98127	65266	89734	69761	135148	76867	118505
p0648	H12_MOUSE	Histone H1.2 OS=Mus musculus GN=Hist1h1c PE=1 SV=2	Hist1h1c p-S189 (z= 2)	Hist1h1c 184 - 190	KVKSAS^K	Phospho (ST)	1	1	0.0266569	414.226	15.8724	2	.000000300.	4.8593	4.8593	4.8593	15.8724	15.8724	16.2	0.152326	0.152326	16.2	16.2	1	184	190	0.42	658: Scan 1352 (rt=15.8724) [E:\Larissa\b0516p152_OvP\b0516p152_MS1_C1.RAW]	\\mascot2\inetpub\mascot\data/20120910/F017896.dat	1	1	1	1	1	1	1	1	1	1	1	1	1	1	1	1	1	1	1	1
p0649	MPRIP_MOUSE	Myosin phosphatase Rho-interacting protein OS=Mus musculus GN=Mprip PE=1 SV=2	Mprip p-S992 (z= 3)	Mprip 990 - 999	SKS^NPDFLKK	Phospho (ST)	1	1	0	415.208	24.3577	3	.000300000000.	2.71906	0.0150725	1.17931	17.0305	26.7432	247.617	0.000159912	0.0823722	48.68	29.2698	50	990	999	12.3	1431: Scan 2345 (rt=24.3577) [E:\Larissa\b0516p152_OvP\b0516p152_MS1_C1.RAW]	\\mascot2\inetpub\mascot\data/20120910/F017896.dat	649052	562053	1114151	505599	633076	243756	299911	371998	442855	379648	495302	460526	803568	702313	541393	1025983	577929	454215	422817	682832
p0650	PADI3_MOUSE	Protein-arginine deiminase type-3 OS=Mus musculus GN=Padi3 PE=1 SV=2	Padi3 p-T393 (z= 4)	Padi3 384 - 397	ILGLDFGYVT^REPK	Phospho (ST)	1	1	0.0147968	422.719	23.2663	4	.0000000000300000.	2.88466	2.88466	2.88466	23.2663	23.2663	17.4433	0.217575	0.217575	19.4	19.4	1	384	397	3.19	1326: Scan 2217 (rt=23.2663) [E:\Larissa\b0516p152_OvP\b0516p152_MS1_C1.RAW]	\\mascot2\inetpub\mascot\data/20120910/F017896.dat	1	1	1	1	1	1	1	1	1	1	1	1	1	1	1	1	1	1	1	1
p0651	GBRB2_MOUSE		GBRB2 p-S437 (z= 4) + Oxi	GBRB2 429 - 442	STMLAYDAS^SIQYR	Oxidation (M); Phospho (ST)	1	1	0.0282346	426.185	23.7602	4	.0002000003000000.	0.569484	0.12261	0.346047	23.7602	23.7865	10.8133	0.373937	0.605761	16.46	14.615	2	429	442	1.38	1373: Scan 2275 (rt=23.7602) [E:\Larissa\b0516p152_OvP\b0516p152_MS1_C1.RAW]	\\mascot2\inetpub\mascot\data/20120910/F017896.dat	1	1	1	1	1	1	1	1	1	1	1	1	1	1	1	1	1	1	1	1
p0652	MLL1_MOUSE	Histone-lysine N-methyltransferase MLL OS=Mus musculus GN=Mll PE=2 SV=3	Mll p-S259 p-T266 (z= 4)	Mll 254 - 267	VKRTPS^AMFQQAT^K	2 Phospho (ST)	1	1	0.0403122	438.951	16.6404	4	.0000003000000300.	4.7735	4.7735	4.7735	16.6404	16.6404	14.07	0.83441	0.83441	14.07	14.07	1	254	267	3.93	727: Scan 1441 (rt=16.6404) [E:\Larissa\b0516p152_OvP\b0516p152_MS1_C1.RAW]	\\mascot2\inetpub\mascot\data/20120910/F017896.dat	46649	1	71398	1	1	1	1	1	1	1	1	1	1	31848	1	6113	1	1	1	1
p0653	MTMRA_MOUSE	Myotubularin-related protein 10 OS=Mus musculus GN=Mtmr10 PE=2 SV=2	Mtmr10 p-S603 (z= 2)	Mtmr10 601 - 607	RNS^LVLK	Phospho (ST)	1	1	0.00187267	455.25	25.4936	2	.000300000.	3.89473	0.0642032	1.16153	18.7606	26.0041	13.25	0.00711	0.123121	30.43	21.122	35	601	607	20.21	1533: Scan 2479 (rt=25.4936) [E:\Larissa\b0516p152_OvP\b0516p152_MS1_C1.RAW]	\\mascot2\inetpub\mascot\data/20120910/F017896.dat	385670	499706	1	218689	545295	313888	552888	348939	313094	402223	300863	239589	332529	615072	561033	504891	597532	812876	661349	647292
p0654	ZC4H2_MOUSE		ZC4H2 p-S212 (z= 2)	ZC4H2 210 - 216	SRS^RNPK	Phospho (ST)	1	1	0.0113578	462.721	11.7896	2	.000300000.	6.75942	0.708006	5.25538	11.049	13.1883	11.87	0.0829914	0.601106	20.98	13.53	28	210	216	4.08	283: Scan 871 (rt=11.7896) [E:\Larissa\b0516p152_OvP\b0516p152_MS1_C1.RAW]	\\mascot2\inetpub\mascot\data/20120910/F017896.dat	1	558628	1	1	167607	192101	363928	1	77035	1	1	1	1	1	1	537247	107815	526328	294638	1
p0655	SRRM1_MOUSE	Serine/arginine repetitive matrix protein 1 OS=Mus musculus GN=Srrm1 PE=1 SV=2	Srrm1 p-S550 (z= 2)	Srrm1 548 - 554	WQS^PVTK	Phospho (ST)	1	1	0.0100678	463.213	22.0069	2	.000300000.	4.19176	0.319051	1.19848	16.6156	22.0069	733.263	0.0477729	0.623696	24	14.2136	25	548	554	13.97	1206: Scan 2069 (rt=22.0069) [E:\Larissa\b0516p152_OvP\b0516p152_MS1_C1.RAW]	\\mascot2\inetpub\mascot\data/20120910/F017896.dat	395608	648336	558211	598514	590626	430230	677175	236403	262870	219012	356164	359196	873607	1003520	478325	1563829	395792	533192	387609	599434
p0656	DEDD_MOUSE	Death effector domain-containing protein OS=Mus musculus GN=Dedd PE=2 SV=1	Dedd p-T184 (z= 2)	Dedd 181 - 188	KSVT^PDPK	Phospho (ST)	1	1	0.0463084	476.228	11.6915	2	.0000300000.	6.0196	6.0196	6.0196	11.6915	11.6915	13.43	0.449402	0.449402	13.43	13.43	1	181	188	3.03	277: Scan 860 (rt=11.6915) [E:\Larissa\b0516p152_OvP\b0516p152_MS1_C1.RAW]	\\mascot2\inetpub\mascot\data/20120910/F017896.dat	1	1	1	1	1	1	1	1	1	1	1	1	1	6145	1	1	1	1	1	1
p0657	CND1_MOUSE	Condensin complex subunit 1 OS=Mus musculus GN=Ncapd2 PE=1 SV=2	Ncapd2 p-S273 (z= 2)	Ncapd2 273 - 280	S^IVGEIVR	Phospho (ST)	1	1	0.0353358	476.752	44.4024	2	.0300000000.	8.00668	8.00668	8.00668	44.4024	44.4024	22.8133	0.445878	0.445878	14.73	14.73	1	273	280	6.19	3303: Scan 4688 (rt=44.4024) [E:\Larissa\b0516p152_OvP\b0516p152_MS1_C1.RAW]	\\mascot2\inetpub\mascot\data/20120910/F017896.dat	25312	1	15931	1	1	1	1	1	1	1	1	1	26488	58106	1	1	1	1	1	1
p0658	FA65A_MOUSE	Protein FAM65A OS=Mus musculus GN=Fam65a PE=1 SV=1	Fam65a p-S20 (z= 3)	Fam65a 20 - 32	S^QSFAGVLGSHER	Phospho (ST)	1	1	0	485.553	42.0656	3	.030000000000000.	2.09612	0.00893614	0.915597	35.8822	42.4287	81.8933	9.05293e-07	0.0974777	72.8	42.648	41	20	32	17.61	3084: Scan 4415 (rt=42.0656) [E:\Larissa\b0516p152_OvP\b0516p152_MS1_C1.RAW]	\\mascot2\inetpub\mascot\data/20120910/F017896.dat	219119	194020	154464	100372	150277	133132	130671	97846	185106	141366	172649	211451	320615	198502	188712	269058	188241	221865	265253	192843
p0659	MARCS_MOUSE	Myristoylated alanine-rich C-kinase substrate OS=Mus musculus GN=Marcks PE=1 SV=2	Marcks p-S163 (z= 2)	Marcks 159 - 166	LSGFS^FKK	Phospho (ST)	1	1	0	497.246	41.4885	2	.0000030000.	4.97656	0.0333015	1.05407	35.2861	42.6258	93.9133	0.00018276	0.118587	48.1	33.0064	42	159	166	30.29	3028: Scan 4347 (rt=41.4885) [E:\Larissa\b0516p152_OvP\b0516p152_MS1_C1.RAW]	\\mascot2\inetpub\mascot\data/20120910/F017896.dat	3347914	3204643	6114556	1428942	2623958	2564383	2312064	1866601	1841319	2608409	3573046	2717764	5261487	84192	3876843	5506838	4612951	4909095	5219331	3670173
p0660	XYLT1_MOUSE		XYLT1 p-T165 (z= 3)	XYLT1 165 - 176	T^QKQKHQPELAK	Phospho (ST)	1	1	0.0206741	505.927	44.0922	3	.03000000000000.	0.0116359	0.0116359	0.0116359	44.0922	44.0922	18.47	0.222594	0.222594	18.47	18.47	1	165	176	12.89	3274: Scan 4652 (rt=44.0922) [E:\Larissa\b0516p152_OvP\b0516p152_MS1_C1.RAW]	\\mascot2\inetpub\mascot\data/20120910/F017896.dat	224511	62366	385282	8106	47028	41630	1	1	54616	40789	50054	68070	727756	1483255	1	248727	64283	1	111151	103766
p0661	TR150_MOUSE	Thyroid hormone receptor-associated protein 3 OS=Mus musculus GN=Thrap3 PE=1 SV=1	Thrap3 p-S243 (z= 2)	Thrap3 237 - 245	ASVSDLS^PR	Phospho (ST)	1	1	0	506.231	24.4352	2	.00000003000.	2.0632	0.163055	1.20531	18.5372	24.7743	95.24	3.19184e-05	0.00396526	54.55	38.077	27	237	245	28.55	1437: Scan 2354 (rt=24.4352) [E:\Larissa\b0516p152_OvP\b0516p152_MS1_C1.RAW]	\\mascot2\inetpub\mascot\data/20120910/F017896.dat	1922874	1662509	862629	908734	2052317	1321898	2319612	1362273	1390992	1408582	1118248	898050	1340935	1731441	1377670	1859660	2423591	2695438	2506026	2392410
p0662	MPRIP_MOUSE	Myosin phosphatase Rho-interacting protein OS=Mus musculus GN=Mprip PE=1 SV=2	Mprip p-S992 (z= 2)	Mprip 992 - 999	S^NPDFLKK	Phospho (ST)	1	1	0.00878904	514.745	28.8424	2	.0300000000.	1.89858	0.437244	1.29493	22.6624	29.2489	206.063	0.0569356	0.387862	22.74	15.3354	13	992	999	21.66	1848: Scan 2870 (rt=28.8424) [E:\Larissa\b0516p152_OvP\b0516p152_MS1_C1.RAW]	\\mascot2\inetpub\mascot\data/20120910/F017896.dat	405628	441200	469189	265441	191663	143457	202311	178276	165458	167989	165343	140798	390424	355249	248394	436237	279734	272922	255988	320339
p0663	HNRPG_MOUSE	Heterogeneous nuclear ribonucleoprotein G OS=Mus musculus GN=Rbmx PE=1 SV=1	Rbmx p-S162 (z= 2)	Rbmx 161 - 169	RS^TPSGPVR	Phospho (ST)	1	1	0	518.751	13.5152	2	.00300000000.	4.85571	0.386321	1.66398	10.9061	56.6594	19.32	9.56585e-06	0.170816	59.97	31.7501	80	161	169	16.56	444: Scan 1076 (rt=13.5152) [E:\Larissa\b0516p152_OvP\b0516p152_MS1_C1.RAW]	\\mascot2\inetpub\mascot\data/20120910/F017896.dat	1	869336	693242	1	519457	574151	613748	1	227823	496059	1	1	892471	993429	1	1123882	468767	1058764	853355	731461
p0664	ARL6_MOUSE	ADP-ribosylation factor-like protein 6 OS=Mus musculus GN=Arl6 PE=2 SV=1	Arl6 p-S8 (z= 3) + Oxi	Arl6 1 - 14	MGLLDRLS^GLLGLK	Oxidation (M); Phospho (ST)	1	1	0.0158935	527.95	62.4554	3	.0200000030000000.	4.23911	4.23911	4.23911	62.4554	62.4554	18.98	0.147342	0.147342	18.98	18.98	1	1	14	11.25	4943: Scan 6780 (rt=62.4554) [E:\Larissa\b0516p152_OvP\b0516p152_MS1_C1.RAW]	\\mascot2\inetpub\mascot\data/20120910/F017896.dat	1	1	23623	1	1	1	1	1	1	1	1	1	13357	27954	1	1	1	1	1	1
p0665	PI3R5_MOUSE	Phosphoinositide 3-kinase regulatory subunit 5 OS=Mus musculus GN=Pik3r5 PE=2 SV=1	Pik3r5 p-S435 p-S438 p-S439 (z= 7)	Pik3r5 435 - 465	S^LES^S^VDPTLPLRRAGSLCSPLDCPAQLPSRS^	4 Phospho (ST)	1	1	0.0204862	529.377	19.5718	7	.030033000000000000000000000000300.	3.46942	3.46942	3.46942	19.5718	19.5718	17.75	0.585903	0.585903	17.75	17.75	1	435	465	4.73	982: Scan 1784 (rt=19.5718) [E:\Larissa\b0516p152_OvP\b0516p152_MS1_C1.RAW]	\\mascot2\inetpub\mascot\data/20120910/F017896.dat	6309	1	10032	1	1	1	1	1	1	5754	1	1	1	1	7033	1	1	1	1	1
p0666	PRP4B_MOUSE	Serine/threonine-protein kinase PRP4 homolog OS=Mus musculus GN=Prpf4b PE=1 SV=3	Prpf4b p-S292 p-S294 (z= 2)	Prpf4b 292 - 299	S^KS^PVDLR	2 Phospho (ST)	1	1	0	531.226	21.4019	2	.0303000000.	1.85927	0.0456016	0.798473	18.3409	21.4801	148.482	0.00121429	0.276861	39.61	20.715	8	292	299	33.5	1152: Scan 1999 (rt=21.4019) [E:\Larissa\b0516p152_OvP\b0516p152_MS1_C1.RAW]	\\mascot2\inetpub\mascot\data/20120910/F017896.dat	135511	85214	98694	63057	113384	84711	102840	40239	62051	74311	83408	49548	99761	84863	86264	68062	116871	109010	117536	80420
p0667	GCSH_MOUSE		GCSH p-S42 p-S46 (z= 2)	GCSH 40 - 48	TGS^ALLS^VR	2 Phospho (ST)	1	1	0.0406305	532.232	16.8168	2	.00030003000.	1.77277	0.0720214	0.777328	13.2356	17.2215	13.8	0.456423	0.841267	14.18	11.8562	8	40	48	4.44	744: Scan 1462 (rt=16.8168) [E:\Larissa\b0516p152_OvP\b0516p152_MS1_C1.RAW]	\\mascot2\inetpub\mascot\data/20120910/F017896.dat	1	341903	346942	6032	388818	248185	287522	401888	303659	292060	1	207565	443265	336397	305695	370323	345564	394345	376558	453271
p0668	PRP4B_MOUSE	Serine/threonine-protein kinase PRP4 homolog OS=Mus musculus GN=Prpf4b PE=1 SV=3	Prpf4b p-S431 (z= 2)	Prpf4b 427 - 435	SKDAS^PINR	Phospho (ST)	1	1	0.0497318	534.248	12.3916	2	.00000300000.	0.655589	0.655589	0.655589	12.3916	12.3916	140.093	0.47365	0.47365	13.89	13.89	1	427	435	6.25	339: Scan 944 (rt=12.3916) [E:\Larissa\b0516p152_OvP\b0516p152_MS1_C1.RAW]	\\mascot2\inetpub\mascot\data/20120910/F017896.dat	1	1	1	1	6091	6437	8061	1	1	1	1	1	1	1	1	1	1	1	1	1
p0669	IWS1_MOUSE	Protein IWS1 homolog OS=Mus musculus GN=Iws1 PE=1 SV=1	Iws1 p-S667 (z= 2)	Iws1 665 - 674	LSS^TGGQTPR	Phospho (ST)	1	1	0	542.245	13.326	2	.000300000000.	1.84734	0.140143	1.24556	11.9757	13.4116	39.23	9.68841e-06	0.00217194	60.37	43.6619	27	665	674	14.59	427: Scan 1054 (rt=13.326) [E:\Larissa\b0516p152_OvP\b0516p152_MS1_C1.RAW]	\\mascot2\inetpub\mascot\data/20120910/F017896.dat	1	116607	99736	1	74841	97684	121185	1	71258	22687	1	1	135103	123633	1	106919	127971	170013	138724	111239
p0670	WWC2_MOUSE	Protein WWC2 OS=Mus musculus GN=Wwc2 PE=2 SV=1	Wwc2 p-T999 (z= 2)	Wwc2 997 - 1005	SQT^FSPGER	Phospho (ST)	1	1	0.00947057	544.725	21.9608	2	.00030000000.	3.97707	0.151583	1.30553	16.1441	28.1775	9.48	0.0413227	0.292255	22.32	15.0921	28	997	1005	9.49	1202: Scan 2064 (rt=21.9608) [E:\Larissa\b0516p152_OvP\b0516p152_MS1_C1.RAW]	\\mascot2\inetpub\mascot\data/20120910/F017896.dat	1	128234	138871	74567	192118	148394	168928	104922	127831	142801	86856	79284	103240	87238	66225	87612	114348	135677	102073	147030
p0671	PIEZ1_MOUSE	Piezo-type mechanosensitive ion channel component 1 OS=Mus musculus GN=Piezo1 PE=2 SV=1	Piezo1 p-S1646 (z= 2)	Piezo1 1644 - 1652	TAS^ELLLDR	Phospho (ST)	1	1	0	549.268	49.9317	2	.00030000000.	2.07064	0.0268997	0.886153	44.2023	50.3572	41.05	5.9416e-08	0.0881611	83.35	54.0244	27	1644	1652	28	3807: Scan 5333 (rt=49.9317) [E:\Larissa\b0516p152_OvP\b0516p152_MS1_C1.RAW]	\\mascot2\inetpub\mascot\data/20120910/F017896.dat	360605	256852	351097	150781	208486	239917	329608	177259	429256	264952	297966	250697	289786	355931	216769	331967	295336	204662	385839	286896
p0672	PYGO1_MOUSE	Pygopus homolog 1 OS=Mus musculus GN=Pygo1 PE=1 SV=1	Pygo1 p-T404 (z= 2)	Pygo1 398 - 405	DVQLMRT^R	Phospho (ST)	1	1	0.0334508	549.765	52.2985	2	.0000000300.	5.93123	5.93123	5.93123	52.2985	52.2985	14.98	0.422524	0.422524	14.98	14.98	1	398	405	3.15	4027: Scan 5608 (rt=52.2985) [E:\Larissa\b0516p152_OvP\b0516p152_MS1_C1.RAW]	\\mascot2\inetpub\mascot\data/20120910/F017896.dat	515482	1	416398	233031	337758	309598	426637	269762	320136	276215	300899	297307	564212	588341	330395	537573	367408	443506	599400	347918
p0673	MARK3_MOUSE	MAP/microtubule affinity-regulating kinase 3 OS=Mus musculus GN=Mark3 PE=1 SV=2	Mark3 p-T78 (z= 3)	Mark3 72 - 85	LARHILT^GREVAIK	Phospho (ST)	1	1	0.010772	552.983	39.8667	3	.0000000300000000.	1.17277	1.17277	1.17277	39.8667	39.8667	118.343	0.0382212	0.0382212	22.47	22.47	1	72	85	2.46	2877: Scan 4157 (rt=39.8667) [E:\Larissa\b0516p152_OvP\b0516p152_MS1_C1.RAW]	\\mascot2\inetpub\mascot\data/20120910/F017896.dat	1	1	20753	1	1	8969	5864	6783	1	1	1	7091	9788	35578	1	9527	1	7087	6435	1
p0674	HDGF_MOUSE	Hepatoma-derived growth factor OS=Mus musculus GN=Hdgf PE=1 SV=2	Hdgf p-S165 (z= 2)	Hdgf 158 - 167	AGDVLEDS^PK	Phospho (ST)	1	1	0	555.741	24.5857	2	.000000003000.	7.73229	0.00108545	2.83949	20.178	25.2191	159.27	5.59922e-07	0.0332944	72.25	43.4208	26	158	167	67.96	1451: Scan 2372 (rt=24.5857) [E:\Larissa\b0516p152_OvP\b0516p152_MS1_C1.RAW]	\\mascot2\inetpub\mascot\data/20120910/F017896.dat	246264	243678	8143	65282	195803	177605	264006	98667	75172	94447	61761	38313	105159	164771	202303	179470	212923	228177	260804	164997
p0675	FHOD1_MOUSE	FH1/FH2 domain-containing protein 1 OS=Mus musculus GN=Fhod1 PE=2 SV=3	Fhod1 p-S370 (z= 2)	Fhod1 370 - 379	S^LEGGGCPVR	Phospho (ST)	1	1	0	556.236	22.5271	2	.030000000000.	2.73572	0.124191	1.22009	17.3213	22.8997	65.84	1.24303e-05	0.0940102	58.5	37.24	26	370	379	48.93	1254: Scan 2130 (rt=22.5271) [E:\Larissa\b0516p152_OvP\b0516p152_MS1_C1.RAW]	\\mascot2\inetpub\mascot\data/20120910/F017896.dat	1	84095	81601	70446	105391	85640	105394	57267	72663	66864	45528	29334	72083	87727	53502	72268	83963	110037	92999	85592
p0676	BCLF1_MOUSE	Bcl-2-associated transcription factor 1 OS=Mus musculus GN=Bclaf1 PE=1 SV=2	Bclaf1 p-S510 (z= 3)	Bclaf1 503 - 515	LKELFDYS^PPLHK	Phospho (ST)	1	1	0	556.283	55.1774	3	.000000003000000.	7.88578	0.0143465	1.11164	49.5042	56.3393	330.61	9.38492e-05	0.157157	53.12	31.9616	51	503	515	43.54	4285: Scan 5939 (rt=55.1774) [E:\Larissa\b0516p152_OvP\b0516p152_MS1_C1.RAW]	\\mascot2\inetpub\mascot\data/20120910/F017896.dat	2404989	1998572	2957334	573148	2056942	1251414	1214829	1259975	1564459	1977698	1670610	1936395	3922220	3198432	2162303	3884840	2211130	2499865	1949726	2586529
p0677	PDLI7_MOUSE	PDZ and LIM domain protein 7 OS=Mus musculus GN=Pdlim7 PE=2 SV=1	Pdlim7 p-T96 (z= 2)	Pdlim7 94 - 103	ALT^PPADPPR	Phospho (ST)	1	1	0	557.771	31.792	2	.000300000000.	7.42163	0.0233961	1.43848	24.5303	32.0298	143.75	2.11142e-05	0.126141	57.96	32.5185	65	94	103	57.23	2124: Scan 3213 (rt=31.792) [E:\Larissa\b0516p152_OvP\b0516p152_MS1_C1.RAW]	\\mascot2\inetpub\mascot\data/20120910/F017896.dat	1978643	356048	318314	656419	1626622	1028879	1953119	829148	1279131	1303705	1038741	1028672	2310104	2063217	672942	1898642	1861081	2426405	1996646	2503448
p0678	CDK16_MOUSE	Cyclin-dependent kinase 16 OS=Mus musculus GN=Cdk16 PE=1 SV=1	Cdk16 p-S119 (z= 2)	Cdk16 117 - 125	RLS^LPADIR	Phospho (ST)	1	1	0	560.8	46.8573	2	.00030000000.	1.91811	0.0531447	1.00002	41.0584	47.4132	42.01	7.08706e-05	0.00592416	51.56	37.8118	88	117	125	33.82	3533: Scan 4975 (rt=46.8573) [E:\Larissa\b0516p152_OvP\b0516p152_MS1_C1.RAW]	\\mascot2\inetpub\mascot\data/20120910/F017896.dat	1190957	1299639	1849442	611900	822425	654713	742595	747469	866188	897290	720679	711363	1831452	1588266	994324	1596967	1088173	1015464	1486550	1187787
p0679	TLR4_MOUSE		TLR4 p-T355 p-T357 (z= 3)	TLR4 353 - 366	SLT^LT^MNKGSISFK	2 Phospho (ST)	1	1	0.0369908	562.926	19.3389	3	.0003030000000000.	1.15619	0.106221	0.694162	16.2558	19.3389	18.4066	0.617757	1.46559	14.74	11.144	5	353	366	4.68	964: Scan 1757 (rt=19.3389) [E:\Larissa\b0516p152_OvP\b0516p152_MS1_C1.RAW]	\\mascot2\inetpub\mascot\data/20120910/F017896.dat	70055	76608	60059	30502	82545	92218	115673	49813	82551	41571	60740	56797	93350	1	44875	88124	90082	125609	106696	131348
p0680	RBM14_MOUSE	RNA-binding protein 14 OS=Mus musculus GN=Rbm14 PE=1 SV=1	Rbm14 p-T206 (z= 2)	Rbm14 204 - 212	QPT^PPFFGR	Phospho (ST)	1	1	0	563.761	51.9917	2	.00030000000.	3.81895	0.118886	1.14792	45.4594	53.8474	90.21	2.16562e-05	0.212921	57.27	24.7344	64	204	212	55.11	3997: Scan 5572 (rt=51.9917) [E:\Larissa\b0516p152_OvP\b0516p152_MS1_C1.RAW]	\\mascot2\inetpub\mascot\data/20120910/F017896.dat	1242407	23667	1197322	655140	806258	626308	802862	632580	785484	910696	795815	704659	315731	1244994	861510	1514349	961925	1039770	1573844	841561
p0681	ABHD2_MOUSE	Abhydrolase domain-containing protein 2 OS=Mus musculus GN=Abhd2 PE=2 SV=1	Abhd2 p-Y295 p-T296 p-T298 (z= 4) + Oxi	Abhd2 294 - 310	LY^T^AT^SLMQIDDNVMRKAT^	Oxidation (M); 2 Phospho (ST); Phospho (Y)	1	1	0.0404098	564.478	103.701	4	.0043030020000000000.	5.04674	0.0953384	1.77571	72.7457	103.701	9.57331	0.598685	0.906779	14.72	12.9433	3	294	310	7.14	7494: Scan 11046 (rt=103.701) [E:\Larissa\b0516p152_OvP\b0516p152_MS1_C1.RAW]	\\mascot2\inetpub\mascot\data/20120910/F017896.dat	153240	13455	31720	5975	10106	8529	1	1	7558	1	8982	8211	25301	20402	14184	27113	6791	7330	1	10668
p0682	SYSM_MOUSE	Seryl-tRNA synthetase, mitochondrial OS=Mus musculus GN=Sars2 PE=2 SV=2	Sars2 p-S224 (z= 2)	Sars2 219 - 227	RLSHVS^GHR	Phospho (ST)	1	1	0.0260381	564.773	12.7417	2	.00000030000.	6.30348	0.556366	3.40331	11.4547	12.758	11.04	0.282722	0.644431	16.35	13.315	4	219	227	7.11	373: Sum of 2 scans in range 986 (rt=12.7417) to 1013 (rt=12.9742) [E:\Larissa\b0516p152_OvP\b0516p152_MS1_C1.RAW]	\\mascot2\inetpub\mascot\data/20120910/F017896.dat	1	1	1	1	1	1	1	1	1	1	1	1	1	1	1	1	1	1	1	1
p0683	NIPBL_MOUSE		NIPBL p-T1072 (z= 2)	NIPBL 1070 - 1078	RST^VNEKPK	Phospho (ST)	1	1	0.0347154	569.785	15.984	2	.00030000000.	1.52327	1.25603	1.38965	14.6462	15.984	23.78	0.539252	0.66211	14.37	13.33	2	1070	1078	2.36	669: Scan 1365 (rt=15.984) [E:\Larissa\b0516p152_OvP\b0516p152_MS1_C1.RAW]	\\mascot2\inetpub\mascot\data/20120910/F017896.dat	1	1527639	1537199	1	1642668	1415671	1306661	1	1176531	1060572	1	1	1803224	1595664	1308020	1631940	1777590	1879325	1876483	2036367
p0684	TB182_MOUSE	182 kDa tankyrase-1-binding protein OS=Mus musculus GN=Tnks1bp1 PE=1 SV=2	Tnks1bp1 p-S1133 (z= 2)	Tnks1bp1 1125 - 1135	VSGAGLSPS^RK	Phospho (ST)	1	1	0	569.787	15.984	2	.0000000003000.	2.2295	0.126419	1.29626	12.4307	17.4121	451.667	4.14275e-05	0.0972604	55.35	35.08	48	1125	1135	18.4	669: Scan 1365 (rt=15.984) [E:\Larissa\b0516p152_OvP\b0516p152_MS1_C1.RAW]	\\mascot2\inetpub\mascot\data/20120910/F017896.dat	1	1527639	1537199	1	1642668	1415671	1306661	1	1176531	1060572	1	1	1803224	1595664	1308020	1631940	1777590	1879325	1876483	2036367
p0685	MAP2_MOUSE	Microtubule-associated protein 2 OS=Mus musculus GN=Map2 PE=1 SV=2	Map2 p-T1650 p-S1654 (z= 3)	Map2 1645 - 1659	VAIIRT^PPKS^PATPK	2 Phospho (ST)	1	1	0.00196495	579.305	32.6277	3	.00000030003000000.	2.21529	0.0672663	1.10628	27.0914	33.0577	100.48	0.0167947	0.671805	29.83	15.2106	18	1645	1659	22.59	2204: Scan 3311 (rt=32.6277) [E:\Larissa\b0516p152_OvP\b0516p152_MS1_C1.RAW]	\\mascot2\inetpub\mascot\data/20120910/F017896.dat	235958	207391	1	135266	163198	137494	336544	127873	236755	175557	254979	159514	233528	214496	1	204871	378891	335737	317454	342266
p0686	BORG5_MOUSE	Cdc42 effector protein 1 OS=Mus musculus GN=Cdc42ep1 PE=1 SV=1	Cdc42ep1 p-S207 (z= 2)	Cdc42ep1 204 - 212	RSDS^LLSFR	Phospho (ST)	1	1	0	580.78	47.3064	2	.00003000000.	3.40585	0.0769596	1.22076	41.2484	48.1081	80.6933	1.51557e-06	0.0371385	69.04	48.6323	47	204	212	30.28	3576: Scan 5027 (rt=47.3064) [E:\Larissa\b0516p152_OvP\b0516p152_MS1_C1.RAW]	\\mascot2\inetpub\mascot\data/20120910/F017896.dat	694273	727232	835321	487549	498400	284136	437049	383201	542388	305030	384803	439712	1250068	1139224	652551	1348200	626029	781852	910430	639082
p0687	SRRM1_MOUSE	Serine/arginine repetitive matrix protein 1 OS=Mus musculus GN=Srrm1 PE=1 SV=2	Srrm1 p-S572 p-S574 (z= 3)	Srrm1 572 - 587	S^PS^PAPPPPPPPPPPR	2 Phospho (ST)	1	1	0	582.27	31.4883	3	.030300000000000000.	6.69033	0.0391823	1.35424	24.702	32.9959	834.347	2.34878e-05	0.189047	59.01	34.1616	89	572	587	45.65	2099: Scan 3178 (rt=31.4883) [E:\Larissa\b0516p152_OvP\b0516p152_MS1_C1.RAW]	\\mascot2\inetpub\mascot\data/20120910/F017896.dat	1099001	500187	671428	597153	1467080	751849	1869447	699814	1094740	1182066	1158244	996873	1498761	1336912	1019903	1451056	2263158	2276102	2320847	2315629
p0688	DPYL2_MOUSE	Dihydropyrimidinase-related protein 2 OS=Mus musculus GN=Dpysl2 PE=1 SV=2	Dpysl2 p-S448 (z= 2)	Dpysl2 441 - 451	GSPLVVIS^QGK	Phospho (ST)	1	1	0.0408571	582.805	27.5608	2	.0000000030000.	1.88339	1.88339	1.88339	27.5608	27.5608	66.6133	0.576817	0.576817	13.09	13.09	1	441	451	4.62	1730: Scan 2721 (rt=27.5608) [E:\Larissa\b0516p152_OvP\b0516p152_MS1_C1.RAW]	\\mascot2\inetpub\mascot\data/20120910/F017896.dat	216045	185688	166135	95646	226460	210399	280080	122496	215482	218433	138986	140087	268269	281965	101158	154076	442564	534026	459960	409710
p0689	FLNA_MOUSE	Filamin-A OS=Mus musculus GN=Flna PE=1 SV=5	Flna p-S2152 (z= 3)	Flna 2150 - 2165	APS^VANIGSHCDLSLK	Phospho (ST)	1	1	0	583.609	45.7737	3	.000300000000000000.	3.32974	0.0284119	1.06099	40.1461	46.2136	476.737	1.42671e-05	0.202644	61.72	31.9074	43	2150	2165	36.63	3431: Scan 4848 (rt=45.7737) [E:\Larissa\b0516p152_OvP\b0516p152_MS1_C1.RAW]	\\mascot2\inetpub\mascot\data/20120910/F017896.dat	603066	678123	573505	510437	498578	357449	463203	473906	428859	349211	312797	289115	230512	539913	425202	597534	346368	558959	868320	485134
p0690	ZMAT5_MOUSE	Zinc finger matrin-type protein 5 OS=Mus musculus GN=Zmat5 PE=2 SV=1	Zmat5 p-Y9 (z= 3)	Zmat5 1 - 12	MGKRYFCDY^CDR	Phospho (Y)	1	1	0.0392695	584.221	35.5517	3	.00000000040000.	2.56633	1.45181	1.84618	35.3507	35.5517	9.08	0.368136	0.714152	13.76	11.3333	3	1	12	5.56	2475: Scan 3654 (rt=35.5517) [E:\Larissa\b0516p152_OvP\b0516p152_MS1_C1.RAW]	\\mascot2\inetpub\mascot\data/20120910/F017896.dat	296136	101910	156090	1	151574	135978	113142	34008	67276	44781	39716	26823	122948	97089	26781	86945	61801	278739	84365	90677
p0691	LBR_MOUSE	Lamin-B receptor OS=Mus musculus GN=Lbr PE=1 SV=2	Lbr p-S67 (z= 2)	Lbr 64 - 74	KSGS^ISSSPSR	Phospho (ST)	1	1	0.0074059	586.771	11.8564	2	.0000300000000.	1.61723	0.372699	0.907982	11.8564	12.1331	17.97	0.056097	0.638484	23.83	15.242	5	64	74	4.49	289: Scan 879 (rt=11.8564) [E:\Larissa\b0516p152_OvP\b0516p152_MS1_C1.RAW]	\\mascot2\inetpub\mascot\data/20120910/F017896.dat	1	15285	1	1	1	1	16940	1	1	1	1	1	1	1	1	1	1	31817	1	1
p0692	MTL14_MOUSE	Methyltransferase-like protein 14 OS=Mus musculus GN=Mettl14 PE=2 SV=1	Mettl14 p-T272 (z= 2)	Mettl14 264 - 273	TNKNNPGKT^K	Phospho (ST)	1	1	0.00565048	591.288	26.4349	2	.000000000300.	1.86426	0.131397	1.08923	20.9853	26.8194	9.35	0.0288883	0.612673	26.68	15.1939	23	264	273	16.49	1622: Scan 2589 (rt=26.4349) [E:\Larissa\b0516p152_OvP\b0516p152_MS1_C1.RAW]	\\mascot2\inetpub\mascot\data/20120910/F017896.dat	165167	214314	198477	131423	85796	91278	138511	100281	62710	112702	74547	85111	243890	229474	171368	217875	192772	186560	188973	285814
p0693	EREG_MOUSE	Proepiregulin OS=Mus musculus GN=Ereg PE=1 SV=1	Ereg p-S154 (z= 2)	Ereg 152 - 162	VTS^GDPVLPQV	Phospho (ST)	1	1	0.0167468	596.283	24.7464	2	.0003000000000.	7.87963	2.8903	4.66948	19.1325	24.8992	11.16	0.21403	0.88297	18.75	13.1664	11	152	162	0.57	1467: Scan 2391 (rt=24.7464) [E:\Larissa\b0516p152_OvP\b0516p152_MS1_C1.RAW]	\\mascot2\inetpub\mascot\data/20120910/F017896.dat	53464	63324	1	36920	57223	32801	54261	84351	24370	29049	29014	15372	57917	68401	29438	75799	39850	104689	55472	77559
p0694	TSC2_MOUSE	Tuberin OS=Mus musculus GN=Tsc2 PE=1 SV=1	Tsc2 p-S981 (z= 2)	Tsc2 979 - 988	SIS^VSEHVVR	Phospho (ST)	1	1	0	596.793	31.9258	2	.000300000000.	3.42247	0.0655622	1.23293	25.9975	32.4507	94.81	4.13929e-06	0.0113244	65.02	38.8415	41	979	988	17.49	2138: Scan 3229 (rt=31.9258) [E:\Larissa\b0516p152_OvP\b0516p152_MS1_C1.RAW]	\\mascot2\inetpub\mascot\data/20120910/F017896.dat	211022	129177	1	144545	149894	86192	120851	116316	118732	146292	135520	120911	271851	216878	1	214865	302076	282256	223095	320786
p0695	AT2L1_MOUSE	Alanine--glyoxylate aminotransferase 2-like 1 OS=Mus musculus GN=Agxt2l1 PE=2 SV=1	Agxt2l1 p-T446 p-Y454 p-T456 (z= 3)	Agxt2l1 444 - 457	SGT^VFSENTAY^RT^KRT^	2 Phospho (ST); Phospho (Y)	1	1	0.0293025	600.891	10.3618	3	.0003000000040300.	2.12025	2.12025	2.12025	10.3618	10.3618	12.8233	0.246168	0.246168	14.78	14.78	1	444	457	0	197: Scan 720 (rt=10.3618) [E:\Larissa\b0516p152_OvP\b0516p152_MS1_C1.RAW]	\\mascot2\inetpub\mascot\data/20120910/F017896.dat	1	1	1	1	1	1	1	1	1	1	1	1	1	1	1	1	1	1	1	1
p0696	I2BP1_MOUSE	Interferon regulatory factor 2-binding protein 1 OS=Mus musculus GN=Irf2bp1 PE=1 SV=2	Irf2bp1 p-S436 (z= 2)	Irf2bp1 428 - 438	NVAEALGHS^PK	Phospho (ST)	1	1	0	601.783	23.8192	2	.0000000003000.	1.85588	0.0250248	0.873847	17.9798	24.3942	88.21	9.85545e-06	0.00928728	61.54	41.6205	20	428	438	57.91	1379: Scan 2282 (rt=23.8192) [E:\Larissa\b0516p152_OvP\b0516p152_MS1_C1.RAW]	\\mascot2\inetpub\mascot\data/20120910/F017896.dat	162753	158728	152914	71786	135460	62357	143978	92924	69556	56685	67756	45531	218083	180767	129210	218976	137684	161775	144262	144155
p0697	MILK1_MOUSE	MICAL-like protein 1 OS=Mus musculus GN=Micall1 PE=1 SV=3	Micall1 p-S647 (z= 2)	Micall1 645 - 655	KPS^PSASPTVR	Phospho (ST)	1	1	0	603.799	14.611	2	.0003000000000.	1.89836	0.138842	1.11891	11.9509	16.2069	44.94	2.82907e-05	0.0257668	56.54	37.3701	68	645	655	30.05	541: Scan 1204 (rt=14.611) [E:\Larissa\b0516p152_OvP\b0516p152_MS1_C1.RAW]	\\mascot2\inetpub\mascot\data/20120910/F017896.dat	1	235708	212545	1	252188	181443	157757	1	67213	1	1	1	111397	91105	1	285222	234956	280328	217997	125645
p0698	PP12C_MOUSE	Protein phosphatase 1 regulatory subunit 12C OS=Mus musculus GN=Ppp1r12c PE=1 SV=1	Ppp1r12c p-S431 (z= 2)	Ppp1r12c 429 - 440	TGS^TGALGPSER	Phospho (ST)	1	1	0.00182937	606.767	21.2223	2	.00030000000000.	1.50138	0.127975	1.01069	20.653	21.3327	12.85	0.0094921	0.219813	30.66	20.77	4	429	440	4.52	1137: Scan 1978 (rt=21.2223) [E:\Larissa\b0516p152_OvP\b0516p152_MS1_C1.RAW]	\\mascot2\inetpub\mascot\data/20120910/F017896.dat	1	148220	1	15044	238838	1	1	1	22792	1	1	1	10021	46298	1	15844	1	1	1	1
p0699	PRC2C_MOUSE	Protein PRRC2C OS=Mus musculus GN=Prrc2c PE=1 SV=2	Prrc2c p-T2607 (z= 3)	Prrc2c 2596 - 2613	AFGSGIDIKPGT^PPIGGR	Phospho (ST)	1	1	0	607.311	51.8443	3	.00000000000030000000.	3.75008	0.0533093	1.2729	46.5786	52.5737	70	9.35878e-06	0.0745101	63.51	42.2678	41	2596	2613	42.42	3984: Scan 5555 (rt=51.8443) [E:\Larissa\b0516p152_OvP\b0516p152_MS1_C1.RAW]	\\mascot2\inetpub\mascot\data/20120910/F017896.dat	637259	16257	556751	193806	619472	501787	720532	357289	719852	444554	425067	643118	14523	694194	316239	962933	778928	1327430	1042345	850175
p0700	TOPB1_MOUSE	DNA topoisomerase 2-binding protein 1 OS=Mus musculus GN=Topbp1 PE=1 SV=2	Topbp1 p-T1503 (z= 2)	Topbp1 1501 - 1510	RKT^PAENVVK	Phospho (ST)	1	1	0.0137923	611.322	94.1298	2	.000300000000.	1.56422	1.56422	1.56422	94.1298	94.1298	38.22	0.137058	0.137058	19.53	19.53	1	1501	1510	15.72	7101: Scan 10158 (rt=94.1298) [E:\Larissa\b0516p152_OvP\b0516p152_MS1_C1.RAW]	\\mascot2\inetpub\mascot\data/20120910/F017896.dat	1	1	49118	1	12383	19923	11097	14293	1	1	1	1	33799	29038	1	9435	7677	16695	6139	11885
p0701	PKHA1_MOUSE	Pleckstrin homology domain-containing family A member 1 OS=Mus musculus GN=Plekha1 PE=1 SV=1	Plekha1 p-S308 (z= 2)	Plekha1 306 - 314	RLS^NPCIQR	Phospho (ST)	1	1	0	612.292	23.7765	2	.00030000000.	2.54543	0.0720077	1.13117	17.3244	24.3087	31.49	0.000702832	0.00767838	42.77	35.9522	41	306	314	38.49	1375: Scan 2277 (rt=23.7765) [E:\Larissa\b0516p152_OvP\b0516p152_MS1_C1.RAW]	\\mascot2\inetpub\mascot\data/20120910/F017896.dat	207285	177908	247395	113747	174543	84096	165706	160159	131619	150691	139502	118484	277645	241410	189319	264140	209482	227098	181817	230194
p0702	NEXN_MOUSE	Nexilin OS=Mus musculus GN=Nexn PE=1 SV=3	Nexn p-S296 (z= 2)	Nexn 294 - 304	TVS^QESLTPGK	Phospho (ST)	1	1	0.000312095	613.788	25.7344	2	.0003000000000.	2.76301	0.103014	1.16021	20.9124	25.9765	107.59	0.00439557	0.277488	35	21.3327	15	294	304	9.24	1556: Scan 2507 (rt=25.7344) [E:\Larissa\b0516p152_OvP\b0516p152_MS1_C1.RAW]	\\mascot2\inetpub\mascot\data/20120910/F017896.dat	1	237742	154492	132393	266495	218701	361092	171636	144671	120353	41871	34115	213395	185063	130115	205477	204179	297994	300462	244305
[truncated: 6,865 more rows]
[truncated: 28 more columns]
