# Supplementary material for: Phosphoproteomic comparison of Pik3ca and Pten signalling identifies the nucleotidase NT5C as a novel AKT substrate
Source: Sci Rep. 2017 Jan 6;7:39985. doi: 10.1038/srep39985 (PMC5216349; doi:10.1038/srep39985)
Supplement: Supplementary Table S3 [file srep39985-s4.xls]

## Sheet: S1b_NormalizedPeakHeights
							Pik3caWT/WT												Pik3caH1047R/WT												PtenWT/WT												Ptenfl/fl
Peptide	Symbol	Name	psite	Peptide range	pSequence	Modification	MS1WT1	MS1WT2	MS1WT3	MS1WT4	MS2WT1	MS2WT2	MS2WT3	MS2WT4	MS3WT1	MS3WT2	MS3WT3	MS3WT4	MS1HR1	MS1HR2	MS1HR3	MS1HR4	MS2HR1	MS2HR2	MS2HR3	MS2HR4	MS3HR1	MS3HR2	MS3HR3	MS3HR4	MS1WT1	MS1WT2	MS1WT3	MS1WT4	MS2WT1	MS2WT2	MS2WT3	MS2WT4	MS3WT1	MS3WT2	MS3WT3	MS3WT4	MS1PT1	MS1PT2	MS1PT3	MS1PT4	MS2PT1	MS2PT2	MS2PT3
p0002	SRRM1_MOUSE	Serine/arginine repetitive matrix protein 1 OS=Mus musculus GN=Srrm1 PE=1 SV=2	Srrm1 p-S635 (z= 3)	Srrm1 633 - 642	TAS^PPPPPKR	Phospho (ST)	19.0261	19.0025	18.4915	18.9257	19.298	19.4523	NA	19.4882	18.9153	19.013	18.8668	19.1501	19.0227	18.9077	19.1412	18.6537	19.3429	NA	19.1276	19.576	19.6471	18.5639	19.3841	19.3265	NA	18.4903	18.5609	18.8016	18.6292	19.035	18.6035	19.3182	19.3703	19.479	19.5298	19.3079	18.7544	NA	18.929	19.0685	18.8801	19.0919	18.9887
p0003	SRRT_MOUSE	Serrate RNA effector molecule homolog OS=Mus musculus GN=Srrt PE=1 SV=1	Srrt p-S74 (z= 3)	Srrt 71 - 79	HELS^PPQKR	Phospho (ST)	19.1003	18.3823	19.2076	18.2381	18.3336	18.3642	17.9715	NA	17.3306	16.988	17.2254	17.5006	18.7499	19.0955	18.6491	18.3438	17.6977	18.0503	17.9286	17.9652	NA	17.2326	17.5392	18.4059	18.291	18.7754	19.1303	18.4685	18.252	18.8493	NA	17.2746	16.9556	17.0919	17.8027	18.6255	18.7909	18.3114	18.8966	18.5971	17.4623	18.8293	18.2225
p0004	CC137_MOUSE	Coiled-coil domain-containing protein 137 OS=Mus musculus GN=Ccdc137 PE=2 SV=1	Ccdc137 p-S223 (z= 2) + Oxi	Ccdc137 223 - 228	S^LMLKK	Oxidation (M); Phospho (ST)	NA	18.5351	18.4306	17.7235	18.3002	18.507	18.7974	17.7518	17.8324	17.77	16.9549	NA	18.1422	18.2903	18.3425	18.169	18.3846	18.797	18.4711	18.6632	17.4497	17.4655	17.072	NA	18.4327	18.4728	18.456	18.4969	18.2559	18.5949	17.6776	18.7151	NA	18.593	NA	17.9002	18.5548	18.1242	15.0742	18.2848	NA	17.4731	18.5214
p0005	BACH1_MOUSE	Transcription regulator protein BACH1 OS=Mus musculus GN=Bach1 PE=1 SV=1	Bach1 p-S244 (z= 2)	Bach1 241 - 247	TLES^GVR	Phospho (ST)	17.6805	18.4279	17.7279	15.7294	18.9175	19.0297	18.5541	18.9682	18.1968	18.3056	13.7833	18.5073	18.0105	17.8964	18.1593	17.7739	18.541	18.2295	18.546	18.5326	18.8062	18.4978	17.9237	18.1132	18.6458	18.1695	18.2786	18.7347	18.8218	19.3771	19.6589	19.4918	18.8071	18.9991	18.0479	18.7388	18.7692	18.2322	18.4792	18.3795	19.7084	19.1387	18.6557
p0006	SRRM1_MOUSE	Serine/arginine repetitive matrix protein 1 OS=Mus musculus GN=Srrm1 PE=1 SV=2	Srrm1 p-S448 (z= 3)	Srrm1 446 - 456	RES^PSPAPKPR	Phospho (ST)	19.3973	14.1587	20.3673	16.9548	19.7249	NA	NA	20.0727	20.6193	20.2973	17.41	18.5625	20.916	20.8003	20.7001	20.7069	20.7508	13.7373	13.4347	20.5988	20.8521	19.9111	20.0676	18.3911	NA	NA	20.1834	20.3484	NA	NA	NA	19.8775	20.3939	20.2198	20.2117	20.0171	20.2956	NA	20.1525	NA	17.5201	NA	NA
p0007	MA7D1_MOUSE	MAP7 domain-containing protein 1 OS=Mus musculus GN=Map7d1 PE=1 SV=1	Map7d1 p-S401 (z= 3)	Map7d1 394 - 406	RKPGAGGS^PALAR	Phospho (ST)	17.4134	15.819	17.92	17.0005	16.7319	16.9761	16.0036	15.5964	15.9106	16.5767	17.8077	17.5112	17.5715	17.4775	17.7258	17.1873	17.5874	16.6617	17.015	16.908	16.8941	17.0003	17.6167	17.154	15.9253	17.3503	17.6417	17.675	16.6278	16.9344	16.6352	17.4245	17.6483	16.8581	17.2938	16.7135	17.263	17.031	17.202	17.247	17.4933	17.0068	17.7542
p0008	ARHGC_MOUSE	Rho guanine nucleotide exchange factor 12 OS=Mus musculus GN=Arhgef12 PE=1 SV=2	Arhgef12 p-T736 (z= 3)	Arhgef12 731 - 741	VAEHGT^PKPFR	Phospho (ST)	16.0237	16.0122	16.6056	15.1436	16.19	15.6917	15.0108	15.3279	15.5833	15.8642	16.0401	15.4293	16.3194	15.8956	16.3083	16.0291	16.1283	16.0642	15.4496	16.1825	14.5002	15.2352	14.5001	15.5385	15.3138	16.3122	16.8465	16.4305	15.0439	15.6789	14.5908	16.0813	15.2657	15.679	15.386	15.8569	16.3491	16.0979	15.4863	16.3653	15.5464	15.7852	16.6011
p0009	GPKOW_MOUSE	G patch domain and KOW motifs-containing protein OS=Mus musculus GN=Gpkow PE=2 SV=2	Gpkow p-S450 (z= 2)	Gpkow 445 - 451	VGLLRS^R	Phospho (ST)	16.3134	16.4188	NA	15.591	15.4873	15.6836	15.5472	15.5593	15.7894	15.8153	15.4051	15.3895	16.7456	16.2669	16.2619	16.4235	16.5713	17.0517	16.529	16.6077	15.7949	16.0579	15.4551	15.3948	16.4093	16.4004	15.9001	16.5741	15.8624	16.0569	15.333	16.2532	15.3205	15.7797	15.5481	15.3587	16.9423	16.4619	16.5201	16.3045	16.1531	15.3595	16.9535
p0010	MILK1_MOUSE	MICAL-like protein 1 OS=Mus musculus GN=Micall1 PE=1 SV=3	Micall1 p-S496 (z= 3)	Micall1 492 - 504	APSAS^PLAIHASR	Phospho (ST)	14.8951	14.7046	14.3729	14.8119	15.8826	15.3817	14.827	14.5745	15.1872	14.8051	13.9295	15.7982	15.8886	15.6781	NA	15.0738	16.0831	16.3192	15.2817	16.3145	15.428	15.2245	15.0266	15.5682	15.3972	16.0509	15.7735	16.0175	15.3458	16.4699	14.8531	15.8655	15.696	16.4975	14.7643	15.1669	16.2009	15.8826	16.4206	16.0199	15.847	15.4246	16.2594
p0011	XIRP2_MOUSE	Xin actin-binding repeat-containing protein 2 OS=Mus musculus GN=Xirp2 PE=1 SV=1	Xirp2 p-S3571 p-S3573 (z= 3)	Xirp2 3568 - 3577	QKIS^IS^ERPR	2 Phospho (ST)	16.1197	16.2992	16.1168	15.5681	14.9334	14.4261	15.8494	14.9687	15.7271	15.2426	15.2836	16.0422	16.7747	16.5327	16.1739	16.2209	16.5897	16.1245	15.7259	16.6675	15.4293	15.4467	15.9732	16.0691	15.0876	16.2046	15.6424	14.9264	NA	15.0731	13.9263	15.6023	15.5024	15.3873	15.9173	14.9958	15.4773	16.4334	16.1307	16.3481	15.4541	NA	16.0045
p0013	F19A5_MOUSE		F19A5 p-S55 (z= 2)	F19A5 53 - 59	DSS^QPRR	Phospho (ST)	17.9342	18.0503	17.6064	17.685	17.9561	17.7402	17.5591	17.5327	17.7874	17.7533	16.9409	17.2004	18.0154	17.7644	17.0956	17.4037	17.8012	17.9269	18.1722	17.6371	17.5589	17.3146	17.0161	17.2419	18.0697	NA	17.9978	18.0552	18.4446	17.6918	17.6004	18.002	17.9312	17.6232	17.0037	17.4489	18.123	17.4768	17.7662	17.6878	18.126	17.4658	18.0554
p0014	CP270_MOUSE	Cytochrome P450 2C70 OS=Mus musculus GN=Cyp2c70 PE=2 SV=2	Cyp2c70 p-S127 (z= 2)	Cyp2c70 126 - 132	FS^LMVLR	Phospho (ST)	15.1281	17.8792	17.9144	18.1544	16.9731	17.1902	17.5155	17.3219	16.404	17.0646	16.5339	NA	18.0799	18.1222	17.7353	17.7864	17.706	17.7384	17.7567	17.7746	16.7987	17.0293	16.8257	NA	17.5231	17.5624	17.8117	17.1737	17.3526	17.5408	17.5653	17.5734	16.5669	17.3384	NA	17.141	17.3875	17.5649	17.6916	17.5551	NA	17.9583	17.3787
p0015	TP53B_MOUSE	Tumor suppressor p53-binding protein 1 OS=Mus musculus GN=Tp53bp1 PE=1 SV=2	Tp53bp1 p-S1347 (z= 2)	Tp53bp1 1341 - 1349	GGPGKLS^PR	Phospho (ST)	NA	18.5978	18.1226	NA	18.4061	18.3504	NA	16.6791	17.6533	18.047	NA	NA	18.724	18.6779	18.7236	18.4393	18.4721	13.1906	18.2445	18.549	17.8473	16.2604	NA	14.1969	17.266	17.8222	17.9712	17.2418	17.2673	17.4863	16.768	NA	16.6767	18.0251	NA	17.8414	17.7456	NA	18.0735	18.047	NA	NA	18.1431
p0016	TP53B_MOUSE	Tumor suppressor p53-binding protein 1 OS=Mus musculus GN=Tp53bp1 PE=1 SV=2	Tp53bp1 p-S527 (z= 2)	Tp53bp1 522 - 529	MESLGS^PR	Phospho (ST)	16.6927	16.864	17.0283	16.6903	17.0806	16.0191	16.8645	16.7963	16.0516	16.4117	15.431	15.379	17.0681	16.8159	16.5893	17.0242	16.6436	17.0027	16.4311	16.5625	16.6218	16.0256	16.218	15.6834	17.2251	16.8607	17.0019	16.8699	16.1293	16.4712	15.8701	16.8128	15.7286	16.9505	15.9898	17.1323	17.3693	16.8923	17.2104	16.9363	16.5311	16.6469	16.6409
p0017	CD003_MOUSE	Uncharacterized protein C4orf3 homolog OS=Mus musculus PE=1 SV=1	Vps45 p-S19 (z= 2)	Vps45 17 - 24	RGS^FEAGR	Phospho (ST)	14.3256	17.0147	16.8267	NA	17.0949	16.3589	16.0381	16.3241	16.2487	16.164	NA	12.4262	16.4374	16.8897	16.3645	16.6203	15.6942	16.2176	16.2801	15.938	15.5291	15.521	13.4717	12.9152	16.7698	16.4221	17.0603	17.2098	NA	16.4347	15.539	16.0823	15.6921	16.3826	15.2643	16.9381	16.8606	16.3841	17.2996	16.7272	14.3421	NA	NA
p0018	RL12_MOUSE		RL12 p-S38 (z= 2)	RL12 32 - 40	IGPLGLS^PK	Phospho (ST)	19.2211	19.1895	19.1609	18.6704	18.8469	19.0843	18.5486	18.5768	18.934	18.9999	18.3845	18.2624	19.4493	19.429	19.1106	19.0694	18.8266	19.2491	19.6826	18.7227	19.3524	19.086	18.8168	18.4767	18.1083	18.2238	18.2389	18.2332	18.2425	17.7431	17.7262	17.635	17.416	17.8631	17.3127	17.2179	18.62	18.4639	18.104	18.5123	17.9611	17.9494	18.1001
p0019	SRRM1_MOUSE	Serine/arginine repetitive matrix protein 1 OS=Mus musculus GN=Srrm1 PE=1 SV=2	Srrm1 p-S220 (z= 3)	Srrm1 218 - 229	EKS^PELPEPSVR	Phospho (ST)	20.5411	20.6671	NA	19.7295	20.1907	20.7863	20.7852	19.9652	20.8007	20.389	20.5736	20.8299	20.8781	20.7576	20.5445	20.3835	21.2591	21.3213	21.0059	21.3798	20.6634	20.3527	20.7476	20.8572	20.3619	20.1607	20.3924	20.3978	20.5615	20.9017	20.453	20.4018	20.4734	20.551	20.8225	20.531	20.6166	20.5214	20.5876	20.7913	20.5585	20.0115	20.9669
p0020	GBP4_MOUSE	Guanylate-binding protein 4 OS=Mus musculus GN=Gbp4 PE=1 SV=1	Gbp4 p-S318 (z= 2)	Gbp4 316 - 323	ENS^IAVQK	Phospho (ST)	15.4854	15.3845	15.2197	14.8746	15.5078	15.4811	16.2567	15.4513	14.9813	14.2544	14.3257	14.1035	15.5536	15.8068	NA	15.1713	16.3218	16.9018	16.3703	16.1206	15.1622	14.3701	14.8282	14.7817	16.646	16.1742	16.3937	16.616	16.0067	16.6708	16.5094	16.4724	14.8688	15.6326	14.8815	14.9395	16.6347	16.2753	16.4445	16.5786	16.5237	15.3527	16.4542
p0021	PHLB2_MOUSE	Pleckstrin homology-like domain family B member 2 OS=Mus musculus GN=Phldb2 PE=1 SV=2	Phldb2 p-S410 (z= 2)	Phldb2 410 - 418	S^SISSISGR	Phospho (ST)	NA	17.7564	17.4591	17.5787	18.4415	17.6109	18.3787	18.0206	17.8465	17.1644	17.1187	17.5056	17.4049	17.5201	17.2692	17.199	17.9254	17.9544	17.7808	17.9692	17.5394	16.934	17.4661	17.2239	17.7996	17.3937	17.3183	17.7471	18.0913	18.3172	NA	18.4552	17.8392	18.5872	17.7186	18.6439	17.9996	17.2966	17.4911	17.7767	17.8936	18.185	17.9651
p0022	PLB1_MOUSE	Phospholipase B1, membrane-associated OS=Mus musculus GN=Plb1 PE=2 SV=2	Plb1 p-T1124 (z= 2)	Plb1 1121 - 1127	RLAT^PWR	Phospho (ST)	14.5678	17.8384	17.9781	NA	NA	15.5866	16.2629	16.6427	NA	17.2095	12.3413	12.7698	18.1395	17.8994	18.083	18.0584	NA	16.7929	NA	17.3633	NA	14.5683	13.1605	13.274	16.6485	16.6599	17.2225	17.2074	14.3561	14.7912	15.1709	NA	NA	16.0019	16.1622	17.1924	16.7413	16.2311	16.9109	NA	NA	15.1895	NA
p0023	ZEP2_MOUSE	Transcription factor HIVEP2 OS=Mus musculus GN=Hivep2 PE=1 SV=1	Hivep2 p-S2114 (z= 2)	Hivep2 2111 - 2117	RDLS^PRR	Phospho (ST)	14.5678	17.8384	17.9781	NA	NA	15.5866	16.2629	16.6427	NA	17.2095	12.3413	12.7698	18.1395	17.8994	18.083	18.0584	NA	16.7929	NA	17.3633	NA	14.5683	13.1605	13.274	16.6485	16.6599	17.2225	17.2074	14.3561	14.7912	15.1709	NA	NA	16.0019	16.1622	17.1924	16.7413	16.2311	16.9109	NA	NA	15.1895	NA
p0024	ZCH18_MOUSE	Zinc finger CCCH domain-containing protein 18 OS=Mus musculus GN=Zc3h18 PE=1 SV=1	Zc3h18 p-S530 (z= 2)	Zc3h18 525 - 533	LGVSVS^PSR	Phospho (ST)	NA	20.6086	20.4632	20.2721	20.3387	20.5913	21.2517	20.1299	20.4203	20.4468	20.1915	20.1377	20.617	20.5807	20.6256	20.3401	21.2008	21.159	20.9683	21.0677	20.7457	20.6668	20.3803	20.2825	20.4166	NA	20.6261	20.4166	20.6822	21.2074	21.2065	20.9433	20.7786	21.2626	20.5969	20.3307	20.6597	20.6455	NA	20.6921	20.8491	20.1107	20.8174
p0025	MRP_MOUSE	MARCKS-related protein OS=Mus musculus GN=Marcksl1 PE=1 SV=2	Marcksl1 p-S104 (z= 2)	Marcksl1 100 - 107	LSGLS^FKR	Phospho (ST)	18.1791	18.4296	17.4644	16.7458	17.8759	18.5145	17.5266	17.0822	17.8618	18.3435	18.5899	18.0838	18.7254	18.0891	19.0084	18.4232	18.5873	18.6195	18.8297	18.2513	18.818	19.6049	19.1609	18.3374	17.9506	18.8286	19.3417	18.5215	17.8195	17.6771	17.4998	18.4885	18.9031	18.8405	18.6689	17.7757	18.0578	18.4217	18.6912	18.9571	18.4749	17.5007	18.62
p0026	STIM1_MOUSE	Stromal interaction molecule 1 OS=Mus musculus GN=Stim1 PE=1 SV=2	Stim1 p-S575 (z= 2)	Stim1 572 - 580	LPDS^PALAK	Phospho (ST)	15.4969	NA	15.1158	NA	12.5035	NA	15.1935	13.6284	14.3088	14.3824	13.7207	13.5335	15.2086	14.3885	NA	14.3824	NA	15.357	14.9778	NA	13.97	13.6368	14.0188	13.6811	NA	15.7459	15.805	15.6807	NA	16.0188	15.3302	15.8688	14.3013	NA	14.9544	15.3955	NA	16.6277	16.0232	15.5906	15.6544	15.0428	15.9747
p0027	SYNPO_MOUSE	Synaptopodin OS=Mus musculus GN=Synpo PE=1 SV=2	Synpo p-S854 (z= 3)	Synpo 849 - 862	AGLPPS^PALPRPSR	Phospho (ST)	16.1841	16.8679	16.98	15.8041	16.0564	16.7239	16.6342	16.5053	16.3531	16.4753	16.6292	16.7153	16.8568	16.8861	16.5229	16.7716	16.5903	17.0169	17.6404	16.7933	17.0581	16.5746	16.4458	16.5026	16.9077	16.988	17.2487	16.9004	17.1037	16.5215	16.5309	17.1244	17.3063	16.7771	16.5994	16.4972	16.9718	16.7649	16.9098	17.4693	17.0764	16.4392	17.5566
p0028	TENC1_MOUSE	Tensin-like C1 domain-containing phosphatase OS=Mus musculus GN=Tenc1 PE=1 SV=1	Tenc1 p-S1087 (z= 3)	Tenc1 1078 - 1091	HLPGSGQQPS^PPAR	Phospho (ST)	15.8835	15.4467	15.4056	15.7334	15.8819	15.6893	16.2738	15.0692	15.4462	15.2332	15.6139	15.7191	15.6091	15.6396	15.0521	15.5733	16.295	15.3833	15.8373	16.3541	15.701	15.1029	15.4751	15.8442	15.707	15.2969	15.6897	15.9097	16.1813	16.5901	16.4047	15.8254	16.3901	16.0363	16.4346	16.1774	16.0619	16.0076	15.5018	16.1232	16.4975	16.6612	16.3692
p0029	SCAM3_MOUSE	Secretory carrier-associated membrane protein 3 OS=Mus musculus GN=Scamp3 PE=1 SV=3	Scamp3 p-S78 (z= 2)	Scamp3 76 - 83	KLS^PTEPR	Phospho (ST)	17.2089	17.2609	16.7854	16.6791	17.6154	17.0642	17.2432	17.1708	17.614	17.2223	17.0432	16.5684	17.0745	16.9548	16.6622	16.9109	16.7848	17.5099	17.0786	17.3188	16.9991	17.3829	16.7519	16.5134	17.5868	17.4883	17.4906	17.9633	17.4843	17.4912	16.5463	18.0548	17.9218	18.3367	17.4179	18.3226	18.1951	17.3074	17.5903	17.5917	17.0038	17.5202	18.2204
p0031	SH3K1_MOUSE	SH3 domain-containing kinase-binding protein 1 OS=Mus musculus GN=Sh3kbp1 PE=1 SV=1	Sh3kbp1 p-S631 (z= 3)	Sh3kbp1 629 - 642	ASS^PSLFSTEGKPK	Phospho (ST)	19.4965	19.6083	19.2802	19.0511	19.3143	19.8197	19.9986	19.4035	19.6739	19.5996	19.5343	19.7518	19.762	19.669	19.6555	19.3937	20.3962	20.4874	20.2947	20.3818	20.3804	19.61	20.0842	19.8674	19.5154	19.3081	19.5642	19.8329	19.9166	20.0893	19.2797	20.1266	20.1912	19.988	19.6413	19.5478	19.81	19.471	19.6592	19.9219	19.9205	19.5405	20.2562
p0032	S12A5_MOUSE	Solute carrier family 12 member 5 OS=Mus musculus GN=Slc12a5 PE=1 SV=2	Slc12a5 p-S27 (z= 2)	Slc12a5 25 - 32	RHS^VADPR	Phospho (ST)	16.1895	13.0729	14.895	NA	13.9695	15.1498	15.0038	13.6108	NA	NA	12.7479	NA	15.1355	14.7209	NA	13.432	NA	15.6305	13.408	14.5115	NA	13.9952	NA	12.3307	16.3915	16.2715	16.7226	16.4662	13.6969	14.0068	NA	15.0385	14.0181	13.7955	NA	14.5551	16.7145	16.7603	17.6004	15.6947	13.0722	NA	14.7808
p0033	FLNC_MOUSE	Filamin-C OS=Mus musculus GN=Flnc PE=1 SV=3	Flnc p-S2234 (z= 2)	Flnc 2232 - 2240	LGS^FGSITR	Phospho (ST)	23.6322	23.4874	23.1304	23.535	23.5176	23.6687	23.4507	23.4858	23.6484	23.3368	22.9511	23.4041	23.9974	23.6119	23.2924	23.7517	23.7391	23.6666	24.4788	23.6538	24.217	23.4241	23.4098	23.8955	23.9828	23.2788	23.2219	23.7333	24.4725	23.7262	22.8736	23.6391	23.5582	23.7676	23.2636	23.144	24.1031	24.2427	23.9072	24.1244	24.4531	23.9101	24.1494
p0034	RIPK2_MOUSE	Receptor-interacting serine/threonine-protein kinase 2 OS=Mus musculus GN=Ripk2 PE=2 SV=1	Ripk2 p-S178 (z= 2)	Ripk2 172 - 179	MMSLSQS^R	Phospho (ST)	14.4755	NA	15.5442	15.2434	15.513	13.2807	12.6265	14.2528	12.7724	14.2662	NA	NA	15.6784	15.7516	15.9616	15.3706	NA	15.0221	13.4786	14.0365	15.1166	14.2286	14.4118	13.5096	15.5079	15.3733	15.0772	16.3225	12.8074	NA	NA	15.5204	NA	NA	12.5307	14.8929	16.494	16.4301	15.6021	16.0305	15.8427	NA	14.2118
p0035	MYCB2_MOUSE	Probable E3 ubiquitin-protein ligase MYCBP2 OS=Mus musculus GN=Mycbp2 PE=1 SV=2	Mycbp2 p-S2823 (z= 3)	Mycbp2 2821 - 2833	SLS^PNHNTLQTLK	Phospho (ST)	15.7054	15.6851	15.4764	15.8841	15.1606	15.6275	15.969	15.7341	15.3503	15.1516	15.7608	16.106	15.4498	16.2481	14.3833	15.9282	16.7338	16.3137	16.0624	16.8044	16.4015	15.2381	15.6376	16.1297	15.749	15.3832	15.9975	16.2177	15.9931	16.4132	15.9343	16.4916	16.6524	16.9089	15.761	15.7486	16.3049	15.5836	15.8554	15.819	16.8149	16.1288	16.6275
p0036	ESYT2_MOUSE	Extended synaptotagmin-2 OS=Mus musculus GN=Esyt2 PE=1 SV=1	Esyt2 p-S662 (z= 3)	Esyt2 660 - 674	SSS^SLLASPSHIAAK	Phospho (ST)	17.66	18.0596	17.2276	17.6212	17.5657	17.6531	17.6991	17.4491	18.0825	17.238	17.2762	17.6377	17.501	17.7403	17.3632	17.7434	17.574	17.4201	18.0248	17.5702	18.0707	17.4437	17.4353	17.6284	18.4312	17.6368	18.2273	18.3303	19.1816	19.0488	18.8126	18.7048	18.7092	18.7518	17.9283	18.4965	18.3221	17.8175	18.2237	18.1688	19.2503	18.854	18.7586
p0037	FA53B_MOUSE	Protein FAM53B OS=Mus musculus GN=Fam53b PE=2 SV=1	Fam53b p-S168 (z= 2)	Fam53b 166 - 174	SSS^FSLPAR	Phospho (ST)	15.8052	16.0947	16.3325	16.3525	15.4813	15.7079	15.8723	15.8614	16.0747	15.5747	15.5474	15.4357	16.2024	16.1476	16.0883	16.1215	16.2184	16.1459	16.6913	16.1271	16.4992	16.1304	15.7401	15.6257	15.8142	16.0411	16.1012	16.1526	16.2725	16.1992	16.034	16.2634	16.0173	16.1507	15.8378	15.8985	16.4861	16.3177	16.3896	16.1943	17.0879	16.3884	16.558
p0038	AKTS1_MOUSE	Proline-rich AKT1 substrate 1 OS=Mus musculus GN=Akt1s1 PE=1 SV=1	Akt1s1 p-T247 (z= 2)	Akt1s1 245 - 252	LNT^SDFQK	Phospho (ST)	NA	19.4381	19.1774	19.2355	19.7414	18.9418	19.7787	19.4176	19.3593	19.5239	18.6979	18.8268	19.5304	19.2602	19.2599	18.7242	20.0274	20.1071	19.8482	20.0018	19.6966	19.6566	19.6578	19.1257	19.2901	18.8814	19.0109	19.0073	19.6431	19.9248	17.8405	19.6212	19.0193	19.8486	18.8269	19.4677	19.8572	19.3825	NA	19.4324	NA	20.4529	20.0237
p0040	LS14A_MOUSE	Protein LSM14 homolog A OS=Mus musculus GN=Lsm14a PE=1 SV=1	Lsm14a p-S216 (z= 3)	Lsm14a 216 - 229	S^PVPARPLPPTSQK	Phospho (ST)	NA	18.6124	18.2867	18.5017	18.527	18.22	18.9377	18.7919	18.8576	18.5421	18.4585	18.7904	18.3954	18.1492	18.0412	18.1361	19.162	18.7821	18.6136	19.205	18.9427	18.3678	18.6461	18.6327	18.4243	18.2707	18.2922	18.4224	19.0392	19.1685	18.951	19.0259	18.8603	19.6317	18.9678	18.8845	18.5487	18.2897	18.3159	18.5095	19.0319	19.2661	19.0674
p0041	DYHC1_MOUSE	Cytoplasmic dynein 1 heavy chain 1 OS=Mus musculus GN=Dync1h1 PE=1 SV=2	Dync1h1 p-S4366 (z= 3)	Dync1h1 4364 - 4376	TDS^TSDGRPAWMR	Phospho (ST)	19.1592	19.4637	13.8591	18.5396	19.2588	19.1543	19.0984	18.9067	19.2278	19.0575	18.8404	19.4333	19.3905	NA	18.8279	19.2038	19.2931	19.4869	19.6039	19.7031	19.3355	18.6497	19.2473	19.2712	19.5301	19.5425	19.4613	19.8552	19.3915	19.1589	18.581	19.2474	19.4895	19.5187	19.179	19.5765	19.7362	19.7621	19.6944	19.9617	19.982	18.9671	19.5856
p0042	KHDR1_MOUSE	KH domain-containing, RNA-binding, signal transduction-associated protein 1 OS=Mus musculus GN=Khdrbs1 PE=1 SV=2	Khdrbs1 p-S18 (z= 3)	Khdrbs1 18 - 31	S^CSKDPSGAHPSVR	Phospho (ST)	17.9228	17.7622	18.0962	18.1224	17.5679	16.5966	16.3487	17.6233	17.3403	17.0348	17.6306	17.5494	18.3074	18.1456	18.1095	18.225	17.6281	17.005	16.5712	17.5557	17.7871	16.8195	17.366	17.8564	16.4158	16.8937	17.0256	17.6447	16.0314	16.5023	16.2535	17.1828	16.9532	16.9297	17.6424	17.2643	17.2674	16.4471	17.096	16.7415	17.0091	16.7584	17.3666
p0043	SDPR_MOUSE	Serum deprivation-response protein OS=Mus musculus GN=Sdpr PE=1 SV=3	Sdpr p-S288 p-S293 (z= 3)	Sdpr 287 - 299	SS^PFKVS^PLSFGR	2 Phospho (ST)	18.0459	20.1552	19.605	20.4134	20.1549	20.1161	19.2212	19.751	20.0064	19.3752	19.2686	20.2736	NA	19.4074	NA	20.2051	18.9684	19.2222	18.7915	19.359	19.2052	18.939	19.6198	19.9922	20.8963	20.2771	20.0451	21.1963	20.2237	20.2857	20.1089	19.9092	20.0161	19.8442	19.8742	20.1748	21.4245	20.3703	20.4458	20.58	20.4605	20.6966	19.6931
p0044	TB182_MOUSE	182 kDa tankyrase-1-binding protein OS=Mus musculus GN=Tnks1bp1 PE=1 SV=2	Tnks1bp1 p-S866 (z= 2)	Tnks1bp1 865 - 873	DS^LGSFSTR	Phospho (ST)	18.6947	18.8022	14.0583	18.6159	18.4581	18.7213	19.0777	18.5958	18.3245	18.1544	18.2403	17.456	18.5556	NA	NA	18.3383	18.8391	18.8451	18.9414	18.3243	18.1699	18.0361	17.9404	17.854	18.8764	18.5961	18.7865	18.7062	19.2025	18.954	18.8239	19.5647	18.1981	18.4585	18.1586	18.605	19.0413	18.6412	18.8202	18.6466	19.1266	18.6213	19.0411
p0045	LMOD1_MOUSE	Leiomodin-1 OS=Mus musculus GN=Lmod1 PE=2 SV=1	Lmod1 p-S550 (z= 2)	Lmod1 547 - 555	NSLS^PATQR	Phospho (ST)	20.5262	20.8409	20.6684	20.1639	20.8314	18.9917	18.8569	20.5286	20.477	20.5285	20.4039	19.9001	20.7011	20.6806	20.615	20.154	20.7765	18.4858	18.3797	20.6047	20.769	20.7404	20.5387	20.1684	19.4136	18.6164	20.2679	19.9396	19.3413	20.4865	19.3004	20.3758	20.3025	20.6853	20.8058	20.3403	20.3061	NA	20.3126	19.9956	20.1986	19.1965	20.5403
p0046	NRBF2_MOUSE	Nuclear receptor-binding factor 2 OS=Mus musculus GN=Nrbf2 PE=1 SV=1	Nrbf2 p-S152 (z= 3)	Nrbf2 149 - 162	NEPS^EPCIGSKAPK	Phospho (ST)	16.7043	NA	16.632	16.5517	16.0262	16.0158	15.5854	14.6613	15.2703	13.974	14.1066	15.2729	17.4692	17.3746	16.4163	17.1368	15.8593	16.2448	17.2805	16.0748	15.7455	14.1717	16.5473	15.9915	16.176	15.1215	16.3001	15.6691	16.7527	15.2672	15.2823	13.9941	15.3909	15.5153	14.8046	NA	NA	16.4047	13.7578	15.4369	16.5097	15.3872	14.6571
p0047	RAF1_MOUSE	RAF proto-oncogene serine/threonine-protein kinase OS=Mus musculus GN=Raf1 PE=1 SV=2	Raf1 p-S621 (z= 2)	Raf1 619 - 627	SAS^EPSLHR	Phospho (ST)	18.0636	18.3605	18.0991	18.5166	18.546	18.246	18.1201	18.9133	18.2669	18.149	18.1736	17.6245	18.2258	17.9493	18.1318	17.9299	18.0447	18.2493	18.1248	18.3992	18.2328	18.1951	18.0313	17.5643	18.2042	17.9688	18.1546	18.5544	17.8354	18.0555	17.4763	18.834	18.4166	18.8316	18.2076	18.6987	18.5368	17.9078	18.2261	18.1046	18.0896	18.1458	18.6104
p0048	DDX24_MOUSE	ATP-dependent RNA helicase DDX24 OS=Mus musculus GN=Ddx24 PE=1 SV=2	Ddx24 p-S288 (z= 3)	Ddx24 280 - 293	FGATAHLGS^PCKDR	Phospho (ST)	17.9784	18.1267	18.3094	17.289	17.5544	16.8792	16.8869	16.8357	17.2489	17.6165	17.3369	16.8924	18.5238	18.4204	16.0189	18.2273	17.9168	17.9408	17.4378	18.0283	17.3996	17.249	17.2832	17.6789	16.8976	17.5346	17.6925	17.3448	16.4149	17.3122	16.222	16.3162	16.5677	16.8646	16.8709	16.8042	17.3392	17.3329	17.7631	17.3478	16.8052	16.7132	17.8023
p0049	ERRFI_MOUSE	ERBB receptor feedback inhibitor 1 OS=Mus musculus GN=Errfi1 PE=1 SV=1	Errfi1 p-S251 (z= 3)	Errfi1 249 - 263	SHS^GPAGSFNKPAIR	Phospho (ST)	18.736	18.3654	19.4436	18.8674	18.0001	17.7206	18.0718	17.7667	18.1999	18.037	18.7808	18.8075	19.3358	19.1321	18.6684	19.6236	19.3862	18.4635	18.4013	19.213	18.7614	18.109	18.2699	19.2262	16.4628	NA	17.4617	17.5639	17.1269	17.9682	16.8033	16.8688	17.825	17.8446	18.3875	17.5251	17.2554	17.0203	NA	17.4222	18.063	17.576	18.4441
p0051	DAB2P_MOUSE	Disabled homolog 2-interacting protein OS=Mus musculus GN=Dab2ip PE=1 SV=1	Dab2ip p-S978 (z= 2)	Dab2ip 976 - 984	GDS^PELKPR	Phospho (ST)	17.8875	18.2509	17.9516	NA	18.2784	NA	18.5099	18.1858	17.2353	17.5217	17.4863	16.2358	17.6791	17.7989	17.987	17.9078	NA	NA	18.0942	17.7452	17.3966	17.4065	17.1655	16.7382	18.0756	17.7925	NA	18.2448	17.9379	18.0887	17.8466	18.5376	17.435	NA	17.6867	17.9909	18.173	NA	NA	17.6162	17.5907	18.0175	18.0489
p0052	ODPA_MOUSE	Pyruvate dehydrogenase E1 component subunit alpha, somatic form, mitochondrial OS=Mus musculus GN=Pdha1 PE=1 SV=1	Pdha1 p-S232 (z= 2)	Pdha1 227 - 235	YGMGTS^VER	Phospho (ST)	NA	18.8356	19.1033	18.9305	18.7396	18.3898	19.5165	18.7114	18.7567	18.82	18.3295	18.2241	19.2672	19.2234	18.9036	19.1931	19.1928	19.5079	19.3323	19.6583	18.6612	19.1681	18.6779	NA	19.5847	19.2724	19.5781	19.3691	19.0003	19.008	18.5532	19.9405	18.4793	18.9607	18.9709	19.2077	20.2553	19.9586	19.8138	19.6601	19.7363	19.6839	19.8513
p0053	SRRM1_MOUSE	Serine/arginine repetitive matrix protein 1 OS=Mus musculus GN=Srrm1 PE=1 SV=2	Srrm1 p-S779 (z= 2)	Srrm1 777 - 786	AAS^PSPQSVR	Phospho (ST)	18.7781	19.0837	18.7164	19.0924	18.9517	19.4229	17.6968	19.2492	18.6954	18.7378	18.3255	18.2113	18.9083	18.7905	18.8095	18.6412	18.8328	19.0506	19.0025	18.8983	18.7858	18.894	18.4979	18.3401	18.8701	18.5529	18.8786	18.8887	18.9211	19.1325	18.8586	19.3873	18.8212	19.0419	18.7403	18.9577	18.7897	16.6475	18.9524	18.5216	18.7195	19.1492	19.1086
p0054	NSD3_MOUSE	Histone-lysine N-methyltransferase NSD3 OS=Mus musculus GN=Whsc1l1 PE=1 SV=2	Whsc1l1 p-S549 (z= 2)	Whsc1l1 543 - 551	LIISSPS^QR	Phospho (ST)	16.1039	16.0184	14.3789	15.673	15.4431	15.9167	15.8259	15.0316	15.5287	15.7905	15.341	15.3193	16.1317	16.3216	NA	15.9136	16.2069	16.6327	16.7381	16.1389	15.9215	16.084	15.9052	15.3645	16.203	16.3275	16.2021	16.1813	16.5023	16.6857	16.7555	16.6927	16.1423	16.3806	15.9029	15.7612	16.4623	15.8659	16.388	16.2429	16.7802	16.0571	16.595
p0055	ASXL3_MOUSE		ASXL3 p-S988 (z= 2)	ASXL3 988 - 997	S^LASSSPPEK	Phospho (ST)	16.6097	16.652	15.6142	16.2677	16.2711	15.6035	16.0188	16.9933	16.0032	16.1482	15.8358	15.7098	16.9169	16.7133	16.7481	17.2167	16.3853	16.3366	16.1864	16.6552	15.701	16.115	15.7705	15.8766	16.4487	16.6182	16.9432	16.9111	15.9899	15.7333	15.4051	16.6615	16.3691	16.5862	16.3345	16.8555	17.1429	16.5768	16.9023	16.6337	16.0496	15.6943	16.7067
p0056	AFAD_MOUSE	Afadin OS=Mus musculus GN=Mllt4 PE=1 SV=3	Mllt4 p-T1330 (z= 2)	Mllt4 1328 - 1337	SVT^PASTLTK	Phospho (ST)	NA	NA	14.4699	NA	15.1957	15.017	15.9453	NA	15.2593	NA	NA	NA	15.2166	NA	15.1125	NA	15.4864	15.892	15.4146	15.8715	NA	NA	NA	NA	14.9988	15.4754	15.9055	15.6987	15.1994	15.9147	14.1474	NA	12.7884	NA	15.3392	14.8911	15.5642	15.3284	15.5895	15.2037	NA	14.7133	15.1076
p0057	HSPB1_MOUSE	Heat shock protein beta-1 OS=Mus musculus GN=Hspb1 PE=1 SV=3	Hspb1 p-S15 (z= 2)	Hspb1 13 - 20	SPS^WEPFR	Phospho (ST)	22.8216	22.6168	22.0336	23.1014	22.8482	22.9785	22.1973	22.6195	22.9424	22.6905	21.9428	22.0191	21.9731	22.0173	21.7301	22.1696	21.6538	22.0353	22.178	21.7697	21.9119	22.2652	21.7582	21.6457	NA	22.9861	22.8614	22.9666	22.6568	22.7121	21.9008	22.9029	22.3784	22.4389	21.3317	22.4737	22.7157	22.7766	18.5396	22.378	22.1067	22.329	22.3842
p0058	ARHGH_MOUSE	Rho guanine nucleotide exchange factor 17 OS=Mus musculus GN=Arhgef17 PE=1 SV=2	Arhgef17 p-S728 (z= 2)	Arhgef17 726 - 734	SLS^DPIPQR	Phospho (ST)	17.3964	17.2061	NA	17.5183	16.9468	NA	17.3974	17.2457	17.3628	17.1666	17.0051	16.9224	16.9734	NA	16.1954	16.8471	17.3694	16.8099	17.3825	16.5169	NA	16.7856	16.7071	16.6877	17.6107	17.243	17.3797	17.2447	17.8401	17.1468	16.6569	18.1915	17.2754	17.6649	17.1786	17.7355	17.533	NA	17.5935	NA	17.7914	16.8563	17.3326
p0059	MBB1A_MOUSE	Myb-binding protein 1A OS=Mus musculus GN=Mybbp1a PE=1 SV=2	Mybbp1a p-S1323 (z= 2)	Mybbp1a 1323 - 1332	S^PSLLQSGVK	Phospho (ST)	19.1313	19.367	15.9548	19.3889	18.7288	18.6557	18.466	18.3809	18.8923	18.7805	18.3238	18.1212	19.2216	17.1881	19.2732	18.9703	19.4518	18.9221	19.2053	18.8767	19.4542	19.2142	18.9249	18.8106	18.2398	18.3001	18.2736	18.1997	18.7697	18.371	17.7776	18.6441	18.078	18.6271	17.8722	17.7282	18.1967	18.5847	18.7672	18.4464	19.4496	18.5816	18.9078
p0060	SRRM1_MOUSE	Serine/arginine repetitive matrix protein 1 OS=Mus musculus GN=Srrm1 PE=1 SV=2	Srrm1 p-S616 (z= 2)	Srrm1 614 - 621	RYS^PPIQR	Phospho (ST)	21.0854	21.8023	21.5644	21.337	21.566	21.0356	21.1976	21.5739	20.758	21.1362	20.7643	20.6801	21.8421	21.7102	21.8674	21.8297	21.4139	21.7635	21.5515	21.7388	21.3953	21.0541	21.3229	20.8355	21.2592	21.3868	21.6729	21.6521	20.6787	21.0184	20.5105	21.451	21.2123	21.5848	21.1404	21.2597	21.6851	21.1548	21.503	21.4619	20.9811	21.1593	21.5964
p0061	CHD8_MOUSE	Chromodomain-helicase-DNA-binding protein 8 OS=Mus musculus GN=Chd8 PE=1 SV=1	Chd8 p-S1997 (z= 3)	Chd8 1995 - 2009	TAS^PSPLRPDAPVEK	Phospho (ST)	15.2152	NA	13.5116	14.109	16.2376	15.1314	16.2955	14.936	15.2483	14.1679	14.1137	14.7837	15.1055	15.0036	15.0702	14.9551	16.2405	16.0619	16.0462	16.24	15.0298	14.4779	14.7142	15.0559	15.083	15.7274	15.5009	15.6615	15.7997	16.1652	15.9556	15.8195	15.4096	15.8139	15.7141	15.5026	16.1696	15.6731	15.5369	15.6039	15.8782	15.4107	16.2879
p0062	ZYX_MOUSE	Zyxin OS=Mus musculus GN=Zyx PE=1 SV=2	Zyx p-S336 (z= 2)	Zyx 336 - 346	S^PGGPGPLTLK	Phospho (ST)	23.4519	23.3017	23.5767	23.2521	23.3977	23.7584	23.1903	22.9411	23.4429	23.5044	23.2428	23.0353	23.0577	16.1561	23.0413	22.7685	23.202	22.9877	23.635	22.6219	23.1716	23.16	23.2721	22.9492	23.1095	21.887	23.4108	23.3319	23.9557	23.3851	23.1574	23.5969	23.434	23.4364	22.9759	23.0695	22.6863	23.1145	22.9223	23.1441	23.2439	22.9681	23.3079
p0063	TNR6B_MOUSE	Trinucleotide repeat-containing gene 6B protein OS=Mus musculus GN=Tnrc6b PE=2 SV=2	Tnrc6b p-T648 (z= 4)	Tnrc6b 648 - 666	T^DLDPRVLSNTGWGQTQIK	Phospho (ST)	17.1471	16.5691	17.3777	15.9487	16.4357	14.7614	14.8053	15.2907	16.7673	15.7768	17.1845	17.2102	16.8001	16.9235	16.442	17.5412	16.5431	16.039	15.5885	16.469	15.5008	14.6244	16.2366	17.0712	16.1507	17.1337	16.7162	17.4306	15.5599	16.431	14.7604	16.352	16.8596	15.2505	16.8019	16.7507	17.0916	16.86	16.969	16.5778	16.615	16.2778	17.2626
p0064	CTND1_MOUSE	Catenin delta-1 OS=Mus musculus GN=Ctnnd1 PE=1 SV=2	Ctnnd1 p-S269 (z= 2)	Ctnnd1 265 - 274	VGGSS^VDLHR	Phospho (ST)	17.409	17.5362	17.2769	16.5696	17.7208	17.4417	21.4801	21.0673	17.194	17.0228	16.8603	16.6445	16.8468	17.1533	20.8763	16.8687	17.0054	21.0536	17.1421	17.3325	17.2786	16.1177	16.823	16.4179	17.1858	17.0611	21.2382	21.3129	17.1549	17.7688	16.97	17.7759	17.9609	17.9409	17.6841	18.0992	17.2493	20.7863	16.9247	16.8867	17.0602	17.3756	17.7619
p0065	RBM14_MOUSE	RNA-binding protein 14 OS=Mus musculus GN=Rbm14 PE=1 SV=1	Rbm14 p-T206 (z= 2)	Rbm14 204 - 212	QPT^PPFFGR	Gln->pyro-Glu (N-term Q); Phospho (ST)	21.6244	21.4602	21.5714	22.181	21.6083	21.9375	21.6454	21.7536	21.5033	21.7779	21.1982	21.2383	NA	21.846	20.7421	21.7224	21.486	21.33	21.2355	21.3971	21.8471	21.5395	21.0057	21.3841	22.0716	21.9976	21.8375	21.7761	21.5903	21.6488	21.9487	21.5736	21.5914	21.523	21.211	21.2064	22.0688	21.7422	21.4859	21.7742	21.7763	22.0429	21.4687
p0066	ARHG7_MOUSE	Rho guanine nucleotide exchange factor 7 OS=Mus musculus GN=Arhgef7 PE=1 SV=2	Arhgef7 p-S497 (z= 2)	Arhgef7 496 - 504	MS^GFIYQGK	Phospho (ST)	19.7244	20.2099	20.0337	20.2852	19.9152	19.7454	19.6731	20.0999	19.6149	19.8478	19.4296	19.0127	20.0308	20.0432	19.8108	19.9794	19.7373	19.6737	20.1816	19.7169	20.1016	19.6595	19.4673	19.2786	20.3652	NA	20.2349	20.5033	20.0033	19.8729	19.7147	20.0718	19.8559	19.7943	19.5143	19.5888	20.4951	20.1351	20.1309	20.2199	20.5272	19.7442	19.7313
p0067	MAP4_MOUSE	Microtubule-associated protein 4 OS=Mus musculus GN=Map4 PE=1 SV=3	Map4 p-S1046 (z= 3)	Map4 1044 - 1060	VGS^LDNVGHLPAGGAVK	Phospho (ST)	19.4568	19.299	18.8985	19.064	19.3579	19.2234	19.1623	19.432	19.4759	18.9085	19.0452	19.5919	19.3826	19.3767	18.7474	19.4066	19.2228	19.4737	20.0474	19.3507	19.7896	19.0358	19.3435	19.4075	20.0896	19.8194	18.9045	19.6622	20.368	20.0436	19.5524	19.6741	19.8467	19.8675	19.5619	19.6849	19.962	20.3013	19.6146	19.5297	20.7043	20.0378	19.8561
p0068	TR150_MOUSE	Thyroid hormone receptor-associated protein 3 OS=Mus musculus GN=Thrap3 PE=1 SV=1	Thrap3 p-S679 (z= 2)	Thrap3 676 - 684	IDIS^PSTFR	Phospho (ST)	22.5815	13.7668	22.3606	22.353	22.4586	22.6236	22.56	22.451	22.8251	22.7256	22.2837	22.0495	NA	22.7791	22.3951	22.7177	22.4976	22.578	23.0359	22.3417	22.4441	22.4157	22.2889	22.1046	22.7381	22.5144	22.1875	22.2849	22.7968	22.491	22.2443	22.152	22.0359	22.2397	21.9501	22.1036	22.4195	22.4069	16.4048	22.5774	22.1828	22.4072	22.5032
p0069	CIC_MOUSE	Protein capicua homolog OS=Mus musculus GN=Cic PE=1 SV=2	Cic p-S1185 (z= 3)	Cic 1184 - 1200	SS^SEAKPASLGLAGGHK	Phospho (ST)	17.0129	16.3831	NA	17.43	15.9042	15.5334	16.106	15.6487	16.4526	15.4721	16.5469	16.4445	17.1052	16.8093	16.4521	17.3548	16.5116	15.9035	16.3053	16.3534	16.1411	15.5989	16.1407	16.6915	15.9713	16.5441	16.3869	16.9343	16.2107	16.3988	15.8324	16.1134	15.7937	16.1666	16.6029	15.8936	16.5884	16.5075	16.6695	16.5527	16.1675	16.3946	16.9506
p0070	PHLB1_MOUSE	Pleckstrin homology-like domain family B member 1 OS=Mus musculus GN=Phldb1 PE=1 SV=1	Phldb1 p-S431 (z= 2)	Phldb1 429 - 438	TFS^DGLAATR	Phospho (ST)	NA	19.0795	18.7152	18.8348	18.711	18.8124	18.4941	18.9153	18.8003	18.7666	18.4287	18.8685	19.0422	19.0171	18.4936	18.7632	18.719	18.7697	18.8915	18.8021	18.6743	18.7173	18.4273	18.4415	19.0638	18.9733	18.9612	18.7051	19.2854	18.9629	18.9413	19.2005	18.6442	18.7282	18.5299	18.5281	18.9005	18.8444	18.9276	18.8239	19.2373	18.9205	19.1467
p0071	PI4KB_MOUSE	Phosphatidylinositol 4-kinase beta OS=Mus musculus GN=Pi4kb PE=1 SV=2	Pi4kb p-S511 (z= 3)	Pi4kb 509 - 522	RLS^EQLAHTPTAFK	Phospho (ST)	17.4247	17.559	17.7241	16.5019	17.0588	16.4543	16.4743	16.8921	17.1961	16.7954	17.1457	17.1765	17.5275	NA	17.4213	18.0139	16.8767	16.9924	17.3465	17.2574	17.283	16.8024	16.8509	17.1746	16.8307	17.3923	17.2969	17.3612	16.2409	16.2591	15.2674	16.3072	16.7163	17.0483	17.136	16.7501	17.1709	17.0134	17.2355	17.2237	17.4256	16.2497	17.2599
p0072	PRKRA_MOUSE	Interferon-inducible double stranded RNA-dependent protein kinase activator A OS=Mus musculus GN=Prkra PE=1 SV=1	Prkra p-T20 (z= 2)	Prkra 16 - 25	EDSGT^FSLGK	Phospho (ST)	18.8953	18.72	NA	18.9041	18.4503	18.6733	19.1009	18.9603	18.5932	18.3163	18.5027	18.0824	18.6308	18.9013	18.454	18.5499	19.0815	18.4674	19.1802	18.7469	18.5475	18.361	18.263	18.3202	18.8987	18.4912	18.581	18.7893	19.3644	18.6547	18.7781	19.518	18.4463	18.9319	18.4612	19.0817	19.3002	18.9134	19.0036	18.4193	19.3919	18.8171	19.3607
p0073	INT12_MOUSE	Integrator complex subunit 12 OS=Mus musculus GN=Ints12 PE=1 SV=1	Ints12 p-S127 (z= 2)	Ints12 126 - 135	SS^PITVQTSK	Phospho (ST)	16.7193	16.8308	16.4959	16.3985	17.1774	17.0902	17.0369	16.5058	16.5804	16.4992	15.9807	15.8517	16.4392	16.652	16.4084	16.4665	17.2028	16.8458	16.7492	17.0207	16.597	16.3935	16.209	16.2915	16.7232	16.2632	16.3779	16.7087	16.7348	17.1072	16.5596	16.6436	16.9849	17.283	16.7163	16.9235	16.8697	16.5265	16.5814	16.4258	16.6039	17.0331	17.0349
p0074	SNIP1_MOUSE	Smad nuclear-interacting protein 1 OS=Mus musculus GN=Snip1 PE=1 SV=1	Snip1 p-S50 (z= 4)	Snip1 41 - 62	RPDAPAASLS^PPAAEPGHSGHR	Phospho (ST)	17.0424	NA	17.0523	15.794	16.1668	15.2225	15.3396	15.7219	NA	15.5464	NA	NA	17.1659	16.658	NA	13.3928	NA	16.53	16.3487	16.9476	NA	NA	NA	16.988	14.9224	16.8653	16.4283	16.4584	14.6372	15.2553	15.1952	NA	NA	NA	NA	15.8723	NA	16.4605	15.7632	NA	15.2924	14.9003	NA
p0075	VASP_MOUSE	Vasodilator-stimulated phosphoprotein OS=Mus musculus GN=Vasp PE=1 SV=4	Vasp p-S235 (z= 3)	Vasp 233 - 248	KVS^KQEEASGGPLAPK	Phospho (ST)	17.0115	16.6973	17.1965	16.9568	17.2773	17.0456	16.9692	17.0096	17.1408	16.4979	17.8585	17.6141	16.4353	16.6145	16.9009	16.7738	17.1224	16.6282	16.5146	17.0846	16.4881	16.0717	16.8118	17.3455	15.9895	17.2073	16.8727	17.2927	16.361	16.963	16.2557	17.343	17.4515	17.3207	17.7193	17.9021	17.3831	16.299	15.6199	16.504	16.8102	16.7863	17.556
p0076	MAP4_MOUSE	Microtubule-associated protein 4 OS=Mus musculus GN=Map4 PE=1 SV=3	Map4 p-S914 (z= 2)	Map4 910 - 919	SKVGS^TENIK	Phospho (ST)	15.9281	16.5598	16.1849	14.5003	16.4129	16.012	15.9081	16.3962	15.8939	15.9279	13.2862	15.5953	16.438	15.9683	16.1861	15.8804	16.1461	15.689	16.0979	16.0519	16.0031	15.8937	15.7982	15.4253	16.6208	16.0173	16.4516	16.2047	16.4005	16.6117	16.0487	17.1146	16.8414	16.4777	16.7701	16.1096	16.2817	16.1267	16.431	15.8361	16.3337	16.3514	16.8781
p0077	FBP1L_MOUSE	Formin-binding protein 1-like OS=Mus musculus GN=Fnbp1l PE=1 SV=2	Fnbp1l p-S295 (z= 2)	Fnbp1l 293 - 303	TIS^DGTISAAK	Phospho (ST)	NA	18.3621	18.0398	18.1584	17.7798	18.1088	18.6345	18.0907	18.1635	18.201	17.8686	17.9577	18.0412	18.0469	17.9241	17.7008	18.3863	18.3745	18.1293	18.2464	18.075	17.9845	17.7211	17.6672	18.2215	NA	17.9954	17.887	18.1888	18.4455	18.2945	18.3734	18.2877	18.772	18.2694	18.4295	18.2159	18.1743	NA	17.9238	18.2118	17.2729	18.1547
p0078	GOGA4_MOUSE	Golgin subfamily A member 4 OS=Mus musculus GN=Golga4 PE=1 SV=2	Golga4 p-S93 (z= 2)	Golga4 91 - 99	VPS^MESLFR	Phospho (ST)	19.2604	NA	18.8511	18.7139	18.9101	18.9223	18.8495	19.1336	18.9328	NA	18.3642	18.8123	18.9169	18.7786	18.1242	19.0246	18.7453	18.4567	18.2327	18.6145	19.0156	18.4926	18.1292	18.687	19.2237	19.2421	NA	19.1525	18.8536	18.7324	18.461	19.2734	18.9969	19.0769	18.4235	18.7699	19.4438	12.8487	18.6744	18.8753	18.8719	19.012	18.8245
p0079	F122A_MOUSE	Protein FAM122A OS=Mus musculus GN=Fam122a PE=1 SV=1	Fam122a p-T60 (z= 2)	Fam122a 57 - 65	RNST^TFPSR	Phospho (ST)	18.08	17.8777	18.1533	18.4194	18.2153	18.0019	17.811	18.1066	17.6693	17.9315	17.9647	17.721	18.2754	13.5812	18.1852	18.0624	18.2488	18.1948	18.1424	18.3342	18.4125	18.017	17.886	17.6575	17.8343	16.4951	17.9178	17.9803	17.5219	17.584	17.1769	18.3446	17.9348	18.2281	17.517	17.943	18.0636	17.4137	18.1835	17.385	17.9029	18.0787	18.4453
p0080	TCEA1_MOUSE	Transcription elongation factor A protein 1 OS=Mus musculus GN=Tcea1 PE=1 SV=2	Tcea1 p-S100 (z= 3)	Tcea1 90 - 104	KKEPAISSQNS^PEAR	Phospho (ST)	NA	18.2988	19.7573	19.7642	19.1787	18.8863	18.8722	18.9553	19.1428	19.1383	20.5377	19.9039	19.5644	19.3169	19.4656	19.7506	19.6173	18.8267	18.854	19.3866	19.1846	19.1345	19.6257	20.0113	18.184	18.976	18.7997	19.0493	18.4464	18.891	18.9543	18.6332	18.7672	18.6204	19.1892	19.106	18.7019	18.7983	18.7758	18.3948	18.7707	19.0564	19.2377
p0081	CB053_MOUSE		CB053 p-S378 p-S384 p-S386 (z= 3)	CB053 374 - 388	QVAAS^PKAGPS^VS^KRVS^	3 Phospho (ST)	17.1575	17.6375	17.4134	16.0988	17.6744	17.5301	16.99	17.3489	17.5807	17.4836	17.1617	17.6433	17.892	18.0326	17.8053	17.9769	17.6439	17.95	18.2198	17.7512	17.5632	17.5282	17.7957	17.6141	16.9302	17.5269	17.5266	17.2198	16.9573	17.0162	16.0147	16.7487	17.3143	16.8365	16.8777	16.8874	17.4239	17.5502	17.6845	17.6072	17.2972	16.8237	17.3357
p0082	UBR5_MOUSE	E3 ubiquitin-protein ligase UBR5 OS=Mus musculus GN=Ubr5 PE=1 SV=2	Ubr5 p-S1543 (z= 2)	Ubr5 1541 - 1549	RIS^QSQPVR	Phospho (ST)	18.2901	18.705	18.2534	18.2512	18.4313	18.3538	18.1009	18.5101	18.0041	17.9961	18.1118	17.7614	18.6512	18.4719	18.5327	18.289	18.1779	18.5028	17.3733	18.5209	18.7343	18.2375	18.1655	17.9094	17.6285	18.0324	18.1823	18.1194	17.4516	17.5457	17.241	18.2929	18.2654	18.4849	18.2318	18.3407	18.169	17.6471	18.1981	18.0919	17.9248	17.862	18.3304
p0083	MA7D1_MOUSE	MAP7 domain-containing protein 1 OS=Mus musculus GN=Map7d1 PE=1 SV=1	Map7d1 p-S401 (z= 2)	Map7d1 395 - 406	KPGAGGS^PALAR	Phospho (ST)	20.6237	20.3398	20.1696	20.2526	21.0561	20.5549	20.2084	21.009	20.6657	20.3577	19.7686	20.3264	20.7265	20.386	20.3056	20.445	20.5046	20.399	20.0859	20.7815	20.7087	20.5239	20.2646	20.0226	20.0947	20.154	20.1294	20.5417	19.8905	20.283	19.1241	21.0471	20.8496	20.9729	20.771	21.1284	20.4433	19.8482	20.4694	19.9091	20.3756	20.2462	21.0084
p0084	AGFG1_MOUSE	Arf-GAP domain and FG repeats-containing protein 1 OS=Mus musculus GN=Agfg1 PE=1 SV=2	Agfg1 p-S181 (z= 2)	Agfg1 176 - 186	GTPSQS^PVVGR	Phospho (ST)	18.7215	18.7323	18.6335	18.859	19.0591	19.4051	19.2782	18.7371	18.8636	18.6343	18.8285	18.4778	18.735	17.9977	12.9861	18.6524	19.3206	19.0342	19.056	19.0049	19.1418	18.8428	18.9883	18.6221	18.6931	18.7193	18.7777	18.7016	18.9149	19.1967	19.0333	19.2336	19.3771	19.4443	19.3123	19.3684	19.0387	18.7674	18.9711	18.7012	18.7726	19.3861	19.2735
p0085	SRRM4_MOUSE	Serine/arginine repetitive matrix protein 4 OS=Mus musculus GN=Srrm4 PE=1 SV=1	Srrm4 p-S271 (z= 2)	Srrm4 269 - 279	SAS^PLAATRGR	Phospho (ST)	18.2319	17.9013	18.292	18.8907	18.7419	18.5612	18.4729	19.0957	18.4156	18.4269	18.9372	18.8837	17.9811	18.3307	18.7104	17.6779	18.6757	18.4746	18.4039	18.8926	19.3538	18.969	19.0501	18.6186	17.885	17.5168	17.5637	17.6572	17.7134	18.1783	17.7567	18.9386	19.1269	19.1158	19.0427	18.9604	17.4303	17.4423	18.2914	17.6171	18.4802	18.1298	18.4231
p0086	CCNK_MOUSE	Cyclin-K OS=Mus musculus GN=Ccnk PE=1 SV=3	Ccnk p-S329 (z= 2)	Ccnk 323 - 332	KPSPQPS^PPR	Phospho (ST)	NA	17.8696	17.4626	NA	17.9303	17.8197	NA	18.2957	17.5691	17.679	NA	17.1204	NA	17.8422	18.0431	17.4423	17.8395	18.0424	17.6685	18.0921	18.0425	17.9222	17.7891	17.1398	16.9968	17.3033	17.5868	17.5919	16.952	17.2605	16.6406	18.077	17.5026	18.053	17.6229	17.8028	17.5265	NA	17.7364	17.2555	17.272	17.3213	17.9898
p0087	HNRH1_MOUSE	Heterogeneous nuclear ribonucleoprotein H OS=Mus musculus GN=Hnrnph1 PE=1 SV=3	Hnrnph1 p-S104 (z= 3)	Hnrnph1 99 - 114	HTGPNS^PDTANDGFVR	Phospho (ST)	19.5688	19.2772	19.0829	18.6966	18.785	19.232	19.9645	18.329	19.5888	19.2596	19.7462	19.7251	19.4061	19.4739	19.0297	18.7473	20.034	19.3014	19.4029	19.7948	19.331	19.3179	19.6178	19.9041	18.9423	18.4893	19.1752	18.7796	19.4802	20.1136	20.1784	19.0786	19.3955	19.7733	19.7097	19.116	19.0758	18.9411	19.0583	19.2595	19.6232	19.5118	19.7697
p0088	CDK17_MOUSE	Cyclin-dependent kinase 17 OS=Mus musculus GN=Cdk17 PE=1 SV=2	Cdk17 p-S137 (z= 2)	Cdk17 135 - 143	RIS^MEDLNK	Phospho (ST)	18.0702	18.1505	NA	17.2216	17.4288	17.1433	17.7066	17.2158	17.7323	17.8834	17.9373	17.3022	18.2679	18.1586	18.0095	17.7133	17.9419	18.0018	17.6699	18.0692	17.2506	17.5149	17.7658	17.471	17.8704	17.7201	13.4692	17.641	17.3142	17.7374	16.8325	17.1323	17.2812	17.498	17.5882	17.6049	17.7551	17.7242	18.0076	17.6787	17.3474	16.8002	17.703
p0089	LARP1_MOUSE	La-related protein 1 OS=Mus musculus GN=Larp1 PE=1 SV=2	Larp1 p-T503 (z= 3)	Larp1 501 - 516	AVT^PVPTKTEEVSNLK	Phospho (ST)	18.0969	18.4012	17.9423	17.3298	17.779	18.3269	18.7154	17.8651	18.7898	18.3758	18.5016	19.0114	18.5493	18.5351	18.7044	18.3289	19.2917	19.2085	18.6961	19.6941	18.8672	18.5885	18.6625	18.8963	17.585	17.6021	18.0657	17.71	18.2667	18.4986	17.919	18.0178	19.0063	18.4293	18.8857	18.5342	17.7918	18.2228	18.0874	18.4833	18.4793	18.0562	18.7172
p0090	MARK2_MOUSE	Serine/threonine-protein kinase MARK2 OS=Mus musculus GN=Mark2 PE=1 SV=3	Mark2 p-S453 (z= 2)	Mark2 450 - 460	VPAS^PLPGLDR	Phospho (ST)	18.1183	18.4719	18.2765	17.8576	18.227	18.1241	17.9474	18.0163	18.5923	18.3373	18.0235	18.0748	18.0378	18.2216	18.045	17.9375	17.9375	18.0984	18.3657	17.996	18.2106	18.2825	17.9043	17.6618	18.5796	14.8247	18.4924	18.2368	18.6777	18.1174	17.6815	18.3329	18.6419	18.0878	18.015	18.0485	18.467	18.375	18.4999	18.5462	18.4487	17.9103	18.2248
p0091	TB182_MOUSE	182 kDa tankyrase-1-binding protein OS=Mus musculus GN=Tnks1bp1 PE=1 SV=2	Tnks1bp1 p-S866 (z= 2)	Tnks1bp1 864 - 873	RDS^LGSFSTR	Phospho (ST)	19.6345	20.0055	12.4795	19.3468	19.3315	19.1199	19.562	19.4572	18.9176	19.1738	18.9301	18.3921	19.8326	19.9197	NA	19.8268	19.537	20.0146	19.726	19.8537	18.9647	18.9025	18.7685	18.7454	19.7058	19.5574	19.0549	19.7675	19.2084	19.2787	18.7458	19.8987	18.9362	19.3559	18.9784	19.3416	20.0035	19.5083	19.9766	19.5012	19.4003	18.918	19.9639
p0092	MCM2_MOUSE	DNA replication licensing factor MCM2 OS=Mus musculus GN=Mcm2 PE=1 SV=3	Mcm2 p-S27 (z= 2)	Mcm2 20 - 30	ISDPLTSS^PGR	Phospho (ST)	21.4284	21.0766	13.8684	21.0336	20.9054	21.2634	21.1401	20.9552	21.1679	21.1306	20.8179	20.756	21.3761	NA	21.2116	20.9889	21.6111	21.0766	21.5289	21.1257	21.2578	21.1655	20.9827	20.9689	20.7844	20.7066	20.7406	20.5202	21.0578	20.6248	20.6893	21.0959	20.3495	20.9111	20.8305	20.645	20.8844	20.8943	21.0895	20.8549	21.2982	20.7223	21.1882
p0093	TMEM2_MOUSE	Transmembrane protein 2 OS=Mus musculus GN=Tmem2 PE=1 SV=1	Tmem2 p-S1096 (z= 3)	Tmem2 1091 - 1105	QNGSLS^RIEDYEPAR	Phospho (ST)	19.0852	19.3052	19.1463	18.7517	19.9393	20.6344	19.5801	19.6662	19.9442	19.0117	19.1957	17.2531	19.0816	18.6416	19.2415	18.5791	18.8935	20.3084	19.4644	19.3743	17.9365	19.9423	19.341	17.2994	21.3054	20.9395	20.8556	21.5913	20.4543	20.2211	19.5931	20.948	19.9406	20.9266	17.8138	20.9522	21.5561	21.2162	21.706	20.6002	19.2758	19.977	20.4626
p0094	PHAR4_MOUSE	Phosphatase and actin regulator 4 OS=Mus musculus GN=Phactr4 PE=1 SV=2	Phactr4 p-S174 (z= 2)	Phactr4 171 - 180	RPLS^SSCEAK	Phospho (ST)	NA	16.5584	16.0933	NA	16.3078	NA	NA	16.1452	15.7101	16.4856	NA	NA	16.0997	15.9728	16.19	16.1058	15.3807	NA	NA	16.0572	15.6803	14.9071	13.4844	NA	NA	NA	16.3327	16.1684	NA	NA	NA	13.35	15.3832	15.8996	15.3305	16.4978	16.2104	NA	16.0555	15.8961	13.7466	NA	16.374
p0095	FOSL2_MOUSE	Fos-related antigen 2 OS=Mus musculus GN=Fosl2 PE=2 SV=2	Fosl2 p-S200 (z= 2)	Fosl2 200 - 210	S^PPTSGLQSLR	Phospho (ST)	20.2564	20.4727	20.1466	20.9461	19.7533	20.1772	19.637	20.179	20.0564	20.3332	19.8155	20.2531	20.5862	20.704	20.604	20.632	20.0786	20.042	20.6202	20.1818	20.8131	20.7447	20.377	20.3057	20.1199	20.2043	20.0803	19.9306	20.5102	20.075	20.0767	20.2827	20.1847	20.2624	19.695	19.7977	20.0675	20.1319	20.2785	20.0985	21.0064	20.0923	20.4143
p0096	SNTB2_MOUSE	Beta-2-syntrophin OS=Mus musculus GN=Sntb2 PE=1 SV=2	Sntb2 p-S75 (z= 2)	Sntb2 70 - 81	GLGPPS^PPAPPR	Phospho (ST)	19.4039	19.7728	15.6888	18.9352	19.3444	19.6708	19.4841	19.3474	19.608	19.4239	18.9202	18.6709	19.5684	17.013	19.6635	19.582	19.6504	19.7941	20.1701	19.7893	19.4959	19.2922	18.993	18.8397	19.6454	19.7691	19.8203	19.7559	19.9023	19.3686	18.9172	19.9699	19.3974	19.6369	19.325	19.2391	20.0657	19.8633	19.9634	19.7559	20.0031	19.4875	20.512
p0097	ES8L2_MOUSE	Epidermal growth factor receptor kinase substrate 8-like protein 2 OS=Mus musculus GN=Eps8l2 PE=1 SV=1	Eps8l2 p-S573 (z= 2)	Eps8l2 568 - 577	YWGPAS^PTHK	Phospho (ST)	15.4782	15.4164	14.2951	NA	15.3022	14.7926	12.3307	16.221	14.3233	14.6919	NA	NA	NA	15.0987	13.9855	16.0455	NA	15.9017	14.7497	15.989	13.863	13.446	13.1982	NA	16.5323	16.2094	15.9854	16.9078	14.1428	14.4346	NA	16.1293	14.0408	NA	NA	14.7719	17.6222	16.8201	13.2026	15.8591	15.6663	14.9468	15.8138
p0098	SRRM1_MOUSE	Serine/arginine repetitive matrix protein 1 OS=Mus musculus GN=Srrm1 PE=1 SV=2	Srrm1 p-T600 p-S602 (z= 2)	Srrm1 598 - 606	RRT^PS^PPPR	2 Phospho (ST)	17.6621	17.6924	17.9115	17.2589	17.115	NA	NA	17.7204	16.9767	17.2389	16.2836	15.8834	17.6555	17.6155	17.9672	17.6136	17.033	13.8629	13.8909	16.8287	16.9832	17.2653	16.9116	16.0044	NA	NA	17.8156	17.1463	NA	NA	NA	17.2599	16.6064	16.7967	17.2896	17.0733	16.9075	14.1949	17.7341	16.5328	16.4076	12.5257	14.4572
p0099	PTN21_MOUSE	Tyrosine-protein phosphatase non-receptor type 21 OS=Mus musculus GN=Ptpn21 PE=1 SV=1	Ptpn21 p-S658 (z= 2)	Ptpn21 656 - 667	TVS^ASAADVAPR	Phospho (ST)	15.1639	16.778	16.5045	16.3103	16.3798	16.5226	16.6226	16.0294	16.6482	16.6958	16.0138	16.114	16.5631	16.5886	16.594	16.2216	16.2765	16.8367	16.2082	16.7377	16.0615	16.1917	16.1251	16.1745	16.4839	16.4313	16.528	16.8016	16.3684	16.6034	15.6684	16.8657	16.4899	17.0954	15.5172	NA	16.7062	16.7177	14.2777	16.4995	16.4111	15.6327	16.6806
p0100	ARC1B_MOUSE	Actin-related protein 2/3 complex subunit 1B OS=Mus musculus GN=Arpc1b PE=1 SV=4	Arpc1b p-S311 (z= 3)	Arpc1b 308 - 326	KASS^EGGAATGAGLDSLHK	Phospho (ST)	16.7936	17.0131	16.8496	16.7124	16.1389	14.9692	NA	16.848	16.4878	16.0307	16.3749	16.5521	16.7889	16.9441	15.2395	17.061	16.7088	15.9745	NA	16.5049	16.5531	15.6806	16.3023	16.5594	NA	16.2701	NA	17.6653	15.3892	16.0759	12.9806	17.5436	16.7864	17.5513	16.974	17.6044	17.3631	15.038	NA	NA	16.6682	NA	17.3725
p0101	CRTC3_MOUSE	CREB-regulated transcription coactivator 3 OS=Mus musculus GN=Crtc3 PE=2 SV=2	Crtc3 p-S329 (z= 2)	Crtc3 329 - 339	S^NPSIQATLSK	Phospho (ST)	17.8786	17.8651	15.1728	18.577	17.4311	17.9411	17.5137	17.9894	17.3957	17.4879	17.3502	17.5671	17.7785	17.0784	17.9393	17.2821	18.1092	17.2302	18.0096	17.6765	18.0717	18.0837	17.4032	17.6715	NA	17.8018	18.406	18.2522	18.6633	18.2975	18.5921	18.9419	18.3396	17.0079	16.2623	17.9423	18.2701	17.9337	18.22	18.029	18.6998	18.1731	18.4666
p0102	CTND1_MOUSE	Catenin delta-1 OS=Mus musculus GN=Ctnnd1 PE=1 SV=2	Ctnnd1 p-S352 (z= 2)	Ctnnd1 345 - 355	GSLASLDS^LRK	Phospho (ST)	18.4502	18.9028	18.5861	17.8592	18.2812	18.471	18.2072	18.2375	18.4975	18.301	18.223	18.1708	18.4385	18.6518	18.2491	18.576	18.1574	18.1103	18.7866	18.0958	18.365	18.3124	18.1278	17.9543	18.7691	18.8023	18.9729	18.6897	18.5197	18.2983	17.685	18.8399	18.6973	18.4222	18.2467	18.1817	18.6815	18.7689	18.8366	18.729	18.4261	18.0466	18.735
p0103	SRRM2_MOUSE	Serine/arginine repetitive matrix protein 2 OS=Mus musculus GN=Srrm2 PE=1 SV=3	Srrm2 p-S1068 (z= 2)	Srrm2 1066 - 1076	SSS^PVTELTAR	Phospho (ST)	21.5198	21.878	20.9104	21.3162	21.4705	21.573	21.8845	21.5321	21.6104	21.3378	21.092	20.7601	21.5935	21.5668	15.2038	21.5028	21.9787	21.927	21.8597	21.9096	21.4567	21.2517	21.147	21.1089	21.7084	21.5124	21.6103	21.3644	21.755	21.5635	21.1182	21.6719	20.9618	21.4457	21.4051	21.4795	21.6566	21.5617	21.6622	21.5146	21.7874	21.1989	21.7354
p0104	CDK18_MOUSE	Cyclin-dependent kinase 18 OS=Mus musculus GN=Cdk18 PE=1 SV=1	Cdk18 p-S109 (z= 2)	Cdk18 107 - 117	RAS^LSDIGFGK	Phospho (ST)	19.0178	19.2275	18.7833	18.7317	18.9152	18.5754	18.4074	18.7459	18.9247	18.5869	18.0323	18.4323	19.036	18.7773	18.8942	19.0924	18.617	18.6613	19.0872	18.7502	18.8098	18.3525	18.4106	18.169	19.3479	13.2614	18.9969	19.4645	19.0325	18.4678	17.4216	19.0425	19.0049	18.7731	18.0392	18.8233	19.2527	19.2072	19.2174	19.0757	18.9238	18.6873	19.0774
p0105	PI4KB_MOUSE	Phosphatidylinositol 4-kinase beta OS=Mus musculus GN=Pi4kb PE=1 SV=2	Pi4kb p-S428 (z= 3)	Pi4kb 428 - 442	S^VENLPECGITHEQR	Phospho (ST)	17.2851	17.0786	16.8336	17.0314	17.1113	16.941	18.1474	16.9307	17.6083	17.2155	17.6665	17.9785	17.4199	17.3437	12.4021	17.0538	17.9955	17.8861	17.581	17.7311	17.6605	17.0319	17.6404	17.9665	17.3691	17.2194	17.2002	17.2462	17.6112	18.0272	17.7952	17.4157	17.5866	17.7017	17.7918	17.6764	17.4117	17.1589	17.5762	17.4918	18.0279	17.6202	17.7864
p0106	PGK1_MOUSE	Phosphoglycerate kinase 1 OS=Mus musculus GN=Pgk1 PE=1 SV=4	Pgk1 p-S203 (z= 3)	Pgk1 200 - 216	ALES^PERPFLAILGGAK	Phospho (ST)	18.8005	18.6581	18.6871	NA	18.4235	18.7112	18.4818	18.4002	18.5748	18.3484	18.1669	18.7978	18.9116	19.1534	18.2189	18.9785	18.6859	18.6876	18.2316	18.7571	18.6114	18.7053	18.7048	19.068	18.8234	18.9137	18.918	18.633	18.3049	18.7765	18.2693	18.3044	18.7868	18.2247	18.138	18.1231	18.1006	19.1346	NA	19.0148	18.3252	18.8923	18.6434
p0107	IGHA_MOUSE	Ig alpha chain C region OS=Mus musculus PE=1 SV=1	Pcnp p-T206 (z= 3)	Pcnp 195 - 211	CTVTHPESGTLT^GTIAK	Phospho (ST)	20.4919	16.0725	15.6851	20.513	16.5499	15.863	16.1566	16.0466	15.7388	15.6981	20.8394	19.3535	15.9661	15.6817	15.9339	15.7915	15.8601	16.2816	16.2474	16.3753	19.3371	15.9232	15.8139	18.8116	16.1149	15.8958	15.9286	16.1053	15.8918	16.1597	15.455	16.5564	16.2875	16.6589	19.0964	16.4098	16.0368	16.1606	16.4411	15.8503	19.3301	16.4754	16.1421
p0108	CKAP5_MOUSE		CKAP5 p-S524 (z= 2)	CKAP5 521 - 533	AAAS^GAAGDKDTK	Phospho (ST)	17.5487	17.0928	17.268	17.1139	16.7797	16.2946	16.7871	17.1232	17.2428	16.9664	17.4784	17.0625	17.5108	17.0876	17.172	17.154	16.5343	16.5407	16.6353	16.5041	17.2958	16.8775	17.1611	17.0966	17.0287	NA	17.2645	16.8586	16.9216	16.4963	16.333	16.9572	17.0126	16.8801	17.1556	17.2627	17.5786	17.341	17.3014	16.8899	17.0323	16.8748	17.172
p0109	I2BP1_MOUSE	Interferon regulatory factor 2-binding protein 1 OS=Mus musculus GN=Irf2bp1 PE=1 SV=2	Irf2bp1 p-S453 (z= 3)	Irf2bp1 449 - 467	AGGAS^PAASSTTQPPAQHR	Phospho (ST)	17.3956	17.5386	17.2522	17.4645	18.2237	18.2904	13.3556	18.2281	17.7538	17.7193	17.5928	17.8654	17.5134	17.6463	17.3145	17.0337	18.5095	NA	18.083	18.4394	18.3826	17.4362	17.6991	18.0568	17.28	17.1977	17.3955	17.2439	17.8734	18.1405	17.9409	18.1644	18.2119	18.2414	18.1129	17.9711	17.3426	NA	17.229	17.6996	17.5377	18.311	18.1187
p0110	TMCC2_MOUSE	Transmembrane and coiled-coil domains protein 2 OS=Mus musculus GN=Tmcc2 PE=1 SV=1	Tmcc2 p-S435 (z= 2)	Tmcc2 433 - 443	FGS^ADNIAHLK	Phospho (ST)	18.8729	18.9108	18.344	18.5652	18.6604	18.5469	17.9943	18.109	18.6663	18.3147	17.6645	17.6612	18.3291	18.3909	18.0317	18.1889	17.9543	18.0569	18.364	17.7554	18.1445	18.0245	17.7328	17.3076	19.1058	17.3901	18.8895	18.9616	18.86	18.6706	18.3137	18.8205	18.318	18.7804	17.79	18.5398	18.813	18.7343	18.9999	18.3759	18.4075	18.4233	19.1292
p0111	VINC_MOUSE	Vinculin OS=Mus musculus GN=Vcl PE=1 SV=4	Vcl p-S721 (z= 2)	Vcl 721 - 731	S^LLDASEEAIK	Phospho (ST)	15.0275	15.6517	15.8064	15.4559	15.6462	15.5988	15.3536	14.9462	NA	14.3096	13.755	NA	15.1412	15.0076	14.9031	15.0367	14.4509	14.546	16.1022	NA	12.7538	14.7947	13.747	NA	16.5191	16.136	16.3495	16.1505	16.9649	15.9837	NA	16.43	15.538	15.4214	14.4416	15.0295	16.4934	15.6204	16.1168	15.9972	15.688	15.7606	15.7185
p0112	FIL1L_MOUSE	Filamin A-interacting protein 1-like OS=Mus musculus GN=Filip1l PE=1 SV=2	Filip1l p-S789 (z= 2)	Filip1l 787 - 796	RIS^DPQVFSK	Phospho (ST)	21.3154	21.4095	16.4978	20.9541	20.9843	21.1884	20.6765	20.9436	21.0977	21.2606	20.7537	21.1737	21.3231	21.3558	21.1692	21.1609	21.0743	21.5546	21.0235	21.3477	21.0695	21.0779	20.8426	20.9373	21.1454	21.0759	17.2948	21.1079	20.8331	21.1267	20.4571	20.9607	21.2887	21.4025	20.9017	20.8775	20.993	20.8138	21.062	21.0407	20.7387	20.2254	21.062
p0113	SEPT2_MOUSE	Septin-2 OS=Mus musculus GN=Sept2 PE=1 SV=2	Sept2 p-S218 (z= 4)	Sept2 210 - 229	IYHLPDAES^DEDEDFKEQTR	Phospho (ST)	20.1696	20.6245	20.4085	19.3918	20.5161	19.7528	20.2352	19.5219	20.8521	19.8814	21.1394	21.8746	20.8191	20.9492	20.3417	20.752	19.9774	19.955	20.6829	20.2409	20.4431	20.1845	21.0997	21.6822	20.5985	21.0685	19.7962	20.2815	20.3594	19.8997	19.4796	19.0978	20.831	20.0551	21.5603	20.8688	20.2891	20.7271	20.6193	21.0928	20.9445	20.1695	20.4414
p0114	PLCH2_MOUSE	1-phosphatidylinositol-4,5-bisphosphate phosphodiesterase eta-2 OS=Mus musculus GN=Plch2 PE=1 SV=2	Plch2 p-T983 (z= 4)	Plch2 982 - 1005	GT^KPGSLDSHAAGQPLPRPSVSQR	Phospho (ST)	16.4165	16.5115	17.9384	16.2946	15.6686	15.7624	15.5505	15.576	16.2198	15.9696	17.409	17.3132	17.454	16.8574	16.4805	17.8057	16.8138	15.338	16.2745	16.3852	16.0149	15.2839	15.8156	17.2972	NA	14.2884	16.0348	17.2771	15.4808	15.7495	14.8675	15.0517	16.2329	15.3794	17.114	16.2083	16.5632	16.3497	15.596	15.6781	16.1563	15.5491	16.7496
p0115	SMCA4_MOUSE	Transcription activator BRG1 OS=Mus musculus GN=Smarca4 PE=1 SV=1	Smarca4 p-S1419 (z= 3)	Smarca4 1411 - 1427	GRPPAEKLS^PNPPNLTK	Phospho (ST)	18.5528	18.7613	NA	17.9263	18.3575	18.6161	18.145	18.3564	18.321	18.5138	18.0738	18.0449	18.8964	18.8872	18.0032	18.8234	19.0178	19.2856	18.7934	19.2954	18.4962	18.4665	18.2344	18.5167	18.023	18.0512	NA	18.1668	17.9592	18.3461	17.7058	18.3021	18.0639	18.4626	18.1924	17.948	18.145	18.1821	18.4752	18.1961	18.3344	17.5064	18.8636
p0116	HDGF_MOUSE	Hepatoma-derived growth factor OS=Mus musculus GN=Hdgf PE=1 SV=2	Hdgf p-S165 (z= 2)	Hdgf 157 - 167	RAGDVLEDS^PK	Phospho (ST)	17.2144	17.5827	17.2727	16.391	17.4945	17.0437	17.8508	17.1743	16.4136	16.6389	15.8893	15.2493	16.9226	16.9337	17.2158	16.8713	16.7829	17.5715	17.4929	16.9221	16.1362	16.5464	16.5275	15.5362	17.9731	16.8403	17.7755	17.0601	17.6549	17.6929	17.5643	17.4432	16.6319	16.2451	15.6035	16.216	17.0386	17.1924	17.8338	17.0148	16.7101	17.8482	17.4574
p0117	FBLN2_MOUSE	Fibulin-2 OS=Mus musculus GN=Fbln2 PE=1 SV=1	Fbln2 p-S574 (z= 2)	Fbln2 566 - 575	RVSEMEMAS^R	Phospho (ST)	NA	21.7283	22.7044	21.5388	NA	18.4036	22.0683	20.998	NA	20.8125	22.0763	14.7236	22.0264	22.2579	21.9966	18.0896	22.1434	21.2953	21.5153	21.8295	20.0381	NA	21.8944	15.7028	NA	22.5684	23.1558	22.2144	22.539	22.3089	23.0613	21.8704	17.3013	21.966	23.3263	21.6669	22.114	22.2325	22.5005	18.127	18.1452	17.7443	22.4224
p0118	SRBS2_MOUSE	Sorbin and SH3 domain-containing protein 2 OS=Mus musculus GN=Sorbs2 PE=1 SV=2	Sorbs2 p-S28 (z= 2)	Sorbs2 25 - 36	VQSS^PNLLAAGR	Phospho (ST)	16.0739	15.5074	14.6102	15.6629	15.8041	14.9211	15.0319	15.6685	15.9382	15.7153	14.7361	14.8299	15.2218	NA	NA	14.8823	14.7385	14.2241	15.2153	15.2556	14.8614	12.583	13.8748	15.012	16.0627	15.6392	15.7975	16.8456	15.7905	15.7927	15.0229	16.5642	14.1764	15.4752	14.1061	15.9448	15.5245	16.2945	16.6153	16.4513	15.7548	16.1247	15.7431
p0120	PLEC_MOUSE	Plectin OS=Mus musculus GN=Plec PE=1 SV=2	Plec p-T4037 (z= 2)	Plec 4034 - 4043	KQIT^VEELVR	Phospho (ST)	19.7688	19.2098	19.2988	18.2608	19.2164	19.3715	19.6497	19.4152	19.5045	18.9313	19.4701	19.3173	17.8511	19.936	19.6966	19.7112	19.303	19.6388	19.6175	19.6026	19.409	19.6299	19.4703	19.5117	19.1556	15.9303	19.6567	19.2956	19.1918	18.7874	18.1595	19.1236	19.1624	19.0967	19.4369	19.2673	19.7397	19.8024	19.8292	19.5469	19.4161	19.1269	19.5645
p0121	FLNA_MOUSE	Filamin-A OS=Mus musculus GN=Flna PE=1 SV=5	Flna p-S1459 (z= 2)	Flna 1453 - 1464	CSGPGLS^PGMVR	Phospho (ST)	19.7498	19.8306	19.7552	19.046	19.4284	19.3322	19.1644	19.0595	19.2861	19.4011	18.8144	18.9554	19.8399	17.1192	19.6173	19.5908	19.1217	19.4814	19.461	19.0863	19.0438	19.2844	19.2699	18.7235	19.7148	15.1895	19.5596	19.2488	19.6364	19.1776	19.0214	19.0741	19.137	18.9962	19.1967	18.9437	19.1575	19.3461	19.4854	19.1065	18.8438	19.0018	19.5222
p0122	SRRM1_MOUSE	Serine/arginine repetitive matrix protein 1 OS=Mus musculus GN=Srrm1 PE=1 SV=2	Srrm1 p-S448 (z= 2)	Srrm1 446 - 456	RES^PSPAPKPR	Phospho (ST)	17.76	NA	19.35	15.6039	18.4032	NA	NA	19.3587	18.851	18.92	15.1332	16.0986	19.6958	19.4226	19.6917	19.6271	19.3478	NA	NA	19.4341	19.7239	18.2515	18.5992	15.8701	NA	NA	18.7972	18.9349	NA	NA	NA	18.6969	19.3276	19.332	19.2726	19.2537	18.7884	NA	18.6494	NA	16.1629	NA	NA
p0123	RGPA1_MOUSE	Ral GTPase-activating protein subunit alpha-1 OS=Mus musculus GN=Ralgapa1 PE=1 SV=1	Ralgapa1 p-S859 (z= 2)	Ralgapa1 857 - 868	RGS^SPGSLEIPK	Phospho (ST)	17.0577	17.7505	17.6317	17.7146	17.322	17.1211	17.3002	17.7037	17.3713	17.291	17.2402	16.5112	17.6474	17.3027	16.9275	17.493	17.6828	17.7816	17.599	17.8522	17.4281	17.0674	16.6379	16.812	17.8209	17.6474	18.0637	17.9242	17.6272	17.8125	16.8959	18.1379	17.6775	18.0546	17.6855	17.7142	18.2188	17.7577	18.0764	17.495	17.9739	17.3452	18.2282
p0124	ZHX2_MOUSE	Zinc fingers and homeoboxes protein 2 OS=Mus musculus GN=Zhx2 PE=1 SV=1	Zhx2 p-S238 p-S245 (z= 5) + Oxi	Zhx2 229 - 257	LGSVELLQDS^LGHVMPS^VQLPPNINLVPK	Oxidation (M); 2 Phospho (ST)	16.3276	16.0741	17.5686	15.0975	15.5816	14.2334	13.569	14.3739	17.1853	16.4253	17.4377	18.3311	17.9137	17.4583	17.0686	17.7371	16.4906	15.2452	NA	16.7581	17.0405	15.8084	17.0051	18.2002	12.7044	16.0059	15.5925	15.692	14.3442	13.4731	NA	NA	16.3791	14.9843	17.2079	15.8182	14.8291	15.6831	15.8708	15.525	NA	14.5774	15.1493
p0125	WIZ_MOUSE	Protein Wiz OS=Mus musculus GN=Wiz PE=1 SV=2	Wiz p-S1016 (z= 2)	Wiz 1009 - 1020	GLTHPSSS^PLLK	Phospho (ST)	17.2921	17.5992	NA	17.0777	17.0469	17.3395	17.1015	17.0971	17.0567	17.4096	16.7368	16.6308	17.6999	NA	NA	17.3242	17.5411	17.8493	17.6706	17.3156	17.4819	17.434	16.8353	16.9013	17.3712	17.5411	17.6072	17.023	17.1225	17.0791	16.2681	17.4103	16.5927	16.9135	16.4789	16.3574	17.709	17.444	17.6801	17.6087	17.057	16.5197	17.5197
p0126	RHG31_MOUSE	Rho GTPase-activating protein 31 OS=Mus musculus GN=Arhgap31 PE=1 SV=1	Arhgap31 p-S1163 (z= 2)	Arhgap31 1161 - 1172	RNS^APVSVSAVR	Phospho (ST)	17.4742	21.0664	21.4319	20.0989	20.569	21.162	21.1725	20.4957	20.3441	20.9529	20.8346	17.2297	17.9471	18.1883	21.5742	21.0872	21.4601	21.754	21.5639	21.4215	21.1532	21.4738	21.0132	17.2714	21.3513	21.3152	22.0767	21.298	21.1074	21.4124	21.3548	21.7016	17.4508	21.7505	17.5027	20.7342	21.6754	21.4273	20.6571	21.4062	17.4769	21.0265	21.8545
p0127	PALMD_MOUSE	Palmdelphin OS=Mus musculus GN=Palmd PE=1 SV=1	Palmd p-S278 (z= 2)	Palmd 276 - 286	VIS^PGPNFQER	Phospho (ST)	15.7523	15.7346	15.987	14.9602	15.5096	15.6452	16.3796	15.9756	16.4608	15.5603	16.1859	16.2207	17.2864	17.5619	14.343	15.7227	15.6652	17.0357	15.5741	16.9977	15.7999	14.5534	15.0755	15.2913	16.7334	16.9945	16.313	17.46	16.6572	16.1356	15.9283	17.728	16.1895	16.8844	16.0471	17.1484	16.5174	16.5724	16.3263	16.7209	16.382	15.8875	16.8602
p0128	TGFI1_MOUSE	Transforming growth factor beta-1-induced transcript 1 protein OS=Mus musculus GN=Tgfb1i1 PE=1 SV=2	Tgfb1i1 p-S194 (z= 2)	Tgfb1i1 190 - 201	EGCPS^PPGQTSK	Phospho (ST)	19.102	19.4549	19.3173	19.747	19.3907	19.6995	19.5425	19.8589	19.2315	19.2793	19.0947	18.3171	18.7518	18.5399	18.9739	18.6817	18.8407	19.3137	19.068	18.7959	18.726	19.1459	18.7427	18.3077	19.7178	19.1522	19.4543	19.7002	19.555	19.6269	19.4535	20.1097	19.296	19.6561	18.981	19.7362	19.287	18.6954	19.2622	18.8901	18.7762	19.4308	19.3929
p0129	RBP1_MOUSE	RalA-binding protein 1 OS=Mus musculus GN=Ralbp1 PE=1 SV=4	Ralbp1 p-S34 (z= 3)	Ralbp1 27 - 43	TPSSEEIS^PTKFPGLYR	Phospho (ST)	17.9116	17.418	17.195	17.9373	17.9759	17.7629	17.8136	18.0156	18.2796	17.7997	17.9313	18.2953	18.0486	17.911	17.476	17.9507	17.9879	17.4409	17.726	18.2418	17.9532	17.889	18.5458	18.1293	17.812	17.7222	18.1363	17.9304	17.8809	18.1084	17.8879	17.7268	18.4801	17.8049	18.301	18.0785	17.8606	18.061	NA	17.716	17.9788	18.405	17.9098
p0130	PK3CA_MOUSE	Phosphatidylinositol-4,5-bisphosphate 3-kinase catalytic subunit alpha isoform OS=Mus musculus GN=Pik3ca PE=1 SV=2	Pik3ca p-S275 (z= 3) + Oxi	Pik3ca 275 - 290	S^CIMLGRMPNLMLMAK	3 Oxidation (M); Phospho (ST)	NA	15.3662	15.2127	14.9089	15.2523	14.4505	15.1149	14.9277	15.7672	13.9346	14.5654	15.0136	NA	NA	14.6995	14.6209	14.9531	15.116	15.4092	14.9273	15.1543	NA	15.2633	15.1806	16.0568	12.9738	15.1177	15.9643	16.4088	15.5006	14.9088	16.3833	16.4262	15.999	15.4391	16.2287	16.1825	15.791	15.9683	15.6889	16.8586	15.8322	16.429
p0131	WRIP1_MOUSE	ATPase WRNIP1 OS=Mus musculus GN=Wrnip1 PE=1 SV=2	Wrnip1 p-S153 (z= 2)	Wrnip1 142 - 155	RPAAAAAAGSAS^PR	Phospho (ST)	19.0636	19.1799	18.796	18.6636	18.7123	13.6784	NA	19.097	18.748	19.1101	18.7313	18.3819	19.107	18.9943	19.1211	18.7156	18.9086	13.4155	13.3112	18.8535	19.0533	18.9755	18.9286	18.5104	NA	13.6216	18.7191	18.2106	13.6778	13.6504	18.1118	18.7265	18.5953	18.7879	18.9023	18.7573	18.3615	NA	18.6869	18.3323	18.2777	13.3712	18.8827
p0132	LPPR5_MOUSE	Lipid phosphate phosphatase-related protein type 5 OS=Mus musculus GN=Lppr5 PE=2 SV=1	Lppr5 p-T295 (z= 4) + Oxi	Lppr5 278 - 299	QPENGHIHRDNVARMPMT^NIPR	Gln->pyro-Glu (N-term Q); 2 Oxidation (M); Phospho (ST)	22.6944	22.8643	22.9948	22.6647	22.5538	21.7094	21.9177	22.8079	22.5819	22.0907	21.8354	22.9617	22.749	22.3115	22.8569	22.0358	21.8509	22.6648	22.5041	22.6566	23.0978	22.0862	22.3988	23.0568	22.6773	22.2032	22.9982	23.4894	20.3514	21.4702	20.4995	21.5633	22.0833	19.8287	19.9036	22.9866	22.9799	22.4829	20.1971	23.086	22.5915	21.7289	21.9133
p0133	PRC2A_MOUSE	Protein PRRC2A OS=Mus musculus GN=Prrc2a PE=1 SV=1	Prrc2a p-S1382 (z= 2)	Prrc2a 1380 - 1390	SFS^SQRPGMDR	Phospho (ST)	19.1148	19.1607	19.1815	19.0834	19.3005	18.32	18.5412	18.9046	18.5403	18.9131	18.4919	18.447	19.4283	19.1574	18.9814	19.1869	18.8791	18.8984	18.4142	18.7981	18.8689	18.7037	18.6874	18.5428	18.8078	18.8131	18.9252	18.9849	18.1516	18.4491	18.0022	18.7658	18.5194	18.9732	18.8015	18.915	18.9304	18.6861	18.9505	18.8598	18.6289	18.5448	18.8277
p0134	MYOF_MOUSE	Myoferlin OS=Mus musculus GN=Myof PE=1 SV=2	Myof p-S174 (z= 2)	Myof 168 - 180	GPSGTVS^EAQLAR	Phospho (ST)	17.1214	14.9744	16.978	16.8593	17.2072	16.9497	17.5751	16.8305	17.7163	17.7615	17.1544	17.1032	16.7876	16.8296	16.8749	16.4292	17.0719	17.0045	16.8337	17.3039	17.1273	17.1844	16.9006	16.6595	17.6405	17.4146	17.8039	17.5244	17.8588	17.9808	17.821	18.3264	18.0954	18.0178	17.8786	18.1824	17.6748	17.2831	15.8217	17.4753	17.6678	17.0717	17.8163
p0135	SRRM2_MOUSE	Serine/arginine repetitive matrix protein 2 OS=Mus musculus GN=Srrm2 PE=1 SV=3	Srrm2 p-S2404 (z= 2)	Srrm2 2404 - 2415	S^PVPSAFSDQSR	Phospho (ST)	20.8623	20.9251	12.7586	20.8957	20.6066	21.1354	20.9583	20.6031	20.3411	20.4583	19.8716	19.4558	20.7355	20.7539	20.5622	20.6594	20.8673	21.1988	20.9947	20.847	20.3141	20.2709	20.0187	20.0729	21.2271	20.6092	20.6302	20.9272	21.0525	21.3284	21.2181	21.0239	19.9483	20.5979	20.1054	20.5211	21.0174	20.5699	20.9716	20.5876	21.1321	20.6524	21.0497
p0136	F117B_MOUSE	Protein FAM117B OS=Mus musculus GN=Fam117b PE=1 SV=1	Fam117b p-S216 (z= 3)	Fam117b 214 - 231	TSS^LDTLAAPYLAGHWPR	Phospho (ST)	16.2808	16.006	16.5424	15.8506	15.8631	16.1317	15.5516	15.8029	15.9534	15.1977	15.0841	16.2894	16.4455	16.0092	15.3308	16.4436	15.4423	15.0497	15.2899	15.609	15.7909	15.9659	15.6452	15.6843	15.2847	16.1931	15.4927	15.9862	14.5939	15.147	13.7604	14.4246	15.4316	15.2483	15.2575	15.4564	15.8414	15.7157	15.7942	15.1656	15.0718	14.4315	14.8281
p0137	GSK3B_MOUSE	Glycogen synthase kinase-3 beta OS=Mus musculus GN=Gsk3b PE=1 SV=2	Gsk3b p-S219 (z= 2)	Gsk3b 210 - 220	GEPNVSYICS^R	Phospho (ST)	NA	21.3943	20.7715	21.756	21.3856	21.7927	21.7558	21.5437	21.5869	21.7104	21.6162	NA	21.4812	21.4345	21.5425	21.3245	21.9037	21.6858	21.7505	21.79	21.5706	21.6852	21.5731	12.485	21.9306	21.4057	20.4863	21.3454	21.9652	22.046	22.3415	21.9484	21.6055	21.712	21.7458	21.8494	21.5446	21.5714	21.8786	21.571	NA	21.5973	22.0738
p0138	GSK3B_MOUSE	Glycogen synthase kinase-3 beta OS=Mus musculus GN=Gsk3b PE=1 SV=2	Gsk3b p-Y216 (z= 2)	Gsk3b 210 - 220	GEPNVSY^ICSR	Phospho (Y)	21.6123	21.3943	20.7715	21.756	21.3856	21.7927	21.7558	21.5437	21.5869	21.7104	21.6162	21.3891	21.4812	21.4345	21.5425	21.3245	21.9037	21.6858	21.7505	21.79	21.5706	21.6852	21.5731	21.4762	21.9306	21.4057	20.4863	21.3454	21.9652	22.046	22.0939	21.9484	21.6055	21.712	21.7458	21.7139	21.5446	21.5714	21.8786	21.571	22.0141	21.5973	22.0738
p0139	SVIL_MOUSE	Supervillin OS=Mus musculus GN=Svil PE=1 SV=1	Svil p-S960 (z= 3)	Svil 958 - 976	RGS^LELGNPSAAHLGDELK	Phospho (ST)	20.066	20.3739	20.7168	19.5498	19.898	19.7679	20.0972	20.019	20.1307	19.7502	20.6321	20.1028	20.5091	20.9024	20.2697	20.7399	20.1505	20.0381	20.3802	20.2185	20.1138	19.9925	20.1665	20.5254	19.9084	20.1152	20.5187	19.9943	19.9115	19.3635	19.1982	19.5037	20.0366	19.7919	20.6791	20.2226	20.2497	20.2187	NA	20.2611	20.1071	19.4561	20.2226
p0140	WWC2_MOUSE	Protein WWC2 OS=Mus musculus GN=Wwc2 PE=2 SV=1	Wwc2 p-S269 (z= 2)	Wwc2 268 - 279	SS^PVNSHLSLSR	Phospho (ST)	18.003	NA	14.2347	18.1431	18.7356	18.0181	18.1438	18.2212	17.8002	18.0129	17.3927	17.1933	17.8496	18.2172	18.0155	17.8919	18.1381	18.4459	18.1024	18.2865	17.8887	17.631	17.4528	17.3019	18.2057	17.7693	17.9236	18.0702	17.9387	18.0566	17.5316	18.6321	17.5624	18.2524	17.5096	18.0161	17.6398	17.426	18.3348	17.411	17.7644	17.3551	18.2318
p0141	RBBP6_MOUSE	E3 ubiquitin-protein ligase RBBP6 OS=Mus musculus GN=Rbbp6 PE=1 SV=5	Rbbp6 p-S1179 (z= 2)	Rbbp6 1170 - 1181	VEGTEIVKPS^PK	Phospho (ST)	18.4645	18.6607	18.4062	17.5969	17.9994	18.103	18.8189	18.1207	18.0376	18.1	17.5279	17.1968	18.6002	18.4633	18.3626	18.4717	18.589	18.6029	18.4848	18.6885	17.944	17.9714	18.0367	17.656	18.1478	18.3151	18.4404	18.0047	18.0923	18.2058	17.8527	18.3745	17.7605	18.5061	18.4523	18.1037	18.3991	18.3394	18.5382	18.3428	18.0056	18.1472	18.4512
p0142	PTRF_MOUSE	Polymerase I and transcript release factor OS=Mus musculus GN=Ptrf PE=1 SV=1	Ptrf p-S302 (z= 2)	Ptrf 302 - 312	S^FTPDHVVYAR	Phospho (ST)	18.2439	18.2258	18.4784	18.2366	18.0639	18.1814	17.7093	18.0937	18.6026	18.7166	19.0342	19.1881	18.0502	18.0572	18.0204	17.5867	18.2296	18.1901	18.0922	17.7262	18.487	18.6812	18.3816	18.2995	16.5883	15.5577	17.2955	17.4362	17.2063	16.5068	16.368	17.8302	18.5311	18.0764	18.1258	18.3539	17.6549	17.3762	16.9737	14.5212	17.4034	16.7923	16.831
p0143	SRRM1_MOUSE	Serine/arginine repetitive matrix protein 1 OS=Mus musculus GN=Srrm1 PE=1 SV=2	Srrm1 p-S572 p-S574 (z= 3)	Srrm1 570 - 587	RRS^PS^PAPPPPPPPPPPR	2 Phospho (ST)	20.87	20.1394	18.9847	20.8077	20.7355	20.4674	21.1823	20.8435	21.1606	21.4264	21.76	21.7366	21.0094	20.8561	20.4535	21.2253	21.7788	21.312	21.1576	21.6803	20.9881	21.0192	21.8715	22.1978	19.9319	20.6293	20.9628	20.1719	21.2164	21.3808	20.5956	20.5748	21.2266	21.4859	22.7566	21.6353	19.9431	20.7405	21.3446	20.7041	21.5773	21.9996	21.6672
p0144	CBY1_MOUSE	Protein chibby homolog 1 OS=Mus musculus GN=Cby1 PE=2 SV=1	Cby1 p-S20 (z= 2)	Cby1 18 - 29	SAS^LSNLHSLDR	Phospho (ST)	18.0053	18.0824	12.8032	18.0317	17.5485	17.6446	17.33	17.6749	17.6912	17.7167	17.283	17.2839	17.899	NA	17.7865	17.6008	18.1009	17.3932	17.8463	17.7923	17.5968	17.5373	17.3194	17.2952	17.9219	17.6923	17.9067	17.9066	18.1786	17.4597	17.3324	18.1961	17.4693	17.7396	17.6244	17.682	17.9125	17.787	18.0685	17.7633	17.6616	17.1411	18.2835
p0145	VINC_MOUSE	Vinculin OS=Mus musculus GN=Vcl PE=1 SV=4	Vcl p-S721 (z= 2)	Vcl 721 - 732	S^LLDASEEAIKK	Phospho (ST)	20.9487	21.1462	21.2297	20.8609	20.2504	20.3229	20.4902	20.5083	20.166	20.2753	20.3459	20.0501	20.9014	20.8114	20.5751	20.7843	20.117	20.1201	20.6588	20.1252	19.8378	19.9658	20.215	19.9964	21.1703	21.1951	21.2279	21.0163	21.2723	20.5226	20.1061	20.8624	20.8253	20.4767	20.4942	20.7569	21.1459	21.3222	21.1648	21.2092	20.8668	20.4569	20.6464
p0146	PGAM1_MOUSE	Phosphoglycerate mutase 1 OS=Mus musculus GN=Pgam1 PE=1 SV=3	Pgam1 p-S14 (z= 2)	Pgam1 11 - 21	HGES^AWNLENR	Phospho (ST)	16.6777	16.3616	NA	15.9444	15.524	14.5474	15.2104	14.9426	15.1326	15.6219	16.5085	NA	16.9057	NA	NA	16.421	15.341	14.5161	14.7821	15.3463	14.8121	15.0876	15.5126	16.0103	16.5892	16.6404	17.1668	16.7898	15.5021	16.1219	16.0697	15.378	15.4796	14.6004	16.645	15.3866	16.8437	16.882	16.5132	16.2929	15.9252	14.6081	16.4514
p0147	ZC3H4_MOUSE	Zinc finger CCCH domain-containing protein 4 OS=Mus musculus GN=Zc3h4 PE=1 SV=2	Zc3h4 p-S1276 (z= 2)	Zc3h4 1266 - 1279	TGTGSPFAGNS^PAR	Phospho (ST)	15.7652	18.1796	18.0376	17.9125	18.1023	18.2558	18.6606	18.1268	17.7819	17.997	17.3057	16.8889	18.0606	18.2755	17.8954	17.9387	18.3592	18.721	18.6075	18.3974	17.9839	17.8218	17.4573	17.2789	18.0013	18.0003	18.0672	17.9338	18.2201	18.2727	18.3601	18.4105	17.4705	18.2629	17.4545	18.0384	18.1607	17.8672	18.3282	17.6627	18.1528	18.1588	18.4348
p0148	ABL1_MOUSE	Tyrosine-protein kinase ABL1 OS=Mus musculus GN=Abl1 PE=1 SV=3	Abl1 p-S715 (z= 2)	Abl1 715 - 726	S^CSASCMPHGAR	Phospho (ST)	14.9746	14.9932	15.2898	14.9671	14.6776	13.0871	NA	14.0881	14.1375	13.9268	14.1276	13.739	15.1026	14.9593	NA	14.8274	13.57	13.2766	12.684	13.7116	14.8542	14.3218	13.9564	13.9659	14.2689	14.1846	14.2728	15.2653	12.8408	13.4667	NA	14.7976	14.4934	14.8594	14.6666	15.4366	14.764	13.9112	14.9859	13.7686	14.296	13.9884	14.2366
p0149	STK11_MOUSE	Serine/threonine-protein kinase STK11 OS=Mus musculus GN=Stk11 PE=1 SV=1	Stk11 p-S31 (z= 2)	Stk11 29 - 39	IDS^TEVIYQPR	Phospho (ST)	18.113	18.2685	18.2633	17.9974	17.8514	18.0172	18.2729	18.0775	17.7648	17.5506	17.5522	17.1622	18.2467	17.2118	17.902	18.1131	17.7334	17.8674	18.407	17.7969	17.7522	17.4138	17.3796	17.4854	18.2359	NA	18.2209	18.0738	18.5539	17.9218	17.9034	18.1887	17.6533	17.682	17.7223	17.9619	18.3667	18.0931	18.3258	17.9088	18.586	17.8018	18.3232
p0150	TGFI1_MOUSE	Transforming growth factor beta-1-induced transcript 1 protein OS=Mus musculus GN=Tgfb1i1 PE=1 SV=2	Tgfb1i1 p-T188 (z= 3)	Tgfb1i1 170 - 189	VQNHLPASGPPQPPAASPT^R	Phospho (ST)	NA	NA	21.0691	21.0097	22.1472	21.5404	21.8504	21.4053	21.3383	21.5014	21.0078	20.9325	21.3049	21.3344	21.2976	21.2467	21.5878	21.8173	21.6413	21.7258	21.2427	20.9274	20.9662	NA	21.5398	21.368	21.4381	21.3797	21.8749	22.2074	21.6408	21.7628	21.6671	21.9377	21.4624	21.7267	21.2532	20.9258	21.1033	21.2332	21.5019	21.521	21.8143
p0151	TR150_MOUSE	Thyroid hormone receptor-associated protein 3 OS=Mus musculus GN=Thrap3 PE=1 SV=1	Thrap3 p-S320 (z= 2)	Thrap3 320 - 333	S^PPATGSAYGSSQK	Phospho (ST)	16.1819	16.424	16.0712	16.486	16.3461	16.5597	16.7182	16.7055	15.4636	14.9546	15.5979	14.654	16.1185	16.1261	15.6396	16.0623	15.584	16.158	16.3202	15.8222	15.4374	15.2503	14.9091	15.22	16.808	16.0885	16.4109	16.6245	16.5736	16.5249	16.4254	17.1808	15.2105	16.221	15.709	16.3718	16.9205	NA	16.6065	16.1253	16.2612	16.2989	16.6235
p0152	IDHC_MOUSE	Isocitrate dehydrogenase [NADP] cytoplasmic OS=Mus musculus GN=Idh1 PE=1 SV=2	Idh1 p-T311 (z= 2)	Idh1 302 - 314	TVEAEAAHGT^VTR	Phospho (ST)	15.8771	15.9639	NA	15.4979	12.5433	14.0111	16.074	14.6236	13.965	13.7473	NA	14.1494	15.6661	14.6295	15.9833	15.5145	13.2846	15.8081	15.3564	14.6275	14.2492	14.4549	NA	14.7425	16.3091	15.9687	16.2772	16.2404	15.3561	15.2346	15.3388	15.4099	15.392	14.9063	14.4945	13.4253	16.115	16.4463	16.591	15.674	15.3438	15.564	15.2622
p0153	PUM1_MOUSE	Pumilio homolog 1 OS=Mus musculus GN=Pum1 PE=1 SV=2	Pum1 p-S710 (z= 2)	Pum1 708 - 719	RDS^LTGSSDLYK	Phospho (ST)	13.8553	18.4446	NA	18.1128	18.3158	18.1996	18.6657	18.4257	17.8937	18.2721	NA	17.7032	18.7977	18.8803	13.9226	18.6923	18.7047	18.9097	18.5344	18.8364	18.0479	18.1912	18.0262	18.0408	18.415	18.4814	18.7292	18.6232	17.8709	18.1863	17.1135	18.5836	18.031	18.3674	18.2622	18.2716	18.6899	18.4182	18.7311	18.5685	18.1062	17.7629	18.6037
p0154	ATX2L_MOUSE	Ataxin-2-like protein OS=Mus musculus GN=Atxn2l PE=1 SV=1	Atxn2l p-S339 (z= 2)	Atxn2l 331 - 343	QGSGRESPS^LVSR	Gln->pyro-Glu (N-term Q); Phospho (ST)	NA	20.281	NA	19.986	20.0937	20.205	20.635	20.4349	20.2777	20.4336	20.1972	20.1489	20.5136	20.2964	20.3022	19.9864	20.6572	20.7032	20.477	20.903	20.4562	20.4665	20.5751	NA	20.1433	20.211	20.3854	20.2472	20.3862	20.3836	NA	20.5217	20.3803	20.9952	20.5501	20.5547	20.5475	20.2655	20.5222	20.5378	20.5937	20.6757	20.6284
p0155	NAV1_MOUSE	Neuron navigator 1 OS=Mus musculus GN=Nav1 PE=1 SV=2	Nav1 p-T537 p-S552 (z= 4)	Nav1 537 - 563	T^PPVAVTSPITHTAQS^ALKVAGKPEGK	2 Phospho (ST)	18.9517	18.9818	19.3985	18.7645	19.2009	18.6099	18.047	18.6551	18.4339	18.5844	18.4497	19.1732	19.6663	19.4265	18.9208	20.1357	18.651	18.8961	18.1602	18.8145	18.4266	18.4771	19.0294	19.3635	18.9913	19.6732	19.3072	19.3006	17.6603	18.3123	18.0833	16.9865	18.5078	17.818	18.9279	17.8492	18.8522	19.3049	19.4345	19.1666	18.3642	18.6151	18.4614
p0156	RBM25_MOUSE	RNA-binding protein 25 OS=Mus musculus GN=Rbm25 PE=1 SV=1	Rbm25 p-S675 (z= 2)	Rbm25 670 - 683	LGASNS^PGQPNSVK	Phospho (ST)	21.0794	20.8542	20.9321	21.3035	21.6381	21.6579	21.6214	21.2082	21.2559	21.1978	20.8844	21.0313	20.9684	19.437	21.0852	20.7573	21.6014	21.2836	21.2057	21.4143	21.6224	20.9948	20.9771	21.2668	20.9698	20.5086	20.3243	20.6277	21.2252	21.6047	21.4715	21.3556	21.6852	21.563	21.8063	21.6947	20.613	NA	20.9156	20.5687	21.0113	21.7422	21.3022
p0157	CGNL1_MOUSE	Cingulin-like protein 1 OS=Mus musculus GN=Cgnl1 PE=1 SV=2	Cgnl1 p-S284 (z= 2)	Cgnl1 281 - 293	RQDS^AGPILDGAR	Phospho (ST)	17.6869	17.7723	16.8647	17.3678	17.7167	16.9449	16.6653	17.5247	17.7784	17.4061	16.6825	17.2851	17.3143	17.041	16.9353	17.3584	17.372	17.6427	17.0705	17.7065	17.065	17.1764	16.9512	17.2658	17.563	17.3366	17.5657	17.4614	17.499	17.4466	16.2999	17.9236	17.1823	17.61	16.8173	17.9278	17.9803	17.8727	18.0586	17.6906	17.4301	17.1553	17.6818
p0158	SREC2_MOUSE	Scavenger receptor class F member 2 OS=Mus musculus GN=Scarf2 PE=1 SV=1	Scarf2 p-S672 (z= 2)	Scarf2 664 - 678	HSAAAAAPS^PPPAGR	Phospho (ST)	16.854	19.3309	19.189	19.5748	19.7956	19.8973	19.8186	19.4481	19.5552	19.5824	19.0973	19.1772	19.1818	18.0334	19.4466	19.197	19.935	19.6621	19.5483	19.7874	19.885	19.367	19.2777	19.4449	19.2204	18.8446	18.9109	18.9236	19.4373	19.9495	19.3871	19.6907	19.9533	20.0035	20.0026	19.9983	19.0274	18.6247	19.3535	18.9745	19.2109	19.9815	19.753
p0159	LMNA_MOUSE	Prelamin-A/C OS=Mus musculus GN=Lmna PE=1 SV=2	Lmna p-S22 (z= 2)	Lmna 12 - 25	SGAQASSTPLS^PTR	Phospho (ST)	19.9374	22.4162	22.2786	21.6601	22.695	22.9106	22.6623	21.7632	22.7319	22.2917	22.1727	22.0737	22.647	22.7477	22.5726	22.2404	22.8913	22.732	22.5664	22.7049	22.4987	22.5122	22.6427	22.2312	21.8527	21.9572	21.901	21.7659	21.7465	22.0858	21.6092	21.6242	21.9416	22.3084	22.6063	22.0756	21.8775	21.9095	19.8821	22.1602	21.8301	22.2366	22.2518
p0160	RBP2_MOUSE	E3 SUMO-protein ligase RanBP2 OS=Mus musculus GN=Ranbp2 PE=1 SV=2	Ranbp2 p-S2641 (z= 3)	Ranbp2 2637 - 2656	HSSSS^PVSGTMDKPVDLSTR	Phospho (ST)	18.6139	18.8276	18.4694	17.8172	17.7624	NA	NA	NA	17.7215	NA	17.4195	16.9439	18.6909	18.8312	13.6924	18.5965	18.2617	12.8466	NA	18.4022	17.3954	16.7922	17.1107	17.8272	NA	18.0465	NA	18.5117	13.7738	12.6207	NA	17.3401	16.8369	NA	NA	12.4987	18.9258	12.6868	12.3541	18.1585	17.8905	NA	18.2562
p0161	SC61B_MOUSE	Protein transport protein Sec61 subunit beta OS=Mus musculus GN=Sec61b PE=1 SV=3	Sec61b p-S14 (z= 2)	Sec61b 2 - 16	PGPTPSGTNVGSS^GR	Phospho (ST)	15.7153	15.8085	15.3882	15.9723	16.3362	16.3751	16.4505	15.6339	16.4595	15.9212	15.3759	15.8805	15.6205	NA	15.6071	15.8573	15.7755	15.7118	15.7421	15.7929	16.2302	15.7655	15.6209	15.5318	15.9328	15.9193	15.9814	16.1638	16.7679	16.7132	17.0982	17.0038	16.6272	16.8344	16.5603	17.0317	16.2909	15.9913	16.308	15.6249	16.811	17.2281	16.6612
p0162	LAP2_MOUSE	Protein LAP2 OS=Mus musculus GN=Erbb2ip PE=1 SV=3	Erbb2ip p-S869 (z= 2)	Erbb2ip 867 - 879	SHS^ITNMETGGLK	Phospho (ST)	14.0605	16.7872	NA	NA	16.1611	16.1225	15.5244	16.4226	16.6625	16.33	15.426	16.1872	16.5204	16.4759	15.1215	16.7888	16.1816	16.2755	16.3922	16.6028	16.3699	15.5779	15.6656	15.6592	16.5017	16.0728	NA	17.4047	15.8602	16.0598	14.9588	17.0032	16.2184	16.7824	16.4166	17.2636	17.0765	16.5677	17.0799	16.2248	16.4496	15.8716	16.8665
p0163	FA65A_MOUSE	Protein FAM65A OS=Mus musculus GN=Fam65a PE=1 SV=1	Fam65a p-S22 (z= 2)	Fam65a 20 - 32	SQS^FAGVLGSHER	Phospho (ST)	18.7682	18.8574	18.7445	18.3809	18.5444	18.3438	18.3645	18.5058	18.684	18.6825	18.378	18.233	18.6742	NA	18.8228	18.694	18.3115	18.2835	18.7188	18.2386	18.4898	18.4517	18.243	17.9877	18.8814	18.768	19.2105	18.9075	18.7748	18.0746	17.9827	18.7831	18.4756	18.3254	18.6425	18.6466	18.8468	18.9246	18.957	18.8062	18.913	18.2016	18.8547
p0164	CYTSA_MOUSE	Cytospin-A OS=Mus musculus GN=Specc1l PE=1 SV=1	Specc1l p-S833 (z= 2)	Specc1l 831 - 843	RSS^TSSEPTPTVK	Phospho (ST)	17.2908	17.546	17.4438	17.6611	17.6081	17.591	17.4639	17.962	17.5832	17.4915	17.6168	17.3226	17.3934	17.1306	17.1733	16.9828	17.3012	17.2757	17.2065	17.4164	17.4543	17.326	17.1533	17.0328	17.179	16.9381	17.1473	17.556	17.0858	17.1714	16.6603	18.0836	17.7996	18.0444	17.5583	18.2092	17.8247	16.8587	17.0888	17.054	17.1422	16.9068	17.4974
p0165	UBP2L_MOUSE	Ubiquitin-associated protein 2-like OS=Mus musculus GN=Ubap2l PE=1 SV=1	Ubap2l p-S436 (z= 2)	Ubap2l 428 - 440	SANDSTVHS^PFTK	Phospho (ST)	16.4532	17.2233	17.212	16.2897	17.4595	16.2156	17.3936	NA	16.6085	16.7662	15.9789	15.6911	17.2225	17.3976	17.5289	16.7153	17.3605	17.9167	17.3133	17.5925	16.7927	16.8523	16.8331	16.2752	17.1998	16.9822	17.2345	17.0537	16.7755	16.8407	16.072	17.0677	16.3168	17.2025	16.9058	17.0212	16.8019	17.0099	13.7688	16.6777	16.6871	17.1143	17.3213
p0166	STK3_MOUSE	Serine/threonine-protein kinase 3 OS=Mus musculus GN=Stk3 PE=1 SV=1	Stk3 p-S391 (z= 3)	Stk3 388 - 405	NATS^PQVQRPSFMDYFDK	Phospho (ST)	16.9062	17.4133	17.0842	16.311	16.5208	15.8658	16.3958	16.2283	15.6155	15.3234	15.3916	16.3152	17.0374	17.0691	16.2406	16.8367	15.8777	16.3939	16.1529	16.2859	15.789	15.471	15.4992	16.5455	16.9636	17.2667	NA	17.0032	16.1451	16.4822	16.2471	16.2562	15.702	15.6373	15.9593	16.1563	16.8867	16.1972	16.6742	16.2539	15.8585	16.5054	15.791
p0167	CNOT2_MOUSE	CCR4-NOT transcription complex subunit 2 OS=Mus musculus GN=Cnot2 PE=2 SV=2	Cnot2 p-S165 (z= 2)	Cnot2 155 - 168	TNSMSSSGLGS^PNR	Phospho (ST)	17.6399	17.7254	17.5891	18.2342	18.2758	17.5674	17.8916	18.1241	17.6555	17.8821	17.3243	17.2232	17.5159	17.9861	17.8586	17.4723	18.04	18.1743	17.8191	18.0413	18.1519	17.8119	18.0084	17.5881	17.8165	17.1195	17.2079	17.2903	17.926	18.2681	16.6906	18.0256	17.6441	18.1828	17.878	17.9851	17.1652	17.0144	17.5888	17.1609	18.1055	18.2942	18.0565
p0168	AAK1_MOUSE	AP2-associated protein kinase 1 OS=Mus musculus GN=Aak1 PE=1 SV=2	Aak1 p-T604 (z= 2)	Aak1 601 - 613	VQTT^PPPTIQGQK	Phospho (ST)	NA	18.4458	18.1114	17.7758	18.3997	17.9542	18.495	18.1739	17.9681	17.9263	17.697	17.6037	17.9764	18.1061	18.2344	18.0634	18.2961	18.4037	18.2045	18.6032	18.1354	17.9483	18.3432	NA	17.7853	17.854	18.0716	17.8917	17.8333	18.2691	17.8254	17.9364	18.3102	18.4007	18.2439	18.151	18.1133	17.8754	18.0358	17.9844	NA	18.2883	18.0401
p0169	GNL3_MOUSE	Guanine nucleotide-binding protein-like 3 OS=Mus musculus GN=Gnl3 PE=1 SV=2	Gnl3 p-S505 (z= 3)	Gnl3 503 - 523	ELS^PEQSTAGKPSDGSSALDR	Phospho (ST)	NA	19.7752	19.439	18.9284	19.5902	19.7357	20.3818	19.2632	19.7454	19.4107	19.5184	19.1664	19.6809	19.6059	19.5317	19.4223	20.1249	20.2255	19.9045	20.0718	19.4881	19.4762	19.5018	19.6072	19.5661	NA	19.7278	19.1445	19.7697	20.1724	19.9913	19.646	19.4297	19.8421	19.86	19.5123	19.5272	19.7522	15.3833	19.5336	19.4275	19.0601	19.7917
p0170	M4K5_MOUSE	Mitogen-activated protein kinase kinase kinase kinase 5 OS=Mus musculus GN=Map4k5 PE=2 SV=2	Map4k5 p-S335 (z= 3)	Map4k5 333 - 350	TAS^EINFDKLQFEPPLRK	Phospho (ST)	18.9039	19.2293	19.184	18.5131	18.8951	18.6061	17.9211	18.5871	18.9379	19.2479	19.1146	19.711	19.2548	18.8471	14.7422	19.2909	18.6582	18.3754	17.6892	19.1493	19.0218	18.6877	18.9794	19.4607	18.5078	19.2135	19.0461	19.3654	18.0843	18.2416	17.7191	17.9511	19.3207	18.4772	19.0718	18.7055	18.7079	18.994	18.4262	19.0075	18.2931	18.5602	18.1387
p0171	NOP56_MOUSE	Nucleolar protein 56 OS=Mus musculus GN=Nop56 PE=1 SV=2	Nop56 p-S513 (z= 3)	Nop56 505 - 524	KAPKEELAS^DLEEMATSSAK	Phospho (ST)	13.9425	20.3508	20.6458	19.2542	19.9579	19.3873	19.1696	19.1682	20.4099	20.0951	20.7033	20.8022	20.6527	20.8749	20.3484	20.5536	19.906	19.0413	18.7722	19.6967	19.537	19.6827	20.1781	20.7492	19.2589	20.0794	19.5743	19.0238	18.601	19.1014	18.9126	18.2237	19.5741	18.9825	20.4162	19.7852	19.3456	19.5804	19.5309	19.3558	18.6959	19.2249	19.4236
p0173	LIMC1_MOUSE	LIM and calponin homology domains-containing protein 1 OS=Mus musculus GN=Limch1 PE=1 SV=2	Limch1 p-S973 (z= 2)	Limch1 966 - 977	TINHQMES^PGER	Phospho (ST)	16.6961	16.1442	16.3478	16.1055	16.7673	16.379	16.1252	16.3555	16.1574	16.0613	16.1414	15.7611	16.1679	13.3091	NA	15.7219	15.3351	15.6527	15.2333	15.9045	16.0038	15.7637	15.6527	15.5969	16.1899	15.8533	16.3929	16.6474	15.7135	15.5336	15.7399	17.1528	16.5322	16.3689	16.2199	17.3456	16.8369	16.221	16.5837	16.173	16.2811	15.7771	16.2816
p0174	HIC1_MOUSE	Hypermethylated in cancer 1 protein OS=Mus musculus GN=Hic1 PE=1 SV=4	Hic1 p-S313 (z= 3)	Hic1 309 - 330	GSGGS^PGPEPPGRPDGSSLLYR	Phospho (ST)	17.2762	17.6826	17.4318	17.549	17.5509	17.6775	17.2221	17.3143	17.2311	16.9047	16.7912	15.9478	17.6146	17.3014	17.5078	17.728	17.4932	17.7963	18.223	17.3858	17.4812	17.2368	16.9153	16.8911	17.4212	17.0604	17.0992	17	17.8468	17.4828	17.0523	17.3535	17.0743	16.9532	16.7644	16.9293	17.0778	16.9301	17.63	17.2164	17.4925	17.3275	17.7878
p0175	MRCKB_MOUSE	Serine/threonine-protein kinase MRCK beta OS=Mus musculus GN=Cdc42bpb PE=1 SV=2	Cdc42bpb p-S1692 (z= 3)	Cdc42bpb 1678 - 1698	HSTPSNSSNPSGPPS^PNSPHR	Phospho (ST)	17.6168	16.893	17.1339	17.8726	16.7224	16.4458	16.2919	17.0017	17.1032	16.7223	17.6712	17.8231	17.2402	17.4187	16.8797	16.9584	17.2236	16.3331	16.4785	17.4357	16.9273	16.9448	17.0983	17.7449	16.0687	15.9397	16.2858	17.101	16.4382	16.6318	15.976	17.0994	17.0014	16.9519	17.0418	16.5132	16.7831	15.8958	16.9837	16.2089	17.2435	17.264	17.9857
p0176	MK01_MOUSE	Mitogen-activated protein kinase 1 OS=Mus musculus GN=Mapk1 PE=1 SV=3	Mapk1 p-Y185 (z= 3)	Mapk1 171 - 189	VADPDHDHTGFLTEY^VATR	Phospho (Y)	20.2375	20.2933	19.9614	18.8753	20.0736	19.667	19.5837	19.8518	20.3316	20.0663	20.0701	19.9877	15.9043	19.7181	19.6592	19.736	19.3896	19.7177	19.6489	19.5963	19.8993	19.8147	19.9763	19.8979	19.8518	20.1024	20.1089	20.0134	19.7281	19.4984	19.1707	19.6983	19.6826	19.6666	19.5236	20.0643	19.759	20.1211	20.1615	19.6919	20.0533	19.6696	19.6768
p0177	SDPR_MOUSE	Serum deprivation-response protein OS=Mus musculus GN=Sdpr PE=1 SV=3	Sdpr p-S293 (z= 2)	Sdpr 287 - 299	SSPFKVS^PLSFGR	Phospho (ST)	19.3004	18.764	19.1708	18.3834	19.6528	19.5765	18.4505	18.687	19.2589	19.4868	19.0838	19.5516	18.925	19.0793	18.841	18.9015	19.1103	19.3359	18.5541	19.2261	18.5304	19.5092	19.5471	19.0054	19.7759	19.5905	19.864	19.433	18.7769	18.7782	18.7391	19.1002	19.9049	19.1485	19.0401	18.8395	19.6102	19.6119	19.6481	19.7304	19.2728	18.9691	19.4343
p0178	IMPCT_MOUSE	Protein IMPACT OS=Mus musculus GN=Impact PE=1 SV=2	Impact p-S137 (z= 4)	Impact 128 - 152	KKTEEVEVES^EEDPILEHPPENPVK	Phospho (ST)	17.1784	17.3293	18.042	15.9356	17.3446	16.3137	16.1357	16.5426	17.702	17.0519	18.1231	18.327	14.4817	17.7491	17.672	18.0369	16.8538	16.2363	16.2007	17.0146	16.5946	16.2814	17.2196	18.1784	16.7954	17.903	16.928	17.191	16.6041	16.5422	16.1997	15.4872	17.1426	16.1128	17.7537	17.6592	17.3083	16.9933	17.6196	16.867	16.9827	16.3342	17.1368
p0179	SAFB1_MOUSE	Scaffold attachment factor B1 OS=Mus musculus GN=Safb PE=2 SV=2	Safb p-S366 (z= 2)	Safb 360 - 373	APTAALS^PEPQDSK	Phospho (ST)	15.2328	19.3861	NA	18.6372	19.3403	19.6557	20.2921	19.1081	18.9679	18.8215	18.5203	17.927	19.1319	18.9802	18.9926	18.876	19.5412	20.1577	19.6134	19.6895	18.5208	18.719	19.0011	14.7898	19.6485	19.3358	19.4351	19.1193	19.783	19.7833	19.6042	19.4408	18.4537	19.1879	18.9609	18.909	19.4957	19.1923	19.5617	19.2937	14.8545	19.6874	19.5425
p0180	HDGF_MOUSE	Hepatoma-derived growth factor OS=Mus musculus GN=Hdgf PE=1 SV=2	Hdgf p-S165 (z= 2)	Hdgf 158 - 170	AGDVLEDS^PKRPK	Phospho (ST)	18.3883	18.2975	18.6752	17.7498	18.8251	18.3067	18.2693	18.1646	18.2251	18.2665	17.9776	17.5694	18.604	18.105	18.59	18.4857	18.684	18.76	18.2364	18.8277	17.96	17.9111	18.0205	17.3306	17.567	18.0023	18.5437	18.243	17.5257	17.8536	17.1054	18.252	18.8829	18.7321	18.6111	18.6743	18.2556	17.7797	18.1336	17.935	17.5708	17.8493	18.581
p0181	MEF2D_MOUSE	Myocyte-specific enhancer factor 2D OS=Mus musculus GN=Mef2d PE=1 SV=2	Mef2d p-S251 (z= 3)	Mef2d 246 - 266	VIPAKS^PPPPTHNTQLGAPSR	Phospho (ST)	16.2089	16.3167	16.3071	15.4487	16.455	16.1238	16.2834	16.632	16.3474	16.6152	16.2091	16.3766	16.5796	16.5039	15.5269	16.3909	17.1111	17.1873	16.8677	17.0651	16.8557	16.7191	16.2419	16.3708	16.0072	15.983	16.5593	16.3217	16.4222	16.3168	15.7948	16.7091	17.0002	17.468	16.8154	16.7608	16.1358	15.9314	16.6294	16.5021	16.4124	16.491	17.0816
p0182	TCOF_MOUSE	Treacle protein OS=Mus musculus GN=Tcof1 PE=1 SV=1	Tcof1 p-S1216 (z= 2) + Oxi	Tcof1 1212 - 1225	ASAVS^PEKAPMTSK	Oxidation (M); Phospho (ST)	17.977	17.7551	17.5314	17.6048	17.8303	19.2	18.8757	18.1627	18.5277	18.1892	18.5124	18.3402	17.7797	17.6881	18.0771	17.3811	19.0409	18.6515	18.8374	18.9259	18.4642	18.8737	18.5075	18.4251	16.9544	17.3813	17.5508	16.9057	18.229	18.3342	18.1923	18.2699	18.6655	18.6059	18.9492	17.5948	16.9378	14.3518	17.4381	17.2132	17.618	18.3928	18.5234
p0183	MK03_MOUSE	Mitogen-activated protein kinase 3 OS=Mus musculus GN=Mapk3 PE=1 SV=5	Mapk3 p-Y205 (z= 3)	Mapk3 191 - 209	IADPEHDHTGFLTEY^VATR	Phospho (Y)	19.1614	19.5533	18.5646	18.4532	19.2306	18.7596	18.2421	18.8424	19.5617	19.0993	18.8512	19.2241	18.9942	18.7875	18.8653	18.2342	18.7548	18.5171	18.6913	18.5475	19.2174	18.8347	18.9038	18.9658	19.1403	19.113	19.6889	19.1232	19.0081	19.0327	18.5623	19.4694	19.1421	19.2468	18.2483	19.6161	19.4051	18.9868	19.1045	18.9413	19.5314	19.0646	18.9638
p0184	EF1D_MOUSE	Elongation factor 1-delta OS=Mus musculus GN=Eef1d PE=1 SV=3	Eef1d p-S133 (z= 2)	Eef1d 124 - 136	ATAPQTQHVS^PMR	Phospho (ST)	23.0223	23.1709	23.2106	22.3863	23.565	23.6372	23.1154	22.7761	22.6759	23.0972	22.3206	21.6755	23.516	23.4339	23.1608	23.4967	23.576	23.7209	23.5455	23.9292	22.8457	22.7602	22.4477	22.0285	22.3283	22.7748	22.6181	22.4633	21.9035	22.5245	21.9206	22.416	22.9745	22.9765	23.3922	22.5828	22.8626	22.5618	22.7183	22.611	22.3442	22.2727	22.9786
p0185	DDX51_MOUSE	ATP-dependent RNA helicase DDX51 OS=Mus musculus GN=Ddx51 PE=2 SV=1	Ddx51 p-S79 (z= 2)	Ddx51 75 - 88	RVSGS^ATPNSEAPR	Phospho (ST)	17.0464	17.346	16.9419	17.1405	17.2118	17.1156	16.946	17.2464	16.9822	16.8507	16.8636	16.4657	17.1903	17.1946	17.2138	16.6574	16.8157	17.3304	17.0048	17.0801	17.302	17.0832	16.7659	16.5859	16.7563	16.46	16.664	16.6013	16.3289	16.7003	15.6162	16.8384	16.5649	17.0333	16.8418	17.3261	16.7379	NA	16.8139	16.4126	16.3358	16.6782	17.2375
p0186	EPN2_MOUSE	Epsin-2 OS=Mus musculus GN=Epn2 PE=1 SV=1	Epn2 p-S192 (z= 2)	Epn2 189 - 203	AGGS^PASYHGSTSPR	Phospho (ST)	15.655	15.9492	15.8227	15.5737	15.2535	15.8311	15.5703	16.0239	14.846	15.2101	14.8077	14.8635	15.9403	15.6266	15.8667	15.5657	15.2559	15.731	15.2747	15.7046	15.5639	15.1723	14.5382	14.8821	15.4615	15.569	15.4568	15.652	15.1789	15.084	NA	15.838	15.468	15.8875	15.0279	15.6052	15.7967	15.1949	15.515	15.1156	14.8628	15.1766	16.0304
p0187	RAI14_MOUSE	Ankycorbin OS=Mus musculus GN=Rai14 PE=1 SV=1	Rai14 p-S414 (z= 3)	Rai14 413 - 433	SS^PPVEHPAGTSTTDNDVIIR	Phospho (ST)	18.8432	19.0942	16.4698	18.6897	19.035	19.3455	19.3063	19.1463	19.168	18.8006	18.7524	18.4453	18.5667	17.7231	19.1668	18.4677	18.9757	19.2728	19.3927	19.2716	18.9145	18.7615	18.64	18.8713	18.8209	18.5349	18.3141	18.5786	19.3378	18.7053	18.4725	19.3978	18.7403	18.9713	18.6454	18.9812	18.5036	18.4459	18.9404	18.4562	19.2682	18.5999	19.3416
p0188	SH3K1_MOUSE	SH3 domain-containing kinase-binding protein 1 OS=Mus musculus GN=Sh3kbp1 PE=1 SV=1	Sh3kbp1 p-S631 (z= 2)	Sh3kbp1 629 - 642	ASS^PSLFSTEGKPK	Phospho (ST)	20.8206	21.048	21.0766	20.7162	20.6981	20.8944	20.8297	20.9244	20.6135	20.8777	20.5072	20.2986	21.1396	20.9251	21.159	20.8619	21.2441	21.3795	21.1969	21.239	21.0791	20.8876	20.8026	20.298	20.7998	20.5533	20.9366	21.0033	20.796	20.7846	20.0992	21.3372	20.9953	21.0479	20.849	20.7982	21.0094	20.5762	20.8784	20.6618	20.808	20.2171	21.1967
p0189	DOCK7_MOUSE	Dedicator of cytokinesis protein 7 OS=Mus musculus GN=Dock7 PE=1 SV=3	Dock7 p-S1428 (z= 2)	Dock7 1420 - 1433	SPSGSAFGS^QENLR	Phospho (ST)	17.9313	18.4625	18.4073	19.6555	18.8962	19.2018	19.3554	19.5701	19.3337	19.3718	19.2098	17.9504	19.0409	19.0681	18.9594	19.0724	19.6848	19.3899	19.3825	19.3402	19.5467	19.4781	19.1786	17.8495	19.3767	19.0578	18.3907	19.2106	19.7565	19.7938	19.9773	19.7022	19.361	19.8709	19.6842	19.7293	19.263	19.2859	19.5895	19.2297	18.6783	19.7067	19.9286
p0190	FLNC_MOUSE	Filamin-C OS=Mus musculus GN=Flnc PE=1 SV=3	Flnc p-S1528 (z= 2)	Flnc 1520 - 1531	YADQEVPRS^PFK	Phospho (ST)	18.2588	18.6043	18.6833	17.5446	17.8428	17.9653	18.0311	17.806	18.0233	18.5022	17.7369	17.5551	18.0032	18.2433	NA	17.8685	17.7396	18.4932	18.0523	18.2874	17.3014	17.8692	17.4639	17.2429	17.6815	18.1139	18.6057	17.8303	17.9168	17.9225	16.8398	17.8548	17.6877	17.8959	18.0572	17.5778	17.5337	16.8709	17.4799	17.4292	17.0917	16.1049	17.2799
p0191	AFAD_MOUSE	Afadin OS=Mus musculus GN=Mllt4 PE=1 SV=3	Mllt4 p-S1182 (z= 2)	Mllt4 1172 - 1186	SSPNVANQPPS^PGGK	Phospho (ST)	NA	17.3728	17.1596	17.3932	17.7661	17.9896	18.0087	17.495	17.4533	16.8895	16.9191	16.4336	17.0513	NA	17.0174	16.7674	17.1144	17.4636	17.2965	17.0742	16.8966	16.9687	16.7129	16.4308	17.555	17.2837	17.4302	17.7146	17.3186	17.5583	17.8538	18.0333	16.9446	17.5946	17.1639	17.7256	17.5846	17.2804	17.5191	17.1558	17.3199	17.9542	17.6597
p0192	ABI1_MOUSE	Abl interactor 1 OS=Mus musculus GN=Abi1 PE=1 SV=3	Abi1 p-S296 (z= 2)	Abi1 294 - 307	HNS^TTSSTSSGGYR	Phospho (ST)	14.5396	NA	16.7319	NA	15.6176	NA	NA	15.9316	15.9967	16.1809	NA	15.3218	16.6218	16.7209	16.5333	16.4832	16.2807	NA	NA	16.4863	16.0686	15.1255	14.2491	15.5513	NA	NA	16.8896	16.8957	NA	NA	NA	15.5748	16.3709	16.5796	16.7938	17.045	16.9162	NA	16.7515	NA	16.0013	NA	NA
p0193	TB182_MOUSE	182 kDa tankyrase-1-binding protein OS=Mus musculus GN=Tnks1bp1 PE=1 SV=2	Tnks1bp1 p-S1022 (z= 3)	Tnks1bp1 1008 - 1029	DVGHLEEGASGGLLS^PSTPHSR	Phospho (ST)	18.0999	18.293	18.085	17.4169	17.7324	17.7236	17.2204	17.6594	18.3954	18.2752	17.8826	17.8544	17.7021	17.7663	18.1439	17.8322	17.3665	17.7934	17.7894	17.909	17.6921	17.9686	17.8267	17.9983	17.5958	NA	18.0935	17.5046	17.2868	16.9578	16.1228	17.2024	17.9772	17.5869	17.2532	17.5118	17.8926	17.9767	17.8065	18.0507	17.0515	16.7397	17.4163
p0194	VIME_MOUSE	Vimentin OS=Mus musculus GN=Vim PE=1 SV=3	Vim p-S56 (z= 2)	Vim 51 - 64	SLYSSS^PGGAYVTR	Phospho (ST)	23.7608	23.3961	21.6047	23.6351	23.685	23.861	23.5312	23.3978	23.7724	23.598	23.3774	23.7467	24.1189	23.9415	23.6192	23.5875	24.3126	23.9055	24.2947	24.158	24.0212	23.9906	23.6353	23.7938	23.0293	23.193	23.3129	22.8261	23.8528	23.2973	23.1224	23.369	23.3469	23.5131	23.6068	22.7854	23.4085	23.511	23.2182	23.2658	24.1116	23.6708	24.0304
p0195	SRRM2_MOUSE	Serine/arginine repetitive matrix protein 2 OS=Mus musculus GN=Srrm2 PE=1 SV=3	Srrm2 p-S1269 (z= 3)	Srrm2 1253 - 1273	AAETPAVASCWSGPQVS^PEHK	Phospho (ST)	21.3994	21.4339	21.2427	21.2349	21.8012	21.4695	21.2916	21.6323	21.3231	21.409	20.9363	21.0774	21.5752	21.7282	21.4638	21.5457	21.2832	21.8474	22.1293	21.3317	21.677	21.4241	21.3358	21.4391	21.6683	21.2975	20.81	21.1703	21.5358	21.3051	20.7253	20.9916	21.1702	21.3847	21.1965	20.971	21.2311	21.6874	21.4635	21.1147	21.7381	21.2164	21.3442
p0196	MAP4_MOUSE	Microtubule-associated protein 4 OS=Mus musculus GN=Map4 PE=1 SV=3	Map4 p-S517 (z= 2)	Map4 515 - 528	DMS^PSAETEAPLAK	Phospho (ST)	19.558	19.7866	18.2955	19.4401	19.5155	19.4596	19.7442	19.3886	19.4092	18.9399	18.7491	18.0045	19.398	19.0286	NA	19.2405	19.4667	19.8887	19.5956	19.5273	18.8423	18.8165	18.7623	18.5938	20.0506	19.4905	19.7575	19.7092	19.7754	19.646	18.8307	20.0384	18.3546	19.0306	18.6817	19.4777	19.848	19.5322	19.806	19.5233	19.3814	19.0135	19.5048
p0197	SRRM2_MOUSE	Serine/arginine repetitive matrix protein 2 OS=Mus musculus GN=Srrm2 PE=1 SV=3	Srrm2 p-S1339 (z= 2)	Srrm2 1337 - 1349	RSS^SELSPEVVEK	Phospho (ST)	18.3276	NA	NA	18.3552	18.6253	18.1375	NA	18.3043	18.1161	18.5307	18.2112	17.9205	NA	12.6059	16.3545	NA	18.3449	NA	NA	18.661	18.0738	18.4615	18.192	17.9745	18.4884	18.2901	18.6559	18.3958	NA	NA	17.8857	NA	17.7199	NA	17.9821	18.4155	18.5396	13.1117	18.6119	18.3962	NA	17.6646	18.2901
p0198	MAP4_MOUSE	Microtubule-associated protein 4 OS=Mus musculus GN=Map4 PE=1 SV=3	Map4 p-T784 (z= 2)	Map4 783 - 797	AT^SPSTLVSTGPSSR	Phospho (ST)	21.2951	21.36	17.3481	21.3442	21.0927	21.0296	21.3335	21.1657	21.1532	21.1584	20.8141	20.7962	21.5147	21.3746	21.4335	21.377	21.6667	21.802	21.5376	21.8022	21.374	21.1769	20.9058	20.9958	21.1098	20.9015	18.0404	21.0752	21.1707	21.4201	21.0433	21.1809	20.9472	21.3419	21.037	20.8083	21.129	21.0612	21.1777	21.0316	21.2668	20.9157	21.394
p0199	LR16A_MOUSE	Leucine-rich repeat-containing protein 16A OS=Mus musculus GN=Lrrc16a PE=1 SV=2	Lrrc16a p-S1335 (z= 2)	Lrrc16a 1335 - 1346	S^WGPAQEYQEQK	Phospho (ST)	17.1987	17.3502	NA	17.805	16.998	17.0879	17.1121	17.4607	17.189	17.2551	17.2953	17.4959	17.3382	14.4593	16.1075	17.5354	17.049	16.9345	17.0899	17.092	17.0083	17.0396	17.0797	17.3746	17.6808	17.2247	17.7033	17.5413	17.4492	16.9044	17.1093	18.0047	17.1906	17.154	17.329	17.5232	17.8118	17.4105	17.6137	17.401	17.5111	17.2365	17.5277
p0200	AFAD_MOUSE	Afadin OS=Mus musculus GN=Mllt4 PE=1 SV=3	Mllt4 p-S1795 (z= 2)	Mllt4 1793 - 1805	LFS^QGQDVSDKVK	Phospho (ST)	17.9716	18.0292	17.6795	17.654	17.6995	17.6373	17.0435	17.7114	18.2148	18.1426	17.7177	18.0376	18.6958	16.5231	18.5516	18.2148	18.4782	18.3647	18.4676	18.5254	18.8487	19.0488	18.7121	18.3645	17.4456	NA	17.7057	18.0304	17.6603	17.2131	17.0746	17.7441	17.6402	17.7503	17.148	17.5389	18.5977	19.0164	18.6956	18.6981	18.919	18.2526	18.7277
p0201	ESYT2_MOUSE	Extended synaptotagmin-2 OS=Mus musculus GN=Esyt2 PE=1 SV=1	Esyt2 p-S662 (z= 2)	Esyt2 660 - 674	SSS^SLLASPSHIAAK	Phospho (ST)	19.5884	19.864	19.5498	20.0393	19.371	19.2614	19.178	19.564	19.685	19.4077	19.2464	18.9115	19.2777	19.6502	19.353	19.603	19.2903	19.053	19.4878	19.1171	19.4979	19.4464	19.0457	18.7264	20.161	19.4381	20.2251	20.1688	20.6393	20.2944	19.9795	20.6082	20.0131	20.2653	19.8901	20.1446	20.1333	19.4846	20.018	19.7414	20.5239	19.9436	20.6934
p0202	MK01_MOUSE	Mitogen-activated protein kinase 1 OS=Mus musculus GN=Mapk1 PE=1 SV=3	Mapk1 p-T183 p-Y185 (z= 3)	Mapk1 171 - 189	VADPDHDHTGFLT^EY^VATR	Phospho (ST); Phospho (Y)	20.7987	20.9968	20.1925	20.4659	20.7703	20.5091	20.2175	20.4103	21.462	20.7977	20.8289	20.8843	20.0772	20.2502	20.4012	18.2455	20.1711	19.9601	20.2339	19.8203	20.8188	20.5507	20.7325	20.6938	20.8391	20.6997	20.7517	20.6448	21.0806	20.8052	20.5581	20.8382	20.6051	20.4934	20.1803	20.8862	20.7146	20.5966	20.3372	20.3532	21.2117	20.5919	20.4303
p0203	BNIP2_MOUSE	BCL2/adenovirus E1B 19 kDa protein-interacting protein 2 OS=Mus musculus GN=Bnip2 PE=1 SV=2	Bnip2 p-S114 (z= 2)	Bnip2 112 - 124	KGS^ITEYTATEEK	Phospho (ST)	16.4115	16.9568	16.7964	16.4094	16.6545	16.6006	17.0818	16.8973	16.3047	16.8965	15.999	16.0332	16.3802	NA	16.4922	16.2925	16.407	17.0076	16.8542	16.9604	15.8666	16.4277	16.1391	16.0642	17.3086	12.3044	NA	17.3585	16.7432	16.6099	16.4744	17.2924	16.4532	15.7032	12.5567	16.8248	17.4697	13.9934	17.1286	17.0446	16.5906	16.8657	17.0506
p0204	ZO1_MOUSE	Tight junction protein ZO-1 OS=Mus musculus GN=Tjp1 PE=1 SV=2	Tjp1 p-S617 (z= 2)	Tjp1 617 - 629	S^REDLSAQPVQTK	Phospho (ST)	NA	19.0011	19.2433	18.2836	NA	18.292	19.1485	18.8651	18.7584	19.0157	19.0477	NA	19.1848	19.1607	NA	19.1326	18.829	19.0159	18.6352	19.0568	18.4928	NA	18.8199	NA	NA	NA	18.8502	NA	18.3254	18.8943	NA	NA	NA	19.3125	19.5465	19.6247	NA	19.0522	NA	NA	18.2957	18.9721	19.1914
p0205	NUCB1_MOUSE	Nucleobindin-1 OS=Mus musculus GN=Nucb1 PE=1 SV=2	Nucb1 p-S368 (z= 2)	Nucb1 364 - 376	AQRLS^QETEALGR	Phospho (ST)	15.9505	16.7965	NA	17.0018	16.7663	17.4389	17.5568	17.0156	16.7759	16.8483	17.5599	16.8269	17.0822	16.766	17.0378	16.8774	17.1882	17.1424	17.3765	17.4882	16.9084	16.8899	17.0424	16.6838	17.2529	17.258	NA	17.3648	17.4299	17.262	17.3257	17.3341	17.2297	17.3008	17.7815	17.4846	17.6789	17.0015	17.6383	17.35	17.4644	16.2133	17.3896
p0206	KALRN_MOUSE	Kalirin OS=Mus musculus GN=Kalrn PE=1 SV=1	Kalrn p-S1687 (z= 2)	Kalrn 1686 - 1697	SS^VEMDCFFPLK	Phospho (ST)	14.8081	14.6307	13.6868	14.7083	13.9731	13.7436	13.6693	13.8542	NA	NA	NA	NA	NA	NA	13.1601	13.5273	12.7803	13.0168	13.5227	12.7927	NA	12.3992	NA	NA	15.9596	15.2699	14.8267	16.0433	14.2004	14.3637	NA	15.2025	12.8316	13.7692	NA	14.041	15.6125	NA	14.9965	14.5189	13.0582	14.9923	14.507
p0207	CCD86_MOUSE	Coiled-coil domain-containing protein 86 OS=Mus musculus GN=Ccdc86 PE=1 SV=2	Ccdc86 p-S18 (z= 3)	Ccdc86 10 - 29	RLEGLKPLS^PENLPVPEVSR	Phospho (ST)	19.4186	19.5362	19.3307	18.3697	19.2141	19.3226	18.7349	18.9632	19.423	19.3546	19.3608	19.6918	19.8498	19.9158	19.6216	20.0682	19.5338	19.5492	19.179	19.7066	19.007	19.4389	19.6135	19.6943	18.7508	19.483	19.4936	18.6185	17.9783	18.768	18.1534	17.9751	18.9118	18.7661	19.2782	18.2977	18.8336	19.6041	19.3664	19.3727	18.4847	18.8914	18.9149
p0208	MAP4_MOUSE	Microtubule-associated protein 4 OS=Mus musculus GN=Map4 PE=1 SV=3	Map4 p-S517 (z= 2) + Oxi	Map4 515 - 528	DMS^PSAETEAPLAK	Oxidation (M); Phospho (ST)	NA	16.6942	16.3451	17.2025	16.5031	17.7426	18.1517	16.8103	17.399	16.5256	17.1477	16.6451	16.3068	16.0991	16.0326	15.9503	17.8064	17.6766	17.875	17.2423	16.4247	16.891	16.3591	17.0004	17.5408	13.8213	16.8416	16.4565	18.7109	18.5004	18.6723	17.9825	17.3813	17.6692	17.0093	17.0062	16.929	16.8721	NA	16.7046	17.5635	17.8962	18.0207
p0209	MAP1B_MOUSE	Microtubule-associated protein 1B OS=Mus musculus GN=Map1b PE=1 SV=2	Map1b p-S1293 (z= 3)	Map1b 1291 - 1311	SVS^PGVTQAVVEEHCASPEEK	Phospho (ST)	19.4267	19.8194	19.3948	19.2018	19.3987	19.367	19.4071	19.412	19.7891	19.4997	19.5479	19.6434	19.6698	19.662	19.7958	19.4799	19.3967	19.4201	19.6679	19.5152	19.6772	19.6939	19.5548	19.5483	19.5449	19.6463	19.208	19.4049	19.8584	19.4127	19.2271	19.5153	19.9287	19.5523	20.0651	19.9818	19.4995	19.3949	19.5677	19.512	19.753	19.2605	19.8006
p0210	PCM1_MOUSE	Pericentriolar material 1 protein OS=Mus musculus GN=Pcm1 PE=1 SV=2	Pcm1 p-S65 (z= 2)	Pcm1 60 - 74	VTNAIS^PESSPGVGR	Phospho (ST)	NA	18.6964	19.0615	18.6593	19.0378	19.1727	19.6275	18.8078	19.0758	19.1949	18.9098	18.6927	19.21	19.1829	19.2466	18.5421	19.8211	19.5201	19.4137	19.701	19.1295	19.1857	18.8672	19.0449	19.032	18.7741	18.7463	18.6041	19.0371	19.3382	19.1448	19.2034	19.0834	19.562	19.1579	18.9543	18.7187	18.7639	NA	18.8154	19.1228	18.6794	19.31
p0211	JUN_MOUSE	Transcription factor AP-1 OS=Mus musculus GN=Jun PE=1 SV=3	Jun p-S63 (z= 2)	Jun 57 - 70	NSDLLTS^PDVGLLK	Phospho (ST)	18.3569	18.7131	18.6259	18.8394	18.3285	18.7553	18.4959	18.2408	18.4808	18.3448	18.2047	18.1775	NA	18.6751	18.8189	18.2768	18.46	18.4281	17.9844	18.331	18.4754	18.5136	18.1829	18.3068	19.0705	19.1727	18.7103	18.9432	18.5956	18.903	18.7166	18.4978	18.1787	18.2014	17.8627	17.6437	18.6727	18.8749	18.9471	18.6171	18.0064	18.6486	18.1756
p0212	RBCC1_MOUSE	RB1-inducible coiled-coil protein 1 OS=Mus musculus GN=Rb1cc1 PE=1 SV=3	Rb1cc1 p-S646 (z= 2)	Rb1cc1 640 - 654	VSTSQAS^PQSAASPR	Phospho (ST)	16.7956	16.4882	16.5051	17.0712	16.5133	16.7424	16.6068	17.1472	16.41	16.7299	16.7025	16.2282	16.3888	16.404	16.842	16.1049	16.4294	16.8002	16.471	16.2965	16.2971	16.8863	16.652	16.1995	16.6737	16.684	16.6259	16.7094	16.8882	16.9166	16.8457	17.1352	16.7393	17.1445	16.9528	17.3597	16.5603	16.5122	16.8502	16.3275	16.4422	16.8916	16.7534
p0214	MK03_MOUSE	Mitogen-activated protein kinase 3 OS=Mus musculus GN=Mapk3 PE=1 SV=5	Mapk3 p-T203 p-Y205 (z= 3)	Mapk3 191 - 209	IADPEHDHTGFLT^EY^VATR	Phospho (ST); Phospho (Y)	18.9315	18.5559	17.4067	18.0959	18.252	18.4875	18.096	17.9772	18.7516	18.6637	18.622	18.4426	17.6697	17.5431	16.9504	16.6329	16.9659	16.9463	16.1436	16.4316	17.4441	17.5833	18.2358	18.3037	18.2534	18.3534	17.9308	17.8194	19.2811	18.333	18.1816	18.1435	17.8022	17.8033	17.7689	18.1585	17.1581	18.5882	14.6294	NA	18.3022	17.5435	17.194
p0215	LRCH1_MOUSE	Leucine-rich repeat and calponin homology domain-containing protein 1 OS=Mus musculus GN=Lrch1 PE=1 SV=2	Lrch1 p-S518 p-S522 (z= 3)	Lrch1 516 - 536	ENS^PSVS^PTANITAPFGLKPR	2 Phospho (ST)	15.7273	18.5814	18.2174	18.7025	18.5862	18.6939	18.591	18.7312	17.96	17.799	17.9037	17.5525	14.9393	18.2511	NA	18.0112	17.9246	18.0177	17.6049	17.9244	17.9464	17.8037	17.7389	17.9074	16.7373	16.6021	16.3976	17.0455	16.3786	16.418	16.4616	16.772	17.2728	16.7132	15.6815	17.4643	17.2987	16.5687	16.3403	15.3319	16.6213	16.8768	15.7765
p0216	ABLM1_MOUSE	Actin-binding LIM protein 1 OS=Mus musculus GN=Ablim1 PE=1 SV=1	Ablim1 p-S496 (z= 2)	Ablim1 494 - 507	STS^QGSINSPVYSR	Phospho (ST)	13.2425	NA	17.1067	17.077	16.6571	16.9442	17.7258	16.8611	17.0827	17.2046	17.2548	16.8172	16.5809	16.4392	16.4011	16.4126	17.1528	17.1689	16.9994	17.129	17.1268	16.7524	16.5211	16.6666	17.4587	16.9202	17.3662	17.5287	17.6867	18.1559	18.3046	18.4859	17.3116	18.0887	17.4085	17.8774	17.5679	17.2652	NA	17.256	18.1974	17.9003	18.1695
p0217	MYPT1_MOUSE	Protein phosphatase 1 regulatory subunit 12A OS=Mus musculus GN=Ppp1r12a PE=1 SV=2	Ppp1r12a p-S445 (z= 2)	Ppp1r12a 442 - 456	KTGS^YGALAEISASK	Phospho (ST)	19.7913	20.1141	19.9395	20.2013	19.6401	19.6259	19.203	20.1764	19.8674	20.2147	19.9713	19.733	19.6247	19.4241	19.8528	19.4645	19.5827	19.511	19.8581	19.4373	19.878	19.9036	19.3632	19.4551	20.0093	19.4698	19.9684	19.9842	20.0061	19.564	19.1547	20.3203	20.1708	19.9257	19.5975	19.6766	19.7423	19.1451	19.6014	19.557	20.0007	19.0815	19.7837
p0218	IF4B_MOUSE	Eukaryotic translation initiation factor 4B OS=Mus musculus GN=Eif4b PE=1 SV=1	Eif4b p-S422 (z= 2)	Eif4b 420 - 435	TGS^ESSQTGASATSGR	Phospho (ST)	15.8428	NA	16.0626	15.6966	NA	NA	NA	15.5279	15.7068	15.9669	13.1489	13.4951	15.5568	15.9976	16.3708	NA	15.769	NA	NA	16.3213	15.6674	14.8788	13.3324	14.8503	NA	NA	16.5624	16.3477	NA	NA	NA	16.6876	15.4705	16.0933	14.8522	NA	NA	NA	16.5884	NA	15.926	NA	NA
p0219	ANR17_MOUSE	Ankyrin repeat domain-containing protein 17 OS=Mus musculus GN=Ankrd17 PE=1 SV=2	Ankrd17 p-S2401 (z= 3)	Ankrd17 2399 - 2421	APS^PAPSSVPLGSEKPSSVSQDR	Phospho (ST)	19.6285	19.9565	19.6142	19.695	19.792	19.8504	20.0033	19.8098	19.9618	20.0705	19.7012	19.5311	19.8076	19.8447	19.9456	19.4828	20.3485	20.3436	20.0683	20.2913	20.0883	20.062	19.6277	19.8084	19.8293	19.6387	19.9661	19.6399	20.0772	20.0525	19.9396	20.0566	19.9717	19.97	20.1027	19.4809	19.6932	19.8502	19.9043	19.8772	20.2018	19.8319	20.1689
p0220	HS90B_MOUSE	Heat shock protein HSP 90-beta OS=Mus musculus GN=Hsp90ab1 PE=1 SV=3	Hsp90ab1 p-S255 (z= 2)	Hsp90ab1 250 - 263	IEDVGS^DEEDDSGK	Phospho (ST)	NA	17.9844	17.152	16.7502	17.504	17.9645	18.0239	16.5443	15.3073	15.6906	15.2649	13.6176	16.931	17.0544	17.6022	17.1899	17.1404	17.5262	17.7928	16.4327	15.0049	16.1496	15.7312	NA	18.0512	17.1437	17.708	16.5145	17.9134	18.2917	18.6145	17.6579	15.9215	15.4471	15.9489	14.8784	15.8389	17.6426	18.1704	16.9505	16.9485	18.8963	17.3984
p0221	ATG13_MOUSE	Autophagy-related protein 13 OS=Mus musculus GN=Atg13 PE=1 SV=2	Atg13 p-S360 (z= 2)	Atg13 359 - 371	AS^PHDILETIFVR	Phospho (ST)	16.4343	16.9156	16.8913	15.88	16.0435	15.3194	15.185	16.3044	15.1704	15.11	14.7573	14.0296	16.6048	16.3696	15.9285	17.0381	15.2873	15.593	15.2441	15.2659	NA	15.005	14.3973	15.5337	16.724	17.3242	16.9834	16.9252	14.943	15.4755	NA	16.1943	14.9679	15.6279	15.3092	15.6154	15.5376	16.4852	NA	16.3456	15.1694	15.7738	15.5921
p0222	PTN14_MOUSE	Tyrosine-protein phosphatase non-receptor type 14 OS=Mus musculus GN=Ptpn14 PE=1 SV=1	Ptpn14 p-S314 (z= 2)	Ptpn14 307 - 319	ICTEQSNS^PPPIR	Phospho (ST)	NA	18.3668	18.1693	18.5055	18.2977	18.2314	18.6967	18.3069	18.3662	18.3898	18.172	NA	18.4165	18.3288	18.3001	18.2734	18.5126	18.4988	18.3921	18.4521	18.41	18.2935	18.2234	NA	18.5065	18.454	18.506	18.485	18.4881	18.691	17.9654	19.0719	18.4584	19.1002	18.6874	19.0914	18.6842	18.6291	18.6768	18.4407	NA	19.1819	18.7736
p0223	MAP4_MOUSE	Microtubule-associated protein 4 OS=Mus musculus GN=Map4 PE=1 SV=3	Map4 p-S475 (z= 2)	Map4 473 - 486	DMS^PLPESEVTLGK	Phospho (ST)	21.7408	13.0437	21.3145	21.4007	21.3397	21.1093	21.0694	21.1904	21.384	21.0932	21.2191	20.7368	21.4392	21.4256	21.5297	21.6573	20.7373	20.8709	21.1428	20.8979	21.1367	20.9861	21.4186	21.0647	21.7645	21.3416	21.4507	21.0653	21.4803	21.0034	21.4001	20.8234	20.9137	21.032	21.2376	21.3678	14.8469	21.5108	NA	21.4772	20.8451	21.1006	20.662
p0224	CDK12_MOUSE	Cyclin-dependent kinase 12 OS=Mus musculus GN=Cdk12 PE=1 SV=2	Cdk12 p-S382 p-S384 (z= 3)	Cdk12 380 - 400	HSS^IS^PVRLPLNSSLGAELSR	2 Phospho (ST)	19.2647	18.6661	19.1116	19.499	18.2511	18.322	18.2489	17.8707	19.1159	18.8293	19.4883	19.6679	NA	15.3048	NA	18.8262	18.8833	18.1244	17.673	18.6259	18.885	18.3335	18.7261	19.7604	18.5241	18.286	17.87	17.9322	18.5678	18.7804	19.1932	17.8685	18.599	18.4306	19.1916	18.3947	17.4629	18.0666	18.6234	17.778	18.8483	19.3341	18.1561
p0225	AKAP2_MOUSE	A-kinase anchor protein 2 OS=Mus musculus GN=Akap2 PE=1 SV=3	Akap2 p-S799 (z= 4)	Akap2 794 - 823	VKPPPS^PTTEGPSLQPDLAPEEAAGTQRPK	Phospho (ST)	19.893	19.9322	20.0291	19.0119	20.0478	19.9188	19.9482	19.831	20.6526	20.2025	20.098	20.663	20.2819	20.15	19.8942	20.0771	19.9178	20.3388	20.3546	20.1852	20.3942	20.1654	20.2721	20.4989	19.607	14.1049	19.8842	19.8258	19.9634	19.7914	19.0067	19.8229	20.4481	20.1787	20.2915	20.0546	19.6272	20.0711	20.1265	19.9062	20.1938	19.6184	20.1895
p0226	MAP1A_MOUSE	Microtubule-associated protein 1A OS=Mus musculus GN=Map1a PE=1 SV=2	Map1a p-S1789 (z= 2)	Map1a 1781 - 1795	VPSAPGQES^PVPDTK	Phospho (ST)	NA	17.8594	NA	17.9816	17.9601	17.8931	18.7719	18.3585	17.9076	17.7882	17.9897	NA	18.1663	17.8754	17.9982	17.5849	18.5856	18.5628	18.406	18.6299	17.9772	17.8981	18.2988	NA	18.389	18.0432	18.2062	18.1953	18.8026	18.5758	16.9554	18.7599	18.3386	18.6685	18.3392	18.8624	18.7152	18.3862	18.6635	18.5074	NA	18.913	18.9719
p0227	RPB1_MOUSE	DNA-directed RNA polymerase II subunit RPB1 OS=Mus musculus GN=Polr2a PE=1 SV=3	Polr2a p-S1920 (z= 2)	Polr2a 1909 - 1922	YSPTSPTYSPTS^PK	Phospho (ST)	12.7325	NA	17.2714	17.6415	17.8536	17.8947	18.0827	17.8167	16.8713	17.8655	17.3545	16.8075	17.5055	17.4012	17.7538	17.8798	18.2079	18.2712	18.1986	18.4164	17.3883	18.1081	17.6851	17.1344	17.9178	17.9435	18.1251	17.8987	17.9645	18.0673	17.9153	18.1489	17.0278	18.0492	17.0672	17.5205	17.9959	17.8565	18.1393	17.8794	17.1896	17.5566	18.1319
p0228	RNF25_MOUSE	E3 ubiquitin-protein ligase RNF25 OS=Mus musculus GN=Rnf25 PE=1 SV=2	Rnf25 p-T411 (z= 2)	Rnf25 399 - 412	GPGSWQGPSARRT^R	Phospho (ST)	NA	19.0398	18.9105	18.626	18.758	18.2612	18.4054	19.2873	18.2656	18.6012	18.0458	17.7813	19.1929	19.108	19.1362	19.0532	18.7949	18.9705	18.715	19.1477	18.7491	18.6719	18.4859	NA	18.3332	18.3297	18.8157	18.8574	17.9679	18.0087	17.4185	18.5646	18.3166	18.9509	18.4504	18.5922	18.8812	18.3568	18.7694	18.4847	NA	18.1032	18.7549
p0229	UNC5B_MOUSE	Netrin receptor UNC5B OS=Mus musculus GN=Unc5b PE=1 SV=1	Unc5b p-S528 p-S531 (z= 2)	Unc5b 526 - 539	SAS^LGS^QHLLGLPR	2 Phospho (ST)	16.7475	NA	17.1109	18.0337	16.8103	17.2729	16.9055	16.5948	17.2174	17.4612	16.909	17.4375	16.8354	17.3056	17.0414	16.8609	16.6885	16.2932	16.4874	16.366	17.1554	17.1333	16.956	16.8314	17.1327	17.6545	NA	16.9601	17.517	17.5392	17.5547	17.4282	17.6289	17.6737	17.6647	17.4772	16.8772	17.3624	17.2314	16.7225	17.2174	17.8118	16.9857
p0230	GRB10_MOUSE	Growth factor receptor-bound protein 10 OS=Mus musculus GN=Grb10 PE=1 SV=2	Grb10 p-S503 (z= 3)	Grb10 496 - 516	MNILSSQS^PLHPSTLNAVIHR	Phospho (ST)	12.9476	19.8095	20.3232	19.4755	19.6791	19.018	18.5886	19.5662	19.6885	19.3959	19.307	19.6469	21.2008	21.3891	20.6626	21.0933	19.9208	19.7771	19.0481	19.858	20.1459	19.7926	20.2205	20.115	19.3562	19.6429	19.4831	19.5999	17.2288	18.2671	16.9327	18.6258	18.1088	18.9434	19.0704	19.3643	19.709	20.4251	20.3793	20.2655	19.2227	18.7517	19.0127
p0231	UBXN1_MOUSE	UBX domain-containing protein 1 OS=Mus musculus GN=Ubxn1 PE=1 SV=1	Ubxn1 p-S188 (z= 3)	Ubxn1 187 - 209	SS^PPATDPGPVPSSPSQEPPTKR	Phospho (ST)	19.0083	19.3244	18.92	19.0686	18.8	18.8849	19.3331	19.349	19.0963	19.1524	18.8471	18.9863	19.0894	19.0741	19.456	18.8929	19.5132	19.406	19.305	19.5654	19.2929	19.2547	18.8729	18.988	18.825	19.126	19.2631	19.0529	18.9946	19.2235	19.0116	19.7082	19.1947	19.8575	19.3078	19.4279	18.9831	19.2351	19.2089	18.9995	19.2957	18.9143	19.6146
p0232	LS14A_MOUSE	Protein LSM14 homolog A OS=Mus musculus GN=Lsm14a PE=1 SV=1	Lsm14a p-S192 (z= 3)	Lsm14a 192 - 214	S^PTMEQAVQTASAHLPAPAPVGR	Phospho (ST)	22.1886	22.0293	21.836	21.9778	22.1039	22.173	21.9989	22.0672	21.4724	21.6859	21.4012	21.0478	21.8657	21.934	21.7852	22.2586	21.467	21.7279	21.3274	21.4673	21.5158	21.3226	21.0904	21.2755	22.2601	22.1826	22.01	22.0615	21.6046	21.7618	21.5647	21.8567	21.2359	21.4596	21.3227	21.6103	22.2763	21.82	22.1342	21.9446	21.8168	21.9467	21.7443
p0233	SH3K1_MOUSE	SH3 domain-containing kinase-binding protein 1 OS=Mus musculus GN=Sh3kbp1 PE=1 SV=1	Sh3kbp1 p-S274 (z= 2)	Sh3kbp1 274 - 286	S^IEVENDFLPVEK	Phospho (ST)	13.2818	15.9287	NA	12.8271	NA	14.0952	13.9211	14.0125	13.851	13.0052	13.4379	13.6898	NA	13.6059	13.3162	NA	13.8012	NA	13.7533	13.2566	NA	12.8954	NA	13.6338	14.0706	NA	NA	15.997	NA	NA	14.2695	12.9105	NA	13.2672	14.0497	14.0285	NA	13.4723	15.0234	16.3053	12.8848	NA	13.3416
p0234	NU188_MOUSE	Nucleoporin NUP188 homolog OS=Mus musculus GN=Nup188 PE=1 SV=2	Nup188 p-S1719 (z= 2)	Nup188 1715 - 1731	GAPSS^PAAGVLPSPQGK	Phospho (ST)	18.3142	18.6054	18.1395	18.3949	18.1773	18.4456	18.2571	18.3933	18.4368	18.3651	17.8213	17.6814	18.195	18.5212	18.5276	18.3546	18.4168	18.3934	18.7476	18.5591	18.3519	18.367	17.902	17.9626	18.6767	18.6456	18.6161	18.6425	18.9319	18.3804	18.1091	18.7849	18.4191	18.5538	18.0739	18.2684	18.6382	18.4329	18.6187	18.5853	18.627	18.2918	19.0859
p0235	UFD1_MOUSE	Ubiquitin fusion degradation protein 1 homolog OS=Mus musculus GN=Ufd1l PE=1 SV=2	Ufd1l p-S247 (z= 2)	Ufd1l 241 - 255	GVEPSPS^PIKPGDIK	Phospho (ST)	18.235	18.5663	NA	17.5342	17.9711	18.3665	18.1246	17.8307	18.1688	18.0497	17.2959	17.0411	18.516	NA	18.5469	18.3072	18.4836	18.4204	18.4645	18.3677	17.9587	17.9494	17.7087	17.6709	17.2234	17.4966	17.5781	17.2392	17.1723	16.8237	16.1516	17.4498	16.8753	17.4688	17.0874	16.9213	17.7038	17.5541	17.9138	17.5807	17.3676	16.7728	17.9133
p0236	I2BPL_MOUSE	Interferon regulatory factor 2-binding protein-like OS=Mus musculus GN=Irf2bpl PE=1 SV=1	Irf2bpl p-S526 (z= 2)	Irf2bpl 524 - 538	KAS^PEPPDSAESALK	Phospho (ST)	18.1719	18.415	18.103	17.8394	17.8925	18.06	18.4576	18.008	18.0993	18.0722	17.7311	17.4837	18.2584	18.2489	18.3872	18.2322	18.3692	18.7348	18.2382	18.4345	17.9246	18.1035	17.9766	17.4434	18.062	18.0387	18.4353	18.0621	18.0227	18.0771	17.7044	18.315	17.8448	18.3965	18.1419	18.1004	18.0039	17.7204	18.1719	17.98	17.4958	17.5374	18.1098
p0237	GRB10_MOUSE	Growth factor receptor-bound protein 10 OS=Mus musculus GN=Grb10 PE=1 SV=2	Grb10 p-S503 (z= 3) + Oxi	Grb10 496 - 516	MNILSSQS^PLHPSTLNAVIHR	Oxidation (M); Phospho (ST)	18.4686	17.7248	17.4718	18.2555	18.3969	19.1935	18.6543	19.1722	19.361	19.2431	19.4157	19.6993	18.4191	18.6835	18.5365	18.1476	19.7758	18.9586	19.384	19.9189	19.775	20.3243	20.0023	20.2585	18.2788	17.8267	18.1941	17.7289	18.3612	18.6827	18.5255	18.5149	19.1322	18.7361	18.7025	17.8099	17.3977	18.975	NA	18.7698	18.9815	19.7422	19.6826
p0238	LS14A_MOUSE	Protein LSM14 homolog A OS=Mus musculus GN=Lsm14a PE=1 SV=1	Lsm14a p-T194 (z= 3) + Oxi	Lsm14a 192 - 214	SPT^MEQAVQTASAHLPAPAPVGR	Oxidation (M); Phospho (ST)	18.5503	18.3636	18.0173	19.1942	18.649	19.1095	18.848	18.861	19.078	18.5178	18.5354	18.4299	17.9785	18.1539	18.2697	17.8346	18.881	18.5828	19.4417	18.721	18.91	18.7542	18.08	18.6961	19.0479	18.3828	18.681	18.6077	20.107	19.2931	19.5576	19.1688	18.8753	19.0793	18.3157	18.27	18.6773	18.3776	18.7102	18.4239	19.6685	19.6929	19.2598
p0239	RASA2_MOUSE	Ras GTPase-activating protein 2 OS=Mus musculus GN=Rasa2 PE=1 SV=1	Rasa2 p-S555 (z= 2)	Rasa2 544 - 556	TIQIIGNWGCQS^R	Phospho (ST)	NA	16.1233	15.6563	16.6685	15.1538	16.0151	NA	16.2061	NA	15.585	15.0681	15.1964	15.8195	15.7069	15.1943	14.0559	15.0817	15.3662	15.5064	15.7717	15.5184	15.4845	NA	15.4416	16.269	16.0319	16.1342	16.5385	16.0764	16.2908	16.3929	15.7659	15.686	16.1221	15.1221	15.3042	15.3665	16.2819	16.4132	16.0135	16.444	16.557	15.2495
p0240	CYTSB_MOUSE	Cytospin-B OS=Mus musculus GN=Specc1 PE=1 SV=2	Specc1 p-S133 (z= 2)	Specc1 130 - 144	LGSS^PTSSCNPTPTK	Phospho (ST)	NA	18.3201	17.6694	18.0688	18.2862	18.5048	18.0532	17.8504	18.0935	18.35	17.5098	17.5049	17.9904	NA	17.9383	17.7591	18.0355	18.2029	17.9432	18.1742	18.1337	18.0035	17.8969	17.6297	17.8685	15.4323	17.8814	18.254	18.2115	18.7222	18.0145	18.7985	18.5008	19.2286	18.2287	18.8491	18.0726	17.3516	17.893	17.6944	17.9714	18.3068	18.1799
p0241	MTMR2_MOUSE	Myotubularin-related protein 2 OS=Mus musculus GN=Mtmr2 PE=1 SV=3	Mtmr2 p-S6 (z= 2)	Mtmr2 4 - 18	SSS^CESLGAQLPAAR	Phospho (ST)	19.191	19.0512	19.156	19.5418	18.5198	18.7624	18.7265	19.1557	18.5968	18.3914	18.6382	18.2793	19.2189	18.1137	18.9364	19.4474	18.521	18.6598	19.122	18.4538	18.7796	18.732	18.5477	18.6528	19.164	NA	19.3489	19.3126	18.8741	18.3843	18.4022	18.106	18.3634	18.8551	18.3492	18.8437	19.2816	18.3938	19.4049	18.6402	19.3043	18.8589	19.1708
p0242	SRSF9_MOUSE	Serine/arginine-rich splicing factor 9 OS=Mus musculus GN=Srsf9 PE=1 SV=1	Srsf9 p-S212 p-S217 (z= 2)	Srsf9 211 - 222	GS^PHYFS^PFRPY	2 Phospho (ST)	19.3894	18.9285	19.4677	19.9526	19.1549	19.1639	18.7531	19.2135	18.8625	19.3382	19.507	19.1519	NA	19.1773	19.2941	19.3906	19.0502	18.9565	18.8117	18.8939	19.3933	19.5941	19.007	19.3445	19.1992	19.1398	19.1623	19.0399	18.5577	18.875	19.0634	18.9405	18.9757	18.9259	18.7928	18.8165	19.0299	19.1465	19.1716	18.8377	18.3631	19.1799	18.5785
p0243	MAP1S_MOUSE	Microtubule-associated protein 1S OS=Mus musculus GN=Map1s PE=1 SV=2	Map1s p-S660 (z= 3)	Map1s 658 - 677	STS^PHDVDLCLVSPCEFSHR	Phospho (ST)	18.9182	16.1427	19.2919	18.6646	19.0178	18.0817	18.1146	18.9979	18.7193	18.7531	18.6825	19.0258	19.4963	19.5666	19.2294	19.8545	18.3208	18.5739	17.9979	18.6819	18.6245	18.3516	18.4718	19.0508	18.6348	19.0503	18.7384	19.3101	17.4768	18.2397	17.8435	17.9461	18.5881	18.4606	18.9129	18.7401	18.8486	18.8846	14.2163	18.4975	18.187	18.446	18.3402
p0244	ANXA1_MOUSE	Annexin A1 OS=Mus musculus GN=Anxa1 PE=1 SV=2	Anxa1 p-S37 (z= 3)	Anxa1 30 - 53	GGPGSAVS^PYPSFNVSSDVAALHK	Phospho (ST)	17.4419	17.9237	17.8998	16.9388	18.1663	18.128	17.7319	17.9231	17.9169	17.8598	18.0394	18.2822	17.9967	17.8946	18.3046	17.9786	17.9663	18.3268	17.63	18.1614	17.9132	18.1822	17.9074	18.0151	18.2569	18.2082	18.3616	18.0009	17.5505	17.6513	17.3062	17.3784	18.1811	17.5323	17.6934	17.1933	18.0947	17.5378	18.0744	17.9499	17.1596	17.6191	18.1029
p0245	ATF2_MOUSE	Cyclic AMP-dependent transcription factor ATF-2 OS=Mus musculus GN=Atf2 PE=1 SV=2	Atf2 p-S94 (z= 2)	Atf2 89 - 102	MPLDLS^PLATPIIR	Phospho (ST)	17.3485	17.3612	12.3642	NA	17.7137	17.4335	17.0824	17.0631	17.2882	16.8525	16.5066	16.3167	17.5063	17.3902	17.2365	NA	16.8833	17.6222	16.9023	17.3116	NA	16.9569	16.5286	16.4974	NA	NA	NA	17.9957	16.6118	17.1436	15.8234	16.9814	16.5226	17.1264	16.6846	16.4476	18.3538	NA	13.0058	18.1986	16.7446	16.8106	17.3169
p0246	MAP1S_MOUSE	Microtubule-associated protein 1S OS=Mus musculus GN=Map1s PE=1 SV=2	Map1s p-S684 (z= 2)	Map1s 678 - 693	KPPPPAS^PGSSDSSAR	Phospho (ST)	16.5265	NA	16.4755	16.6457	16.4215	NA	NA	17.3248	16.6059	16.8255	16.3344	15.7269	16.5969	16.3634	16.8897	16.4189	16.3225	NA	NA	16.3873	16.6624	16.9304	16.4576	15.7653	NA	NA	16.9783	16.6855	NA	NA	NA	17.0918	16.7709	16.8019	16.636	16.9357	16.5964	NA	16.8564	NA	16.1824	NA	16.8176
p0247	ACTN2_MOUSE	Alpha-actinin-2 OS=Mus musculus GN=Actn2 PE=1 SV=1	Actn2 p-S147 (z= 2)	Actn2 141 - 154	FAIQDIS^VEETSAK	Phospho (ST)	20.8955	NA	20.6095	20.9625	20.9358	20.8876	20.7801	20.8495	20.9379	20.8165	20.5694	20.952	20.5532	20.7704	20.4828	20.8305	20.3301	20.279	20.6317	20.2372	20.5402	20.7275	20.8273	20.5039	21.8051	21.3487	21.1824	21.2085	21.7947	21.3986	21.6207	21.1741	21.4713	21.1465	20.8386	21.3146	19.9177	21.4049	NA	21.3547	21.0754	21.5074	20.8845
p0248	KIF1A_MOUSE	Kinesin-like protein KIF1A OS=Mus musculus GN=Kif1a PE=1 SV=2	Kif1a p-S1342 (z= 3)	Kif1a 1326 - 1347	VTGVYELSLCHVADAGS^PGMQR	Phospho (ST)	17.536	NA	17.4937	18.3167	17.7932	17.7813	17.3916	18.1706	17.6749	17.4302	17.4952	17.5997	16.9782	16.867	17.7806	16.8964	17.3611	16.9178	17.3523	17.3616	17.6716	17.6479	17.3365	17.3495	17.7542	17.6321	16.8512	17.902	17.6899	18.2576	17.8791	17.7203	17.7955	17.7942	17.2309	17.1113	17.5866	17.019	15.305	17.1066	18.272	17.8735	17.6064
p0250	BRD8_MOUSE	Bromodomain-containing protein 8 OS=Mus musculus GN=Brd8 PE=1 SV=2	Brd8 p-T264 p-S268 (z= 2)	Brd8 263 - 276	AT^PPPS^PLLSELLK	2 Phospho (ST)	16.3411	16.7018	16.4242	NA	16.5284	17.0123	16.66	16.8604	16.5622	16.6553	16.466	16.2135	16.2361	16.6352	16.546	16.2463	16.3292	16.4626	16.3561	16.2603	16.6572	16.7085	16.0866	16.2159	NA	16.9428	16.9404	16.8745	16.4608	16.772	17.2465	16.5461	15.8823	16.4311	16.1359	16.3075	16.5956	16.6312	16.8893	16.7703	16.2012	16.5899	16.265
p0251	UB2Q1_MOUSE		UB2Q1 p-S268 p-Y284 (z= 4)	UB2Q1 266 - 292	SQS^FKGGNYAVELVNDSLY^DWNVKLLK	Phospho (ST); Phospho (Y)	18.6835	18.724	18.9475	18.4724	18.7151	18.4385	18.4634	18.621	18.891	18.7712	18.6511	18.9504	18.8006	18.9637	19.0213	18.4942	18.4258	18.4494	19.041	18.54	18.8275	18.8212	18.6689	18.722	18.4921	18.5783	18.5735	18.3118	18.5073	18.1487	18.2408	18.582	18.4051	18.5787	18.5806	18.4716	18.3926	18.4429	18.5587	18.5994	18.6148	18.2564	18.4899
p0252	PTN12_MOUSE	Tyrosine-protein phosphatase non-receptor type 12 OS=Mus musculus GN=Ptpn12 PE=1 SV=3	Ptpn12 p-S331 (z= 4)	Ptpn12 309 - 338	IADGNEITTGTMVSSIDSEKQDS^PPPKPPR	Phospho (ST)	18.6835	18.724	18.9475	18.4724	18.7151	18.4385	18.4634	18.621	18.891	18.7712	18.6511	18.9504	18.8006	18.9637	19.0213	18.4942	18.4258	18.4494	19.041	18.54	18.8275	18.8212	18.6689	18.722	18.4921	18.5783	18.5735	18.3118	18.5073	18.1487	18.2408	18.582	18.4051	18.5787	18.5806	18.4716	18.3926	18.4429	18.5587	18.5994	18.6148	18.2564	18.4899
p0253	TUT7_MOUSE	Terminal uridylyltransferase 7 OS=Mus musculus GN=Zcchc6 PE=1 SV=3	Zcchc6 p-S645 (z= 3)	Zcchc6 635 - 655	VTKPNLTKPPS^PVTCVSDPYR	Phospho (ST)	16.0862	16.7575	16.7084	16.0479	16.1817	16.2382	16.4122	16.6798	16.2842	16.4822	16.3078	16.2517	16.8777	16.9198	16.8258	17.1357	16.2863	16.632	16.2858	16.6626	16.6151	16.4466	16.3723	16.0947	16.453	15.4776	16.9082	17.0194	15.9338	16.2311	15.3275	16.3622	16.9957	16.8272	16.0936	16.2467	16.9068	16.5272	17.0561	16.8095	16.5577	15.9286	16.7775
p0254	ZN828_MOUSE	Zinc finger protein 828 OS=Mus musculus GN=Znf828 PE=1 SV=1	Znf828 p-S448 (z= 2)	Znf828 446 - 459	KTS^PASLDFPEPQK	Phospho (ST)	17.6827	18.4093	17.821	17.0532	17.2668	17.4368	17.2932	17.4939	17.4498	NA	17.1499	NA	18.0096	NA	18.2298	17.9849	17.4654	17.6544	17.9418	17.3813	17.7585	NA	17.3283	17.0765	16.7429	16.6279	17.5406	17.3155	16.9828	16.4787	NA	16.8252	16.5391	17.3347	16.9747	16.552	16.77	NA	17.2191	17.0964	16.9061	16.4012	17.4231
p0255	STMN1_MOUSE	Stathmin OS=Mus musculus GN=Stmn1 PE=1 SV=2	Stmn1 p-S16 (z= 2)	Stmn1 14 - 27	RAS^GQAFELILSPR	Phospho (ST)	18.8398	19.1935	19.321	19.1046	18.2466	18.4071	18.182	19.0709	18.3031	18.3707	18.3754	18.3382	16.2076	19.0512	18.7649	19.2873	17.9858	18.1987	17.5508	17.7883	18.8018	18.1322	17.9334	18.5185	18.3841	18.5914	18.8564	18.862	18.2008	17.833	17.9131	17.7312	17.9172	18.094	17.9022	18.0057	18.8402	18.4061	18.6556	18.3137	18.1467	17.8579	17.7695
p0256	SEPT7_MOUSE	Septin-7 OS=Mus musculus GN=Sept7 PE=1 SV=1	Sept7 p-T425 (z= 2)	Sept7 416 - 428	ILEQQNSSRT^LEK	Phospho (ST)	NA	18.8662	19.1683	18.4939	19.3526	19.0528	19.0125	18.9287	19.3387	19.5137	19.0168	19.1536	19.2842	19.1139	19.3405	18.4976	19.3929	19.1205	18.8871	19.6377	19.143	19.4854	19.0056	18.6511	18.7282	18.4507	18.9912	18.5393	18.7017	18.8784	18.3891	19.1712	20.0403	19.6539	20.0871	19.718	18.81	18.569	18.8075	18.6184	19.1562	18.8705	19.1443
p0257	CLAP1_MOUSE	CLIP-associating protein 1 OS=Mus musculus GN=Clasp1 PE=1 SV=2	Clasp1 p-S1088 (z= 2)	Clasp1 1080 - 1095	NSSNTGVGS^PSNTIGR	Phospho (ST)	13.4993	18.6763	NA	19.1881	19.1657	19.0284	19.1236	18.9745	18.6945	18.6961	18.5548	18.6862	18.5223	18.6727	18.8465	18.3573	19.1648	18.9903	18.7594	19.144	19.1405	18.7089	18.9463	NA	19.0941	18.3201	18.6174	18.6862	19.3429	19.6299	19.5794	19.3803	18.78	19.6059	19.4764	19.5064	18.5276	18.2657	19.0339	18.3482	19.3067	19.9539	19.3259
p0258	NUCKS_MOUSE	Nuclear ubiquitous casein and cyclin-dependent kinases substrate OS=Mus musculus GN=Nucks1 PE=1 SV=1	Nucks1 p-S19 (z= 3)	Nucks1 9 - 28	KVVDYSQFQES^DDADEDYGR	Phospho (ST)	19.741	20.0828	19.54	19.8094	19.8738	20.1797	19.5995	19.9926	19.9883	20.0026	20.0325	20.1466	19.3446	19.604	19.6296	19.2528	19.8369	19.9322	20.2887	19.6704	19.9505	19.9633	19.9268	20.0853	19.9849	17.6377	19.7822	19.8124	20.1737	20.1821	20.6401	19.9747	20.0706	19.807	19.7059	20.0982	20.2164	19.9896	19.8244	19.8066	20.5488	20.3593	20.3822
p0259	MBB1A_MOUSE	Myb-binding protein 1A OS=Mus musculus GN=Mybbp1a PE=1 SV=2	Mybbp1a p-T1251 (z= 2)	Mybbp1a 1244 - 1259	SPAPSNPT^LSPSTPAK	Phospho (ST)	16.9508	21.5924	21.3803	21.115	21.3752	21.6487	21.6681	21.0887	21.4806	21.8518	21.1757	21.0374	21.6253	21.6238	21.706	21.4325	22.2095	21.9397	21.8373	22.0219	21.8648	21.7561	21.4107	16.3807	20.9785	19.1549	21.0121	20.9225	21.1017	21.6258	21.2376	20.9686	21.1028	21.6517	20.9862	20.9845	21.3149	20.9697	20.7763	21.1717	16.077	21.2463	21.4013
p0260	PAK2_MOUSE	Serine/threonine-protein kinase PAK 2 OS=Mus musculus GN=Pak2 PE=1 SV=1	Pak2 p-S141 (z= 3)	Pak2 139 - 160	YLS^FTPPEKDGFPSGTPALNTK	Phospho (ST)	20.6436	20.8277	20.7793	20.6285	21	21.4957	20.6072	20.8896	21.1472	21.251	20.9555	21.5981	20.9072	20.612	19.365	20.6044	20.9918	20.7113	20.6075	21.0769	21.1982	21.2757	21.1134	21.246	20.67	20.8504	20.8465	20.6751	20.5696	20.8655	20.3478	20.5643	21.4979	21.0673	21.1458	20.7294	20.7073	20.6625	20.6429	20.7771	20.5035	20.9101	20.6838
p0261	KGP1_MOUSE	cGMP-dependent protein kinase 1 OS=Mus musculus GN=Prkg1 PE=1 SV=1	Prkg1 p-T521 (z= 3)	Prkg1 514 - 533	KTWTFCGT^PEYVAPEIILNK	Phospho (ST)	14.4219	14.199	16.2367	14.223	15.5389	14.799	15.2846	15.4771	12.5032	13.8681	15.3859	14.968	13.5866	14.7576	NA	15.0084	14.6299	13.9635	14.2547	15.2182	14.2918	14.7767	12.5101	14.927	16.2075	15.7868	14.2765	16.2116	14.0989	15.5388	13.6436	15.05	15.5819	14.5632	15.2128	14.591	14.7808	NA	13.2581	15.7764	14.5286	13.3565	15.0047
p0262	TB182_MOUSE	182 kDa tankyrase-1-binding protein OS=Mus musculus GN=Tnks1bp1 PE=1 SV=2	Tnks1bp1 p-S602 (z= 3)	Tnks1bp1 589 - 609	ENYEDQEPLVGHES^PITLAAR	Phospho (ST)	19.0836	14.0138	18.8492	17.7604	18.8276	18.9587	19.0142	18.6578	19.2711	19.2676	19.359	19.0567	NA	19.148	19.501	18.9083	18.8558	18.7928	19.2151	19.2176	18.7232	19.1176	19.3861	19.4036	18.2799	18.2831	18.6129	17.376	18.5305	18.3351	18.1808	17.8393	18.679	18.4245	19.0361	18.2844	14.9071	18.7742	14.6435	18.5017	18.3181	18.2654	18.0856
p0263	HN1_MOUSE	Hematological and neurological expressed 1 protein OS=Mus musculus GN=Hn1 PE=1 SV=3	Hn1 p-S87 (z= 2)	Hn1 85 - 99	SNS^SEASSGDFLDLK	Phospho (ST)	20.7041	16.058	20.3433	20.9771	20.8822	20.7717	20.5873	20.9162	20.5973	20.1673	20.1297	19.5834	20.1907	20.548	20.3526	20.2084	20.0473	20.3178	20.2263	20.099	20.3052	20.2889	20.4686	19.8929	16.8098	20.5891	20.3614	20.7158	20.7509	20.4092	20.2654	20.4707	19.72	20.224	19.9552	20.3023	20.5439	20.3098	NA	20.08	20.2075	20.422	20.1449
p0264	HMGA2_MOUSE	High mobility group protein HMGI-C OS=Mus musculus GN=Hmga2 PE=1 SV=1	Hmga2 p-S44 (z= 2)	Hmga2 34 - 46	KQQQEPTCEPS^PK	Phospho (ST)	19.5668	19.6024	19.1478	19.2518	19.4942	19.2114	13.1826	19.2648	19.2727	19.2031	18.2724	18.4673	19.1961	18.978	19.2826	18.9387	18.7148	NA	NA	18.736	18.6509	19.2308	18.6194	18.1986	NA	18.2843	18.4578	18.664	NA	18.4307	18.091	18.7973	18.3848	18.4149	18.1433	18.4783	18.3803	NA	18.5496	18.0241	17.4114	18.589	19.0603
p0265	FAM21_MOUSE	WASH complex subunit FAM21 OS=Mus musculus GN=Fam21 PE=1 SV=1	Fam21 p-S747 (z= 2)	Fam21 746 - 761	VS^PEVGSADVASIAQK	Phospho (ST)	18.1034	18.3951	17.7128	18.3899	18.2109	18.1402	18.3929	18.2237	17.714	17.4467	17.7531	16.7891	17.9272	18.09	18.2899	17.8834	17.588	17.9562	18.3481	17.7963	17.8481	17.2533	17.4269	17.2753	18.4868	14.0333	18.3637	18.574	18.3639	18.2992	17.8359	18.5905	17.8424	18.1641	17.2465	17.9444	18.6323	17.9256	18.5726	18.1898	18.4579	18.0995	18.0907
p0266	VIME_MOUSE	Vimentin OS=Mus musculus GN=Vim PE=1 SV=3	Vim p-S419 (z= 2)	Vim 411 - 424	ISLPLPTFS^SLNLR	Phospho (ST)	20.1855	20.4874	17.7994	21.024	20.3565	20.4603	20.1712	20.7368	20.4373	20.7353	20.5132	18.6551	21.0805	21.2117	18.7726	21.0712	20.7676	20.2744	19.9699	20.3605	20.0105	20.6079	20.7801	19.9023	21.5784	21.4443	21.4178	21.132	20.8019	21.2307	20.9545	20.6199	21.0911	21.1195	20.9996	20.291	21.3871	21.1279	21.2682	21.3403	19.8251	21.6119	20.2027
p0267	EF1D_MOUSE	Elongation factor 1-delta OS=Mus musculus GN=Eef1d PE=1 SV=3	Eef1d p-S162 (z= 4)	Eef1d 145 - 173	GATPAEDDEDKDIDLFGS^DEEEEDKEAAR	Phospho (ST)	19.5132	19.4091	19.3283	18.1396	19.4337	18.9991	19.4982	18.7817	19.5307	19.2499	19.1036	19.5438	19.4017	19.2202	19.1833	19.1467	18.8591	18.9374	20.1417	19.2641	19.103	19.3725	19.8361	19.3367	20.2035	19.7416	19.9176	19.6937	20.1345	19.2972	19.9891	18.9484	19.5351	18.7086	19.3822	19.1406	19.0234	20.1276	20.1013	19.779	19.0041	19.602	19.5294
p0268	HBS1L_MOUSE		HBS1L p-T323 p-T329 p-T333 (z= 4) + Oxi	HBS1L 321 - 347	GVT^MDVGMT^KFET^TTKVITLMDAPGHKKFET^	3 Oxidation (M); 4 Phospho (ST)	19.5132	19.4091	19.3283	18.1396	19.4337	18.9991	19.4982	18.7817	19.5307	19.2499	19.1036	19.5438	19.4017	19.2202	19.1833	19.1467	18.8591	18.9374	20.1417	19.2641	19.103	19.3725	19.8361	19.3367	20.2035	19.7416	19.9176	19.6937	20.1345	19.2972	19.958	18.9484	19.5351	18.7086	19.3822	19.1406	19.0234	20.1276	20.1013	19.779	19.0041	19.602	19.5294
p0269	TOM70_MOUSE	Mitochondrial import receptor subunit TOM70 OS=Mus musculus GN=Tomm70a PE=1 SV=2	Tomm70a p-S94 (z= 3)	Tomm70a 93 - 116	AS^PALGSGHHDGSGDSLEMSSLDR	Phospho (ST)	20.7877	21.1634	20.8376	20.2557	20.5392	19.9657	20.0009	20.4213	20.9559	20.8413	20.7828	20.8428	21.2964	17.4769	21.2052	21.2843	20.4212	20.445	20.5078	20.3966	20.7336	20.6595	20.7724	20.828	20.7271	20.7452	21.1283	20.952	19.9712	20.1108	19.4195	20.3721	20.5212	20.5717	21.1514	21.1027	21.1521	21.1365	21.0707	20.9562	20.5857	19.8473	20.9888
p0270	ZDHC5_MOUSE	Palmitoyltransferase ZDHHC5 OS=Mus musculus GN=Zdhhc5 PE=1 SV=1	Zdhhc5 p-S380 (z= 2)	Zdhhc5 378 - 392	GDS^LKEPTSIADSSR	Phospho (ST)	17.8082	17.8611	13.5234	17.4283	17.3261	17.3145	18.0448	17.4021	17.84	17.6028	17.6544	17.0482	17.5949	17.8156	13.5153	17.6767	17.4758	17.8368	17.7584	17.7759	17.257	17.3917	17.3992	17.0693	17.8761	18.0273	15.9311	18.1423	17.841	18.0156	17.5934	18.4237	17.6802	18.0285	18.177	18.3021	18.0923	17.9139	18.3002	18.0584	17.9204	17.2933	18.1601
p0271	EPN2_MOUSE	Epsin-2 OS=Mus musculus GN=Epn2 PE=1 SV=1	Epn2 p-S443 (z= 3)	Epn2 441 - 463	TTS^PDLFESQSLTSASSKPSSAR	Phospho (ST)	17.4158	17.8531	17.9258	17.3056	17.7117	18.0205	17.678	17.7389	18.1105	17.654	17.4304	17.2061	17.6083	17.6927	17.739	17.6354	17.3557	17.7586	18.2172	17.7705	17.8548	17.2507	17.4039	17.6479	18.0363	17.3443	NA	17.6712	18.0725	17.5443	16.7294	17.8454	17.6835	17.6058	17.0194	17.0456	17.1776	17.3953	17.8097	17.5838	17.8538	17.5997	17.6391
p0272	RAB3I_MOUSE	Rab-3A-interacting protein OS=Mus musculus GN=Rab3ip PE=1 SV=1	Rab3ip p-S240 (z= 3)	Rab3ip 238 - 260	NKS^TSSAMGGSHQDLSVIQPIVK	Phospho (ST)	16.9339	17.5815	17.5281	17.4882	16.8242	16.3249	16.0163	16.72	16.6344	16.4862	16.3351	16.6904	17.2423	17.001	17.6072	17.1101	15.73	16.6753	16.0149	16.3845	16.6457	16.0861	16.376	16.5294	16.7415	16.9486	16.8095	17.6627	16.0681	16.1152	15.8556	16.5255	16.4718	16.3914	16.5688	17.303	16.8913	NA	NA	NA	16.1719	16.0001	16.4801
p0274	ZYX_MOUSE	Zyxin OS=Mus musculus GN=Zyx PE=1 SV=2	Zyx p-S272 (z= 2)	Zyx 271 - 286	FS^PGAPSGPGPQPNQK	Phospho (ST)	19.3368	19.9515	20.0596	19.8048	19.7168	19.783	20.0523	19.3113	19.5376	19.7052	19.5988	18.7302	19.5135	19.8332	19.9691	19.7419	19.8762	20.1477	19.754	19.7783	19.4037	19.3968	19.3788	19.2181	19.1156	19.0971	19.3113	19.4119	19.2731	19.6022	19.4314	19.6671	18.9607	19.7812	18.84	19.5155	19.0398	18.9966	19.505	19.2262	19.0151	19.3958	19.5317
p0275	LMNA_MOUSE	Prelamin-A/C OS=Mus musculus GN=Lmna PE=1 SV=2	Lmna p-S633 (z= 2)	Lmna 629 - 645	SVGGS^GGGSFGDNLVTR	Phospho (ST)	17.7593	17.8343	17.5452	18.7354	17.622	17.7934	17.831	18.3146	18.0468	18.1399	17.892	17.6806	16.1072	17.2901	17.8288	17.1375	17.8254	17.6961	18.3306	17.4409	18.3747	18.3201	17.6321	17.5874	18.3028	16.7969	18.0789	18.079	18.7306	18.052	18.6686	18.6746	18.2979	18.2396	17.8051	17.9344	18.2631	17.6057	18.1127	17.8596	19.0875	18.2967	18.1925
p0276	PKN2_MOUSE	Serine/threonine-protein kinase N2 OS=Mus musculus GN=Pkn2 PE=1 SV=3	Pkn2 p-S619 (z= 2)	Pkn2 619 - 632	S^KSEYELSIPDSGR	Phospho (ST)	17.6207	17.7105	18.0233	17.8022	16.7888	17.1694	17.041	16.5875	17.3882	17.4905	17.4697	16.7219	17.7656	17.7692	17.6935	17.7145	16.766	17.1508	17.4429	16.9448	17.9944	16.7875	17.0539	17.1461	17.6569	15.1925	17.9888	17.4441	18.3801	17.589	16.9884	17.4125	16.8853	17.925	17.5112	16.8165	17.2615	17.1296	17.6607	17.1196	17.0656	16.8222	16.8578
p0277	CDK13_MOUSE	Cyclin-dependent kinase 13 OS=Mus musculus GN=Cdk13 PE=1 SV=3	Cdk13 p-S384 (z= 2)	Cdk13 380 - 394	GGDVS^PSPYSSSSWR	Phospho (ST)	17.5269	17.8242	17.6141	18.0754	17.3866	17.7656	17.4397	17.6554	17.4602	17.7577	17.374	17.5204	17.7034	13.4195	17.6748	17.5942	17.5422	17.8065	17.938	17.518	17.7102	17.8289	17.5193	17.763	17.5486	16.0862	17.608	17.5419	17.696	17.3035	17.3898	17.3776	17.3684	17.3776	17.0962	17.1722	17.6504	17.815	17.7285	17.2939	17.7241	17.4164	17.8237
p0278	PEA15_MOUSE	Astrocytic phosphoprotein PEA-15 OS=Mus musculus GN=Pea15 PE=1 SV=1	Pea15 p-S116 (z= 2)	Pea15 110 - 122	DIIRQPS^EEEIIK	Phospho (ST)	19.6306	19.0206	19.0936	18.7368	19.0256	19.4457	19.1961	19.0789	20.6015	20.0125	20.5846	20.7404	19.7035	19.4808	19.6317	19.0229	19.6883	18.7453	19.4845	19.4183	20.3673	20.2243	20.5586	20.5547	18.7251	18.7302	18.9628	18.634	19.5007	18.8213	18.5542	18.9536	20.2969	19.7888	20.3756	20.0802	18.5352	19.0996	19.1086	19.2957	19.4953	19.0507	19.0222
p0279	KPCD1_MOUSE	Serine/threonine-protein kinase D1 OS=Mus musculus GN=Prkd1 PE=1 SV=2	Prkd1 p-T752 (z= 2)	Prkd1 748 - 762	SVVGT^PAYLAPEVLR	Phospho (ST)	17.0123	17.0546	16.9684	17.6397	17.2802	17.3293	17.0163	17.6172	16.9363	17.7065	17.2165	17.2756	NA	16.907	16.9268	17.1192	16.9116	16.9121	16.9859	NA	17.6046	17.9455	16.8948	16.9348	17.1019	17.433	17.035	17.5987	17.8069	17.7207	17.8687	17.6743	17.3436	17.3671	16.7199	17.1731	17.2459	17.122	17.5717	16.8388	17.3341	17.9324	NA
p0280	TOM70_MOUSE	Mitochondrial import receptor subunit TOM70 OS=Mus musculus GN=Tomm70a PE=1 SV=2	Tomm70a p-S94 (z= 3) + Oxi	Tomm70a 93 - 116	AS^PALGSGHHDGSGDSLEMSSLDR	Oxidation (M); Phospho (ST)	18.6086	18.1058	15.4887	17.8951	18.0931	18.5018	18.6501	18.0767	19.3353	18.9641	19.4263	19.5466	18.1005	18.038	NA	15.9038	19.2423	18.6724	18.7878	19.323	18.5506	19.1328	18.8324	19.3296	18.1665	18.372	13.7922	17.9644	19.238	19.2132	19.0046	19.1464	19.3627	19.2777	19.72	18.8422	17.8487	18.376	18.684	18.209	18.8341	18.8316	19.7678
p0281	CDK13_MOUSE	Cyclin-dependent kinase 13 OS=Mus musculus GN=Cdk13 PE=1 SV=3	Cdk13 p-T871 (z= 2)	Cdk13 861 - 873	LYSSEESRPYT^NK	Phospho (ST)	16.6272	16.7906	17.1168	17.2433	16.6629	17.0043	16.9091	17.0396	16.0914	17.3449	16.6041	16.2642	16.617	16.5424	16.0917	16.0858	16.7151	16.6209	16.5583	16.8676	16.7665	16.7828	16.0645	16.2352	16.9238	16.5037	17.0571	16.8507	17.2687	16.9611	17.067	16.9843	17.466	16.758	17.1935	17.1228	16.7054	16.8386	15.5603	16.5916	17.0047	16.9314	16.7669
p0282	NEXN_MOUSE	Nexilin OS=Mus musculus GN=Nexn PE=1 SV=3	Nexn p-S296 (z= 3)	Nexn 294 - 314	TVS^QESLTPGKLEINFEQLLR	Phospho (ST)	20.0307	19.2017	19.7422	NA	18.9223	18.698	18.7918	19.7681	19.0192	18.7254	18.5751	19.7312	19.5393	19.4186	NA	19.7695	18.3406	18.1628	18.0492	18.8733	19.2118	NA	NA	18.884	20.2277	17.8714	NA	19.8918	18.8808	19.8234	19.5454	17.9034	19.4812	19.9165	18.7942	19.1753	20.0143	15.9672	NA	19.8865	19.8232	20.1382	18.1968
p0283	IF4G2_MOUSE	Eukaryotic translation initiation factor 4 gamma 2 OS=Mus musculus GN=Eif4g2 PE=1 SV=2	Eif4g2 p-T507 (z= 2)	Eif4g2 505 - 519	TQT^PPLGQTPQLGLK	Phospho (ST)	19.6559	NA	19.6265	19.9024	19.7496	19.8624	19.5579	20.1027	19.9014	20.0003	19.4109	19.7049	NA	20.1145	20.1638	20.2519	19.8488	20.0932	20.2108	20.0885	20.1337	20.0505	20.1093	19.7737	19.9729	20.0521	19.921	20.3273	19.9599	19.982	19.6261	19.8816	20.0295	20.1062	19.7332	19.8413	20.3657	20.0098	14.1886	20.4363	19.7596	20.2947	20.4546
p0284	RHG35_MOUSE	Rho GTPase-activating protein 35 OS=Mus musculus GN=Arhgap35 PE=1 SV=3	Arhgap35 p-S1179 (z= 2)	Arhgap35 1173 - 1187	TSFSVGS^DDELGPIR	Phospho (ST)	19.1436	18.5058	19.424	19.5548	19.3816	19.5083	19.354	19.4537	19.5345	19.4333	19.5246	19.6048	19.0438	19.1337	19.2189	19.2312	19.1633	18.817	18.8818	19.1585	19.4338	19.6444	19.4391	19.6055	19.4982	19.6079	19.6799	19.5699	19.1112	19.5035	19.9657	19.2982	19.2556	19.3788	19.8081	19.0334	19.2595	19.6985	13.9028	19.3635	19.5725	19.8817	19.2128
p0285	FAM21_MOUSE	WASH complex subunit FAM21 OS=Mus musculus GN=Fam21 PE=1 SV=1	Fam21 p-S1333 (z= 2)	Fam21 1320 - 1334	VASIFDDPLNAFGS^Q	Phospho (ST)	16.8811	16.6374	16.5855	NA	16.8617	17.3364	17.2601	17.2673	16.9334	16.769	16.8378	16.7629	16.9579	17.1849	NA	16.8401	17.12	16.9873	16.755	17.0379	17.3125	NA	NA	17.1969	17.8428	17.2215	NA	17.4524	17.2372	17.6156	17.6738	17.2609	17.3772	17.5301	17.1041	17.2522	17.2548	14.2977	NA	17.5557	17.6084	18.0081	17.543
p0286	ARI1A_MOUSE	AT-rich interactive domain-containing protein 1A OS=Mus musculus GN=Arid1a PE=1 SV=1	Arid1a p-S699 (z= 2)	Arid1a 695 - 711	GPSPS^PVGSPASVAQSR	Phospho (ST)	NA	18.9478	NA	18.9571	18.512	18.8177	18.6517	18.6858	18.3629	18.5624	17.9139	17.4035	18.4874	18.6056	13.9523	18.7531	18.8195	19.0761	18.9739	18.8723	18.4028	18.3162	17.987	18.0361	18.8345	18.5359	18.709	18.6318	18.8111	18.938	18.6666	18.9777	18.2727	18.8659	18.0263	18.3763	18.6649	18.3873	18.8244	18.4734	18.6332	18.4714	18.9108
p0287	NFIX_MOUSE	Nuclear factor 1 X-type OS=Mus musculus GN=Nfix PE=1 SV=2	Nfix p-S301 (z= 3)	Nfix 301 - 325	S^PAAGSSQSSGWPNDVDAGPASLKK	Phospho (ST)	17.746	18.0611	17.9023	18.2658	17.8861	17.5282	18.0371	18.1545	18.0339	17.925	17.7796	17.3945	17.9478	18.0107	17.8192	17.7969	18.0257	18.0742	18.5526	17.8645	18.2755	18.0678	17.7667	17.8399	17.9257	NA	17.9634	17.9425	18.0083	17.9003	18.2222	18.0567	17.8817	18.2138	18.5597	17.9918	17.9921	18.0205	18.2054	17.5278	19.0132	18.3457	18.3724
p0288	LEGLA_MOUSE	Galectin-related protein A OS=Mus musculus GN=Lgalsla PE=1 SV=1	Lgalsla p-S25 (z= 3)	Lgalsla 14 - 35	LDDGHLNNSLGS^PVQADVYFPR	Phospho (ST)	18.4657	18.2696	18.4021	18.6008	18.3811	18.6807	18.7799	18.6007	18.5025	18.6368	18.5785	18.4734	18.4737	18.6814	18.3139	18.093	18.6571	18.4372	18.2501	18.6154	18.7052	18.5277	18.5237	18.5597	18.7494	18.2365	18.1267	17.7876	18.0556	18.3609	18.5663	17.896	18.2913	18.4237	18.5254	18.1447	17.8677	18.2173	19.0304	18.0704	18.138	18.6967	18.0242
p0289	TBA1B_MOUSE	Tubulin alpha-1B chain OS=Mus musculus GN=Tuba1b PE=1 SV=2	Tuba1b p-S340 (z= 2)	Tuba1b 340 - 352	S^IQFVDWCPTGFK	Phospho (ST)	16.8301	17.0185	17.2762	17.7535	17.1005	16.9712	16.7299	16.9738	16.2897	16.9762	17.0338	16.78	16.589	17.3275	16.6247	17.3058	16.9373	17.0111	16.7269	16.664	16.8815	16.8682	16.7537	17.2458	16.9939	17.4806	17.1596	17.6495	16.7901	16.9106	16.7093	16.8197	16.4565	16.7568	16.5507	16.6922	17.7117	17.2074	16.4729	17.2114	16.59	17.2736	16.7021
p0290	FMNL3_MOUSE	Formin-like protein 3 OS=Mus musculus GN=Fmnl3 PE=2 SV=2	Fmnl3 p-Y776 p-S780 (z= 3) + Oxi	Fmnl3 763 - 782	LKQMLEIILALGNY^MNSS^KR	Oxidation (M); Phospho (ST); Phospho (Y)	18.7349	18.8087	18.8373	NA	18.5664	18.8163	18.5078	18.2931	18.2469	18.4811	18.3205	18.3843	19.1408	19.1096	14.7444	18.7438	18.7531	18.5978	18.1918	18.5842	18.3035	18.8417	17.3232	18.535	18.2961	18.6513	18.6476	17.5195	17.733	18.2378	18.3346	17.4728	18.0408	17.9759	18.3256	17.6056	18.011	18.4628	NA	18.5887	18.033	18.3143	17.9321
p0291	FAM21_MOUSE	WASH complex subunit FAM21 OS=Mus musculus GN=Fam21 PE=1 SV=1	Fam21 p-S533 (z= 3)	Fam21 530 - 551	GLFS^DEEDSEDLFSSQSSSKPK	Phospho (ST)	16.7085	18.7921	18.4341	17.6593	18.8843	18.5367	18.4559	18.4079	18.6512	18.4767	18.7612	19.1678	13.9941	19.1695	13.1331	12.8289	17.926	17.882	17.8168	18.3756	18.1925	18.4937	18.9172	18.9952	18.937	18.8665	18.6712	18.5134	17.9305	18.0004	18.1063	17.8987	18.4885	18.2006	18.6168	18.7458	18.5342	18.9893	18.7043	18.8926	17.5518	18.2057	18.0289
p0292	TAU_MOUSE		TAU p-T665 (z= 2)	TAU 663 - 675	IET^HKLTFRENAK	Phospho (ST)	18.863	18.9866	19.3075	17.6812	18.6687	18.1798	17.6693	18.0558	17.9792	18.5701	18.1069	18.1512	19.4394	19.238	19.1004	19.4732	18.3639	18.6085	18.5049	18.5528	18.2663	18.455	18.3906	18.3626	16.9696	19.0761	19.1149	18.2309	17.7894	17.7994	17.209	17.1727	18.1666	18.0696	18.3776	17.5475	18.5636	18.8567	NA	18.6068	18.2331	17.3308	18.1241
p0293	MAP4_MOUSE	Microtubule-associated protein 4 OS=Mus musculus GN=Map4 PE=1 SV=3	Map4 p-S1046 (z= 2)	Map4 1044 - 1060	VGS^LDNVGHLPAGGAVK	Phospho (ST)	20.9338	20.8232	20.6391	20.968	20.8237	20.4726	20.4372	20.9843	20.7748	20.5494	20.3028	20.3033	20.8258	20.7753	20.4911	20.9559	20.5592	20.5831	21.0106	20.4246	20.9579	20.6134	20.3075	20.3851	21.5505	21.1254	20.8943	21.0804	21.3952	20.9887	20.7813	21.1998	21.05	20.8112	20.8184	20.8927	21.3643	21.8339	21.1277	20.7311	21.5915	20.9907	21.0538
p0294	MDM2_MOUSE	E3 ubiquitin-protein ligase Mdm2 OS=Mus musculus GN=Mdm2 PE=1 SV=3	Mdm2 p-S183 (z= 2)	Mdm2 183 - 196	S^LSFDPSLGLCELR	Phospho (ST)	18.8578	18.3765	18.7611	19.0734	18.964	18.8475	18.6477	19.1177	18.7344	18.7573	18.6311	18.4929	18.4354	18.7496	18.6072	17.8541	18.6684	18.7074	18.3613	18.3492	19.0037	19.4178	18.6114	18.6652	18.7129	19.3465	18.9807	18.884	18.2877	18.6879	18.4972	18.381	18.1743	18.7063	17.7393	17.9509	19.0511	19.2172	14.9915	18.6712	18.3614	19.1705	17.9502
p0295	APC1_MOUSE	Anaphase-promoting complex subunit 1 OS=Mus musculus GN=Anapc1 PE=1 SV=2	Anapc1 p-S688 (z= 2)	Anapc1 680 - 694	SFDFEGSLS^PVIAPK	Phospho (ST)	18.6677	18.9087	19.2361	18.7458	18.767	18.9832	18.7456	18.8119	18.8541	18.9547	19.0558	19.0746	18.6596	19.1806	18.8353	19.0503	18.7074	18.6493	18.1843	18.5442	18.6229	18.6563	18.6346	18.9494	18.8489	19.2813	NA	18.9017	18.5289	18.6381	18.4101	18.3177	18.5702	18.6325	18.434	18.4677	18.7711	18.6835	18.9337	19.2156	18.1277	18.7818	17.9636
p0296	BCLF1_MOUSE	Bcl-2-associated transcription factor 1 OS=Mus musculus GN=Bclaf1 PE=1 SV=2	Bclaf1 p-S383 (z= 3)	Bclaf1 369 - 389	ADGDWDDQEVLDYFS^DKESAK	Phospho (ST)	19.6544	19.7348	19.759	18.4522	19.7664	19.488	19.9689	19.3961	19.5411	19.6068	20.0097	19.8785	19.3463	14.0535	18.9084	19.8464	19.2583	19.5034	19.2232	19.3727	18.991	19.6967	20.087	20.0308	19.7502	20.3047	19.8336	19.388	18.8338	18.9995	19.0698	18.1697	19.1387	18.7413	19.7023	19.5566	19.5124	20.0157	20.0845	19.9981	18.5722	19.0943	19.1171
p0297	NOP56_MOUSE	Nucleolar protein 56 OS=Mus musculus GN=Nop56 PE=1 SV=2	Nop56 p-S554 (z= 2)	Nop56 552 - 565	KFS^EEPEVAANFTK	Phospho (ST)	17.998	18.5098	18.7115	17.9363	18.241	18.0402	17.8103	17.993	18.4289	18.4992	18.1208	17.9737	18.239	18.4953	18.7154	18.3431	17.9432	17.8838	18.4411	18.1042	18.0791	18.2352	17.8721	17.9944	18.1179	18.3061	18.534	18.3089	18.0643	17.4055	17.0178	17.8525	18.1988	17.5971	17.6368	17.8566	18.2578	18.3498	18.3267	18.5048	17.7388	17.1119	17.9166
p0298	HS90A_MOUSE	Heat shock protein HSP 90-alpha OS=Mus musculus GN=Hsp90aa1 PE=1 SV=4	Hsp90aa1 p-S263 (z= 3)	Hsp90aa1 251 - 271	ESDDKPEIEDVGS^DEEEEEKK	Phospho (ST)	18.356	NA	18.4733	17.0403	18.2821	17.9988	18.2649	16.9635	16.8223	16.8044	16.6952	15.291	18.0209	18.2385	18.4768	18.3646	17.6767	18.3525	18.5384	17.7402	15.9479	17.181	16.8377	16.5671	18.7459	18.5493	18.774	17.7306	18.1915	18.9852	19.0801	17.9938	16.5252	15.4481	16.4339	15.4818	16.6538	18.7865	NA	17.8044	17.4229	18.559	18.2
p0299	SEPT2_MOUSE	Septin-2 OS=Mus musculus GN=Sept2 PE=1 SV=2	Sept2 p-S218 (z= 3)	Sept2 210 - 229	IYHLPDAES^DEDEDFKEQTR	Phospho (ST)	24.0418	23.8631	24.0952	23.0011	24.0886	23.4681	23.7477	23.2647	24.2289	23.9091	24.2699	24.3681	24.5835	24.3596	23.7988	23.9578	23.6536	23.42	23.7216	23.5763	23.4255	23.6047	24.0447	24.3693	23.8719	19.2988	23.8919	23.1249	23.4944	23.6015	23.6806	22.6699	24.0271	23.0724	24.4878	23.7657	23.1846	24.0876	23.789	23.6193	23.6047	23.4263	23.4389
p0300	PRP4B_MOUSE	Serine/threonine-protein kinase PRP4 homolog OS=Mus musculus GN=Prpf4b PE=1 SV=3	Prpf4b p-Y849 (z= 3)	Prpf4b 832 - 853	LCDFGSASHVADNDITPY^LVSR	Phospho (Y)	20.9926	NA	20.6196	20.9255	21.0809	20.9379	20.5605	20.8243	20.703	20.929	20.7436	20.9752	20.8691	21.1939	21.0185	20.7972	20.9426	20.7363	20.5451	20.8022	21.2968	21.0454	20.9917	21.21	20.9981	20.5443	12.4211	20.2734	20.618	20.6181	20.9085	20.2493	20.692	20.8276	20.7207	20.2324	20.2251	20.5039	20.4088	20.4935	20.6195	20.9727	20.5665
p0301	MAP1B_MOUSE	Microtubule-associated protein 1B OS=Mus musculus GN=Map1b PE=1 SV=2	Map1b p-S1438 (z= 3)	Map1b 1431 - 1452	QGFPDRES^PVSDLTSTGLYQDK	Phospho (ST)	18.4617	16.4834	18.0662	17.2075	18.9188	19.1872	18.4854	17.863	19.7417	18.2862	17.7678	19.9762	19.9191	20.0626	18.1407	19.5837	18.0538	19.5933	18.2628	19.4645	20.0131	17.8945	17.723	17.7286	NA	19.537	18.5169	18.1779	18.9003	19.05	19.8351	17.8109	17.661	17.0458	19.6784	17.7122	18.4029	19.4459	14.2198	18.0059	19.602	19.5323	19.0397
p0302	CDK12_MOUSE	Cyclin-dependent kinase 12 OS=Mus musculus GN=Cdk12 PE=1 SV=2	Cdk12 p-T889 (z= 2)	Cdk12 879 - 891	LYNSEESRPYT^NK	Phospho (ST)	16.8194	17.1347	17.4726	17.4016	17.4053	17.265	17.0228	17.3435	16.5855	17.6469	16.9379	16.6431	16.9622	17.0476	17.0678	16.5225	17.0815	17.0928	16.7607	17.3888	16.9428	17.327	16.8591	16.5644	16.9726	16.7237	17.1514	16.8494	17.3212	17.3417	17.3574	17.4617	17.5275	17.2513	17.4155	17.2172	16.6226	16.3722	16.7924	16.7107	17.2067	16.7217	17.2849
p0303	MARK3_MOUSE	MAP/microtubule affinity-regulating kinase 3 OS=Mus musculus GN=Mark3 PE=1 SV=2	Mark3 p-S469 (z= 2)	Mark3 464 - 480	GIAPAS^PMLGNAGNPNK	Phospho (ST)	17.4701	17.6062	17.7917	17.7937	17.8668	17.8357	17.5744	17.7562	17.3172	17.3905	17.0034	16.7549	16.8537	13.8839	17.89	17.0786	17.4589	17.7653	17.8726	17.3598	17.4228	17.379	17.1798	16.7895	18.3305	NA	17.5861	18.2685	18.358	17.9911	17.4905	18.2094	17.4646	17.7704	17.3098	17.8114	17.942	17.2885	18.1506	17.5845	18.459	18.0297	18.4326
p0304	RRAGC_MOUSE	Ras-related GTP-binding protein C OS=Mus musculus GN=Rragc PE=2 SV=1	Rragc p-S94 (z= 2)	Rragc 84 - 97	MSPNETLFLES^TNK	Phospho (ST)	18.9195	19.7814	19.434	20.2977	19.4652	19.0493	19.2407	19.6452	18.4212	19.1319	18.9262	18.0299	19.0585	19.5602	19.2643	19.4119	18.4871	18.5773	19.0732	18.5551	19.1325	19.1055	18.9819	18.3277	15.1703	20.0678	19.8754	20.089	19.3039	19.4299	19.6203	19.7249	18.9014	19.0926	19.1672	18.8878	19.5197	19.9385	NA	19.6106	20.0457	19.3687	18.9579
p0305	ABLM1_MOUSE	Actin-binding LIM protein 1 OS=Mus musculus GN=Ablim1 PE=1 SV=1	Ablim1 p-S475 (z= 2)	Ablim1 473 - 487	TLS^PTPSAEGYQDVR	Phospho (ST)	17.9971	18.1033	NA	17.5545	17.9055	18.2265	18.6554	18.0784	18.1278	18.1791	18.605	17.8665	17.8197	13.0135	14.5326	17.5276	18.2663	18.1079	18.1433	17.9103	17.8166	18.0257	17.7371	17.7734	18.4799	18.427	18.6686	18.6096	18.5828	18.2552	18.425	19.2187	18.3156	18.3384	18.7215	18.6199	18.714	18.6782	18.8161	18.864	18.8095	18.3555	19.0319
p0306	MYO9B_MOUSE	Myosin-IXb OS=Mus musculus GN=Myo9b PE=1 SV=2	Myo9b p-S1175 (z= 2)	Myo9b 1173 - 1187	RAS^LEIGESFPEGTK	Phospho (ST)	18.7037	18.7948	18.6663	18.2968	18.4767	18.4966	18.2435	18.5969	18.5156	18.4579	18.2882	17.8365	18.4261	18.5528	18.7569	18.4293	18.2003	18.1923	18.5752	18.204	18.017	18.0558	17.7527	18.0659	18.911	18.7204	18.9861	18.6942	18.5384	18.2091	18.063	18.5805	18.4895	18.205	18.185	18.3636	18.9928	18.559	18.8349	18.6804	18.7247	18.2491	18.5622
p0307	VIME_MOUSE	Vimentin OS=Mus musculus GN=Vim PE=1 SV=3	Vim p-S412 (z= 3)	Vim 403 - 424	LLEGEESRIS^LPLPTFSSLNLR	Phospho (ST)	19.9962	19.3174	19.7728	NA	19.0095	18.9624	18.3537	19.5754	19.1118	18.9747	18.5101	19.7167	18.0897	20.4916	NA	20.6222	19.4037	18.875	18.9101	19.6675	20.3755	18.9721	19.28	19.5989	19.6524	19.7891	19.5951	18.2977	18.2242	19.4846	18.863	16.575	19.3237	19.2134	18.5704	17.8379	19.1918	17.1288	NA	19.3393	19.6278	20.1735	18.0597
p0308	SIK2_MOUSE	Serine/threonine-protein kinase SIK2 OS=Mus musculus GN=Sik2 PE=1 SV=1	Sik2 p-S587 (z= 2)	Sik2 585 - 599	RAS^DTSLTQGIVAFR	Phospho (ST)	16.9083	12.6806	NA	16.9345	17.1868	NA	15.3783	17.0478	14.3435	16.0963	16.5539	13.3568	16.5977	13.3317	13.1686	NA	13.7322	14.8134	13.353	NA	12.5587	NA	16.9032	15.41	13.3452	13.5392	NA	15.0225	16.0561	14.3951	16.2857	15.9865	12.8505	15.3096	14.3329	15.77	14.925	16.4696	NA	16.0555	14.1089	14.9304	15.246
p0309	PCM1_MOUSE	Pericentriolar material 1 protein OS=Mus musculus GN=Pcm1 PE=1 SV=2	Pcm1 p-T875 p-S879 (z= 4)	Pcm1 851 - 880	RQGLAETSSPVAISLRSDGSENLCT^PQQS^R	2 Phospho (ST)	20.5597	21.019	20.687	20.306	20.3801	19.8662	19.7185	20.2838	20.0814	19.8198	19.7578	19.6495	20.3184	20.4984	20.6899	17.1649	19.7823	20.2296	20.6263	20.0169	20.2029	19.9174	19.8037	20.4689	20.6284	20.2727	20.1527	20.6894	20.2993	20.0488	19.7526	19.8052	19.9642	19.7003	20.0111	19.8846	19.9223	19.7419	20.3881	20.2418	20.4502	20.0665	20.3621
p0310	SRC8_MOUSE	Src substrate cortactin OS=Mus musculus GN=Cttn PE=1 SV=2	Cttn p-T401 p-S407 (z= 4)	Cttn 399 - 428	KQT^PPASPS^PQPIEDRPPSSPIYEDAAPFK	2 Phospho (ST)	19.6824	19.518	19.1328	19.209	19.7841	19.588	20.0698	19.8163	19.7244	18.892	19.0699	19.5153	19.1778	19.5312	19.0457	19.1141	19.286	19.0876	19.6767	19.4266	19.2485	18.6332	19.7251	19.9262	19.1287	19.372	18.8318	19.3299	20.0674	19.8025	19.9182	19.208	19.4389	19.3207	19.4434	19.6966	19.3698	19.4229	NA	18.914	19.8942	19.8745	19.3481
p0311	CTNB1_MOUSE	Catenin beta-1 OS=Mus musculus GN=Ctnnb1 PE=1 SV=1	Ctnnb1 p-S552 (z= 2)	Ctnnb1 551 - 565	TS^MGGTQQQFVEGVR	Phospho (ST)	18.0731	18.4743	18.2969	18.3252	18.4369	17.9382	18.317	18.2059	17.9975	17.9433	17.462	17.0377	17.9092	18.1385	18.0403	18.1972	17.4195	18.051	18.5034	17.4175	18.0626	17.6243	17.5476	17.2402	18.6491	17.1684	18.4071	18.9459	18.4363	18.3068	17.8015	18.7388	18.0391	18.2978	17.6025	18.4587	18.9115	18.8991	18.72	18.3475	18.6064	18.2281	18.4135
p0312	STMN1_MOUSE	Stathmin OS=Mus musculus GN=Stmn1 PE=1 SV=2	Stmn1 p-S16 p-S25 (z= 2)	Stmn1 14 - 27	RAS^GQAFELILS^PR	2 Phospho (ST)	17.7806	17.7522	17.5349	18.2466	17.1738	17.0031	16.3804	17.5474	17.2846	17.4407	17.2156	17.3484	16.9586	16.3872	17.2736	17.2847	16.7395	16.5804	16.296	16.3648	17.2564	17.1978	17.0335	17.22	17.1139	17.206	17.1262	16.9418	16.6063	16.5641	17.4163	16.5468	16.6098	16.5183	15.7976	16.4174	16.7891	16.8681	17.0352	16.8935	16.5338	16.7241	16.1166
p0313	NEXN_MOUSE	Nexilin OS=Mus musculus GN=Nexn PE=1 SV=3	Nexn p-S296 p-S299 (z= 3)	Nexn 294 - 314	TVS^QES^LTPGKLEINFEQLLR	2 Phospho (ST)	18.6813	18.3383	NA	NA	17.9022	17.2403	17.5096	NA	17.4309	NA	NA	17.631	18.1106	17.9041	NA	18.1796	16.7526	16.543	16.2511	17.0163	17.3804	NA	NA	16.6806	18.857	19.2492	13.9441	18.9983	18.2259	18.7184	18.6494	17.5455	18.3325	18.1532	17.6825	18.3269	18.634	13.4568	13.9275	18.5671	18.1339	18.5678	16.4609
p0314	ERF_MOUSE	ETS domain-containing transcription factor ERF OS=Mus musculus GN=Erf PE=2 SV=1	Erf p-S21 (z= 3)	Erf 3 - 25	TPADTGFAFPDWAYKPESS^PGSR	Phospho (ST)	18.192	18.7771	19.0265	18.8086	19.1393	19.1437	18.854	19.0396	18.88	18.6158	18.957	18.861	18.7011	19.0121	18.1397	18.8574	18.7938	18.6136	18.5396	18.6958	18.6602	18.5148	18.6642	19.0581	16.9996	19.0617	15.3643	18.8068	18.3288	18.3728	18.8103	18.312	18.2289	18.1563	18.4089	18.4374	18.2294	18.5098	18.898	18.4361	18.4107	18.5972	18.4219
p0315	MAP4_MOUSE	Microtubule-associated protein 4 OS=Mus musculus GN=Map4 PE=1 SV=3	Map4 p-T847 (z= 2)	Map4 845 - 861	NTT^PTGAAPPAGMTSTR	Phospho (ST)	NA	19.9486	19.6446	20.0367	19.3509	18.852	19.5283	19.6015	19.0101	19.3451	19.194	NA	19.8837	19.787	19.962	19.9773	19.7146	19.7907	19.5445	19.9635	19.5195	19.124	19.1421	NA	19.8415	19.7202	19.8681	20.0057	19.5362	20.0772	19.8143	20.2261	19.3825	19.9489	19.4981	19.7271	20.1051	19.6784	19.9662	19.7919	NA	19.7107	20.1227
p0316	IF2P_MOUSE	Eukaryotic translation initiation factor 5B OS=Mus musculus GN=Eif5b PE=1 SV=2	Eif5b p-S137 (z= 3)	Eif5b 127 - 150	TARPNSEAPLS^GSEDADDSNKLSK	Phospho (ST)	18.0511	18.0736	16.5303	17.7198	18.4531	18.2856	18.751	18.1415	18.6369	18.7644	18.6791	18.6446	18.1228	18.2087	18.2856	17.6588	18.537	18.5751	18.451	18.6967	18.2078	18.5127	18.5139	18.5535	18.1676	17.873	17.802	17.6543	18.5218	18.5259	17.717	18.2826	18.4026	18.5983	18.7375	18.8809	17.6979	17.7332	18.1595	17.6372	18.0873	18.4401	18.4059
p0317	FAM21_MOUSE	WASH complex subunit FAM21 OS=Mus musculus GN=Fam21 PE=1 SV=1	Fam21 p-S614 (z= 3)	Fam21 607 - 628	TSALLFSS^DEEDQWNIADSHTK	Phospho (ST)	17.9306	18.4269	17.9717	18.4372	18.7277	18.4143	18.7209	18.7799	18.1767	17.8763	18.2057	18.9733	16.2583	18.1608	18.0261	18.532	18.3655	18.3175	18.0687	18.6357	18.1535	18.2698	18.4909	18.4986	18.6639	18.9062	16.475	18.5649	18.4473	18.7303	19.1266	18.6893	18.2315	18.1384	18.5096	18.4947	18.6573	18.4097	18.6731	18.3688	18.6162	18.6806	18.5313
p0318	CDK11_MOUSE	Cyclin-dependent kinase 11 OS=Mus musculus GN=Cdk11 PE=1 SV=2	Cdk11 p-T740 p-S741 (z= 3)	Cdk11 738 - 760	RGT^S^PRPPEGGLGYSQLGDDDLK	2 Phospho (ST)	17.8698	18.4175	17.9283	17.7726	17.873	17.1748	17.2349	17.585	17.6288	17.269	18.0604	17.0005	17.7458	17.9543	17.7945	15.0564	17.3544	17.051	17.4774	17.096	17.179	17.0703	17.3042	17.9833	17.8334	18.0986	18.0345	17.2723	17.2267	17.5632	17.6374	17.4015	16.7612	16.6525	17.83	17.555	17.3538	17.8836	17.9994	17.1685	17.2887	17.2417	17.5903
p0319	UBP14_MOUSE	Ubiquitin carboxyl-terminal hydrolase 14 OS=Mus musculus GN=Usp14 PE=1 SV=3	Usp14 p-S143 (z= 2)	Usp14 142 - 157	AS^GEMASAQYITAALR	Phospho (ST)	18.0712	18.8418	17.8935	19.4835	18.0527	18.2379	18.2756	18.8332	17.8906	18.1719	17.789	17.3082	15.5795	13.2493	17.7986	18.0532	18.0916	17.9482	18.2806	17.9146	18.4446	18.4321	17.9003	18.107	18.1459	17.8179	17.838	18.4402	18.0386	18.1017	18.4036	18.8378	18.2246	17.8799	16.9945	17.5654	18.461	17.3886	17.6995	17.8489	18.3785	18.4508	18.1176
p0320	DPYL3_MOUSE	Dihydropyrimidinase-related protein 3 OS=Mus musculus GN=Dpysl3 PE=1 SV=1	Dpysl3 p-T509 (z= 2)	Dpysl3 497 - 511	GMYDGPVFDLTTT^PK	Phospho (ST)	20.6765	20.5725	20.7357	20.3143	20.6334	20.5013	20.255	21.1278	20.5929	20.0181	20.4238	20.6572	20.6705	20.6369	20.5225	21.0612	20.2828	20.2199	19.6878	20.3458	20.143	20.3682	20.1625	20.0905	21.2402	21.1302	20.9801	20.8489	20.1531	19.9865	19.3675	20.4092	20.5728	20.4522	20.4714	20.3249	20.6346	17.646	20.7241	20.9001	19.5915	19.9182	20.0685
p0321	TCEA1_MOUSE	Transcription elongation factor A protein 1 OS=Mus musculus GN=Tcea1 PE=1 SV=2	Tcea1 p-S100 (z= 2)	Tcea1 90 - 104	KKEPAISSQNS^PEAR	Phospho (ST)	17.4543	16.8865	17.943	17.9685	17.0559	16.6704	16.2399	16.7116	16.7352	16.4949	17.7906	16.8386	17.5979	17.3758	17.6228	17.7856	17.0348	16.6216	16.4433	16.9972	16.9383	16.5939	17.1919	16.8894	15.927	16.5895	16.7373	16.9802	16.0118	16.4538	16.5846	16.4689	16.7479	16.6966	17.3628	17.3892	16.5821	16.1921	16.6466	15.7381	16.6865	16.4409	17.0528
p0322	SFR1_MOUSE	Swi5-dependent recombination DNA repair protein 1 homolog OS=Mus musculus GN=Sfr1 PE=1 SV=2	Sfr1 p-S67 (z= 2)	Sfr1 63 - 78	ENPPS^PPTSPAAPQPR	Phospho (ST)	15.8012	21.034	20.8795	20.9924	20.8156	20.8446	20.9201	20.8321	20.8047	21.0049	20.6498	20.5705	21.0753	20.9713	21.2434	20.9276	20.9704	21.1058	20.9487	21.0818	20.8418	21.0113	20.6203	20.6433	20.5503	19.7964	20.7871	20.8232	20.4479	20.5031	20.5177	20.9727	20.4114	20.8395	20.6892	20.7094	20.5737	20.2939	18.7811	20.185	20.0766	20.0068	20.6111
p0323	ATX2_MOUSE	Ataxin-2 OS=Mus musculus GN=Atxn2 PE=1 SV=1	Atxn2 p-S636 (z= 2)	Atxn2 635 - 651	TS^PAGGTWSSVVSGVPR	Phospho (ST)	17.0699	NA	16.8136	17.4455	17.1829	17.4375	16.9449	17.0237	16.6254	17.1063	16.0543	NA	NA	NA	17.29	NA	16.941	17.1418	16.9905	17.3057	NA	17.2964	16.6151	NA	17.271	NA	NA	NA	17.1158	16.6985	16.5512	16.9472	NA	NA	NA	NA	17.5436	16.9338	NA	NA	16.8982	16.9697	16.5957
p0324	ZYX_MOUSE	Zyxin OS=Mus musculus GN=Zyx PE=1 SV=2	Zyx p-S144 (z= 3)	Zyx 140 - 161	EKVCS^IDLEIDSLSSLLDDMTK	Phospho (ST)	21.2096	20.0003	13.1993	NA	19.9968	18.3584	NA	12.5108	19.22	NA	NA	19.3483	21.5414	21.2363	13.5717	21.3152	18.7972	NA	NA	19.1736	18.5795	NA	NA	18.6801	20.8915	18.0777	12.5262	19.6753	17.547	19.2549	18.8358	NA	19.1461	18.5555	19.3756	18.5614	20.5291	NA	NA	20.2314	18.5872	19.5992	16.8541
p0325	MAP4_MOUSE	Microtubule-associated protein 4 OS=Mus musculus GN=Map4 PE=1 SV=3	Map4 p-S760 (z= 2)	Map4 759 - 775	TS^PSKPSSAPALKPGPK	Phospho (ST)	17.7475	17.9952	17.9657	18.2245	18.3081	17.9243	17.3206	18.0592	17.3244	17.0067	16.5914	16.4155	18.2427	NA	18.1876	18.1727	18.1938	17.9442	17.7704	18.3941	17.9644	16.8954	17.4366	16.4848	16.6718	17.0787	17.29	17.9993	16.7053	17.3631	16.2542	17.7969	17.875	18.6024	18.1168	18.2252	17.7441	16.7442	17.4609	16.9323	17.8476	17.5502	18.3383
p0326	ATRX_MOUSE	Transcriptional regulator ATRX OS=Mus musculus GN=Atrx PE=1 SV=3	Atrx p-S590 (z= 3)	Atrx 582 - 604	LTPVSLSNS^PIKGVDCQEVSQEK	Phospho (ST)	18.0615	18.2341	17.9859	17.5525	17.9892	18.3404	17.8672	17.7094	18.1602	18.2432	17.5803	18.3617	18.4796	18.3807	18.256	17.7954	18.0708	18.273	18.7319	18.1824	18.9283	18.3894	18.6317	18.145	17.0593	17.2066	17.1525	16.7683	17.8048	17.0033	16.718	16.7765	17.7079	17.591	17.4472	17.2751	17.1997	17.196	NA	17.6839	17.3628	17.1693	17.219
p0327	UBP14_MOUSE	Ubiquitin carboxyl-terminal hydrolase 14 OS=Mus musculus GN=Usp14 PE=1 SV=3	Usp14 p-S143 (z= 2) + Oxi	Usp14 142 - 157	AS^GEMASAQYITAALR	Oxidation (M); Phospho (ST)	16.8594	13.5334	16.2773	16.9294	16.6483	17.6029	17.3111	16.6542	17.22	17.1217	16.9587	17.031	16.266	16.46	17.1532	16.859	17.2118	16.7359	17.2071	16.9873	17.5417	17.1102	16.9127	16.7928	16.3398	17.0327	17.1374	16.482	17.5	17.6484	17.9946	17.1431	17.0821	17.2106	16.8983	15.3611	17.1783	16.7944	NA	15.71	17.4268	17.8468	17.4287
p0328	EIF3C_MOUSE	Eukaryotic translation initiation factor 3 subunit C OS=Mus musculus GN=Eif3c PE=1 SV=1	Eif3c p-S39 (z= 2)	Eif3c 34 - 47	QPLLLS^EDEEDTKR	Gln->pyro-Glu (N-term Q); Phospho (ST)	19.0125	19.1736	20.2005	17.0133	20.3599	20.6654	20.3529	16.181	20.6468	19.9086	19.9174	20.2311	20.3272	20.1946	19.916	19.9276	20.3752	20.3523	20.5246	20.2446	20.6557	20.0108	19.8091	20.5649	20.6411	20.5057	20.5244	19.8628	20.3544	20.2047	19.8482	NA	20.2486	19.923	20.5667	20.1664	20.4282	20.4856	16.1297	20.5544	20.074	20.0694	20.1965
p0329	NED4L_MOUSE	E3 ubiquitin-protein ligase NEDD4-like OS=Mus musculus GN=Nedd4l PE=1 SV=2	Nedd4l p-S477 (z= 2)	Nedd4l 475 - 491	SLS^SPTVTLSAPLEGAK	Phospho (ST)	20.5018	14.4816	19.7846	20.5373	20.2479	20.379	19.8167	20.7222	20.4952	20.8577	20.2386	20.6766	20.1051	20.275	20.4266	20.5275	20.1838	19.8925	19.987	19.9854	20.7735	20.8491	20.4335	20.4906	20.2139	20.2159	NA	20.1579	19.796	20.158	19.8822	20.124	20.2626	20.6903	20.2701	20.0777	20.4709	20.3242	20.1836	19.9155	19.8126	20.3528	20.1252
p0330	SYNJ1_MOUSE	Synaptojanin-1 OS=Mus musculus GN=Synj1 PE=1 SV=3	Synj1 p-S1049 (z= 3)	Synj1 1048 - 1070	TS^PCQSPTVPEYSAPSLPIRPSR	Phospho (ST)	16.9536	NA	16.4593	17.0294	16.8841	16.9051	16.656	17.27	16.5481	16.2257	16.2796	15.855	16.8842	16.2975	16.9997	16.5196	16.5388	16.8432	17.106	16.8504	16.4829	16.8619	16.4822	16.6011	13.8255	16.6547	17.0426	17.6808	17.5281	17.0002	16.8807	17.5927	17.3983	16.7535	16.6958	16.8064	16.6702	17.0093	14.4437	16.5253	16.9975	17.4986	17.3518
p0331	T22D4_MOUSE	TSC22 domain family protein 4 OS=Mus musculus GN=Tsc22d4 PE=2 SV=2	Tsc22d4 p-S271 (z= 2)	Tsc22d4 271 - 287	S^PDPFGAAAAQSLSLAR	Phospho (ST)	16.7793	14.8122	16.8673	17.6785	17.0634	17.3033	16.9982	17.059	16.2978	NA	16.4026	15.5711	16.0433	16.3738	16.5824	16.9241	16.3581	16.4865	16.5571	16.211	16.7784	16.0817	16.2707	16.2599	17.5811	17.3122	14.6866	17.6718	17.3697	16.8955	17.1934	17.5239	16.558	16.8883	16.0177	16.3937	17.7192	14.0107	17.2184	16.8086	17.1991	17.1926	16.7359
p0332	KLHL2_MOUSE		KLHL2 p-Y350 p-S364 (z= 3) + Oxi	KLHL2 344 - 366	CRAGMVY^MAGLVFAVGGFNGS^LR	Oxidation (M); Phospho (ST); Phospho (Y)	20.1028	20.0209	20.0812	20.5776	20.1758	20.3278	20.1645	20.4498	20.107	20.1933	20.0424	20.1167	20.1259	20.2373	20.1495	19.8387	20.1999	20.0625	19.8404	20.0664	20.2393	20.5404	20.049	20.2178	20.1125	20.3917	20.2856	19.8693	19.8015	20.1858	20.3519	19.9516	19.9842	20.2148	20.091	19.7048	20.1678	20.289	18.1916	19.9903	20.0122	20.549	19.6994
p0333	FAM21_MOUSE	WASH complex subunit FAM21 OS=Mus musculus GN=Fam21 PE=1 SV=1	Fam21 p-S723 (z= 3)	Fam21 718 - 740	VPLLFS^DEEDSEVPSGVKPEDLK	Phospho (ST)	17.9814	17.7708	17.5729	16.7553	17.6422	17.7267	17.8984	17.7632	18.0072	17.9013	17.8163	18.1848	15.6183	13.1049	16.5348	17.7442	17.6956	16.9741	17.254	17.5056	17.2868	18.0188	18.1992	18.0842	17.6428	18.1377	17.3684	17.1255	17.6027	17.4251	17.4675	17.0565	17.8662	17.1825	17.5289	17.603	17.2482	17.8524	17.8004	17.8551	16.9986	17.552	17.331
p0334	ABI1_MOUSE	Abl interactor 1 OS=Mus musculus GN=Abi1 PE=1 SV=3	Abi1 p-S183 (z= 2)	Abi1 174 - 189	TNPPTQKPPS^PPVSGR	Phospho (ST)	19.7013	20.1972	19.3655	19.7887	20.0089	19.3148	19.89	20.1961	19.4659	19.8888	19.1547	19.0059	19.1251	19.7462	20.0707	19.8693	19.8135	20.1528	19.9801	20.2101	19.7827	19.689	19.5682	18.9622	19.8568	19.7984	20.0087	20.3004	19.6175	19.6591	19.4096	20.1476	19.9985	20.3212	19.8721	20.0081	20.1303	19.5621	19.961	19.6008	19.713	19.8058	20.071
p0335	CE170_MOUSE	Centrosomal protein of 170 kDa OS=Mus musculus GN=Cep170 PE=1 SV=2	Cep170 p-S829 (z= 3)	Cep170 827 - 849	QGS^FTIDKPSSNIPIELIPHINK	Gln->pyro-Glu (N-term Q); Phospho (ST)	20.9587	19.3202	21.0083	NA	20.9689	21.1784	20.5299	21.0473	21.0023	20.6779	20.7147	21.0255	21.1596	21.053	20.6542	21.0664	20.9194	20.9137	20.3909	20.6575	21.2515	20.7974	20.6946	21.1979	20.6049	21.1137	20.8993	21.0598	20.6007	20.9844	20.8169	20.3794	20.9244	21.0817	20.8147	20.6303	14.975	16.598	NA	20.6393	20.9522	21.3604	20.3274
p0336	JIP4_MOUSE	C-Jun-amino-terminal kinase-interacting protein 4 OS=Mus musculus GN=Spag9 PE=1 SV=2	Spag9 p-T217 (z= 3)	Spag9 199 - 222	ERPISLGIFPLPAGDGLLT^PDTQK	Phospho (ST)	17.9907	18.3261	15.8904	NA	18.4549	18.2128	18.0364	17.9966	17.9356	17.9551	17.579	18.3328	18.4484	18.3708	14.3782	18.6642	18.0117	18.1843	17.7709	18.2744	17.7839	17.9905	17.4954	18.4003	17.7674	19.2841	19.0525	18.2377	18.104	18.8772	18.1445	17.6165	18.5849	17.7652	18.3647	17.2154	18.6224	19.0945	NA	19.0116	18.0827	18.8765	18.0519
p0337	F122A_MOUSE	Protein FAM122A OS=Mus musculus GN=Fam122a PE=1 SV=1	Fam122a p-S34 (z= 3)	Fam122a 32 - 56	SNS^APLIHGLSDSSPVFQAEAPSAR	Phospho (ST)	14.943	19.8028	19.5926	19.9003	19.8041	19.7912	19.7973	20.3728	19.3872	19.5913	19.4749	19.397	13.2792	19.9784	12.6182	19.6217	19.3446	19.2595	19.1323	19.745	19.8569	19.5597	19.4599	19.612	19.6175	19.6682	19.4809	19.6541	19.5394	19.3672	19.5298	19.679	19.5174	19.7341	19.4731	19.6804	19.6757	19.7473	19.5992	19.6193	19.4324	19.8125	19.5842
p0338	PRC2A_MOUSE	Protein PRRC2A OS=Mus musculus GN=Prrc2a PE=1 SV=1	Prrc2a p-S808 (z= 3)	Prrc2a 789 - 811	LAWVGDVFTTTPTDPRPLTS^PLR	Phospho (ST)	19.3858	19.127	19.9945	NA	19.6096	19.6058	19.145	19.4281	19.5709	19.917	19.571	19.6768	14.3924	19.7528	19.1294	19.9515	19.8992	19.6133	19.2859	20.1093	19.6223	19.8285	19.7062	19.718	13.9422	20.0209	19.9501	19.3417	18.8063	19.5543	18.8348	18.2369	19.4508	19.5602	19.5031	18.8093	15.4816	15.8703	NA	19.7474	18.8274	19.4224	19.2302
p0339	RBP2_MOUSE	E3 SUMO-protein ligase RanBP2 OS=Mus musculus GN=Ranbp2 PE=1 SV=2	Ranbp2 p-S2088 (z= 3)	Ranbp2 2068 - 2092	EDALDDSVSSSSVHASPLASS^PVRK	Phospho (ST)	17.0286	17.9226	17.6705	16.458	17.4181	17.7131	17.7704	17.8082	17.5036	17.151	16.4724	16.1133	17.1316	NA	17.8853	17.5641	17.4826	17.8166	18.0983	17.4539	17.0992	17.1508	16.7319	16.6982	17.7448	17.6963	17.6512	17.8846	17.615	17.5689	16.7287	17.6253	16.793	17.2792	16.7907	16.993	17.7899	17.8162	18.0716	17.4607	17.7176	17.4127	18.0466
p0340	GA2L1_MOUSE	GAS2-like protein 1 OS=Mus musculus GN=Gas2l1 PE=2 SV=1	Gas2l1 p-S493 (z= 2)	Gas2l1 491 - 507	GPS^PGPELAATPASIFR	Phospho (ST)	16.9616	16.4685	16.8273	17.3228	17.1594	17.5207	17.0591	17.6925	16.9986	16.3066	16.876	16.2794	13.7067	16.9147	16.9419	17.093	17.0372	16.8171	17.1792	16.8177	17.0041	16.9203	16.032	16.8589	17.8019	17.3234	17.3805	17.9432	17.1894	17.3508	17.1079	17.7081	16.7342	16.9717	16.6133	17.4241	18.2417	16.9436	17.631	17.3326	17.4175	17.417	17.4469
p0341	GPN1_MOUSE	GPN-loop GTPase 1 OS=Mus musculus GN=Gpn1 PE=1 SV=1	Gpn1 p-S314 (z= 2)	Gpn1 311 - 326	GNAS^PVLDPSDLILTR	Phospho (ST)	18.7256	18.9184	18.8583	19.0429	18.9775	19.2632	18.8659	19.2183	18.8501	18.9018	18.7288	18.2503	18.6449	18.8459	18.6653	18.5433	18.7301	18.9692	18.574	18.5741	18.9218	18.8654	18.397	18.5065	19.0902	18.6087	18.4327	18.92	18.7427	18.9091	18.594	18.9047	18.5448	18.9765	18.4252	18.9916	NA	18.5453	15.3326	18.8845	18.6708	18.9251	18.9469
p0342	FLNA_MOUSE	Filamin-A OS=Mus musculus GN=Flna PE=1 SV=5	Flna p-S2152 (z= 2)	Flna 2150 - 2165	APS^VANIGSHCDLSLK	Phospho (ST)	19.3414	19.6946	19.6217	19.9672	19.2037	17.7613	18.9088	19.5608	18.9107	18.9686	18.2814	17.6514	16.9324	19.2065	19.1709	18.9949	18.4385	18.9333	19.2349	18.5303	18.5748	18.3635	17.7743	17.7782	19.9908	19.0473	19.5696	19.9878	19.5164	19.0517	18.2552	19.3783	18.9732	19.0582	18.134	19.1146	19.8244	18.9221	19.4823	19.0416	19.618	18.8458	19.1783
p0343	PHLB2_MOUSE	Pleckstrin homology-like domain family B member 2 OS=Mus musculus GN=Phldb2 PE=1 SV=2	Phldb2 p-S510 (z= 3)	Phldb2 508 - 532	KGS^LQDVDVAGFGNLGHSASFLAPR	Phospho (ST)	21.0742	20.7292	21.7306	21.3686	21.1614	20.4144	20.2965	21.5546	21.1156	21.0145	21.7464	22.0913	20.8826	21.174	20.5708	21.3911	20.7557	20.396	20.0911	20.7769	21.1264	20.8947	20.8901	21.6595	20.6217	21.3099	19.3445	21.4586	19.8742	19.8252	20.2081	20.2579	20.6827	20.2967	21.2615	20.9079	20.8477	21.0054	20.9763	20.8128	20.3559	20.4179	20.1709
p0344	MAP4_MOUSE	Microtubule-associated protein 4 OS=Mus musculus GN=Map4 PE=1 SV=3	Map4 p-S667 (z= 3)	Map4 647 - 671	AAVGVTGNDITTPPNKEPPPS^PEKK	Phospho (ST)	21.9451	21.9659	15.7447	21.6399	22.0531	22.0042	22.2308	21.9435	22.1398	22.2535	22.2131	21.9229	22.3369	22.3955	18.8581	22.1207	22.5308	22.5386	22.4317	22.7212	22.1353	22.4635	21.9216	21.9847	21.896	21.4241	21.5038	21.3943	21.711	21.7814	21.1467	22.0509	21.8748	22.0636	22.3304	21.7957	21.4024	21.2552	22.158	21.4476	21.8814	21.5346	22.4473
p0345	RADIL_MOUSE	Ras-associating and dilute domain-containing protein OS=Mus musculus GN=Radil PE=1 SV=2	Radil p-S235 (z= 2)	Radil 223 - 239	GTPALTSEAAQSS^PPTR	Phospho (ST)	16.4948	14.8586	16.8719	16.7132	15.9183	16.5932	17.0198	16.4477	16.1229	16.4523	16.8004	15.985	16.2013	16.1281	16.2185	16.0935	16.0825	16.1235	16.3952	15.9682	16.1803	16.146	15.9853	15.636	16.9063	16.7251	17.0006	16.7142	16.6592	17.0668	17.5091	17.3556	16.3572	17.0844	16.9927	17.0147	16.7999	16.3759	NA	16.2387	16.9883	16.4665	16.5296
p0346	3BP1_MOUSE	SH3 domain-binding protein 1 OS=Mus musculus GN=Sh3bp1 PE=1 SV=2	Sh3bp1 p-S553 (z= 3)	Sh3bp1 549 - 572	RLPAS^PVISNMPAQVDQGVATEDR	Phospho (ST)	17.3019	17.7347	17.619	17.0055	17.783	17.5979	17.5393	17.3227	17.4297	17.8249	17.3871	17.1974	17.6606	17.2069	18.1426	17.6607	17.543	17.4188	17.5795	17.5816	17.4341	18.0582	17.6984	17.8362	16.0335	17.6403	18.0121	17.0835	17.1973	17.1701	17.09	17.2182	17.9425	17.2898	17.1905	17.0511	17.5272	17.8315	13.7138	17.5358	17.2584	17.0815	17.2341
p0347	BIN1_MOUSE	Myc box-dependent-interacting protein 1 OS=Mus musculus GN=Bin1 PE=1 SV=1	Bin1 p-S298 (z= 2)	Bin1 296 - 312	SPS^PPPDGSPAATPEIR	Phospho (ST)	NA	17.3252	NA	17.3014	17.453	17.445	17.8811	17.3601	17.4655	17.5119	17.5107	17.3728	17.5584	17.483	15.0128	17.4912	17.8899	17.8894	17.8513	18.0746	17.5914	17.8659	17.6953	17.7584	17.6944	17.4939	17.6708	17.4682	17.7676	17.8417	17.8582	17.9074	17.6201	17.9053	17.963	17.9875	17.8528	19.7065	19.9872	17.6819	17.9313	17.6243	18.0864
p0348	PHLB2_MOUSE	Pleckstrin homology-like domain family B member 2 OS=Mus musculus GN=Phldb2 PE=1 SV=2	Phldb2 p-S905 (z= 2)	Phldb2 900 - 915	TTPSLS^PHFSSATMGR	Phospho (ST)	17.4955	17.6881	17.8444	17.5843	17.586	17.2488	16.938	17.8377	17.7569	17.8506	17.0096	17.1661	12.3804	17.6708	17.8277	17.7913	17.0511	17.6167	17.6321	17.5248	17.5993	17.4005	17.1869	17.0136	17.6876	17.7449	17.9796	17.9231	17.0638	16.5119	15.8115	17.2276	17.7052	17.295	17	17.4055	17.8098	17.7098	17.9758	17.9596	17.5102	16.7187	17.4637
p0349	YAP1_MOUSE	Yorkie homolog OS=Mus musculus GN=Yap1 PE=1 SV=2	Yap1 p-S112 (z= 4)	Yap1 110 - 146	AHS^SPASLQLGAVSPGTLTASGVVSGPAAAPAAQHLR	Phospho (ST)	20.211	19.9951	20.4661	18.9244	19.5682	19.8408	19.5544	19.8417	20.19	20.1782	20.3875	21.0431	20.2086	20.2289	20.333	20.6178	20.0909	19.7925	19.4498	20.3055	20.3833	19.9773	20.4102	20.8449	19.7395	20.1225	20.3889	20.1463	19.8154	19.88	19.5973	19.0679	20.7344	20.1965	20.2283	19.9019	19.97	19.8733	20.2959	19.6251	20.0194	20.0227	19.7719
p0350	HNRH1_MOUSE	Heterogeneous nuclear ribonucleoprotein H OS=Mus musculus GN=Hnrnph1 PE=1 SV=3	Hnrnph1 p-S104 (z= 2)	Hnrnph1 99 - 114	HTGPNS^PDTANDGFVR	Phospho (ST)	20.0338	19.6799	19.8419	19.4272	18.9874	19.4413	19.8266	18.9565	19.4071	19.6997	19.8175	19.2583	19.8766	20.0204	19.7884	19.3439	19.7027	19.5836	19.5593	19.5107	19.0708	19.7104	19.5785	19.4295	19.5117	18.8764	19.8181	19.2321	19.3687	19.6892	19.8374	19.3053	19.1931	19.6521	19.79	19.3289	19.479	19.4428	19.6227	19.3182	19.395	19.3827	19.7078
p0351	UBL7_MOUSE	Ubiquitin-like protein 7 OS=Mus musculus GN=Ubl7 PE=1 SV=2	Ubl7 p-S230 (z= 3)	Ubl7 219 - 241	DMPGGFLFDGLS^DDEDDFHPSTR	Phospho (ST)	21.1971	20.9896	21.3347	13.9554	21.1044	20.7947	20.9726	21.0947	20.9466	21.0198	20.8223	21.1837	21.3459	21.513	20.9092	21.3341	20.5884	20.61	20.3119	20.7252	19.953	20.8668	21.0836	21.2921	21.3175	21.6824	21.2804	21.0111	20.1787	20.8284	20.8515	20.2703	20.6759	20.5128	20.9259	20.8972	20.6511	21.3972	13.982	21.2829	20.3594	20.9353	20.4002
p0352	FAM21_MOUSE	WASH complex subunit FAM21 OS=Mus musculus GN=Fam21 PE=1 SV=1	Fam21 p-S613 p-S614 (z= 3)	Fam21 607 - 628	TSALLFS^S^DEEDQWNIADSHTK	2 Phospho (ST)	17.3059	17.6679	17.5216	NA	17.6321	17.4845	17.8595	17.7244	17.3501	17.2239	17.6784	17.7682	17.3746	17.2798	17.2304	17.4182	16.9516	16.7504	17.13	17.19	17.003	17.0789	17.8729	17.9612	NA	17.8651	17.2157	17.484	17.5572	17.7004	17.9508	17.3003	17.2304	17.3578	17.7501	18.0299	16.8908	17.6146	16.7507	17.3699	17.2604	17.7374	17.2959
p0353	SNP23_MOUSE	Synaptosomal-associated protein 23 OS=Mus musculus GN=Snap23 PE=1 SV=1	Snap23 p-S110 (z= 2)	Snap23 101 - 117	ATWGDGGDNS^PSNVVSK	Phospho (ST)	18.9128	18.9737	18.8062	19.5018	18.7368	19.0801	19.5251	18.8844	19.632	19.4153	19.0935	19.5075	18.3993	19.0661	12.3044	18.745	19.3586	18.8633	19.427	19.2878	19.2231	19.3051	19.4787	19.2374	19.2318	19.3673	19.355	19.3947	19.8484	20.0636	20.0059	20.347	19.8928	19.9964	19.7219	20.2048	19.1893	19.1211	19.6104	19.2181	19.9612	19.6048	19.9861
p0354	GTPB1_MOUSE	GTP-binding protein 1 OS=Mus musculus GN=Gtpbp1 PE=1 SV=2	Gtpbp1 p-S8 p-S25 (z= 3)	Gtpbp1 6 - 30	SRS^PVDSPVPASMFAPEPSS^PGAAR	2 Phospho (ST)	19.7393	19.5493	19.9662	20.1574	20.2455	20.0816	20.0635	20.4688	20.1867	20.1592	20.0659	20.0805	19.5279	19.5432	19.9887	19.5177	19.8153	19.6065	19.514	19.592	20.1534	20.5096	20.1742	20.2616	19.8436	19.9187	19.9142	19.7785	19.8836	20.1319	20.5912	19.9253	19.7881	20.0781	20.2845	19.8557	19.6031	19.9237	12.785	19.5086	20.3367	20.3346	19.9237
p0355	ZDHC5_MOUSE	Palmitoyltransferase ZDHHC5 OS=Mus musculus GN=Zdhhc5 PE=1 SV=1	Zdhhc5 p-T436 (z= 2)	Zdhhc5 432 - 447	SAQGT^GFELGQLQSIR	Phospho (ST)	15.3923	15.9539	16.1887	15.1777	15.0974	15.0923	15.0848	14.7996	14.3819	14.716	NA	13.6354	NA	16.211	NA	15.9676	15.1462	14.9838	NA	14.6814	14.6166	NA	12.956	13.5943	16.1092	15.8888	16.3885	16.9851	16.128	16.1903	15.8358	16.8463	15.3683	15.6532	15.7713	15.0683	16.1265	15.9298	15.7184	14.9855	15.8638	16.8504	15.6499
p0356	VINC_MOUSE	Vinculin OS=Mus musculus GN=Vcl PE=1 SV=4	Vcl p-T719 (z= 3)	Vcl 709 - 732	MTGLVDEAIDT^KSLLDASEEAIKK	Phospho (ST)	17.8993	17.8749	18.9529	16.6853	17.8567	16.7231	16.3541	17.96	17.7113	18.1776	18.0057	18.4986	18.4704	18.0003	18.5198	18.4243	17.4265	16.7601	16.137	17.2272	17.9043	17.7345	18.023	17.8324	12.6898	18.8423	14.9872	17.0501	15.5823	16.3216	15.4323	16.1882	17.94	17.0357	18.2504	17.9461	16.7625	17.148	17.8446	18.3555	16.8682	15.7746	16.1969
p0357	TARA_MOUSE	TRIO and F-actin-binding protein OS=Mus musculus GN=Triobp PE=1 SV=3	Triobp p-S1604 (z= 3)	Triobp 1584 - 1607	KADGPRPSLDYVELSPLAPSS^PQR	Phospho (ST)	18.8443	14.0419	18.509	18.0838	18.694	17.8713	17.5724	18.6881	17.9018	18.5532	18.4705	18.5371	18.82	18.5276	18.3573	18.5853	18.0774	18.1376	17.6996	18.4402	18.3728	18.1797	18.0698	18.5619	18.216	18.805	15.0897	18.5827	17.3664	17.9395	17.838	17.5216	18.2376	18.2423	18.1312	18.4839	18.5416	18.8642	18.5546	18.5707	18.0816	18.6837	18.5844
p0358	GOGA4_MOUSE	Golgin subfamily A member 4 OS=Mus musculus GN=Golga4 PE=1 SV=2	Golga4 p-S40 (z= 2)	Golga4 39 - 53	TS^SFTDQLDDVTPNR	Phospho (ST)	19.0733	17.1354	16.8395	18.4602	18.1251	16.8169	17.1787	16.9887	17.0706	16.8063	16.5481	17.33	16.8221	16.4492	16.7389	17.1159	16.4543	16.5549	17.096	16.734	16.5904	16.5297	16.2033	18.5151	17.718	17.6	17.2284	17.8732	17.8474	17.0407	17.3712	17.5316	18.7215	16.717	16.6878	17.9736	17.1985	17.2025	18.7004	18.5921	17.337	17.2117	17.2605
p0359	NEST_MOUSE	Nestin OS=Mus musculus GN=Nes PE=1 SV=1	Nes p-S1837 (z= 2)	Nes 1832 - 1848	APLVGS^PVHLGPSQPLK	Phospho (ST)	21.472	NA	21.0853	20.7572	21.6826	21.7402	20.2991	21.4538	21.3556	21.2204	20.5477	20.7648	21.505	21.2614	21.685	21.6194	21.3725	21.0619	21.5592	21.5572	21.4425	21.1705	21.5963	21.1624	21.2942	20.8199	21.0007	21.3285	20.8792	20.4675	19.2012	20.501	21.1129	20.7244	19.6233	20.1167	NA	21.2812	NA	21.3772	20.6385	20.4352	20.7202
p0360	UBL7_MOUSE	Ubiquitin-like protein 7 OS=Mus musculus GN=Ubl7 PE=1 SV=2	Ubl7 p-S230 (z= 3) + Oxi	Ubl7 219 - 241	DMPGGFLFDGLS^DDEDDFHPSTR	Oxidation (M); Phospho (ST)	18.3789	17.7878	17.7978	18.4303	18.4195	19.2953	19.1402	18.4638	19.1639	19.0226	19.5111	20.1067	17.8429	17.6294	17.8769	17.5439	19.2355	18.1888	18.606	18.7236	18.605	19.0875	19.3139	19.9672	18.2525	18.5308	17.9627	17.921	19.3879	19.4494	20.2453	18.549	19.3291	18.8165	19.5892	18.3868	14.4729	18.3172	17.4664	18.4494	19.0471	19.9792	19.2076
p0361	CTND1_MOUSE	Catenin delta-1 OS=Mus musculus GN=Ctnnd1 PE=1 SV=2	Ctnnd1 p-S252 (z= 2)	Ctnnd1 250 - 264	APS^RQDVYGPQPQVR	Phospho (ST)	17.4802	17.5793	17.7151	17.9896	16.9974	17.1057	16.6023	17.7216	17.8216	18.6044	18.1302	18.4524	17.6663	17.3698	17.6528	17.2974	17.7614	17.3255	17.2942	17.8091	18.1977	18.3661	17.8774	17.4585	17.3527	17.5094	17.9427	17.5896	17.2431	17.1078	17.2854	18.0054	18.7812	18.7402	18.6096	18.5026	17.4689	17.7276	17.5729	17.5216	17.4567	17.314	17.7092
p0362	COBL1_MOUSE	Cordon-bleu protein-like 1 OS=Mus musculus GN=Cobll1 PE=1 SV=2	Cobll1 p-S1215 (z= 2)	Cobll1 1213 - 1227	QSS^LTFQSSDPEHVR	Gln->pyro-Glu (N-term Q); Phospho (ST)	19.6577	19.4451	18.8418	19.4793	19.4477	19.4942	18.8848	19.3458	19.759	19.3243	18.7414	19.3564	19.2648	19.6399	19.0361	19.2093	19.057	19.4429	19.3217	19.0346	19.659	19.5272	19.25	19.3915	19.5332	19.2774	18.8923	19.2842	19.3945	19.2196	18.8859	19.2545	18.9842	19.2685	18.7627	19.3034	19.7009	20.103	19.7377	19.1589	19.6329	19.4107	19.2415
p0363	RRAS2_MOUSE	Ras-related protein R-Ras2 OS=Mus musculus GN=Rras2 PE=1 SV=1	Rras2 p-S186 (z= 2)	Rras2 178 - 191	FQEQECPPS^PEPTR	Phospho (ST)	NA	16.7164	16.2165	15.7083	16.2624	16.5638	17.2573	15.8839	16.6476	15.7386	16.0089	15.7446	15.1289	15.6406	NA	15.0878	14.926	15.492	15.8794	15.7137	15.2224	15.0555	15.4177	13.1122	16.0129	16.0523	NA	16.4213	16.7394	16.4692	16.3476	17.4366	16.3324	16.2493	15.6135	17.2415	16.3734	15.4844	NA	15.9682	15.6526	16.0114	16.3096
p0364	PKN1_MOUSE	Serine/threonine-protein kinase N1 OS=Mus musculus GN=Pkn1 PE=1 SV=3	Pkn1 p-T778 (z= 3)	Pkn1 776 - 798	TST^FCGTPEFLAPEVLTDTSYTR	Phospho (ST)	16.7505	16.8895	17.3295	NA	17.5774	17.2892	17.3045	17.3977	17.2272	17.2884	16.6605	16.6358	16.3515	16.7562	16.2178	16.1083	16.607	16.3858	16.1584	17.4554	15.245	16.5876	16.2311	16.3343	16.1687	17.045	17.6872	17.3273	17.5233	17.5882	17.3099	17.2958	18.0977	17.1451	17.3534	17.0349	NA	17.3578	12.8232	17.2038	16.9582	16.6822	17.1641
p0365	NOP58_MOUSE	Nucleolar protein 58 OS=Mus musculus GN=Nop58 PE=1 SV=1	Nop58 p-S509 (z= 3)	Nop58 502 - 524	HIKEEPLS^EEEPCTSTAVPSPEK	Phospho (ST)	18.2198	18.055	16.2589	NA	17.696	NA	17.8761	17.0539	18.1199	17.565	18.7227	NA	18.2514	16.9906	17.9044	18.1937	NA	17.2231	17.5025	18.038	16.717	17.2014	17.7247	NA	NA	18.4477	18.1277	17.9975	17.9496	18.1335	17.2397	16.5274	NA	17.3164	18.8613	18.1396	17.7384	18.4267	18.3029	NA	18.1732	17.7466	18.5985
p0366	EDC3_MOUSE	Enhancer of mRNA-decapping protein 3 OS=Mus musculus GN=Edc3 PE=2 SV=1	Edc3 p-S131 (z= 2)	Edc3 125 - 139	SQDVAIS^PQQQQCSK	Phospho (ST)	NA	17.6292	17.4891	17.7964	17.6689	17.7917	17.9249	17.5065	17.4898	17.4577	17.5858	17.1804	17.5638	17.4931	17.6424	17.3256	17.4531	17.7122	17.4846	17.597	17.8564	17.6799	17.5833	17.3375	17.1169	17.2517	17.2247	17.1955	17.3414	17.7361	17.5805	17.3655	17.4626	17.8298	17.4748	18.0102	17.5135	17.2104	17.3646	17.1746	17.6862	18.0507	17.5711
p0367	G3P_MOUSE	Glyceraldehyde-3-phosphate dehydrogenase OS=Mus musculus GN=Gapdh PE=1 SV=2	Gapdh p-T180 (z= 3)	Gapdh 161 - 184	VIHDNFGIVEGLMTTVHAIT^ATQK	Phospho (ST)	18.6632	17.4763	18.6395	NA	17.3932	16.8571	16.3592	18.437	17.4831	18.2957	18.0916	18.9038	18.1934	17.8623	17.0145	18.0869	16.8205	16.4815	15.9404	17.7058	18.1623	17.6255	17.1095	18.2021	17.8352	17.9337	15.8166	17.5145	17.0753	18.1118	17.7623	15.8832	18.4346	18.2224	17.9913	16.8789	18.0248	16.8012	NA	17.6768	18.5099	18.2804	17.107
p0368	RUBIC_MOUSE	Run domain Beclin-1 interacting and cystein-rich containing protein OS=Mus musculus GN=Kiaa0226 PE=1 SV=2	Kiaa0226 p-S389 (z= 2)	Kiaa0226 388 - 404	RS^SFSEGQTAPVASGTK	Phospho (ST)	14.9666	15.3605	14.9575	14.6993	14.6937	14.0152	14.8016	14.7814	14.7828	14.146	14.0236	14.2652	15.4292	15.047	15.4061	15.1538	14.5271	15.0864	14.7415	14.7092	14.9542	14.0501	14.5875	14.6771	15.086	15.4404	15.447	15.1517	14.6708	14.7464	13.3966	15.2511	14.7564	15.4812	14.8225	15.323	15.4676	15.2853	15.7443	15.3062	14.8047	14.6158	15.1284
p0369	NOP56_MOUSE	Nucleolar protein 56 OS=Mus musculus GN=Nop56 PE=1 SV=2	Nop56 p-S513 (z= 2)	Nop56 509 - 524	EELAS^DLEEMATSSAK	Phospho (ST)	21.0693	20.9298	20.7893	20.2415	20.6098	20.9889	21.0741	20.5367	20.797	20.4558	20.6375	19.8442	20.5671	21.0325	19.923	20.5771	20.3082	20.2377	20.0433	20.0208	20.1926	20.4576	20.1822	20.3185	16.6751	21.0633	15.9681	20.8764	20.7223	20.8319	20.6363	20.6156	20.2912	20.2485	20.4225	20.9471	20.6979	20.1635	21.0288	20.6969	20.3626	20.8811	20.559
p0370	CCNL1_MOUSE	Cyclin-L1 OS=Mus musculus GN=Ccnl1 PE=1 SV=1	Ccnl1 p-S341 p-S344 (z= 3)	Ccnl1 325 - 350	GLNLDGTPALSTLGGFS^PAS^KPSSPR	2 Phospho (ST)	18.6789	18.7522	18.7717	19.495	18.8908	19.2041	19.023	19.2813	19.2953	19.0819	19.3768	19.2485	18.6264	19.1216	18.5852	18.9463	19.0028	18.9312	18.7097	18.5832	19.484	19.4696	19.3315	19.4471	15.3984	19.1062	NA	18.955	18.9288	18.8517	19.6778	18.5875	18.3614	18.8783	18.6359	18.6557	18.808	18.5729	18.7429	18.8957	18.9796	19.4371	18.5698
p0371	PLEC_MOUSE	Plectin OS=Mus musculus GN=Plec PE=1 SV=2	Plec p-S4391 (z= 2)	Plec 4391 - 4408	S^SSVGSSSSYPISSAGPR	Phospho (ST)	16.6498	17.3703	NA	15.4591	14.1529	14.6762	22.9889	22.745	14.9054	22.7677	14.5034	15.1289	16.9234	15.0542	22.7393	17.2291	15.5225	15.3449	23.1126	15.1265	15.1351	22.9668	22.9236	14.8694	15.1885	17.9559	22.5411	22.551	15.447	15.4224	15.8504	15.5492	14.8963	15.0312	14.8276	14.051	18.7509	22.9235	22.8828	17.978	15.3055	15.2492	15.7361
p0372	KIF1A_MOUSE	Kinesin-like protein KIF1A OS=Mus musculus GN=Kif1a PE=1 SV=2	Kif1a p-S1375 (z= 2)	Kif1a 1373 - 1386	SDS^LILDHQWELEK	Phospho (ST)	14.9376	18.1002	18.3427	17.2426	18.7088	18.2656	18.2245	18.3196	17.8637	18.2583	18.1886	18.1488	18.1651	17.9181	18.4248	17.9011	17.886	18.2775	17.5551	18.0316	17.9401	18.1761	18.086	17.9448	18.1495	18.5261	18.3457	17.8625	17.0105	17.4675	17.2397	17.5794	17.5175	17.6949	17.6618	18.0315	18.3037	18.1601	18.472	17.8952	17.2333	17.4999	17.906
p0373	EIF3B_MOUSE	Eukaryotic translation initiation factor 3 subunit B OS=Mus musculus GN=Eif3b PE=1 SV=1	Eif3b p-S75 (z= 3)	Eif3b 62 - 87	AKPAAQSEEETATS^PAASPTPQSAER	Phospho (ST)	NA	18.0077	18.0729	17.7526	18.4494	18.2845	18.7764	18.4791	18.4636	18.2395	18.353	18.1222	17.9612	17.8973	17.9249	17.5761	18.2889	18.3346	18.3237	18.3035	18.0903	18.3191	18.2769	NA	18.0835	17.8441	17.9557	17.926	18.6615	18.2083	18.1345	18.627	18.1021	18.22	18.4971	18.814	18.2819	17.8845	18.0987	18.0879	NA	18.4644	18.3615
p0374	MYH9_MOUSE	Myosin-9 OS=Mus musculus GN=Myh9 PE=1 SV=4	Myh9 p-S1057 (z= 3)	Myh9 1052 - 1075	KLEGDS^TDLSDQIAELQAQIAELK	Phospho (ST)	15.9837	16.8014	17.0492	17.4512	15.4908	14.6273	17.0308	17.0209	14.5058	16.7931	16.3769	15.2888	15.6972	15.4344	16.793	16.9606	14.3447	16.665	16.3005	14.1087	14.1769	15.8153	16.5012	14.7736	17.6984	17.6889	13.8124	15.4946	15.5651	16.2076	16.1809	17.309	14.8471	15.1937	15.0725	16.9881	17.4964	17.1941	16.8391	16.86	15.6262	17.9645	16.6647
p0375	BAG6_MOUSE	Large proline-rich protein BAG6 OS=Mus musculus GN=Bag6 PE=1 SV=1	Bag6 p-S995 (z= 2)	Bag6 992 - 1008	ENAS^PAPGTTAEEAMSR	Phospho (ST)	NA	17.4791	17.4972	17.3331	17.3317	17.8378	18.089	17.3328	17.295	17.377	17.3552	NA	17.6564	17.412	17.6636	17.1459	17.4176	17.7284	17.4261	17.3509	16.767	17.099	17.2645	16.2837	17.9088	17.0468	17.1493	17.6298	17.6191	17.5802	17.3985	17.8869	16.6132	16.9095	NA	17.6023	17.7993	17.08	17.8761	17.0626	17.1179	16.8492	17.7004
p0376	AKA12_MOUSE	A-kinase anchor protein 12 OS=Mus musculus GN=Akap12 PE=1 SV=1	Akap12 p-S270 (z= 3)	Akap12 261 - 284	EKEPTKPLES^PTSPVSNETTSSFK	Phospho (ST)	17.5947	17.9869	17.7902	16.4131	18.0295	17.6954	17.6985	17.2512	16.9378	16.8908	16.9056	15.4447	17.2013	17.4036	17.3247	17.1548	16.5088	17.7546	17.4712	17.1457	15.4855	15.8659	16.0972	15.9773	17.6128	17.3449	17.5953	17.2744	17.3256	17.2662	16.0119	17.1922	16.5069	16.4697	16.1612	16.293	16.511	16.5141	17.569	17.0238	16.4289	16.1883	17.1954
p0377	NDRG3_MOUSE	Protein NDRG3 OS=Mus musculus GN=Ndrg3 PE=1 SV=1	Ndrg3 p-T332 (z= 2)	Ndrg3 329 - 345	THST^SSSIGSGESPFSR	Phospho (ST)	17.5668	17.9386	17.9684	18.0599	17.5453	17.5116	17.5948	17.7955	17.332	17.7636	17.5195	17.0096	17.9053	17.7137	15.6545	18.0556	18.0674	18.2976	17.9926	18.0912	17.7474	17.7308	17.1063	17.1871	17.7174	17.9541	18.1571	18.0925	17.516	17.6645	16.7058	18.1824	17.4898	18.1487	17.72	17.8522	18.2972	17.6692	18.4329	17.8083	17.857	17.2192	18.4279
p0378	G3BP1_MOUSE	Ras GTPase-activating protein-binding protein 1 OS=Mus musculus GN=G3bp1 PE=1 SV=1	G3bp1 p-S231 (z= 2)	G3bp1 229 - 245	STS^PAPADVAPAQEDLR	Phospho (ST)	23.311	23.0125	13.9769	22.8093	22.8123	23.3357	23.6243	22.6966	23.3567	23.1355	23.2007	23.1489	23.1729	15.306	18.7624	22.9032	23.2818	22.9625	23.2066	23.0185	22.9392	23.0445	23.316	23.1907	22.889	22.8688	23.0546	22.718	23.4104	23.1019	22.6982	23.2777	23.0005	23.0028	23.4793	23.0327	22.8378	23.1522	23.0626	23.0292	23.0445	22.738	23.2672
p0379	AAK1_MOUSE	AP2-associated protein kinase 1 OS=Mus musculus GN=Aak1 PE=1 SV=2	Aak1 p-S635 (z= 2)	Aak1 633 - 649	ILS^DVTHSAVFGVPASK	Phospho (ST)	19.4912	NA	19.7764	19.4813	19.6222	19.7123	19.4509	20.187	19.6227	NA	19.9153	19.6253	20.0886	19.472	19.5688	20.0708	19.956	19.44	19.3809	19.544	19.6948	19.8996	19.2679	19.5583	19.9873	20.3639	NA	20.5981	19.5617	19.7039	19.5549	19.8389	19.8489	19.6941	20.394	19.839	20.275	14.8411	20.3209	20.0726	20.0085	19.589	19.7428
p0380	MYO9B_MOUSE	Myosin-IXb OS=Mus musculus GN=Myo9b PE=1 SV=2	Myo9b p-S1264 (z= 2)	Myo9b 1258 - 1273	AQDKPES^PSGSTQIQR	Phospho (ST)	17.7379	17.8326	17.6567	17.6276	17.6338	17.8264	17.6285	17.8451	17.6713	17.6277	17.4296	17.0035	17.6729	17.4922	17.4767	17.5591	17.1132	17.4607	17.3998	17.4944	17.4156	17.7443	17.3133	16.9384	17.5512	17.5508	17.7632	17.9527	17.4048	17.4445	16.9394	18.0168	17.7003	17.9116	17.7485	18.2278	17.9579	17.1167	17.5375	17.3289	16.9394	17.3869	17.7436
p0381	SMCA5_MOUSE	SWI/SNF-related matrix-associated actin-dependent regulator of chromatin subfamily A member 5 OS=Mus musculus GN=Smarca5 PE=1 SV=1	Smarca5 p-S65 (z= 4)	Smarca5 34 - 70	GGPEGGAAPAAPCAAGSGPADTEMEEVFDHGS^PGKQK	Phospho (ST)	18.0445	NA	18.4901	16.9753	18.401	17.7563	17.8883	17.9111	18.4026	18.2233	18.2173	18.388	18.1631	18.8247	18.5067	18.4776	17.9767	17.9623	17.9176	18.1323	18.0978	18.027	18.7445	18.3924	16.5429	18.4783	17.8497	17.5759	17.1111	17.0829	16.8407	16.8043	17.7922	17.6142	18.2405	18.0573	NA	18.1624	NA	17.7095	17.1583	17.3404	17.7593
p0382	E41L3_MOUSE	Band 4.1-like protein 3 OS=Mus musculus GN=Epb41l3 PE=1 SV=1	Epb41l3 p-S486 (z= 2)	Epb41l3 484 - 499	GIS^QTNLITTVTPEKK	Phospho (ST)	19.1226	NA	19.3429	19.6181	19.1141	18.9174	18.8372	19.2974	19.3749	19.3977	19.2129	19.2067	18.4903	18.7932	18.9903	19.0132	18.5271	18.6864	18.9585	18.4856	19.3724	18.9963	18.8227	19.0568	19.6352	19.5441	19.4918	19.8184	19.6215	19.2494	19.4752	19.4589	19.6248	20.0165	19.4584	19.6544	19.4139	19.4552	19.3252	19.2017	19.5662	18.9374	18.9707
p0383	EPHB2_MOUSE	Ephrin type-B receptor 2 OS=Mus musculus GN=Ephb2 PE=1 SV=2	Ephb2 p-S106 (z= 3) + Oxi	Ephb2 94 - 116	IHVEMKFSVRDCS^SIPSVPGSCK	Oxidation (M); Phospho (ST)	20.1158	17.0774	16.3595	20.388	20.2754	18.7425	17.6764	20.4804	17.4691	17.4725	17.1997	19.5742	20.268	16.6316	16.9601	16.3844	18.1836	17.6458	17.8543	16.7632	17.4487	17.7338	17.0875	20.6512	17.011	20.3216	17.8246	20.0646	18.1319	17.2351	19.8203	17.8323	19.9675	16.9318	16.6926	20.0321	19.763	17.1413	17.369	19.9386	17.8562	20.5068	18.5958
p0384	SRRM2_MOUSE	Serine/arginine repetitive matrix protein 2 OS=Mus musculus GN=Srrm2 PE=1 SV=3	Srrm2 p-T823 p-T841 (z= 3)	Srrm2 821 - 844	SGT^PPRPGSVTNMQADECTAT^PQR	2 Phospho (ST)	19.3237	18.0964	NA	18.1853	18.0282	18.423	18.4223	18.2703	19.574	18.0458	17.6462	19.0399	19.3302	NA	13.7994	17.8388	18.615	18.4649	18.6585	18.0932	19.5151	18.3427	18.0892	19.3243	18.1785	17.8512	17.9079	17.6316	18.59	18.3969	18.5327	18.568	17.8199	18.2692	19.2682	18.2192	17.7054	17.785	18.2343	17.7031	19.9387	18.3417	18.3814
p0385	BICD2_MOUSE	Protein bicaudal D homolog 2 OS=Mus musculus GN=Bicd2 PE=1 SV=1	Bicd2 p-S331 (z= 3)	Bicd2 325 - 349	DGLAPPS^PSLVSDLLSELHISEIQK	Phospho (ST)	14.8564	14.318	NA	NA	13.8103	13.9553	14.1056	NA	13.0054	NA	NA	13.8809	14.8843	15.0309	NA	14.8793	12.9244	13.5175	NA	13.5874	13.8723	NA	NA	13.418	15.292	15.8168	NA	14.5288	13.2681	14.1871	13.669	NA	13.7412	13.7555	13.783	12.9727	14.9382	NA	NA	15.0468	13.5519	14.3472	NA
p0386	HS90B_MOUSE	Heat shock protein HSP 90-beta OS=Mus musculus GN=Hsp90ab1 PE=1 SV=3	Hsp90ab1 p-S255 (z= 2)	Hsp90ab1 250 - 265	IEDVGS^DEEDDSGKDK	Phospho (ST)	20.082	20.3192	19.5537	18.9002	19.8278	20.0495	19.8496	18.9444	18.2965	18.4187	18.125	17.0774	19.6521	NA	19.6996	19.5934	19.252	19.478	19.7561	18.9628	18.2054	18.8974	18.526	17.9647	19.9451	19.3834	19.8268	18.4199	19.7902	19.8751	20.6149	19.6181	18.6645	17.9287	18.3884	17.7206	18.0092	19.7903	20.0594	18.8334	18.8384	20.6162	19.5073
p0387	BCLF1_MOUSE	Bcl-2-associated transcription factor 1 OS=Mus musculus GN=Bclaf1 PE=1 SV=2	Bclaf1 p-S383 (z= 3)	Bclaf1 367 - 389	GRADGDWDDQEVLDYFS^DKESAK	Phospho (ST)	18.0985	19.2429	19.6117	17.2162	19.2357	17.765	17.3538	17.8348	18.1868	18.7655	18.3176	18.6037	19.8373	19.5263	19.3921	19.7898	17.6689	18.4243	17.3905	18.2659	17.6941	17.9632	18.4448	18.3857	18.6226	19.6531	19.1078	18.5371	15.6585	16.9644	16.5603	15.6044	17.6469	16.1483	18.3687	18.5479	18.4851	19.3796	18.8422	18.2615	16.4684	16.9036	16.8763
p0389	K0284_MOUSE	Protein KIAA0284 OS=Mus musculus GN=Kiaa0284 PE=1 SV=2	Kiaa0284 p-S862 (z= 2)	Kiaa0284 860 - 876	QES^FTKEPTSGPPAPGK	Gln->pyro-Glu (N-term Q); Phospho (ST)	18.1086	17.7753	15.3347	17.9701	17.6851	17.6645	17.9102	18.3216	17.8894	17.9076	17.9618	18.1048	18.354	17.9879	18.1949	18.3148	18.3892	17.3516	18.1064	18.0562	17.9541	18.1248	17.782	17.9337	18.1642	18.1772	18.42	18.174	18.0015	17.5382	17.1824	18.7226	18.3973	17.7515	18.6003	18.603	18.7355	18.3662	18.5556	18.3653	NA	17.6125	18.8805
p0390	FA40A_MOUSE	Protein FAM40A OS=Mus musculus GN=Fam40a PE=1 SV=2	Fam40a p-S335 (z= 2)	Fam40a 333 - 349	AAS^PPASASDLIEQQQK	Phospho (ST)	19.946	20.0946	19.873	20.1536	19.7517	19.8361	19.8716	20.051	20.0681	19.9009	19.9368	19.7629	20.0947	17.0393	20.287	19.9017	19.7912	19.7571	20.1097	19.6543	20.121	20.0422	19.8526	19.8212	20.0607	19.8945	20.0593	20.0419	20.1812	19.6427	19.6904	20.1417	19.9224	20.019	20.0077	20.0507	20.2995	20.0216	20.1867	20.1727	20.3437	19.7172	20.0624
p0391	RTKN_MOUSE	Rhotekin OS=Mus musculus GN=Rtkn PE=1 SV=3	Rtkn p-S520 (z= 2)	Rtkn 518 - 534	TFS^LDAAPADHSLGPSR	Phospho (ST)	17.9025	18.411	17.9265	17.837	18.0696	18.1946	17.2422	18.1299	18.2007	18.4568	17.84	17.6544	18.6402	18.5222	18.6845	12.9225	18.0757	18.3559	18.5004	18.1733	18.8465	19.2964	18.1301	18.2217	18.3623	18.1129	18.1235	18.1306	18.1434	17.567	17.0705	18.1924	18.578	18.105	17.8432	17.5908	17.429	18.4349	18.4918	18.2945	18.6246	17.8363	18.5102
p0392	RHG07_MOUSE	Rho GTPase-activating protein 7 OS=Mus musculus GN=Dlc1 PE=1 SV=2	Dlc1 p-S140 (z= 3)	Dlc1 135 - 158	LQSATS^HESMLTDLSEHQEVASVR	Phospho (ST)	14.1276	14.5159	16.3035	16.0755	16.9868	16.2927	15.0346	17.2885	16.1283	16.1849	16.3028	16.2598	15.6462	16.4853	16.0334	16.7377	16.0638	16.1276	16.4032	16.3964	16.8535	15.4229	16.0999	16.1558	15.8123	16.557	16.2816	17.4724	15.0682	15.9193	12.6343	16.3733	15.0751	16.8486	15.4964	17.0773	17.556	16.1453	14.6798	16.4848	16.5244	15.2849	16.0941
p0393	GPSM1_MOUSE	G-protein-signaling modulator 1 OS=Mus musculus GN=Gpsm1 PE=1 SV=3	Gpsm1 p-S490 (z= 2)	Gpsm1 488 - 502	APS^SDEECFFDLLSK	Phospho (ST)	18.4753	18.0471	18.7263	NA	18.4885	18.3626	18.5001	18.5091	18.5165	18.2925	18.5005	18.488	18.5504	18.3546	18.2121	18.6126	18.3262	17.9073	18.0011	18.1779	18.3263	18.4568	18.2213	18.5301	NA	18.6324	14.3232	18.6172	18.0579	18.2352	18.1618	18.4792	18.3996	18.4661	18.4677	18.3528	15.7157	13.3889	18.2895	18.4955	18.1488	18.5765	18.102
p0394	TSC2_MOUSE	Tuberin OS=Mus musculus GN=Tsc2 PE=1 SV=1	Tsc2 p-S1388 (z= 3)	Tsc2 1386 - 1410	SSS^SPELQTLQDILGDLGDKIDIGR	Phospho (ST)	16.3285	15.3067	15.9016	13.9768	15.6305	14.3417	15.3758	15.3531	14.7322	14.3882	13.9784	16.3058	16.8733	16.5512	15.0536	NA	14.4722	13.8031	14.0506	15.2648	15.111	12.9281	14.1353	15.0942	16.787	17.1279	12.8087	15.9315	14.6061	15.8179	15.8772	NA	15.6022	15.6423	16.0029	15.4427	16.6233	15.6148	15.53	16.5077	15.5546	16.2709	13.6963
p0395	PML_MOUSE	Protein PML OS=Mus musculus GN=Pml PE=1 SV=3	Pml p-S514 p-S519 (z= 2)	Pml 511 - 525	LATS^SPEQS^WPSTFK	2 Phospho (ST)	18.1637	NA	17.8559	18.3261	18.0453	18.5681	18.2631	18.5212	17.6963	17.8861	17.6233	16.8457	17.2918	17.5895	17.7323	17.8357	17.2272	18.087	17.8522	17.5606	17.4897	17.7663	17.3768	17.4828	18.6717	18.4689	14.2694	18.4676	18.2407	18.3209	18.7793	18.4427	17.727	17.8616	17.6192	18.0449	18.4011	18.0595	NA	17.905	17.8258	18.4654	18.1539
p0396	SFR19_MOUSE	Splicing factor, arginine/serine-rich 19 OS=Mus musculus GN=Scaf1 PE=1 SV=1	Scaf1 p-S240 (z= 3)	Scaf1 226 - 248	FDIYDPFHPTDEAYS^PPPAPEQK	Phospho (ST)	19.0202	18.7718	19.036	14.9286	19.1523	19.2974	19.1204	19.0123	19.0056	19.1406	19.1746	19.1449	19.105	18.4457	18.6548	19.1252	19.053	18.8041	18.9031	19.0642	18.6634	19.0452	19.0615	19.4578	NA	19.2278	13.5064	18.4021	18.7246	18.7592	18.8977	18.2054	18.7042	18.5635	19.1401	18.3245	NA	18.7146	16.8484	18.91	18.3845	18.8043	18.5727
p0397	ATX2L_MOUSE	Ataxin-2-like protein OS=Mus musculus GN=Atxn2l PE=1 SV=1	Atxn2l p-S109 (z= 2)	Atxn2l 105 - 120	GPPQS^PVFEGVYNNSR	Phospho (ST)	20.3589	20.4229	20.7224	21.5754	20.6449	21.167	20.714	21.214	21.0581	21.126	20.9895	20.448	20.4678	20.9804	21.0739	20.3775	20.7183	20.8755	21.1644	20.756	21.3519	21.3042	20.8856	20.7544	21.2148	20.143	20.1944	20.7203	21.3591	20.8922	21.1251	20.7648	20.6793	20.8191	20.4452	20.6132	20.4558	20.1781	21.1705	20.0331	21.1964	21.164	20.8802
p0398	CA144_MOUSE	UPF0485 protein C1orf144 homolog OS=Mus musculus GN=D4Ertd22e PE=1 SV=1	D4Ertd22e p-S37 (z= 3)	D4Ertd22e 37 - 61	S^KSPPKVPIVIQDDSLPTGPPPQIR	Phospho (ST)	18.0827	18.3309	18.6604	18.495	18.7544	18.5621	18.0349	18.4499	18.3745	18.1355	18.3119	18.4723	18.2361	18.2162	18.7443	19.0449	18.6141	18.6746	17.7977	18.7388	18.4818	18.0457	18.4784	18.7923	17.3753	18.3889	18.1869	18.8789	17.6754	18.0019	17.6637	17.6464	18.0042	18.3482	18.454	18.3147	18.4756	18.1404	18.551	18.2928	18.156	18.2955	18.6367
p0399	ABCF1_MOUSE	ATP-binding cassette sub-family F member 1 OS=Mus musculus GN=Abcf1 PE=1 SV=1	Abcf1 p-S138 (z= 3)	Abcf1 126 - 148	GGNVFEALIQDDS^EEEEEEEENR	Phospho (ST)	20.4712	20.2296	20.2872	20.6985	20.4347	20.684	20.6629	20.417	20.501	19.9709	20.3616	20.7447	20.0644	20.2261	19.5959	19.8616	20.3935	19.6887	19.6096	19.7622	20.3495	20.1117	20.328	20.6708	14.6934	20.6826	14.4111	20.1115	20.3985	20.5062	21.1945	20.4433	20.1225	20.0905	20.3969	20.6064	19.73	19.8881	20.1722	20.0635	20.6063	20.7346	20.1586
p0400	HDAC2_MOUSE	Histone deacetylase 2 OS=Mus musculus GN=Hdac2 PE=1 SV=1	Hdac2 p-S394 (z= 4)	Hdac2 373 - 405	MLPHAPGVQMQAIPEDAVHEDS^GDEDGEDPDKR	Phospho (ST)	20.1535	20.7215	21.048	18.9805	20.6166	18.6874	18.9031	19.5262	19.647	19.6137	19.294	18.7196	21.0655	21.1252	21.1102	21.1263	19.1151	20.1328	18.6558	19.4458	19.6335	18.9276	19.7642	19.2006	19.7443	20.7569	19.9389	20.0589	16.533	17.7671	17.0876	17.3183	17.8358	18.0136	19.3041	19.7449	20.333	20.4537	NA	20.2978	18.49	17.51	17.809
p0401	MPRI_MOUSE	Cation-independent mannose-6-phosphate receptor OS=Mus musculus GN=Igf2r PE=1 SV=1	Igf2r p-S2476 (z= 2)	Igf2r 2469 - 2483	LVSFHDDS^DEDLLHI	Phospho (ST)	22.884	22.7157	22.5523	22.4068	22.3766	22.1906	22.2879	22.3868	23.2306	23.0594	22.9219	23.4488	22.7698	23.0946	22.7945	23.0837	23.0547	21.9536	21.4197	22.035	22.9116	22.3442	23.1078	23.5806	16.3901	23.1155	13.0987	22.1537	22.4398	22.9957	22.9778	21.8857	23.0697	22.8776	23.5123	22.8286	22.4468	23.0718	22.9552	22.9969	22.5122	23.2947	21.881
p0402	THUM1_MOUSE	THUMP domain-containing protein 1 OS=Mus musculus GN=Thumpd1 PE=1 SV=1	Thumpd1 p-S86 p-S88 (z= 3)	Thumpd1 78 - 101	FIDKDQQPS^GS^EGEDDDAEAALKK	2 Phospho (ST)	19.7053	19.6614	17.7541	19.4474	19.453	19.421	19.8207	19.5869	20.2173	20.0827	20.0804	20.0065	19.5036	19.6267	19.4901	19.3458	19.6738	19.7552	19.5717	19.5795	19.6242	19.9142	20.0589	19.9763	19.5573	19.5216	18.1508	19.2054	19.6649	19.5882	20.0957	19.316	19.3306	19.6624	20.0797	20.2411	19.3276	19.711	19.7031	19.3334	19.4373	19.2696	19.7513
p0403	TLE3_MOUSE	Transducin-like enhancer protein 3 OS=Mus musculus GN=Tle3 PE=1 SV=3	Tle3 p-T285 (z= 2)	Tle3 282 - 300	DAPT^SPASVASSSSTPSSK	Phospho (ST)	13.2969	17.2245	NA	17.0897	16.7046	16.9619	17.5502	17.0308	16.9409	17.289	17.022	NA	17.2416	17.1894	17.6457	17.101	17.4895	17.3497	17.2652	17.3699	17.0967	17.4114	17.4361	NA	17.1944	17.058	17.0507	16.7996	17.3646	17.2155	17.4739	17.386	17.1153	17.5502	17.3023	17.3078	16.9582	16.909	17.512	16.9061	NA	17.4908	17.4895
p0404	YAP1_MOUSE	Yorkie homolog OS=Mus musculus GN=Yap1 PE=1 SV=2	Yap1 p-T95 (z= 2)	Yap1 92 - 109	QAST^DAGTAGALTPQHVR	Gln->pyro-Glu (N-term Q); Phospho (ST)	21.49	21.7612	21.2968	21.8848	21.5987	21.7575	21.8698	21.8025	21.8998	21.8417	21.7754	21.52	21.6346	21.5317	17.5658	21.6481	22.2499	21.8869	21.8481	21.9792	22.0059	21.7381	21.4609	21.6684	22.0151	21.9289	21.994	21.8166	22.0801	21.9093	21.9642	22.3331	21.7958	22.0473	22.13	22.0605	21.9486	21.8461	22.114	22.1395	22.3858	21.8532	22.1543
p0405	PI4KB_MOUSE	Phosphatidylinositol 4-kinase beta OS=Mus musculus GN=Pi4kb PE=1 SV=2	Pi4kb p-S428 (z= 2)	Pi4kb 428 - 442	S^VENLPECGITHEQR	Phospho (ST)	18.3441	18.2434	18.6044	18.3766	18.0204	17.7361	18.3464	18.1406	18.2107	18.3081	18.3863	18.1077	18.2948	18.1969	NA	18.369	18.4448	18.263	18.1358	18.2622	17.973	18.2248	18.1442	18.0501	18.3678	18.4381	18.4507	18.1391	18.3534	18.2106	17.9895	18.2904	17.9968	18.294	18.655	18.6658	18.2735	18.2278	18.7471	18.2041	18.2538	17.7841	18.4586
p0406	PGK1_MOUSE	Phosphoglycerate kinase 1 OS=Mus musculus GN=Pgk1 PE=1 SV=4	Pgk1 p-S203 (z= 2)	Pgk1 200 - 216	ALES^PERPFLAILGGAK	Phospho (ST)	19.0477	18.941	18.9513	NA	18.9276	19.1052	18.7574	18.8803	18.9603	19.2325	18.7342	18.8639	19.1287	19.2135	18.6859	19.3813	19.0269	18.9659	18.6275	18.98	NA	19.3595	18.8127	19.1153	19.1936	19.4087	19.2872	18.7632	18.4683	18.8924	18.3013	18.6385	19.0506	18.9491	18.8928	18.615	NA	19.2959	NA	19.3933	18.6103	18.9966	18.9023
p0407	SC61B_MOUSE	Protein transport protein Sec61 subunit beta OS=Mus musculus GN=Sec61b PE=1 SV=3	Sec61b p-S17 (z= 2)	Sec61b 2 - 20	PGPTPSGTNVGSSGRS^PSK	Phospho (ST)	23.0814	22.8137	22.9373	22.8745	23.0595	23.0397	NA	23.1263	23.4845	23.447	22.9922	23.0923	22.8245	22.6573	22.9045	23.0276	22.9244	NA	22.8054	22.8803	23.0067	23.2657	22.9809	22.4617	22.9108	22.9443	22.8093	23.2224	23.3435	23.1954	22.9351	23.4832	23.706	24.0593	23.7465	23.6586	22.8982	NA	22.6622	22.8806	22.8638	23.5268	23.6285
p0408	ARFG3_MOUSE	ADP-ribosylation factor GTPase-activating protein 3 OS=Mus musculus GN=Arfgap3 PE=2 SV=2	Arfgap3 p-S331 (z= 3)	Arfgap3 314 - 338	SGISHSVTSDMQTIEQES^PTLAKPR	Phospho (ST)	19.1932	18.6677	18.9315	18.5848	18.4939	18.107	17.8452	18.7194	18.2647	18.3037	18.5528	18.4833	18.9394	18.4522	18.4659	18.5571	18.1875	18.2652	18.1746	18.2092	18.3786	18.183	18.2953	18.4089	18.8525	18.6177	18.6541	18.9568	18.5734	18.0318	17.755	18.3273	18.6695	18.5013	18.6656	18.7787	19.0456	18.3548	NA	18.7496	18.6579	18.3242	18.4636
p0409	RMD3_MOUSE	Regulator of microtubule dynamics protein 3 OS=Mus musculus GN=Fam82a2 PE=1 SV=2	Fam82a2 p-S46 (z= 2)	Fam82a2 44 - 59	SHS^LPNSLDYAQASER	Phospho (ST)	16.8697	17.5421	17.3887	17.5351	17.1681	17.0987	17.1044	17.3588	17.4172	17.6367	17.4892	17.0994	17.3611	17.5091	17.8778	17.0768	17.3064	17.3358	17.3714	17.0822	17.4481	17.4785	17.1178	17.1502	NA	NA	16.644	17.2819	17.0464	16.6553	16.5893	17.4007	17.2392	17.5097	17.5744	17.4499	16.6001	16.5825	17.4594	13.057	17.1555	16.8169	18.1583
p0410	LAP2A_MOUSE	Lamina-associated polypeptide 2, isoforms alpha/zeta OS=Mus musculus GN=Tmpo PE=1 SV=4	Tmpo p-S422 (z= 2)	Tmpo 410 - 425	LSQSSYQDSESLS^PPR	Phospho (ST)	17.7991	18.0651	17.1861	17.5481	17.5385	18.0356	17.7436	17.4932	17.8017	17.9857	17.6596	17.5814	17.7975	17.0866	18.0182	17.4209	18.1424	18.0116	18.105	17.858	17.9356	18.0658	17.764	17.7989	16.358	17.1026	17.3269	16.9284	17.0666	16.8962	17.224	17.1821	16.9731	17.0172	17.1034	16.9178	17.0787	16.8275	17.3191	17.2511	17.1384	16.9757	17.2919
p0411	PLEC_MOUSE	Plectin OS=Mus musculus GN=Plec PE=1 SV=2	Plec p-S4620 (z= 2)	Plec 4617 - 4634	GYYS^PYSVSGSGSTAGSR	Phospho (ST)	17.7892	18.1102	NA	17.8855	17.4414	18.6041	18.4359	18.5412	18.4165	18.3601	18.5946	18.6154	18.2065	NA	17.9709	18.1054	18.6595	18.3038	18.6433	18.5125	18.3393	18.4376	18.0533	18.2923	18.7103	18.2019	18.3999	17.7761	18.9979	18.4945	17.7534	19.0934	18.7722	18.4781	18.9406	17.4474	18.4142	18.043	18.4223	NA	18.9403	18.5836	19.1269
p0412	NRG3_MOUSE	Pro-neuregulin-3, membrane-bound isoform OS=Mus musculus GN=Nrg3 PE=2 SV=1	Nrg3 p-T674 (z= 4)	Nrg3 663 - 695	RSEDFELASMET^EDSASENTAFLPLSPTAKSER	Phospho (ST)	16.6549	16.6019	17.0084	16.1849	16.5715	16.5082	17.0841	15.8879	16.4641	15.8185	16.5898	17.4855	16.9901	15.9312	16.4879	16.805	16.4411	15.7505	15.8013	16.2984	16.6049	NA	17.0628	16.8496	16.7011	17.1845	15.9643	16.4812	16.2078	16.7148	17.1122	15.9131	16.0017	16.3415	17.2996	16.7371	16.2674	16.9176	16.9121	16.8977	16.6254	16.8432	16.2794
p0413	RRP8_MOUSE	Ribosomal RNA-processing protein 8 OS=Mus musculus GN=Rrp8 PE=1 SV=1	Rrp8 p-S181 (z= 3)	Rrp8 161 - 186	TSTATIDPSKPSPESMSPNSS^HTLSR	Phospho (ST)	17.5594	17.908	14.2426	17.6894	18.1521	17.9465	17.7333	18.0454	17.975	18.1624	17.8156	17.4352	18.1025	18.1394	18.329	17.7985	18.4109	19.1632	18.4898	18.651	18.0726	18.1588	18.0165	17.699	17.4035	17.393	NA	17.7818	17.2158	17.7059	16.4078	17.6318	17.0962	17.9338	17.2652	17.6492	17.6963	17.1692	18.0191	17.5815	17.884	17.1211	18.0829
p0414	SLTM_MOUSE	SAFB-like transcription modulator OS=Mus musculus GN=Sltm PE=1 SV=1	Sltm p-S999 (z= 2)	Sltm 986 - 1003	AGAGMITQHSSTAS^PVNR	Phospho (ST)	NA	17.3785	NA	17.2994	16.8416	NA	16.6049	17.1031	16.7138	17.0407	16.1167	15.9996	17.1935	17.1699	17.393	NA	16.7687	17.3327	16.7237	16.9214	16.9927	16.7056	16.5713	16.3229	16.84	16.6886	16.8128	16.9893	16.3948	16.6058	15.5251	16.9711	16.4813	16.8461	16.7145	16.9978	17.2873	16.7043	17.2891	16.8165	16.7966	17.0564	16.7878
p0415	RB3GP_MOUSE	Rab3 GTPase-activating protein catalytic subunit OS=Mus musculus GN=Rab3gap1 PE=2 SV=4	Rab3gap1 p-S536 (z= 2)	Rab3gap1 534 - 551	KTS^LSDSTTSAYPGDAGK	Phospho (ST)	16.369	16.1195	16.787	17.3864	16.6177	16.979	NA	17.8555	16.5872	16.9168	16.6998	16.2975	17.11	16.1697	17.296	17.5418	16.1083	15.7292	15.4704	15.7893	17.1506	16.8635	16.5831	16.1987	16.1048	14.7481	15.695	18.1265	16.0898	NA	15.8644	17.2794	16.7642	16.2773	16.0787	17.5081	17.8223	14.6246	15.9619	17.1486	16.7552	16.0635	15.8096
p0416	CHIP_MOUSE	STIP1 homology and U box-containing protein 1 OS=Mus musculus GN=Stub1 PE=1 SV=1	Stub1 p-T15 (z= 2)	Stub1 13 - 31	LGT^GGGGSPDKSPSAQELK	Phospho (ST)	16.0585	20.7826	15.2184	20.3359	20.555	20.6312	20.9487	20.579	20.5439	20.6852	20.2996	20.094	20.991	20.8625	20.9312	20.7888	20.8183	21.1537	20.889	20.9429	20.7608	20.7205	20.7877	15.2007	20.0013	20.2244	20.2712	19.9771	20.1004	20.1292	20.0927	20.3036	19.9741	20.7947	20.7398	20.4495	20.3623	20.2362	20.602	20.2061	15.3849	20.3747	20.2989
p0417	HDAC1_MOUSE	Histone deacetylase 1 OS=Mus musculus GN=Hdac1 PE=1 SV=1	Hdac1 p-S393 (z= 4) + Oxi	Hdac1 372 - 404	MLPHAPGVQMQAIPEDAIPEES^GDEDEEDPDKR	Oxidation (M); Phospho (ST)	20.0594	19.4808	18.5698	18.5975	19.4563	19.9745	20.2272	19.5151	20.9838	20.101	20.4568	21.1605	18.9627	19.3543	19.1075	18.2402	20.3631	19.9996	20.4575	20.2278	19.7706	20.2765	20.8766	20.9825	18.9935	18.686	19.2148	17.6173	19.8271	20.058	20.2339	18.5513	20.2267	20.0666	21.056	19.5426	17.9305	19.9121	NA	19.4388	19.7989	20.1875	19.5525
p0418	I2BP1_MOUSE	Interferon regulatory factor 2-binding protein 1 OS=Mus musculus GN=Irf2bp1 PE=1 SV=2	Irf2bp1 p-S453 (z= 2)	Irf2bp1 449 - 467	AGGAS^PAASSTTQPPAQHR	Phospho (ST)	17.3342	17.6702	17.4256	17.5438	17.0201	17.2021	NA	17.4238	16.9931	17.0385	16.7187	16.3194	17.7133	17.5704	17.5152	17.3577	17.1352	16.0398	17.0361	17.2285	17.3303	17.5628	16.6032	16.2765	17.045	17.1697	17.2298	17.2385	16.7153	16.6354	16.5946	17.4046	17.0155	17.2069	17.1711	17.8355	17.3041	15.1449	17.0595	16.8835	16.5259	16.8791	17.5353
p0419	NS1BP_MOUSE	Influenza virus NS1A-binding protein homolog OS=Mus musculus GN=Ivns1abp PE=1 SV=2	Ivns1abp p-S338 (z= 3)	Ivns1abp 336 - 358	SLS^FEMQPDELLEKPMSPMQYAR	Phospho (ST)	18.6043	18.5048	18.4712	14.3091	18.2881	17.9717	17.8694	18.4069	18.071	18.6054	18.2733	18.332	13.5083	18.8912	18.0522	19.0118	18.3377	18.1179	17.7199	17.9527	18.947	18.3705	18.7875	18.7202	13.3679	18.4836	15.5676	17.528	16.7907	17.7833	17.0935	17.1114	17.7613	17.8688	18.0947	17.5892	NA	14.5925	14.5563	18.2314	17.2944	17.4313	16.83
p0420	PLEC_MOUSE	Plectin OS=Mus musculus GN=Plec PE=1 SV=2	Plec p-S4393 p-S4396 (z= 2)	Plec 4391 - 4408	SSS^VGS^SSSYPISSAGPR	2 Phospho (ST)	20.9186	20.8316	20.7308	21.4986	20.8442	20.9129	20.7091	21.0822	21.0488	21.2153	21.1097	21.2318	20.7638	20.7338	21.0428	20.531	20.9879	20.5304	21.038	20.8228	21.1056	21.2332	21.1085	21.0536	21.2681	20.6923	20.819	20.6095	21.6814	21.1837	21.6881	21.3859	21.0745	20.9054	21.2313	21.17	20.9163	21.1183	21.3054	20.8373	21.7661	21.5679	21.3315
p0421	PDS5B_MOUSE	Sister chromatid cohesion protein PDS5 homolog B OS=Mus musculus GN=Pds5b PE=1 SV=1	Pds5b p-S1166 (z= 2)	Pds5b 1152 - 1169	METVSNASSSSNPSS^PGR	Phospho (ST)	NA	17.7899	18.0791	17.8915	18.3682	17.6487	17.7918	17.7872	17.801	17.7096	17.5034	NA	17.7951	18.2277	18.2532	17.2277	17.2461	17.6693	17.2207	17.862	17.8358	17.1823	17.5999	NA	17.1466	17.2303	17.0563	17.5155	17.0238	17.5753	17.0415	17.6781	16.8214	17.7388	17.6774	18.1979	17.6077	16.8848	17.7197	17.2846	NA	16.9715	17.4822
p0422	SRBS1_MOUSE	Sorbin and SH3 domain-containing protein 1 OS=Mus musculus GN=Sorbs1 PE=1 SV=2	Sorbs1 p-S1201 (z= 2)	Sorbs1 1189 - 1204	TPVDYIDLPYSSS^PSR	Phospho (ST)	18.4817	18.094	18.4089	18.6804	18.4208	18.6121	18.742	18.5637	18.3164	18.0405	18.3431	18.2982	18.0136	17.694	17.7098	17.8762	17.7252	17.6507	18.0425	17.6163	18.0598	17.7617	17.7858	17.8848	18.9968	18.6889	18.5011	19.0733	18.4736	18.6439	18.7561	18.8489	18.8187	18.5826	18.4643	18.4307	18.8042	18.0415	18.7551	18.4536	18.2693	18.463	18.1064
p0423	IF2P_MOUSE	Eukaryotic translation initiation factor 5B OS=Mus musculus GN=Eif5b PE=1 SV=2	Eif5b p-S215 (z= 2)	Eif5b 209 - 225	SVPTVDS^GNEDDDSSFK	Phospho (ST)	18.9848	19.2154	18.9646	19.2642	19.1812	19.4925	19.545	19.0648	19.3454	19.3928	18.995	18.8013	18.7092	18.5834	18.6478	18.5094	19.4928	19.6943	19.4453	19.277	18.8001	19.3067	18.9571	18.8142	19.8591	18.7601	19.2579	19.1628	20.1032	20.1349	20.1899	19.597	19.3385	19.4487	18.848	19.2095	19.377	19.0958	19.4425	19.1563	19.4419	19.7461	19.5996
p0424	PARD3_MOUSE	Partitioning defective 3 homolog OS=Mus musculus GN=Pard3 PE=1 SV=2	Pard3 p-S144 (z= 3)	Pard3 142 - 167	RSS^DPALTGLSTSVSDNNFSSEEPSR	Phospho (ST)	18.3502	17.0033	18.3121	18.4324	18.8212	18.6785	18.9922	18.7346	18.9518	19.0296	18.9189	19.0951	18.0301	18.4902	18.7967	17.9057	18.401	18.4923	18.7845	18.2816	18.9878	18.8186	19.4104	19.2199	18.8678	18.0596	17.9228	18.106	18.9258	18.8592	19.4144	18.4503	18.9062	18.9033	19.0672	18.9262	17.5407	17.9798	16.4987	17.9699	19.177	18.8742	18.457
p0425	ARHGH_MOUSE	Rho guanine nucleotide exchange factor 17 OS=Mus musculus GN=Arhgef17 PE=1 SV=2	Arhgef17 p-S414 (z= 2)	Arhgef17 412 - 428	SPS^FGTGDGLLLRPQTR	Phospho (ST)	17.3001	17.3983	17.1583	17.6742	17.3772	17.2933	17.139	17.6404	17.4387	17.4279	17.4716	17.2931	17.7079	17.3652	17.6237	17.604	17.5377	17.6252	17.3041	17.2678	17.8281	18.1	17.581	17.413	17.442	17.4663	17.5063	17.6726	17.2846	17.1334	17.2052	17.4505	17.1693	17.6008	17.3822	17.4598	18.0988	17.8341	17.4838	17.7515	17.6933	17.9573	17.975
p0426	AKA12_MOUSE	A-kinase anchor protein 12 OS=Mus musculus GN=Akap12 PE=1 SV=1	Akap12 p-S767 (z= 3)	Akap12 764 - 788	AEDS^GAEQLASEIEPSREESWVSIK	Phospho (ST)	18.2378	15.9607	18.3781	18.1194	18.6542	18.4575	18.4162	18.7054	18.1042	17.1338	18.7626	18.4515	18.2408	18.0706	18.164	17.8309	18.0093	17.8538	17.7328	17.6384	17.7863	17.9655	18.1336	18.4197	17.8396	18.3361	16.7493	17.9652	17.6936	18.4574	18.3568	17.8118	17.6527	17.8283	18.4126	18.4753	17.859	14.6673	17.6599	17.982	17.7629	17.8293	17.2217
p0427	TR150_MOUSE	Thyroid hormone receptor-associated protein 3 OS=Mus musculus GN=Thrap3 PE=1 SV=1	Thrap3 p-S320 (z= 2)	Thrap3 315 - 333	SPVGKS^PPATGSAYGSSQK	Phospho (ST)	NA	15.3269	15.3919	15.063	14.7613	14.8155	14.8194	15.2824	14.1173	14.5642	13.1395	13.5164	15.3264	14.7699	15.067	15.321	14.2551	15.0119	15.2706	15.0378	14.1709	14.5965	13.7927	14.2545	14.7203	15.1865	14.7799	15.7205	14.1891	13.9602	12.7273	15.9505	13.7109	15.0237	14.4799	14.5935	15.5419	15.1302	15.3396	14.6542	14.7724	14.6451	15.4729
p0428	DNJC5_MOUSE	DnaJ homolog subfamily C member 5 OS=Mus musculus GN=Dnajc5 PE=1 SV=1	Dnajc5 p-S10 (z= 2)	Dnajc5 8 - 24	SLS^TSGESLYHVLGLDK	Phospho (ST)	20.1831	20.5165	20.652	20.4552	20.054	20.0039	20.4864	20.5402	20.3259	20.1622	20.4768	20.2915	13.8316	20.512	20.1185	20.6956	20.5128	19.4097	20.051	20.0344	19.9114	19.5915	20.3173	20.5958	20.3915	20.8158	15.9242	20.5065	20.1142	20.5533	19.9422	20.8905	20.352	20.3977	20.6658	20.7535	20.5611	16.6326	15.6961	20.5476	20.3103	20.4315	20.1847
p0429	LMNA_MOUSE	Prelamin-A/C OS=Mus musculus GN=Lmna PE=1 SV=2	Lmna p-S458 (z= 2)	Lmna 456 - 470	NKS^NEDQSMGNWQIR	Phospho (ST)	16.7141	17.307	17.8036	17.219	16.8351	16.0468	16.0155	16.3955	15.3602	16.5888	16.4226	NA	17.4172	17.5221	17.0585	17.6624	15.8609	16.6059	16.1394	16.0795	15.8493	NA	15.1575	NA	16.9222	17.0312	17.3412	17.1296	15.7951	15.9584	16.1218	15.8934	15.6969	15.8709	16.736	16.6067	17.2145	17.5135	17.3273	16.414	16.58	15.9158	16.4943
p0430	VIGLN_MOUSE	Vigilin OS=Mus musculus GN=Hdlbp PE=1 SV=1	Hdlbp p-S31 (z= 2)	Hdlbp 26 - 41	VATLNS^EEENDPPTYK	Phospho (ST)	18.234	17.9878	NA	18.4918	18.1165	18.7158	18.822	18.3952	18.5089	18.649	18.6232	18.2747	18.12	18.0452	18.1259	17.7824	18.4512	18.6305	18.5472	18.4919	18.2497	18.5971	18.4616	18.2974	18.7176	17.9676	NA	18.2836	18.8471	18.7241	18.9236	18.6733	18.3484	18.4158	18.5021	18.7927	18.3297	18.2114	18.6789	18.2064	18.6547	18.3538	18.6922
p0431	YJ005_MOUSE	Uncharacterized protein FLJ45252 homolog OS=Mus musculus PE=1 SV=2	Smg1 p-S115 (z= 2)	Smg1 114 - 130	AS^DDLGEPDVFATAPFR	Phospho (ST)	16.9564	16.5771	17.0511	17.2824	16.8435	17.1667	17.0447	17.2127	16.924	17.1706	17.2554	16.8049	16.5948	16.9964	17.0197	17.0422	16.772	16.5932	16.2295	16.5383	16.9207	NA	16.906	16.45	NA	17.3477	NA	17.3266	16.7208	16.971	17.0098	17.1935	16.934	16.4945	16.8167	17.0158	17.1789	17.2118	17.287	16.9329	16.8915	16.7273	16.737
p0432	ANLN_MOUSE	Actin-binding protein anillin OS=Mus musculus GN=Anln PE=1 SV=2	Anln p-S180 (z= 2)	Anln 178 - 196	AAS^PSKPPISNASATPVGR	Phospho (ST)	NA	19.2507	19.0695	19.2209	18.9042	19.1586	18.8448	19.1531	18.7469	19.1679	18.3635	17.996	19.0688	19.2528	19.53	18.9056	19.0775	19.6438	19.2392	19.3086	19.0451	19.0249	18.4417	18.1202	18.3078	NA	18.3228	18.5505	17.9637	18.3077	17.7887	18.8073	18.0049	18.965	18.1039	18.2855	18.4357	18.1271	NA	18.0544	18.1233	17.7528	18.6944
p0433	RAB12_MOUSE	Ras-related protein Rab-12 OS=Mus musculus GN=Rab12 PE=1 SV=3	Rab12 p-S20 (z= 2)	Rab12 10 - 29	RPAGGSLGAVS^PALSGGQAR	Phospho (ST)	17.4482	17.9653	17.6127	17.226	17.4333	17.3501	17.2883	17.3963	17.8155	17.9123	17.319	17.2179	17.4225	17.2169	NA	17.4886	17.6155	17.3484	17.7373	17.7253	17.4105	17.6649	17.082	16.6976	18.1251	18.1587	18.4167	18.2566	18.177	17.8892	17.2546	18.7425	18.0223	18.2174	18.0503	18.0308	18.0343	18.0179	18.41	17.9544	17.9306	17.615	18.6638
p0434	DESM_MOUSE	Desmin OS=Mus musculus GN=Des PE=1 SV=3	Des p-Y82 (z= 3)	Des 79 - 104	APSY^GAGELLDFSLADAVNQEFLATR	Phospho (Y)	15.835	15.2885	NA	NA	15.6543	14.645	14.544	NA	15.4044	NA	NA	14.984	15.5103	15.5469	NA	15.7432	14.1534	14.4657	NA	14.9574	15.1606	NA	NA	14.6673	15.9741	15.6222	NA	15.289	14.2031	14.6231	14.1667	NA	15.5267	14.6919	14.3528	14.4354	15.7606	NA	NA	15.2701	14.9447	15.2918	12.6774
p0435	NU160_MOUSE	Nuclear pore complex protein Nup160 OS=Mus musculus GN=Nup160 PE=1 SV=2	Nup160 p-S1123 (z= 3)	Nup160 1100 - 1125	LIRPEYAWIVQPASGAVSDRPGAS^PK	Phospho (ST)	19.0041	19.093	19.6529	19.3038	19.7553	18.8411	18.4687	19.5391	18.8226	19.3333	19.3003	19.3632	19.6976	19.5982	19.1958	20.1795	19.3796	19.585	18.7365	19.3336	18.9168	19.1086	19.5236	19.5875	19.1038	19.739	19.6822	19.4494	18.3176	18.8168	18.6361	17.7459	18.9633	18.5956	19.3233	18.349	19.0879	19.5868	19.74	19.2374	19.1411	19.1354	18.8969
p0436	TB182_MOUSE	182 kDa tankyrase-1-binding protein OS=Mus musculus GN=Tnks1bp1 PE=1 SV=2	Tnks1bp1 p-S539 (z= 2)	Tnks1bp1 523 - 541	GEGVSQVGPGTPPAPES^PR	Phospho (ST)	NA	18.4903	NA	17.5198	18.1545	18.2716	18.4783	18.2681	18.4422	18.4061	18.372	NA	18.4815	18.352	18.5343	18.476	18.5652	18.6828	18.4481	18.703	18.1364	18.4261	18.1504	NA	18.7044	18.4158	16.459	18.3	18.2658	18.5789	18.5911	18.6857	18.565	18.2334	18.6282	18.469	18.6097	18.6363	18.7379	18.4746	17.9951	18.3374	18.8773
p0437	LRRF1_MOUSE	Leucine-rich repeat flightless-interacting protein 1 OS=Mus musculus GN=Lrrfip1 PE=1 SV=2	Lrrfip1 p-S84 (z= 2)	Lrrfip1 67 - 85	NMPSLSAATLASLGGTSS^R	Phospho (ST)	19.7578	18.0348	19.5573	20.9011	19.8342	19.7222	19.2669	19.7887	19.6372	15.2076	19.6409	19.5849	19.3341	19.2276	19.3094	19.3489	19.1994	18.984	18.5814	19.0625	19.365	19.166	19.0745	19.1593	20.2308	19.8729	15.7123	20.3525	20.1115	19.7001	20.181	19.989	19.7516	19.9721	19.8165	20.0269	19.9252	15.5754	19.8464	19.7033	19.8267	19.966	19.2099
p0438	RPRD2_MOUSE	Regulation of nuclear pre-mRNA domain-containing protein 2 OS=Mus musculus GN=Rprd2 PE=1 SV=1	Rprd2 p-T751 (z= 3)	Rprd2 749 - 774	SGT^PTQDEMMDKPTSSSVDTMSLLSK	Phospho (ST)	16.6711	13.0906	17.2573	16.7373	17.7012	17.1126	17.0133	17.2334	16.8751	16.8804	16.7039	16.2438	17.1644	17.3387	17.8489	16.9198	16.6274	17.4226	16.8987	16.9966	16.9332	17.2584	16.8896	16.558	16.6907	17.208	16.5387	16.926	16.6449	16.6844	16.3156	16.1859	16.6165	16.9772	17.3017	16.5401	17.1406	17.2283	NA	16.9833	16.8547	16.0141	17.0196
p0439	BICD2_MOUSE	Protein bicaudal D homolog 2 OS=Mus musculus GN=Bicd2 PE=1 SV=1	Bicd2 p-S331 (z= 3)	Bicd2 324 - 349	KDGLAPPS^PSLVSDLLSELHISEIQK	Phospho (ST)	16.5495	15.8961	17.4699	NA	16.1417	15.1592	15.6483	NA	14.9475	NA	NA	16.2656	16.9097	16.636	NA	17.3794	15.2759	15.8522	NA	16.2227	16.0205	NA	NA	16.2144	16.7062	16.2284	NA	15.915	14.0812	15.6047	15.1509	NA	15.6062	15.852	15.7863	15.2472	16.5935	NA	NA	16.9471	15.5828	15.9646	14.4502
p0440	RRAS2_MOUSE	Ras-related protein R-Ras2 OS=Mus musculus GN=Rras2 PE=1 SV=1	Rras2 p-S186 (z= 2)	Rras2 177 - 191	KFQEQECPPS^PEPTR	Phospho (ST)	17.2627	17.5403	16.5148	16.8419	17.4369	17.1361	17.857	17.0178	17.4769	17.3268	17.1703	16.6629	15.8838	17.0551	16.6938	16.7017	16.377	16.6096	17.2472	16.5014	16.6758	16.5487	17.2008	16.4584	16.9349	17.0592	17.5537	17.0995	17.1093	17.1977	14.3238	17.9527	17.371	17.4329	17.5389	17.8855	17.0476	16.8087	17.3348	16.9091	16.2487	16.9491	17.299
p0441	MRP1_MOUSE	Multidrug resistance-associated protein 1 OS=Mus musculus GN=Abcc1 PE=1 SV=1	Abcc1 p-S290 (z= 2)	Abcc1 288 - 304	GSS^QLDVNEEVEALIVK	Phospho (ST)	17.2463	17.1388	17.7748	17.9199	17.0047	17.5498	18.0708	17.8952	18.0611	17.5677	17.5782	17.5198	16.7509	17.6524	17.2372	17.5077	17.3833	17.1265	17.2666	17.2715	17.832	17.1435	17.5435	17.2443	17.3669	17.8283	17.5171	17.869	17.7929	18.2005	18.0457	18.3282	17.9895	18.1258	17.6883	18.0744	14.4886	14.6224	14.2303	17.357	17.6828	18.0037	17.2381
p0442	MAP1B_MOUSE	Microtubule-associated protein 1B OS=Mus musculus GN=Map1b PE=1 SV=2	Map1b p-S1793 (z= 2)	Map1b 1787 - 1804	ESSPLYS^PGFSDSTSAAK	Phospho (ST)	19.6092	19.6896	19.3519	19.4737	19.5833	19.5252	18.5398	18.4211	19.8993	19.0382	19.3905	19.5778	19.872	19.8104	19.2002	19.7762	19.5959	18.8934	19.1132	19.4575	19.9851	19.204	18.849	19.6144	20.0236	19.0208	18.9895	18.6739	18.9533	19.4885	19.4961	18.4845	20.0509	19.7386	19.743	19.4233	19.51	19.0383	19.3359	19.5862	19.6423	19.3433	19.862
p0443	SSRP1_MOUSE	FACT complex subunit SSRP1 OS=Mus musculus GN=Ssrp1 PE=1 SV=2	Ssrp1 p-S444 (z= 3)	Ssrp1 432 - 455	EGINPGYDDYADS^DEDQHDAYLER	Phospho (ST)	20.9096	20.6325	20.4247	19.9968	21.1376	20.7141	21.1271	20.5923	21.195	20.8689	20.9965	21.1141	20.8017	20.9141	20.7197	20.4106	20.5485	20.6438	20.9743	20.3009	20.5012	20.9543	21.3131	21.1698	20.9165	20.6041	20.6131	20.0752	21.0083	20.7062	20.7738	19.8657	20.4942	19.9933	21.3083	20.7858	20.1264	20.9817	20.7406	20.7572	20.3321	20.8404	20.1655
p0444	LIPB1_MOUSE	Liprin-beta-1 OS=Mus musculus GN=Ppfibp1 PE=1 SV=3	Ppfibp1 p-S538 (z= 2)	Ppfibp1 525 - 542	GSQGTSPFPMSPPS^PDSR	Phospho (ST)	19.4056	19.6063	19.4719	19.7052	19.6442	19.6841	19.4094	19.6492	19.4412	19.5937	19.1724	18.8597	19.4138	19.2425	19.4974	19.4453	19.1252	19.553	19.6074	19.1997	19.4866	19.5575	19.1169	19.0298	20.0677	19.759	19.7735	19.7966	20.0576	19.5271	19.5716	19.7504	19.4959	19.3066	19.0828	19.2571	19.9134	19.6643	19.575	19.8154	19.4572	19.6133	19.4917
p0445	SYNPO_MOUSE	Synaptopodin OS=Mus musculus GN=Synpo PE=1 SV=2	Synpo p-S833 (z= 2)	Synpo 831 - 848	AAS^PAKPSSLDLVPNLPR	Phospho (ST)	20.2043	20.2395	20.6645	20.2282	19.8147	20.1686	20.2447	20.7091	19.9566	20.1424	20.5773	20.1126	20.0972	19.7993	20.2524	20.8342	19.7779	19.4292	19.9547	19.992	20.0405	19.6715	20.0816	19.7379	20.158	20.2215	NA	20.7103	19.5906	19.5699	19.2848	20.3303	20.1249	20.4234	20.3721	20.4238	20.7953	19.8933	19.9973	20.6516	19.7312	19.7916	20.0193
p0446	CYTSB_MOUSE	Cytospin-B OS=Mus musculus GN=Specc1 PE=1 SV=2	Specc1 p-S55 (z= 2)	Specc1 53 - 71	ASS^EDTLNKPGSASSGVAR	Phospho (ST)	NA	16.5855	16.4625	16.1181	16.388	16.4402	16.8607	16.2224	15.8956	16.3342	16.6646	15.6555	16.358	15.9812	16.4149	16.1228	15.9383	16.3114	16.088	16.2624	15.9691	16.0964	15.8103	15.6086	15.5678	16.4752	16.4406	16.5533	16.2297	16.1644	16.3482	16.8112	16.2776	16.8891	16.8795	16.8925	16.6331	16.1757	16.4172	16.2117	16.5208	16.1534	16.6474
p0447	AKA12_MOUSE	A-kinase anchor protein 12 OS=Mus musculus GN=Akap12 PE=1 SV=1	Akap12 p-S350 (z= 3)	Akap12 349 - 373	LS^ADYEKVELPLEDQVGDLEALSEK	Phospho (ST)	19.4242	19.5801	19.8601	NA	19.3962	19.1773	19.8545	19.4868	18.5892	18.7318	19.3273	17.7096	19.136	15.2685	19.0495	19.2799	18.6669	18.857	18.5249	18.6673	18.2008	18.138	18.5862	18.828	14.4855	19.6825	19.5173	19.0196	18.7404	19.2065	18.8897	18.5554	18.5491	18.3536	18.9691	18.6009	NA	14.7392	19.163	19.2715	18.4688	18.74	18.0581
p0448	KPCD_MOUSE	Protein kinase C delta type OS=Mus musculus GN=Prkcd PE=1 SV=3	Prkcd p-S643 (z= 3)	Prkcd 624 - 647	SPSDYSNFDPEFLNEKPQLS^FSDK	Phospho (ST)	18.2772	18.5411	18.9133	17.8151	18.7643	18.5201	18.5272	18.2221	17.9281	17.944	18.1618	17.0989	18.0458	17.5333	18.1602	18.4891	17.7313	17.9107	17.529	17.6036	17.3907	17.4355	17.4697	17.8725	16.8609	18.9599	NA	18.7572	18.3102	19.0552	18.8763	18.412	18.0035	18.2368	18.4243	18.1302	14.0863	18.333	14.6331	18.8491	18.6755	18.7156	18.1148
p0449	MPRI_MOUSE	Cation-independent mannose-6-phosphate receptor OS=Mus musculus GN=Igf2r PE=1 SV=1	Igf2r p-S2471 p-S2476 (z= 2)	Igf2r 2469 - 2483	LVS^FHDDS^DEDLLHI	2 Phospho (ST)	19.2013	18.4591	18.3998	18.5545	18.6997	18.2228	18.8932	19.0281	18.9734	18.9894	19.4386	19.2638	12.8597	18.8219	18.4604	18.8619	19.0319	18.3256	18.3152	18.4992	19.077	18.8389	19.1918	19.5262	19.0095	19.0279	15.1396	18.1562	18.8647	18.8695	18.5728	18.531	19.1703	19.1805	19.492	20.0226	19.0605	14.4835	13.3333	18.7087	18.894	19.7001	18.5483
p0450	BORG2_MOUSE	Cdc42 effector protein 3 OS=Mus musculus GN=Cdc42ep3 PE=1 SV=1	Cdc42ep3 p-S108 (z= 3)	Cdc42ep3 105 - 131	NAIS^LPTIGGSQALMLPLLSPVTFHSK	Phospho (ST)	16.8059	16.5571	NA	NA	16.5595	16.3901	15.8344	NA	15.9778	12.4089	NA	18.1823	17.3471	17.0588	NA	17.0331	16.4582	15.3683	NA	16.747	17.4851	NA	12.559	16.997	17.3879	14.5165	NA	16.9517	15.9123	17.1661	16.5373	NA	17.8532	17.5482	17.5964	15.2961	16.8295	NA	NA	17.0225	17.3938	16.6675	14.8951
p0451	CDK14_MOUSE	Cyclin-dependent kinase 14 OS=Mus musculus GN=Cdk14 PE=2 SV=2	Cdk14 p-S78 (z= 2)	Cdk14 76 - 91	TQS^TFDPFEKPANQVK	Phospho (ST)	17.0923	16.7714	17.0208	17.066	16.9704	16.3881	16.669	17.2225	16.8578	17.1732	16.7416	16.8939	16.6996	16.6951	16.547	16.9067	16.5649	16.5447	16.6484	16.8492	17.154	17.1076	16.7482	16.5989	17.207	16.8426	17.3434	17.6999	17.367	16.308	16.9561	17.4637	17.2974	16.7528	17.0454	17.0046	17.3291	16.9314	17.4501	16.926	17.114	16.9808	17.0847
p0452	MYO5A_MOUSE	Myosin-Va OS=Mus musculus GN=Myo5a PE=1 SV=2	Myo5a p-S1650 (z= 2)	Myo5a 1648 - 1664	TSS^IADEGTYTLDSILR	Phospho (ST)	17.6349	18.1281	18.0357	18.3887	18.0249	18.3103	17.6772	18.5704	NA	18.3639	17.6496	NA	14.5309	17.9014	18.2423	18.2294	17.9008	18.1234	17.8589	17.8825	17.9028	18.1642	17.622	17.7599	18.6954	18.6763	18.5685	17.8925	17.7807	17.901	17.6121	18.2359	NA	18.2928	17.7018	17.0464	18.3373	NA	NA	NA	18.1822	18.2713	18.3436
p0453	DAP1_MOUSE	Death-associated protein 1 OS=Mus musculus GN=Dap PE=1 SV=3	Dap p-S51 (z= 3)	Dap 41 - 65	DKDDQEWESTS^PPKPTVFISGVIAR	Phospho (ST)	22.7658	22.9699	22.8864	20.6056	23.2695	22.2231	22.3859	22.9823	23.1716	22.953	23.1412	23.6422	23.2349	23.2332	22.9892	23.4359	22.6955	22.6201	21.9935	22.9247	22.5848	22.6218	22.8255	23.4916	18.4017	22.9036	19.2057	22.6583	21.0293	21.5149	21.5328	21.4968	22.4614	21.7739	22.6363	22.8753	20.6931	22.9824	21.9492	22.043	21.6064	21.9272	21.714
p0454	MAP1B_MOUSE	Microtubule-associated protein 1B OS=Mus musculus GN=Map1b PE=1 SV=2	Map1b p-S1395 (z= 3)	Map1b 1389 - 1414	VLSPLRS^PPLLGSESPYEDFLSADSK	Phospho (ST)	19.9611	19.7413	20.0879	13.0967	20.0985	20.1846	19.9142	19.7602	20.3588	20.3491	20.232	20.7298	20.5987	20.4249	19.7449	20.7254	20.3207	20.2453	19.9128	20.4667	14.6063	20.8257	20.3357	20.8214	20.1957	20.4592	20.351	19.1967	19.6802	20.1662	19.5886	19.2952	20.5052	19.9082	20.4557	19.313	15.6071	20.3945	14.6508	20.5091	19.6355	20.1637	20.0808
p0455	PDLI5_MOUSE	PDZ and LIM domain protein 5 OS=Mus musculus GN=Pdlim5 PE=1 SV=4	Pdlim5 p-S332 (z= 4)	Pdlim5 306 - 344	ANSTQEPSQQPASSGASPLSASEGPES^PGSSRPSVAGLR	Phospho (ST)	19.0394	19.2866	19.2578	19.141	19.7037	19.6397	19.509	19.3781	19.7796	19.3357	19.0423	19.7864	19.2882	19.34	19.345	18.9186	19.4156	19.3938	20.103	19.2386	19.3127	19.3293	19.4644	19.8245	19.919	18.839	18.4607	19.4143	20.3284	19.5853	19.2644	20.0496	19.993	19.6895	19.4556	19.8959	18.7618	18.7436	19.4996	18.9812	20.3055	19.498	19.6445
p0456	DC1L1_MOUSE	Cytoplasmic dynein 1 light intermediate chain 1 OS=Mus musculus GN=Dync1li1 PE=1 SV=1	Dync1li1 p-S516 (z= 2)	Dync1li1 505 - 523	KPASVSPTTPTS^PTEGEAS	Phospho (ST)	19.1697	19.8667	18.5229	19.752	19.9861	20.0141	20.4671	20.1249	20.1703	20.1757	20.3649	19.1936	19.7886	19.6847	20.0141	19.5851	20.1864	20.1672	20.071	20.3141	19.9651	20.1373	20.3535	19.1553	20.073	19.9431	20.0204	19.8376	20.4422	20.3868	20.1284	20.5138	20.3583	20.5473	20.6388	20.8618	20.1863	19.813	20.2139	20.0495	19.0756	20.4595	20.3794
p0457	SYMC_MOUSE	Methionyl-tRNA synthetase, cytoplasmic OS=Mus musculus GN=Mars PE=2 SV=1	Mars p-S827 (z= 3)	Mars 826 - 853	GS^PKPAAVEAVTAAGSQHIQTLTDEVTK	Phospho (ST)	14.6273	20.1309	19.6011	19.429	19.436	19.1461	18.7753	19.5558	19.657	19.6622	19.4958	19.4183	13.6283	19.3493	13.8634	19.6086	18.9215	19.1191	18.6365	19.1652	19.1791	19.3196	19.648	19.4374	18.8636	19.2609	19.1255	19.731	18.5622	18.4718	17.9931	18.8222	19.0478	19.1041	19.2114	19.2056	19.6466	18.9683	19.3419	19.0595	18.7127	18.4158	18.89
p0458	NEP1_MOUSE	Ribosomal RNA small subunit methyltransferase NEP1 OS=Mus musculus GN=Emg1 PE=1 SV=1	Emg1 p-S16 (z= 2)	Emg1 14 - 28	RFS^VQEQDWETTPPK	Phospho (ST)	17.8717	18.2858	18.2077	17.3921	17.8257	17.7213	17.3222	17.5034	17.4108	18.0212	17.3727	17.1025	18.3315	18.1314	18.267	18.1911	17.6933	17.8745	18.0506	17.8083	17.6298	17.8647	17.4752	17.3758	17.6953	18.2045	18.3771	18.0781	17.1791	16.9656	16.906	17.1364	17.2721	17.0495	17.3169	17.3863	18.2073	18.3905	18.2681	17.9947	17.408	16.8486	17.6622
p0459	PHLB2_MOUSE	Pleckstrin homology-like domain family B member 2 OS=Mus musculus GN=Phldb2 PE=1 SV=2	Phldb2 p-Y300 (z= 3)	Phldb2 289 - 314	DLPHSLVDSDNY^LNFSSLSSGASPYK	Phospho (Y)	16.458	16.7081	16.8436	17.1683	17.3939	16.9564	16.771	17.2472	16.7738	17.0432	16.8782	17.0371	NA	16.3418	16.144	16.7973	16.7438	16.8297	16.3348	16.7695	16.813	16.7538	17.0841	17.161	17.5273	16.924	16.4712	16.8846	16.5704	16.8787	17.0713	16.7172	16.9385	16.6799	16.6187	17.1143	16.4549	14.5878	14.7391	17.0745	16.768	17.3098	16.3441
p0460	AP3D1_MOUSE	AP-3 complex subunit delta-1 OS=Mus musculus GN=Ap3d1 PE=1 SV=1	Ap3d1 p-S760 (z= 2)	Ap3d1 753 - 769	HSSLPTES^DEDIAPAQR	Phospho (ST)	19.1065	18.8406	18.885	18.4867	18.2956	18.4326	18.8462	18.1752	18.7401	18.6809	18.9715	18.5502	18.8302	18.6076	18.1936	18.5467	18.6783	18.5333	18.6746	18.8069	18.0851	18.5451	18.4227	18.6844	18.9685	18.6226	19.2306	18.6692	19.2188	19.1844	18.9857	18.6799	18.7226	18.7712	19.5958	18.6929	19.4024	19.0647	19.0321	18.8182	19.1873	18.6925	19.2476
p0461	BIN1_MOUSE	Myc box-dependent-interacting protein 1 OS=Mus musculus GN=Bin1 PE=1 SV=1	Bin1 p-S321 (z= 2)	Bin1 313 - 331	VNHEPEPAS^GASPGATIPK	Phospho (ST)	NA	17.6299	18.4924	18.1833	18.1211	18.5264	18.3882	18.3385	18.1483	18.3301	17.987	17.5064	18.7196	18.7166	18.9018	18.6147	18.6227	18.963	18.5998	18.7294	18.3683	18.5872	18.2275	17.7688	18.186	NA	18.3793	17.6324	17.6634	18.048	16.7769	18.2622	17.4323	18.3877	17.977	18.2622	18.0279	18.0791	NA	17.63	17.8462	17.3802	18.4431
p0462	INT1_MOUSE	Integrator complex subunit 1 OS=Mus musculus GN=Ints1 PE=1 SV=2	Ints1 p-S2032 p-T2048 (z= 3) + Oxi	Ints1 2032 - 2058	S^AGSLPLVSVSLSTPLT^VADVAPHMKR	Oxidation (M); 2 Phospho (ST)	16.9048	18.6185	19.5156	13.8549	18.7833	18.0557	18.1942	17.7138	15.3271	18.516	17.901	16.4614	19.7591	17.0041	18.6183	19.8198	18.4145	17.7714	17.6987	18.5094	15.8658	17.7384	18.1416	16.9663	19.2085	18.9509	18.7117	17.3139	17.6057	18.797	19.1655	16.459	15.9668	17.5061	17.0216	17.1153	17.9076	18.816	14.9694	18.29	15.5254	19.4416	16.9384
p0463	DCP1A_MOUSE	mRNA-decapping enzyme 1A OS=Mus musculus GN=Dcp1a PE=1 SV=1	Dcp1a p-S372 (z= 3)	Dcp1a 370 - 395	QKS^PLLNQPVPELSHSSLVASQSPFR	Gln->pyro-Glu (N-term Q); Phospho (ST)	17.6416	17.6576	17.9375	17.9295	17.4865	18.2275	18.1084	17.7648	17.9742	13.5845	18.0611	18.2537	16.4961	17.5128	17.6382	18.2129	18.0946	17.8072	17.4595	18.0679	18.1917	17.8499	17.5566	18.2208	18.0747	18.2684	NA	17.9729	18.121	17.6996	17.9418	17.5107	18.2206	18.5966	18.2814	17.6663	17.6884	16.7775	17.9727	18.052	17.7727	18.5486	17.7465
p0464	HS90B_MOUSE	Heat shock protein HSP 90-beta OS=Mus musculus GN=Hsp90ab1 PE=1 SV=3	Hsp90ab1 p-S255 (z= 2)	Hsp90ab1 250 - 266	IEDVGS^DEEDDSGKDKK	Phospho (ST)	19.2692	19.2712	19.1923	18.1258	19.0533	18.4939	18.2529	18.4198	17.2637	17.9166	17.3972	15.9127	19.1523	18.9225	19.5668	18.8215	18.2142	18.5679	18.5564	18.0943	17.2216	18.0493	17.8712	16.5568	18.5191	18.2056	18.9844	17.9249	18.4125	18.6622	18.9674	18.5666	18.0078	17.1382	17.768	17.3047	16.9296	18.4502	18.9793	17.5617	17.7145	19.076	18.5249
p0465	UBR4_MOUSE	E3 ubiquitin-protein ligase UBR4 OS=Mus musculus GN=Ubr4 PE=1 SV=1	Ubr4 p-T2881 (z= 3)	Ubr4 2881 - 2911	T^SPADHGGSVGSESGGSAVDSVAGEHSVSGR	Phospho (ST)	15.2429	NA	15.2938	14.9073	15.5016	15.0757	15.764	15.9031	14.6492	14.8295	14.6462	14.445	15.282	15.3524	15.8785	15.4333	14.8508	15.4718	15.2648	15.6521	14.859	15.0191	14.7235	14.894	NA	15.2788	15.4144	15.399	14.2197	14.5935	NA	15.4541	14.8388	14.9597	15.0889	15.415	15.7043	15.5982	15.7743	15.2149	14.95	13.8262	15.5659
p0466	DREB_MOUSE	Drebrin OS=Mus musculus GN=Dbn1 PE=1 SV=4	Dbn1 p-S387 (z= 3)	Dbn1 376 - 402	MAPTPIPTRSPS^DSSTASTPIAEQIER	Phospho (ST)	19.4119	15.8069	19.8684	19.4307	20.2045	19.2063	19.1899	19.6354	19.4193	19.6271	19.7319	19.1295	19.0127	19.7791	19.7992	19.693	19.0761	19.4669	19.2687	19.1298	19.6686	19.1423	19.4501	19.4534	19.7328	19.8849	19.7503	19.7578	19.0472	18.9223	18.3824	19.3124	19.3067	19.1253	19.6546	19.8653	19.5527	19.33	NA	19.6269	19.2565	18.404	18.6932
p0467	DREB_MOUSE	Drebrin OS=Mus musculus GN=Dbn1 PE=1 SV=4	Dbn1 p-S387 (z= 2)	Dbn1 385 - 402	SPS^DSSTASTPIAEQIER	Phospho (ST)	17.9265	17.8187	17.5882	17.7709	17.8015	17.8607	18.0058	17.8191	17.6645	17.4294	17.6956	17.1645	17.3375	17.2112	17.5979	17.4642	17.3356	17.5534	17.9652	17.1845	17.4667	17.2215	17.5214	17.2395	18.3518	17.7438	17.7108	18.0289	18.4078	17.7163	17.6219	18.0283	17.7886	17.6192	17.4168	18.1276	17.8984	17.6291	18.1817	17.7414	17.8054	17.3169	17.3268
p0468	PDS5B_MOUSE	Sister chromatid cohesion protein PDS5 homolog B OS=Mus musculus GN=Pds5b PE=1 SV=1	Pds5b p-S1356 (z= 2)	Pds5b 1354 - 1371	AES^PETSAVESTQSTPQK	Phospho (ST)	NA	15.5171	14.0196	14.8325	15.3683	15.3007	15.8573	15.24	15.3786	15.5324	14.9593	14.6835	15.3115	14.7327	15.1228	14.9689	14.9865	15.2466	15.3753	15.0362	14.7547	15.5485	15.0828	14.5134	15.855	15.3056	15.6718	15.4652	16.075	15.3537	15.9122	16.0706	14.8503	14.8824	15.3586	15.4757	15.6764	15.0683	15.8981	15.2204	NA	15.9077	15.397
p0470	DLGP4_MOUSE	Disks large-associated protein 4 OS=Mus musculus GN=Dlgap4 PE=1 SV=1	Dlgap4 p-S665 (z= 2)	Dlgap4 663 - 679	KLS^SIGIQVDCIQPVPK	Phospho (ST)	16.7742	NA	16.6767	16.8465	16.6495	16.2625	16.1789	17.3368	16.5234	16.6097	16.3833	16.4824	16.5921	16.3386	16.967	16.9117	16.5122	16.4186	16.1685	15.9388	16.7843	16.5244	16.2804	16.2499	16.9554	16.996	NA	17.2896	16.3703	16.5201	16.2317	16.42	16.5154	16.9981	16.284	16.4754	17.2332	16.6937	16.7871	16.9421	16.4519	16.4902	16.2847
p0471	TP53B_MOUSE	Tumor suppressor p53-binding protein 1 OS=Mus musculus GN=Tp53bp1 PE=1 SV=2	Tp53bp1 p-S262 (z= 2)	Tp53bp1 256 - 273	SEDRPSS^PQVSVAAVETK	Phospho (ST)	17.6894	17.8947	17.6965	17.7792	17.3619	17.4721	17.9172	17.8482	17.8691	17.7716	17.6477	17.38	17.863	17.7204	18.0619	17.8691	18.0341	17.945	17.8866	18.2206	17.6881	17.8761	17.8375	17.4081	17.4793	17.6034	17.6127	17.6125	17.72	17.731	17.2387	17.9328	17.5072	17.9608	17.852	18.0085	17.8899	17.8745	18.1253	17.6155	17.9411	16.9297	18.1747
p0472	LIMA1_MOUSE	LIM domain and actin-binding protein 1 OS=Mus musculus GN=Lima1 PE=1 SV=3	Lima1 p-S360 (z= 2)	Lima1 348 - 364	SEAQQPMHPKPLS^PDAR	Phospho (ST)	18.2369	18.2785	NA	17.2375	17.6524	16.3596	17.5188	17.4424	16.7887	17.6315	16.9263	16.1188	18.4749	18.3417	18.5725	18.1309	17.4323	18.0938	17.4508	18.0779	16.5803	16.633	17.6881	16.5182	17.286	17.7325	18.2374	17.7962	16.4727	16.5284	15.5299	16.9581	16.7724	17.5383	17.8404	17.8536	17.6756	17.4331	18.1083	17.5038	16.8479	16.4584	16.9342
p0473	MORC1_MOUSE	MORC family CW-type zinc finger protein 1 OS=Mus musculus GN=Morc1 PE=2 SV=1	Morc1 p-S601 p-S621 (z= 3) + Oxi	Morc1 598 - 623	IQPS^GADLTQGSPSSVKLSFMQRS^QK	Oxidation (M); 2 Phospho (ST)	17.6981	17.9667	17.6615	17.543	17.8906	17.9979	18.0751	17.7899	18.1808	17.8998	18.1168	18.1586	17.6962	17.5858	18.0109	17.4951	17.7088	17.479	18.015	17.4745	18.0519	17.9022	18.3655	18.02	17.5347	17.7484	17.6241	17.774	18.1779	17.8076	18.2036	17.6547	17.8501	17.6339	17.9304	18.0203	17.7596	17.8379	15.4967	17.8979	17.7426	17.6012	17.3654
p0474	MPRIP_MOUSE	Myosin phosphatase Rho-interacting protein OS=Mus musculus GN=Mprip PE=1 SV=2	Mprip p-S219 (z= 3)	Mprip 211 - 238	AKDQPDGTS^LSPAQSPSQSQPPAACTPR	Phospho (ST)	16.2003	14.2284	16.5656	16.6807	16.6611	16.8529	16.5453	17.0838	16.6966	17.162	16.7805	16.5879	16.1959	16.3894	16.6986	16.4204	16.5601	16.9894	16.627	16.8533	16.547	16.6414	16.3709	16.4959	16.7054	16.5403	16.4453	16.7982	16.8342	17.011	16.7219	17.2995	16.7021	16.9704	16.543	17.0803	16.4606	16.1901	14.8177	16.1467	16.8321	16.5043	16.9527
p0475	ZNRF2_MOUSE	E3 ubiquitin-protein ligase ZNRF2 OS=Mus musculus GN=Znrf2 PE=1 SV=1	Znrf2 p-S18 (z= 2)	Znrf2 16 - 37	AYS^GSDLPSGTGSGGGGADGAR	Phospho (ST)	NA	16.8784	16.2643	16.7891	16.7008	16.9734	16.9643	16.6241	16.9118	16.6998	16.7919	16.6458	16.9036	17.014	16.6964	16.41	16.9699	17.0068	17.0126	17.0255	16.9077	17.13	17.0436	NA	16.5599	NA	16.7746	16.6967	16.807	17.1232	17.0731	17.3393	16.5002	17.053	16.4147	17.0598	17.2339	16.8885	NA	16.6642	17.094	16.72	17.1131
p0476	SMAG1_MOUSE	Protein Smaug homolog 1 OS=Mus musculus GN=Samd4a PE=1 SV=2	Samd4a p-S573 (z= 2)	Samd4a 567 - 586	GFGQSNS^LPTASSVGSGMGR	Phospho (ST)	17.5376	17.5452	17.3682	18.0291	17.9917	17.8982	17.4695	17.9781	18.2358	17.8343	17.2182	17.3343	17.0855	17.4645	17.5053	16.6424	17.1069	17.5182	17.8109	17.4401	18.1277	17.754	17.3062	17.2636	17.8529	17.2912	17.4579	18.1758	18.3195	18.0121	17.9388	18.0698	18.1278	18.17	17.2739	17.8348	17.4773	17.5744	18.1351	17.6149	18.1481	17.8996	17.5237
p0477	TB182_MOUSE	182 kDa tankyrase-1-binding protein OS=Mus musculus GN=Tnks1bp1 PE=1 SV=2	Tnks1bp1 p-T533 p-S539 (z= 2)	Tnks1bp1 523 - 541	GEGVSQVGPGT^PPAPES^PR	2 Phospho (ST)	NA	18.5169	NA	18.4621	18.3386	18.7793	19.0578	18.373	18.1815	18.0318	18.3399	17.2792	17.7397	18.0966	17.5398	17.8496	18.1475	18.6993	18.3909	18.115	17.6521	17.8911	17.9845	17.4834	18.9737	18.231	NA	18.3802	19.121	18.8447	19.1577	18.915	17.7835	18.1982	18.1953	18.9384	18.9169	18.5746	18.8908	18.4574	18.9978	18.4499	18.5713
p0478	IRPL1_MOUSE	Interleukin-1 receptor accessory protein-like 1 OS=Mus musculus GN=Il1rapl1 PE=1 SV=1	Il1rapl1 p-Y12 p-T16 p-S18 (z= 3) + Oxi	Il1rapl1 1 - 24	MKAPIPHLILLY^ATFT^QS^LKVVTKQS^	Oxidation (M); 2 Phospho (ST); Phospho (Y)	15.8645	15.4477	13.3645	NA	15.7259	15.6421	15.718	NA	14.9449	NA	NA	15.7369	15.9386	16.0552	NA	16.166	15.3104	15.2162	NA	15.6571	15.9009	NA	NA	15.0824	16.365	15.9599	14.1243	15.6665	15.2147	16.2325	16.0128	NA	15.2773	15.5207	15.0145	14.795	16.0251	13.1471	14.9762	15.4852	15.9228	16.6206	14.3893
p0479	PA24A_MOUSE	Cytosolic phospholipase A2 OS=Mus musculus GN=Pla2g4a PE=1 SV=1	Pla2g4a p-S437 (z= 2)	Pla2g4a 428 - 445	HIVSNDSSDS^DDEAQGPK	Phospho (ST)	16.7029	16.648	16.2953	16.7721	16.3844	16.4537	15.9713	16.3091	16.1357	16.0133	15.9285	14.7353	15.7782	15.5502	15.7589	15.5704	15.3652	15.6268	15.7266	15.4478	15.1461	16.0337	15.7659	15.4327	16.8862	16.144	16.3953	16.7884	16.8876	16.7074	16.872	16.7589	16.314	16.0043	15.3791	16.3545	16.5231	16.0901	16.6591	15.9283	16.2688	16.763	16.8433
p0480	MYPT1_MOUSE	Protein phosphatase 1 regulatory subunit 12A OS=Mus musculus GN=Ppp1r12a PE=1 SV=2	Ppp1r12a p-S304 (z= 2)	Ppp1r12a 299 - 315	SPLIES^TANMENNQPQK	Phospho (ST)	18.8387	18.6111	15.6105	19.3321	18.9163	19.0227	18.9718	18.9733	18.6623	18.5445	18.7373	17.9026	18.2541	18.4168	18.7706	17.9951	18.2413	18.6578	18.7544	18.405	18.3975	18.3412	18.372	18.0952	18.9765	18.4233	18.3606	18.7484	19.2837	18.7457	18.7634	19.217	18.2971	18.6869	18.3332	19.2325	18.2981	17.9129	18.9637	18.2218	18.864	18.7076	18.8336
p0481	SPD2A_MOUSE	SH3 and PX domain-containing protein 2A OS=Mus musculus GN=Sh3pxd2a PE=1 SV=2	Sh3pxd2a p-S546 (z= 2)	Sh3pxd2a 532 - 549	EAEENPVGACESQGS^PLK	Phospho (ST)	NA	15.4499	NA	15.0649	15.3511	15.4193	16.2997	15.4169	15.2992	14.7917	14.6916	13.7831	14.9376	14.5299	14.895	15.1699	15.0963	15.9278	15.4933	14.8326	14.6915	14.6842	14.7497	14.2099	15.8841	15.4586	15.7942	16.0468	16.0553	16.0116	16.0996	16.4339	14.5312	15.1626	14.2631	15.8061	16.1342	15.3691	15.9908	15.3767	15.4651	15.7073	15.6932
p0482	IF4B_MOUSE	Eukaryotic translation initiation factor 4B OS=Mus musculus GN=Eif4b PE=1 SV=1	Eif4b p-S93 (z= 3)	Eif4b 93 - 117	S^PPYTAFLGNLPYDVTEDSIKDFFR	Phospho (ST)	17.7452	14.8465	12.6675	NA	17.1107	15.3087	14.9855	NA	15.2199	NA	NA	17.4132	18.6495	18.3624	NA	NA	16.3756	NA	NA	16.492	16.3901	NA	NA	17.2342	16.879	18.3791	NA	16.639	13.9218	15.5664	15.8034	NA	16.149	15.5283	16.7492	15.7751	17.0052	NA	NA	16.6247	15.0623	16.6431	13.9204
p0483	PDLI5_MOUSE	PDZ and LIM domain protein 5 OS=Mus musculus GN=Pdlim5 PE=1 SV=4	Pdlim5 p-S322 (z= 4)	Pdlim5 305 - 344	KANSTQEPSQQPASSGAS^PLSASEGPESPGSSRPSVAGLR	Phospho (ST)	19.5839	19.797	19.6611	19.5601	20.2542	19.9598	19.7003	20.0777	20.4649	20.4427	20.2022	20.8154	19.4235	15.2572	20.0098	19.3863	19.9729	20.0057	20.2845	20.0849	20.2808	20.2146	20.443	20.485	19.6736	19.1831	19.2032	19.7813	20.4104	19.9318	19.3469	20.0639	20.8863	20.7152	20.6132	20.5402	19.1041	19.2884	20.0888	19.63	20.275	20.1562	20.5052
p0484	E41L3_MOUSE	Band 4.1-like protein 3 OS=Mus musculus GN=Epb41l3 PE=1 SV=1	Epb41l3 p-S96 (z= 2)	Epb41l3 84 - 98	QLEYQQFEDDKLS^QR	Gln->pyro-Glu (N-term Q); Phospho (ST)	17.6954	16.2514	18.0265	19.0225	18.5843	18.7719	18.966	19.1059	18.6384	18.5065	18.146	17.7826	17.6351	17.8725	18.1203	17.7647	17.6632	18.2251	17.9785	18.6126	18.3548	18.3834	13.9452	18.033	18.3699	18.4799	18.5253	18.7006	18.5315	18.7497	18.7739	18.8278	17.9464	18.5446	18.3796	18.9109	18.6025	18.3127	NA	18.1866	18.752	18.2702	18.3938
p0485	MA7D1_MOUSE	MAP7 domain-containing protein 1 OS=Mus musculus GN=Map7d1 PE=1 SV=1	Map7d1 p-S118 (z= 2)	Map7d1 113 - 131	RSSQPS^PTTVPASDSPPAK	Phospho (ST)	NA	19.113	19.1795	19.4237	18.8869	18.5912	19.0043	19.3526	18.8492	18.9631	19.0132	18.3597	18.8703	18.7857	19.0626	18.8588	18.6248	18.5938	18.6971	18.6978	18.9961	18.9109	18.7287	NA	18.9124	18.6972	19.0347	19.0618	18.5548	18.4279	17.7917	19.2528	18.8589	19.326	18.8128	19.2424	19.2046	18.5637	19.0917	18.7104	NA	18.6677	18.9841
p0486	ROA3_MOUSE	Heterogeneous nuclear ribonucleoprotein A3 OS=Mus musculus GN=Hnrnpa3 PE=1 SV=1	Hnrnpa3 p-S359 (z= 2)	Hnrnpa3 356 - 377	SSGS^PYGGGYGSGGGSGGYGSR	Phospho (ST)	NA	18.5681	18.525	18.7528	18.2851	18.717	18.8426	18.8467	18.3793	18.8712	18.678	NA	18.255	18.2858	18.4119	18.4301	18.7037	18.8184	18.8331	18.7645	18.6093	19.0845	18.7464	NA	18.9992	18.662	18.7933	18.573	19.1319	19.2116	19.5629	19.2581	19.0307	18.8695	NA	18.6672	18.6738	18.8808	18.959	18.4908	NA	19.1741	19.1829
p0487	COBL1_MOUSE	Cordon-bleu protein-like 1 OS=Mus musculus GN=Cobll1 PE=1 SV=2	Cobll1 p-T365 (z= 2)	Cobll1 364 - 381	ST^SVDDTDKSSSEAIMVR	Phospho (ST)	16.7147	16.8383	NA	16.4343	16.3745	16.2204	15.8068	16.5651	16.939	16.7408	15.7817	16.238	16.3628	16.6159	16.329	16.3557	15.897	16.5658	16.0681	16.3055	16.3135	16.6929	16.111	16.0729	16.3208	16.121	15.4643	16.4642	16.165	15.9049	15.2708	16.6819	15.6276	16.2458	15.6003	16.7936	17.1724	16.8702	16.7577	16.3442	16.0876	15.6562	16.4451
p0488	EP15R_MOUSE	Epidermal growth factor receptor substrate 15-like 1 OS=Mus musculus GN=Eps15l1 PE=1 SV=3	Eps15l1 p-S255 (z= 2)	Eps15l1 238 - 257	STPSHGSVSSLNSTGSLS^PK	Phospho (ST)	17.4143	NA	17.3976	17.8068	17.5522	17.5316	17.6893	17.7263	17.4753	17.7123	17.2515	16.9051	17.4547	17.4529	17.5763	17.4082	17.8538	17.7785	18.1015	18.0601	17.4374	17.6971	17.1577	16.9964	17.8948	16.9232	17.1463	17.1939	17.6325	17.9493	17.7767	17.9856	17.3497	17.9322	17.514	17.557	17.0285	17.1341	16.0963	16.7744	17.6497	17.4522	18.2617
p0489	MAP1B_MOUSE	Microtubule-associated protein 1B OS=Mus musculus GN=Map1b PE=1 SV=2	Map1b p-S1438 (z= 3)	Map1b 1431 - 1456	QGFPDRES^PVSDLTSTGLYQDKQEEK	Gln->pyro-Glu (N-term Q); Phospho (ST)	19.9859	NA	19.6068	19.1864	20.0782	20.363	20.08	20.1273	20.5855	20.6321	20.3782	20.6369	19.9563	20.1281	20.3963	20.0399	20.2514	19.8008	20.0808	20.2801	20.2102	20.8577	20.5666	20.7856	19.9119	19.9759	15.2589	19.4628	19.5328	19.7788	19.5993	19.5845	20.355	20.2854	20.4908	20.1707	19.7113	19.9032	NA	19.7011	19.4403	19.7995	20.0384
p0490	SRRM2_MOUSE	Serine/arginine repetitive matrix protein 2 OS=Mus musculus GN=Srrm2 PE=1 SV=3	Srrm2 p-S1151 (z= 2)	Srrm2 1148 - 1164	DKFS^PTQDRPESSTVLK	Phospho (ST)	19.5476	19.7195	NA	19.299	18.8318	19.4391	18.5192	18.6133	18.9926	19.1791	18.6012	18.4062	19.8045	19.7633	19.9284	19.7645	19.7174	19.828	19.4231	19.7751	18.5607	18.8305	18.8963	18.6817	18.9611	18.9196	15.8748	19.0309	18.2897	18.6654	18.2658	18.3234	18.2408	18.9088	19.1202	18.5218	18.9656	19.0802	19.4156	18.6548	18.6938	17.518	19.1736
p0491	MARK2_MOUSE	Serine/threonine-protein kinase MARK2 OS=Mus musculus GN=Mark2 PE=1 SV=3	Mark2 p-S568 (z= 2)	Mark2 562 - 581	VPVASPS^AHNISSSSGAPDR	Phospho (ST)	NA	16.1636	15.7963	15.9883	16.284	15.7129	15.9892	16.3633	16.1276	16.6592	15.5399	15.235	15.982	15.983	16.043	15.8615	15.8122	16.6624	16.1034	15.6902	16.0135	16.235	15.3559	15.1104	16.4328	16.0625	16.3222	16.8647	16.301	16.119	15.8919	16.8791	16.3098	16.4555	15.9715	16.4394	16.7663	16.1318	16.6084	16.1085	15.6158	16.0751	16.3581
p0492	SMN_MOUSE	Survival motor neuron protein OS=Mus musculus GN=Smn1 PE=1 SV=1	Smn1 p-S25 (z= 2)	Smn1 21 - 38	GTGQS^DDSDIWDDTALIK	Phospho (ST)	17.8022	15.2088	17.2459	17.71	17.1585	17.9489	18.0341	17.4444	17.4158	16.2449	17.6381	17.3551	17.4186	17.2778	17.0004	17.3909	17.1185	17.1995	17.3021	17.1252	16.9884	17.5171	17.0765	17.4884	17.5858	17.8118	NA	17.2412	17.0136	17.5402	17.7638	17.3891	16.8489	17.3074	17.1419	17.5265	17.7538	17.5708	17.9157	17.2614	17.2598	17.5085	17.1814
p0493	PAXI_MOUSE	Paxillin OS=Mus musculus GN=Pxn PE=1 SV=1	Pxn p-S336 (z= 3)	Pxn 318 - 347	TGSSSPPGGLSKPGSQLDS^MLGSLQSDLNK	Phospho (ST)	16.4403	17.3467	16.9555	17.904	NA	NA	16.8226	NA	16.9774	16.5809	16.7926	16.8592	NA	16.0656	16.1149	15.8373	15.3084	15.3125	NA	NA	16.7476	NA	NA	NA	18.2561	17.5578	16.7806	17.9819	17.6792	17.8632	18.2801	17.3259	18.309	17.952	17.732	17.5332	17.2772	17.0489	NA	17.3665	17.6464	17.5414	15.9673
p0494	PAIRB_MOUSE	Plasminogen activator inhibitor 1 RNA-binding protein OS=Mus musculus GN=Serbp1 PE=1 SV=2	Serbp1 p-S25 (z= 2)	Serbp1 17 - 32	FDQLFDDES^DPFEVLK	Phospho (ST)	17.7388	17.6723	18.006	NA	17.7733	17.7861	17.9366	17.761	17.2026	17.5463	18.0502	17.436	18.0175	18.2787	17.4024	18.1674	17.6203	17.6005	17.4627	17.539	17.4006	17.9771	17.4966	17.8733	18.2369	18.4497	18.2768	17.5886	17.2488	17.8906	17.8978	17.2438	17.5019	17.3727	17.6583	17.3968	18.316	18.3272	NA	18.2119	17.6511	18.0605	17.3198
p0495	LARP1_MOUSE	La-related protein 1 OS=Mus musculus GN=Larp1 PE=1 SV=2	Larp1 p-S525 (z= 2)	Larp1 521 - 538	GLSAS^LPDLDSESWIEVK	Phospho (ST)	21.0583	20.688	20.8752	20.8906	20.3994	20.3719	20.3912	21.0039	20.3927	20.6902	20.8046	20.838	21.1103	20.9617	20.8689	20.6004	20.2738	19.916	19.8228	20.3304	21.0055	20.2043	20.2616	20.6862	18.7054	20.9735	20.7766	20.765	20.1301	20.695	20.713	20.1529	20.4989	20.6705	20.3269	20.4333	20.9465	20.4773	18.9652	20.9117	20.7105	20.8467	19.4857
p0496	MPRIP_MOUSE	Myosin phosphatase Rho-interacting protein OS=Mus musculus GN=Mprip PE=1 SV=2	Mprip p-S221 p-S225 (z= 3)	Mprip 211 - 238	AKDQPDGTSLS^PAQS^PSQSQPPAACTPR	2 Phospho (ST)	18.3773	NA	18.48	18.5449	18.6871	18.8204	18.6765	18.8939	18.8322	19.0534	19.1883	18.6689	17.9719	17.9585	18.4717	17.8641	18.6707	18.4798	18.4455	18.6383	18.4668	18.6981	18.6726	18.5667	18.4648	18.355	18.4769	18.1501	18.8929	18.9253	19.1901	19.1752	18.9163	19.0281	18.7873	19.3709	18.2252	18.1104	17.8021	18.4048	18.7167	18.5404	18.5915
p0497	RHG35_MOUSE	Rho GTPase-activating protein 35 OS=Mus musculus GN=Arhgap35 PE=1 SV=3	Arhgap35 p-S975 (z= 3)	Arhgap35 973 - 998	AGS^PLCNSNLQDSEEDVEPPSYHLFR	Phospho (ST)	17.8947	17.7431	17.7894	18.2283	18.1699	18.2866	18.4876	18.1573	18.2705	18.0535	18.0829	18.5245	17.9958	17.8265	17.6975	17.7519	18.2479	17.9392	17.9148	18.0157	18.138	18.1426	18.2406	18.3953	18.12	18.214	17.7437	17.9058	17.7447	18.037	18.0526	18.0393	18.3457	18.0709	18.3046	18.1405	17.4554	17.8532	18.6026	17.7833	17.7878	18.2739	17.9142
p0498	YAP1_MOUSE	Yorkie homolog OS=Mus musculus GN=Yap1 PE=1 SV=2	Yap1 p-T48 (z= 2)	Yap1 44 - 61	GDSET^DLEALFNAVMNPK	Phospho (ST)	19.9125	19.2374	20.3627	NA	19.5778	19.1352	19.5007	NA	18.4184	18.7522	18.5816	18.2076	19.8013	20.067	NA	20.1212	18.7855	19.0655	18.6865	19.0586	18.7076	NA	18.454	18.367	20.6186	20.1366	NA	19.9723	18.7823	19.375	18.9363	18.1995	18.6052	18.946	18.9179	19.1899	20.231	NA	NA	19.8681	NA	19.5246	18.3003
p0499	KCD12_MOUSE	BTB/POZ domain-containing protein KCTD12 OS=Mus musculus GN=Kctd12 PE=1 SV=1	Kctd12 p-S187 (z= 2)	Kctd12 187 - 207	S^PSGGAAGPLLTPSQSLDGSR	Phospho (ST)	18.4262	15.2362	18.9048	19.3295	18.8017	18.7953	19.0608	19.0751	18.5542	18.7479	18.9869	18.0092	17.3119	18.8287	18.9167	18.5335	18.748	18.8795	19.2966	18.4943	19.0101	18.9094	18.8071	18.4752	18.3765	18.0969	18.3891	18.262	18.7714	18.4295	18.7823	18.6167	18.1626	18.1159	18.1545	18.4096	18.5528	18.3703	16.7538	18.3347	18.887	18.4697	18.2396
p0500	OGFR_MOUSE	Opioid growth factor receptor OS=Mus musculus GN=Ogfr PE=2 SV=1	Ogfr p-S403 (z= 2)	Ogfr 393 - 410	IALNLEGCALS^PTSQEPR	Phospho (ST)	17.181	17.2428	17.1881	17.4483	17.5332	17.6767	17.0485	17.5827	17.8544	17.9236	17.4414	17.5126	17.3616	17.628	17.6152	17.7287	17.3088	17.4782	17.3205	17.4044	17.7415	18.0154	17.7675	17.6411	17.0437	17.3857	17.3333	17.3592	17.4291	17.0955	16.9604	16.739	17.1636	17.5208	17.0335	17.0965	17.152	17.3255	NA	17.5625	17.0858	17.5314	17.0981
p0501	AKA12_MOUSE	A-kinase anchor protein 12 OS=Mus musculus GN=Akap12 PE=1 SV=1	Akap12 p-S637 (z= 2)	Akap12 626 - 644	SATLSSTESTAS^GMQDEVR	Phospho (ST)	17.8812	18.0265	18.0133	18.0459	17.9608	18.1861	18.0898	18.0345	18.154	18.0869	18.3281	18.0688	17.4623	17.3305	17.5832	17.2565	17.4468	17.5001	17.8581	17.3355	17.7384	17.7426	17.7922	17.556	18.2507	16.4631	18.2977	18.0359	18.5473	18.1387	18.4567	18.3256	18.2754	18.1025	18.4327	18.682	17.5955	17.4951	17.6619	17.7202	17.7137	17.456	17.6536
p0502	PAXI_MOUSE	Paxillin OS=Mus musculus GN=Pxn PE=1 SV=1	Pxn p-S83 (z= 2)	Pxn 76 - 93	YAHQQPPS^PLPVYSSSAK	Phospho (ST)	17.9457	18.1953	NA	18.0144	17.6	17.8626	17.4425	17.8528	17.5417	18.1215	17.3814	17.0211	17.9797	NA	13.8189	17.7295	17.7371	17.8348	17.7768	17.3954	17.5016	17.9306	17.1488	16.9219	18.2809	18.2423	18.5135	18.3891	18.0195	17.6149	16.9316	18.6041	17.9184	18.0808	17.9217	17.8332	18.3434	17.7374	18.3359	18.0147	17.7153	17.1565	18.3625
p0503	LIPB1_MOUSE	Liprin-beta-1 OS=Mus musculus GN=Ppfibp1 PE=1 SV=3	Ppfibp1 p-S560 (z= 2)	Ppfibp1 558 - 574	SQS^TTFNPDDMSEPEFK	Phospho (ST)	19.6641	19.8837	19.2949	19.8255	19.6972	19.6631	19.8669	19.6318	19.5178	19.4889	19.7529	19.5616	19.2231	19.5841	19.684	19.2964	19.0045	19.1296	19.4347	18.9052	19.5811	19.7232	19.6355	19.3997	19.7973	19.6293	19.2467	19.8599	19.7526	19.7142	19.3425	19.6868	19.4689	19.8864	19.8148	19.7766	19.9028	19.754	14.4078	19.5257	19.6795	19.8227	19.2777
p0504	EPN2_MOUSE	Epsin-2 OS=Mus musculus GN=Epn2 PE=1 SV=1	Epn2 p-S173 (z= 2)	Epn2 171 - 188	GSS^QPNLSTSYSEQEYGK	Phospho (ST)	16.4433	16.6805	NA	17.4446	16.7338	16.8461	17.0022	17.3196	16.6078	16.8825	16.8876	16.7981	16.3295	NA	13.6854	16.7807	16.6449	16.6788	16.9947	16.6411	16.8999	17.0608	16.2958	16.6139	16.9016	16.7453	16.6986	16.9024	17.2617	17.1819	16.7725	17.8622	17.0074	17.0646	16.6774	17.2777	17.0223	16.3948	17.0246	16.7094	17.2835	16.7776	16.9292
p0505	VTM2A_MOUSE		VTM2A p-Y18 p-S25 p-T30 (z= 4) + Oxi	VTM2A 1 - 34	MMGIFLASVGFMFFSVLY^VQQGLSS^QAKFT^ELPRQAKFT^	Oxidation (M); 2 Phospho (ST); Phospho (Y)	16.4703	13.6039	16.7506	17.2494	17.5706	17.7331	17.4475	17.4541	17.0056	17.5924	17.9072	17.8943	16.3258	17.3172	17.3973	16.5271	17.1453	17.6922	17.2994	17.6259	17.3928	17.5736	17.8349	18.2114	16.3705	16.0501	14.5443	NA	16.5215	17.1598	17.1259	16.1607	17.0399	17.0253	17.9375	16.9894	15.3554	NA	17.0097	NA	16.7343	16.6487	16.6923
p0506	TB182_MOUSE	182 kDa tankyrase-1-binding protein OS=Mus musculus GN=Tnks1bp1 PE=1 SV=2	Tnks1bp1 p-S1437 (z= 2)	Tnks1bp1 1437 - 1456	S^PPSGSQSLLEGIMTASSSK	Phospho (ST)	19.4618	19.7372	19.6924	20.2444	19.6421	19.8485	19.6115	20.0264	19.701	20.0291	19.8834	19.4541	19.5942	19.671	19.8153	19.6554	19.6719	19.7984	19.543	19.7355	19.9738	20.1544	19.7104	19.8549	19.5764	19.3541	19.3001	19.7061	19.2789	19.5163	19.1397	19.5258	19.5265	19.7172	18.925	19.5388	19.8382	16.2685	18.0241	19.3349	19.4816	19.7656	19.34
p0507	CTND1_MOUSE	Catenin delta-1 OS=Mus musculus GN=Ctnnd1 PE=1 SV=2	Ctnnd1 p-S230 (z= 2)	Ctnnd1 216 - 233	HYEDGYPGGSDNYGS^LSR	Phospho (ST)	18.5815	18.8752	19.3925	18.6821	18.0488	17.5806	17.4822	17.4327	18.2556	18.836	18.7359	18.296	18.7661	18.5737	15.9014	18.2759	17.7815	17.2974	17.2734	17.7725	17.3483	18.245	17.8694	17.9599	18.6631	18.8347	19.3673	18.6907	18.0118	18.467	18.2485	18.0114	18.5354	17.4445	18.9566	18.4063	18.6611	18.7254	18.8304	18.2588	18.1399	17.7451	18.3497
p0508	BIN1_MOUSE	Myc box-dependent-interacting protein 1 OS=Mus musculus GN=Bin1 PE=1 SV=1	Bin1 p-S296 (z= 2)	Bin1 293 - 312	GNKS^PSPPPDGSPAATPEIR	Phospho (ST)	16.6183	16.0253	16.8042	17.0748	16.5443	16.6922	16.7261	16.8793	16.4731	16.7807	16.264	15.9566	16.9317	16.9421	17.4602	16.8993	16.8701	17.0416	16.9816	17.2047	16.5505	16.8076	16.374	16.1482	16.6506	16.6217	16.6306	16.7148	16.413	16.4733	15.6718	17.1902	16.1824	17.2196	16.4154	17.017	16.8677	16.6406	16.9297	16.5435	16.3623	15.7212	17.114
p0509	MAP1B_MOUSE	Microtubule-associated protein 1B OS=Mus musculus GN=Map1b PE=1 SV=2	Map1b p-S1911 (z= 2)	Map1b 1908 - 1924	TIKS^PCDSGYSYETIEK	Phospho (ST)	17.7676	18.0224	17.3318	16.2659	17.923	17.7989	17.3614	17.7488	18.2052	18.0574	17.5449	17.4682	18.3152	18.2107	18.4339	18.1808	17.8262	18.0469	18.0499	17.8897	17.8821	18.248	17.9193	17.8355	17.8293	17.9476	17.9462	17.6609	17.7416	17.3866	16.5825	17.6195	17.9531	17.744	17.636	17.5901	17.7177	17.9721	18.4444	17.7995	17.3052	17.2807	18.4415
p0510	CRTC3_MOUSE	CREB-regulated transcription coactivator 3 OS=Mus musculus GN=Crtc3 PE=2 SV=2	Crtc3 p-S370 (z= 2)	Crtc3 366 - 384	LFSLS^NPSLSTTNLSGPSR	Phospho (ST)	17.1264	NA	17.3242	17.9413	17.434	17.3993	17.1793	17.6218	17.1992	14.2597	17.3692	12.9951	17.7057	17.4092	17.4243	17.8952	17.3274	17.1049	17.0097	17.1728	17.9021	17.9566	12.6624	NA	18.1586	18.2009	17.8919	17.8144	18.2152	17.9138	18.2356	18.029	18.0899	18.011	18.0233	17.5932	17.62	NA	18.1106	17.8695	18.0322	17.9824	17.6697
p0511	PHLB2_MOUSE	Pleckstrin homology-like domain family B member 2 OS=Mus musculus GN=Phldb2 PE=1 SV=2	Phldb2 p-S359 (z= 2)	Phldb2 353 - 371	ASYSGTS^PSHSFISGEPDR	Phospho (ST)	19.0348	19.2049	16.0372	18.9903	19.005	19.0431	18.8811	19.3204	18.8963	19.0013	18.7933	18.2803	18.9317	14.0845	18.9975	19.0197	18.9824	18.9403	19.0918	18.9463	18.7713	18.823	18.5032	18.4703	19.1774	18.8434	19.0684	19.0812	19.2465	18.4504	18.215	19.4115	18.6822	19.017	18.6306	18.9555	19.326	18.8364	19.185	19.073	18.986	18.4294	19.5132
p0512	MAP1B_MOUSE	Microtubule-associated protein 1B OS=Mus musculus GN=Map1b PE=1 SV=2	Map1b p-S1497 (z= 2)	Map1b 1492 - 1510	LGGDVS^PTQIDVSQFGSFK	Phospho (ST)	19.8724	19.9644	19.5826	19.7447	20.2287	20.2186	19.8875	20.1166	19.6353	19.67	19.4047	18.6101	15.6622	19.5115	19.9862	20.0022	19.566	19.7606	19.9027	19.7432	19.5945	19.9701	19.4308	19.2815	20.6583	20.1078	18.3046	20.7561	20.1899	20.3742	20.1713	20.0796	19.6895	19.8331	19.0564	19.6391	20.7031	19.929	20.705	19.6785	19.7677	20.4394	19.9816
p0513	VAMP4_MOUSE	Vesicle-associated membrane protein 4 OS=Mus musculus GN=Vamp4 PE=1 SV=1	Vamp4 p-S30 (z= 2)	Vamp4 24 - 39	NLLEDDS^DEEEDFFLR	Phospho (ST)	18.7793	18.6316	19.1873	18.9868	18.6374	18.6969	19.2129	18.608	19.3519	19.3096	19.6603	19.3987	18.337	19.0826	18.4446	18.8997	18.4055	18.3615	18.2406	18.4332	18.8396	19.3524	19.3665	19.3945	17.6483	19.9146	19.698	19.4814	19.3329	19.5617	19.8009	18.8985	19.3892	19.4131	20.0528	19.9383	19.3393	18.5297	18.4733	19.5693	19.4258	19.7305	18.9622
p0514	SVIL_MOUSE	Supervillin OS=Mus musculus GN=Svil PE=1 SV=1	Svil p-T811 (z= 2)	Svil 809 - 826	YQT^QPVTLGEVEQVQSGK	Phospho (ST)	17.4126	NA	18.4436	18.1938	18.2636	17.6545	18.1214	18.3658	17.7507	18.5635	18.6267	17.709	16.4993	17.7744	17.948	17.1867	17.8085	17.563	17.8153	17.7361	18.0496	18.1696	18.0359	17.6093	18.388	17.9832	18.3697	18.0367	18.6912	17.8241	18.4555	18.5203	18.764	17.7205	18.8116	18.4775	18.0351	18.2202	NA	18.3054	18.3775	17.4812	17.6902
p0515	SPD2A_MOUSE	SH3 and PX domain-containing protein 2A OS=Mus musculus GN=Sh3pxd2a PE=1 SV=2	Sh3pxd2a p-S812 (z= 2)	Sh3pxd2a 810 - 828	RGS^ADIIPLTATTPPCVPK	Phospho (ST)	17.9879	NA	18.1813	18.0105	18.1828	18.1508	17.8064	18.1657	18.0141	18.321	18.1189	18.2351	17.8282	17.8823	18.1782	18.0493	17.6308	17.7726	17.6036	17.5535	18.2211	18.314	18.0879	17.7901	17.7099	17.6909	15.2212	18.22	17.6421	17.2832	16.934	17.9606	17.906	18.3499	18.1937	17.8389	18.1144	17.9627	15.1685	17.8787	17.5303	17.609	17.8306
p0516	CD44_MOUSE	CD44 antigen OS=Mus musculus GN=Cd44 PE=1 SV=3	Cd44 p-S742 (z= 3)	Cd44 742 - 767	S^QEMVHLVNKEPSETPDQCMTADETR	Phospho (ST)	16.9245	17.7134	17.4776	16.3009	17.3873	16.537	16.9097	16.2391	16.4544	15.9662	16.205	15.7153	16.6666	17.4112	17.0658	17.3305	15.7073	16.8346	16.3839	15.7576	15.9021	15.8068	16.457	16.1804	16.7111	17.2094	16.2842	16.9866	15.343	16.2391	15.0212	16.0858	15.6601	15.7099	15.7733	17.2558	16.9947	17.4084	17.2371	16.1764	16.1042	15.6097	16.2497
p0517	RBMS3_MOUSE	RNA-binding motif, single-stranded-interacting protein 3 OS=Mus musculus GN=Rbms3 PE=2 SV=2	Rbms3 p-S39 (z= 3)	Rbms3 26 - 55	QSYAPAPHPMAPPS^PSTNSSSNSSGEQLSK	Phospho (ST)	16.5079	17.1274	16.5083	17.8347	17.7617	17.8051	17.8735	18.1371	17.4955	17.8965	17.8577	17.5565	17.2191	17.0355	NA	17.2155	18.0555	18.0051	17.9541	17.8953	17.7945	17.7153	17.4781	17.5248	17.68	16.7213	17.1018	17.6232	17.8998	18.0384	17.7407	18.4831	18.0355	17.8882	18.2933	17.9944	16.5801	16.6169	17.796	16.8053	17.9434	17.5976	18.0342
p0518	LDB1_MOUSE	LIM domain-binding protein 1 OS=Mus musculus GN=Ldb1 PE=1 SV=2	Ldb1 p-S305 (z= 2)	Ldb1 300 - 320	KMSGGS^TMSSGGGNTNNSNSK	Phospho (ST)	15.7612	NA	16.2691	16.8148	15.6403	NA	NA	16.2482	15.0714	15.5901	14.6119	14.4	15.5147	16.31	16.5413	15.4674	14.9159	NA	NA	14.7458	15.6543	15.3461	14.9841	14.412	NA	NA	NA	15.3557	NA	NA	NA	15.8841	14.3597	15.3641	15.3937	16.0867	NA	NA	16.1868	NA	14.9842	NA	NA
p0519	NOP56_MOUSE	Nucleolar protein 56 OS=Mus musculus GN=Nop56 PE=1 SV=2	Nop56 p-S513 (z= 2)	Nop56 506 - 524	APKEELAS^DLEEMATSSAK	Phospho (ST)	19.0568	20.0429	20.0187	19.0664	19.8452	19.6746	19.8644	19.9079	20.5129	20.615	20.6779	20.3829	NA	20.2321	17.4395	19.8233	19.5791	19.3535	19.0355	19.5016	19.8466	20.2109	20.3135	20.4441	19.6295	19.6236	19.6715	19.4477	19.1972	19.2007	19.2215	19.1665	19.8631	19.7851	20.3632	20.2136	19.4697	19.6359	19.6858	19.8272	18.9352	19.1906	19.5255
p0520	VINC_MOUSE	Vinculin OS=Mus musculus GN=Vcl PE=1 SV=4	Vcl p-S290 (z= 2)	Vcl 282 - 300	GWLRDPNAS^PGDAGEQAIR	Phospho (ST)	17.7119	17.7786	18.231	18.0736	17.6345	17.3736	17.4009	18.0546	18.0476	18.4385	18.4214	18.1621	13.4803	17.6023	17.5405	17.7686	17.6125	17.2116	17.6018	17.3762	17.8803	18.1166	17.8782	17.7317	18.2267	18.0995	18.7237	17.9939	17.8742	17.2729	17.6965	17.7937	18.7988	18.0966	18.6802	18.2178	17.6563	17.734	17.9332	17.8745	17.9853	17.0971	17.3781
p0521	SRC_MOUSE	Neuronal proto-oncogene tyrosine-protein kinase Src OS=Mus musculus GN=Src PE=1 SV=4	Src p-S21 (z= 3)	Src 17 - 47	SLEPS^ENVHGAGGAFPASQTPSKPASADGHR	Phospho (ST)	16.889	16.2305	15.2669	16.9117	16.1366	14.8898	16.0148	15.2835	16.9435	15.8584	16.2978	16.1349	16.4919	16.6138	16.3394	17.1708	16.6661	16.0381	16.4914	16.5727	14.9506	14.846	15.5384	16.1811	16.6553	16.8221	16.8873	17.0336	16.3473	16.8809	15.9674	16.308	16.5952	15.9671	17.1612	16.9695	17.1219	16.4754	17.1098	15.8007	17.3383	16.2238	17.8148
p0522	T2FA_MOUSE	General transcription factor IIF subunit 1 OS=Mus musculus GN=Gtf2f1 PE=1 SV=2	Gtf2f1 p-S385 p-T389 (z= 2)	Gtf2f1 383 - 402	GTS^RPGT^PSAEAASTSSTLR	2 Phospho (ST)	NA	NA	18.3492	18.7872	18.3491	18.5765	18.639	18.532	18.4227	18.5581	18.3006	17.8689	18.3142	18.4779	18.6906	18.4001	18.677	18.7834	18.568	18.5604	18.3667	18.644	18.2997	18.1089	18.5128	18.4104	18.2081	17.9867	18.4855	18.6723	18.8039	18.7275	17.6758	18.5494	18.181	18.5158	18.1354	18.0954	17.6339	18.2073	18.5148	18.3182	18.5092
p0523	F195B_MOUSE	Protein FAM195B OS=Mus musculus GN=Fam195b PE=1 SV=1	Fam195b p-S25 (z= 2)	Fam195b 21 - 38	SPTNS^SEIFTPAHEENVR	Phospho (ST)	19.5955	19.5081	19.6562	19.7317	19.2327	19.192	19.3308	19.6817	19.5537	19.517	19.6065	19.1811	19.4188	16.9982	19.7761	19.337	19.1027	18.9088	19.276	19.1142	19.2776	19.4515	19.4227	19.3001	19.412	NA	19.274	19.308	19.5639	18.9752	18.6111	19.3692	19.1884	19.2914	19.4092	19.7586	19.079	19.195	19.7351	19.0772	19.5143	18.9608	19.6112
p0524	RLA2_MOUSE	60S acidic ribosomal protein P2 OS=Mus musculus GN=Rplp2 PE=1 SV=3	Rplp2 p-S102 p-S105 (z= 2)	Rplp2 99 - 115	KEES^EES^DDDMGFGLFD	2 Phospho (ST)	23.5367	23.5279	23.4854	23.9443	23.9748	24.216	24.2862	23.8433	23.5196	23.6695	23.7736	23.4901	23.4805	23.4794	23.387	23.3695	23.7793	23.804	23.5941	23.4915	23.2938	23.5065	23.5409	23.7083	23.5423	23.822	24.014	23.7743	24.072	24.082	24.2692	23.8742	23.6055	23.8175	23.8681	23.9155	23.816	20.6585	23.5955	23.7886	23.5065	24.2176	23.683
p0525	ARHG2_MOUSE	Rho guanine nucleotide exchange factor 2 OS=Mus musculus GN=Arhgef2 PE=1 SV=4	Arhgef2 p-S885 (z= 2)	Arhgef2 885 - 903	S^LPAGDALYLSFNPPQPSR	Phospho (ST)	19.1791	19.3292	19.6767	20.0424	19.0632	19.2817	19.2996	20.0866	19.4537	19.7722	19.9087	19.5761	19.47	18.7629	19.4492	19.7717	19.3723	19.0735	19.1439	19.4311	20.0623	19.4935	19.3201	19.6094	19.5554	19.4457	19.6062	19.5386	19.1426	19.3032	19.6141	19.14	19.6932	19.7323	19.5994	19.434	16.3849	18.9265	17.3898	19.2477	19.3318	19.5424	18.4785
p0526	PLEC_MOUSE	Plectin OS=Mus musculus GN=Plec PE=1 SV=2	Plec p-S4392 p-S4393 (z= 2)	Plec 4389 - 4408	SRSS^S^VGSSSSYPISSAGPR	2 Phospho (ST)	17.21	16.9519	NA	17.6725	16.9658	17.4615	17.1262	16.8215	17.0642	17.4167	17.4427	17.3058	17.1349	16.5717	17.1522	16.9015	17.1717	17.2281	17.0671	17.0324	16.8303	17.7498	17.5871	17.3514	17.5294	17.0461	15.9909	16.7001	17.4506	17.2385	17.8675	17.3116	16.9322	16.9859	17.4687	17.0176	16.8317	17.4634	17.8032	17.1533	17.2527	17.4534	17.6071
p0527	DOP1_MOUSE	Protein dopey-1 OS=Mus musculus GN=Dopey1 PE=1 SV=2	Dopey1 p-S1140 (z= 2)	Dopey1 1138 - 1155	ASS^PDDDVQQVVFDLICK	Phospho (ST)	15.7777	16.2456	15.9085	NA	16.1285	15.6827	16.1493	16.1954	15.4393	16.228	15.9999	15.7667	16.418	14.5419	NA	14.8681	15.7252	15.5636	15.5137	15.4596	15.8537	NA	NA	15.9673	15.4014	16.7681	14.1856	16.0855	16.0058	16.0827	16.3352	15.4384	16.1033	16.0838	16.1459	16.1741	16.6636	NA	NA	16.6455	15.9846	16.5943	15.0736
p0528	IMA3_MOUSE	Importin subunit alpha-3 OS=Mus musculus GN=Kpna3 PE=1 SV=1	Kpna3 p-S60 (z= 2)	Kpna3 50 - 67	NVPQEESLEDS^DVDADFK	Phospho (ST)	16.1624	16.429	16.5064	16.2297	16.0626	16.5416	16.4706	16.1634	15.8364	15.9264	15.4239	14.4426	15.9238	16.1117	16.0616	16.2154	15.6574	16.2264	16.5318	15.7095	15.2903	15.4642	15.9638	14.9783	17.2957	16.2039	17.0717	16.4351	17.0797	16.9547	17.4304	16.609	15.1005	14.9811	15.0097	14.9986	16.4731	16.7666	NA	16.5103	15.8835	16.8933	16.2949
p0529	AKAP2_MOUSE	A-kinase anchor protein 2 OS=Mus musculus GN=Akap2 PE=1 SV=3	Akap2 p-S799 (z= 3)	Akap2 794 - 823	VKPPPS^PTTEGPSLQPDLAPEEAAGTQRPK	Phospho (ST)	18.8483	18.7178	19.0335	18.3177	19.2086	19.0904	18.953	19.1222	19.6127	19.512	19.2012	19.1342	19.1421	18.8268	18.965	19.0359	18.9995	19.2529	19.1601	19.1782	19.282	19.395	19.1661	19.1754	18.6587	NA	19.3091	18.8799	18.9658	18.6488	18.0283	19.0874	19.6377	19.144	19.3356	19.0932	18.5124	19.0687	19.2457	18.7859	18.9251	18.3573	19.0176
p0530	FINC_MOUSE	Fibronectin OS=Mus musculus GN=Fn1 PE=1 SV=3	Fn1 p-S2475 (z= 3)	Fn1 2452 - 2477	TNTNVNCPIECFMPLDVQADRDDS^RE	Phospho (ST)	22.2726	21.9834	22.8501	22.6261	22.4343	22.395	23.2309	22.9128	22.5182	22.5717	23.5058	23.5294	22.3971	22.5011	22.6188	22.6905	22.741	21.528	22.2489	22.4445	22.6366	22.1739	22.8878	23.3618	23.2297	22.7963	22.775	22.3645	23.5844	23.4288	24.1101	23.1142	23.7658	22.9223	23.8168	23.2208	22.4945	22.1343	22.6979	22.777	23.2872	23.5992	22.8336
p0531	TB182_MOUSE	182 kDa tankyrase-1-binding protein OS=Mus musculus GN=Tnks1bp1 PE=1 SV=2	Tnks1bp1 p-S568 (z= 2)	Tnks1bp1 568 - 588	S^PALLPSTVEGPPGAPLLQAK	Phospho (ST)	20.5054	20.7636	21.0027	21.2018	20.7868	21.3369	20.8928	21.4201	20.7623	20.8323	21.0855	20.0089	20.1107	20.6013	20.5522	20.8824	20.4304	20.9081	20.2565	20.2632	20.8762	20.8104	20.2675	20.6391	21.3595	21.3348	17.3159	21.2925	21.0439	21.1344	20.9498	21.083	20.7571	21.0767	20.4513	21.1232	21.3096	21.0896	21.0762	21.3471	20.8013	21.2586	20.5229
p0532	FINC_MOUSE	Fibronectin OS=Mus musculus GN=Fn1 PE=1 SV=3	Fn1 p-S2475 (z= 3) + Oxi	Fn1 2452 - 2477	TNTNVNCPIECFMPLDVQADRDDS^RE	Oxidation (M); Phospho (ST)	17.7014	17.319	18.8664	19.1314	17.9689	18.877	19.6089	19.4664	19.5932	18.9824	20.122	20.1313	18.1898	18.1484	18.6896	19.078	19.3541	17.7108	18.9539	18.9829	19.0794	19.2085	19.199	20.1938	19.6217	18.6467	NA	18.4809	20.558	20.1243	20.9653	20.0874	20.7502	19.2441	21.1046	19.4726	18.1484	18.1662	18.7798	18.9301	19.9308	20.3964	19.695
p0533	HNRPK_MOUSE	Heterogeneous nuclear ribonucleoprotein K OS=Mus musculus GN=Hnrnpk PE=1 SV=1	Hnrnpk p-T118 (z= 4)	Hnrnpk 103 - 139	KIIPTLEEGLQLPSPT^ATSQLPLESDAVECLNYQHYK	Phospho (ST)	19.3725	19.3124	20.1585	14.1563	19.6333	19.1414	19.1836	19.9904	19.3106	19.764	19.5925	20.4511	20.1023	19.8575	19.7713	20.2696	19.5842	19.5908	18.8095	20.0315	20.2315	19.4449	20.0741	20.3946	15.8218	19.9734	20.0143	19.566	18.6832	19.3956	19.2098	17.6532	19.6691	19.7263	19.5553	18.7764	NA	16.7672	20.0115	19.7633	19.4042	19.5338	18.4194
p0534	FLNB_MOUSE	Filamin-B OS=Mus musculus GN=Flnb PE=1 SV=3	Flnb p-S2135 (z= 3)	Flnb 2121 - 2150	IPEINSSDMSAHVTS^PSGHVTEAEIVPMGK	Phospho (ST)	17.6725	15.8284	17.6972	17.2852	18.3978	18.1592	17.529	18.2817	17.6726	18.1346	17.5896	17.272	17.2444	17.7417	17.5546	17.3598	17.243	17.8569	16.8966	17.3255	16.9753	17.5993	17.5968	18.6641	18.8929	17.9243	17.6001	18.2912	16.8118	17.9689	16.2933	18.004	18.739	18.4177	17.7056	18.1238	17.4873	17.0752	18.9049	17.6019	16.8517	16.7655	17.1486
p0535	RTN4_MOUSE	Reticulon-4 OS=Mus musculus GN=Rtn4 PE=1 SV=2	Rtn4 p-T98 (z= 2)	Rtn4 90 - 108	GPLPAAPPT^APERQPSWER	Phospho (ST)	19.7658	19.6877	19.6983	19.4594	19.7746	19.7023	19.446	19.6888	20.4334	20.156	19.5949	19.4871	16.7222	19.9466	19.729	19.9841	19.6607	19.8115	20.1741	19.6411	19.9071	19.975	19.667	19.7399	19.7913	16.4659	20.3062	19.9748	20.0872	19.535	18.6523	19.8133	20.2765	19.9562	19.9118	20.2112	19.8906	20.0674	20.3826	20.1942	19.8035	19.5803	20.1498
p0536	PWP1_MOUSE	Periodic tryptophan protein 1 homolog OS=Mus musculus GN=Pwp1 PE=1 SV=1	Pwp1 p-S493 (z= 2)	Pwp1 482 - 501	GLSVSGPCGSRS^PQQTPMES	Phospho (ST)	18.3662	18.3079	17.2091	19.1223	18.2703	18.634	18.1254	18.716	18.971	19.3734	18.9728	18.9521	18.5001	18.2878	18.6759	18.3317	18.769	18.3764	18.5438	18.6864	19.2792	19.5839	19.0647	18.917	18.3159	18.3507	18.2599	18.0445	18.5665	18.2435	18.6561	18.4937	18.716	18.9308	18.8033	18.6188	17.8069	18.1966	18.5022	18.3745	18.7664	18.504	18.481
p0537	CTNA1_MOUSE	Catenin alpha-1 OS=Mus musculus GN=Ctnna1 PE=1 SV=1	Ctnna1 p-S655 (z= 2)	Ctnna1 652 - 670	SRTS^VQTEDDQLIAGQSAR	Phospho (ST)	17.9009	18.0515	15.0661	17.952	17.7875	17.386	18.1955	18.019	18.4547	18.1978	18.2581	17.7273	17.6947	17.6576	17.8131	17.6053	17.5888	17.67	17.9439	17.9468	17.5875	18.1624	17.8807	17.5099	18.371	18.081	15.5966	18.2921	18.1905	18.2446	17.1073	18.6429	17.9471	18.1229	18.252	18.727	18.3058	17.9185	18.3069	17.926	17.9193	17.3041	18.3672
p0538	MYH10_MOUSE	Myosin-10 OS=Mus musculus GN=Myh10 PE=1 SV=2	Myh10 p-S1956 (z= 2)	Myh10 1945 - 1963	QLHIEGASLELS^DDDTESK	Gln->pyro-Glu (N-term Q); Phospho (ST)	20.6392	20.5838	20.5102	19.9232	20.6369	20.8529	20.8656	21.177	20.8296	20.1857	19.6046	20.017	20.0995	20.2542	20.819	20.4545	20.406	19.9906	20.1152	20.1447	20.3895	19.3035	19.8199	19.6164	21.2337	20.7163	20.7318	21.233	20.6711	20.6013	20.97	21.1242	20.7536	20.4632	20.1346	21.0698	21.2438	20.4809	20.8505	20.9519	20.687	20.8335	20.0737
p0539	DDX21_MOUSE	Nucleolar RNA helicase 2 OS=Mus musculus GN=Ddx21 PE=1 SV=3	Ddx21 p-S118 (z= 2)	Ddx21 111 - 128	EIITEEPS^EEEADMPKPK	Phospho (ST)	19.5527	19.4654	19.6905	18.5677	19.469	19.4994	19.3078	19.0773	19.7684	19.8637	19.4521	18.752	19.5115	18.8595	19.5133	19.2104	19.2371	19.5436	19.5465	19.1429	19.1644	19.7845	19.6338	19.0798	19.1677	19.1008	19.3586	18.9286	19.4769	18.7929	18.4764	18.8122	18.7317	18.8057	19.1029	19.0424	19.3039	19.2939	19.5026	19.3652	19.0662	18.7701	19.495
p0540	TENS3_MOUSE	Tensin-3 OS=Mus musculus GN=Tns3 PE=1 SV=1	Tns3 p-S769 (z= 2)	Tns3 767 - 785	KLS^IGQYDNDAASQVTFSK	Phospho (ST)	17.1918	14.1835	17.411	18.3514	18.0052	17.4774	17.8474	18.9005	17.5844	18.0784	18.201	18.0346	13.6823	17.4085	17.6316	17.5207	17.8943	17.6775	17.6362	17.302	17.6621	18.1665	17.3299	17.4997	18.0826	17.263	17.5072	17.8204	18.0411	17.1341	18.0993	17.8765	17.864	17.3846	18.1398	18.1636	17.725	17.379	NA	17.7668	17.5191	17.7487	17.655
p0541	TB182_MOUSE	182 kDa tankyrase-1-binding protein OS=Mus musculus GN=Tnks1bp1 PE=1 SV=2	Tnks1bp1 p-S1063 (z= 2)	Tnks1bp1 1057 - 1074	MQAESQS^PTNVDLEDKER	Phospho (ST)	15.561	16.0448	16.2133	15.3197	15.6602	15.1623	15.0227	15.6232	14.9952	15.6934	14.9609	14.083	15.5806	15.3905	15.3482	15.6432	14.2731	15.9123	15.0612	14.6553	14.5638	15.2111	14.8544	13.9528	16.2245	15.5846	16.2541	15.8981	14.1428	14.4609	NA	14.9633	13.8698	14.9657	14.2979	16.1727	16.4151	15.9238	NA	15.6113	14.284	13.5603	13.9644
p0542	LRRF1_MOUSE	Leucine-rich repeat flightless-interacting protein 1 OS=Mus musculus GN=Lrrfip1 PE=1 SV=2	Lrrfip1 p-S302 (z= 2)	Lrrfip1 290 - 310	AENQRPAEDSALS^PGPLAGAK	Phospho (ST)	18.473	18.3436	18.3159	17.7115	17.9539	18.2816	17.6717	17.8721	18.2831	18.5011	17.8348	17.5453	18.2379	17.9822	18.3643	17.7768	17.836	18.0608	18.0909	17.8485	17.6279	18.1902	17.9204	17.7022	17.8597	18.0839	17.7521	17.6742	18.0563	17.3806	16.9264	17.5864	17.7843	17.6251	17.8541	17.8301	17.5414	17.5522	18.3299	17.8512	17.2119	16.706	18.0924
p0543	RBP2_MOUSE	E3 SUMO-protein ligase RanBP2 OS=Mus musculus GN=Ranbp2 PE=1 SV=2	Ranbp2 p-S2641 (z= 2)	Ranbp2 2637 - 2656	HSSSS^PVSGTMDKPVDLSTR	Phospho (ST)	15.7634	16.3491	16.1423	15.8653	14.4464	15.0347	15.2216	15.6164	14.773	15.6863	14.6808	14.6074	16.0287	16.2603	14.478	16.2546	15.4581	16.0661	15.8027	16.2611	15.69	15.3316	15.1687	14.7636	15.9639	16.1976	16.591	16.9018	15.0823	14.3531	NA	16.4753	14.5889	16.0138	15.7453	15.8445	16.8042	15.7281	16.4767	16.1869	15.9753	14.0567	16.4902
p0544	K0754_MOUSE	Uncharacterized protein KIAA0754 OS=Mus musculus GN=Kiaa0754 PE=2 SV=2	Kiaa0754 p-S276 (z= 2)	Kiaa0754 275 - 294	GS^PPDCTCVPAGDTVISEVK	Phospho (ST)	NA	16.8944	17.0606	16.8683	16.8696	17.3593	17.06	17.2491	17.3774	16.9419	17.0548	16.3035	16.8101	16.9387	16.796	16.3762	16.2686	16.8567	17.0079	16.4176	17.0327	16.9634	16.8793	16.2173	16.7795	16.6306	17.0169	16.9525	17.427	16.7712	16.9279	17.3035	16.5959	16.6932	16.7737	17.1624	16.9459	16.8929	NA	16.8012	17.2267	16.6131	16.6068
p0545	ITSN1_MOUSE	Intersectin-1 OS=Mus musculus GN=Itsn1 PE=1 SV=1	Itsn1 p-S897 (z= 2)	Itsn1 884 - 905	SAFTPATATGSSPS^PVLGQGEK	Phospho (ST)	17.5234	17.9576	17.8918	17.9541	17.7348	17.7789	17.9844	17.9607	17.365	17.4461	17.437	16.6119	17.3129	17.3532	17.5069	17.8424	17.3345	17.6151	17.9596	17.2841	17.4985	17.2527	16.9039	17.0818	18.4068	NA	18.5203	18.3284	18.3645	17.9955	17.9235	18.3577	17.6816	17.6108	17.5164	17.3945	18.326	17.87	18.4411	17.742	18.1893	17.9713	18.0304
p0546	MYL9_MOUSE	Myosin regulatory light polypeptide 9 OS=Mus musculus GN=Myl9 PE=1 SV=3	Myl9 p-S20 (z= 2)	Myl9 18 - 35	ATS^NVFAMFDQSQIQEFK	Phospho (ST)	18.3899	24.3383	24.7266	24.9236	16.1189	16.705	25.229	24.7635	16.5058	25.0007	24.7488	20.3767	20.3552	16.6014	24.5542	24.5972	15.8383	24.9976	24.6013	16.2749	17.9952	24.5767	24.568	15.9177	16.9685	24.7436	18.5549	17.2425	25.231	25.5819	25.5819	23.9852	20.9523	16.457	17.3713	24.6089	24.738	19.63	19.5561	24.2822	17.0117	25.5819	24.6118
p0547	EF1D_MOUSE	Elongation factor 1-delta OS=Mus musculus GN=Eef1d PE=1 SV=3	Eef1d p-S162 (z= 3)	Eef1d 145 - 173	GATPAEDDEDKDIDLFGS^DEEEEDKEAAR	Phospho (ST)	19.8242	19.7563	19.8109	19.0415	20.1583	19.7435	20.085	19.7001	20.0356	20.3731	19.7666	19.5817	19.7419	19.4322	19.6194	19.2981	19.7637	19.7115	20.4727	19.6835	19.554	20.23	20.2126	19.4977	20.4977	19.8999	20.3098	19.8099	20.4568	19.6353	20.4646	19.8883	19.7255	19.1418	19.9979	19.79	19.3949	20.3741	20.4562	19.8087	19.3752	20.2628	19.9543
p0548	ITSN2_MOUSE	Intersectin-2 OS=Mus musculus GN=Itsn2 PE=1 SV=2	Itsn2 p-S843 (z= 2)	Itsn2 836 - 856	TVSPGSVS^PIHGQGQAVENLK	Phospho (ST)	15.7162	15.883	15.6752	15.5076	15.2804	15.5919	14.6479	15.7254	15.4769	15.9412	14.9656	14.3893	15.6687	NA	15.86	15.6496	14.7945	15.5495	15.4614	14.9924	15.4807	15.5319	15.0164	14.7954	15.6596	15.2043	16.0246	16.0696	15.6185	14.7805	13.4173	15.229	15.3325	15.3769	15.2229	15.5924	15.9511	15.7959	15.9866	15.5155	15.5536	14.7445	16.0055
p0549	DDX54_MOUSE	ATP-dependent RNA helicase DDX54 OS=Mus musculus GN=Ddx54 PE=1 SV=1	Ddx54 p-S74 (z= 2)	Ddx54 63 - 81	ALPSFPTSECVS^DVEPDTR	Phospho (ST)	19.09	19.2673	18.8955	19.2812	19.1933	19.5965	19.1733	19.364	19.654	19.6978	19.7199	19.6066	19.0194	19.4431	19.1311	19.3064	19.0658	18.9969	18.9563	19.0765	19.4352	19.8656	19.7856	19.8879	19.4803	19.6406	19.0133	19.237	19.2548	19.3732	19.4233	19.1496	19.4007	19.2942	19.4797	19.0944	19.3635	19.407	19.1491	19.3823	19.0908	19.4168	19.1629
p0550	MYL9_MOUSE	Myosin regulatory light polypeptide 9 OS=Mus musculus GN=Myl9 PE=1 SV=3	Myl9 p-S20 (z= 2) + Oxi	Myl9 18 - 35	ATS^NVFAMFDQSQIQEFK	Oxidation (M); Phospho (ST)	21.3035	20.7944	20.9746	21.5641	21.2812	21.8699	21.2369	21.7222	22.0317	21.9114	22.1056	22.5575	20.8107	20.6282	20.7268	20.8538	21.4301	21.2079	21.1136	21.1743	21.5294	21.6617	21.198	21.7475	15.7123	21.7358	13.6398	21.5427	22.1089	21.988	22.1207	21.9066	22.2932	21.6829	22.2178	21.5447	21.5902	20.9911	21.5893	21.3241	21.657	22.1842	21.5828
p0551	MAP1B_MOUSE	Microtubule-associated protein 1B OS=Mus musculus GN=Map1b PE=1 SV=2	Map1b p-S1497 (z= 2)	Map1b 1491 - 1510	KLGGDVS^PTQIDVSQFGSFK	Phospho (ST)	19.0666	18.6908	18.4176	17.6017	18.9945	18.8748	18.3666	19.2398	18.7935	18.9462	18.4196	17.9828	18.4992	18.4873	18.7595	19.0678	18.7136	18.6223	18.1449	18.2771	18.5529	18.735	18.4481	18.201	19.0418	19.1462	19.2541	19.1409	18.6199	18.7847	18.3939	18.3456	18.7115	18.6719	18.1612	18.5778	19.2778	18.6879	19.2519	19.0828	18.2597	18.6455	18.6476
p0552	ARHG2_MOUSE	Rho guanine nucleotide exchange factor 2 OS=Mus musculus GN=Arhgef2 PE=1 SV=4	Arhgef2 p-S151 (z= 2)	Arhgef2 149 - 168	SVS^TTNIAGHFNDESPLGLR	Phospho (ST)	17.4832	17.9701	18.2588	17.6487	17.5782	17.6922	17.6032	18.4537	17.7302	18.1881	18.0857	17.6044	17.8064	17.4029	17.9093	17.9657	18.0004	17.4233	17.7039	17.613	18.5377	18.5989	17.9147	17.5507	18.3901	18.0794	NA	18.6815	18.3761	17.7725	17.9913	17.9775	18.5963	18.1133	18.1902	18.3673	18.4213	18.314	18.4782	18.4348	18.6121	17.7391	18.0527
p0553	VIME_MOUSE	Vimentin OS=Mus musculus GN=Vim PE=1 SV=3	Vim p-S83 (z= 2)	Vim 79 - 97	LLQDS^VDFSLADAINTEFK	Phospho (ST)	14.5252	14.0599	13.7338	NA	15.2242	14.7773	15.3876	13.0091	14.6277	13.1877	12.6854	15.7119	14.5884	15.058	12.7268	15.0553	14.9247	13.9588	NA	15.0431	15.1739	12.8201	NA	14.665	NA	13.5451	14.4603	15.5909	14.3655	14.9959	15.387	NA	14.6819	15.048	14.9851	NA	15.4658	NA	15.1855	15.2255	NA	15.4902	NA
p0554	CE170_MOUSE	Centrosomal protein of 170 kDa OS=Mus musculus GN=Cep170 PE=1 SV=2	Cep170 p-S443 (z= 2)	Cep170 441 - 459	QKS^EEPSVSLPFLQTALLR	Gln->pyro-Glu (N-term Q); Phospho (ST)	17.968	17.5153	17.5916	NA	18.0783	18.1293	17.7417	18.3943	17.9499	NA	18.331	18.2924	18.2965	18.4366	NA	18.3472	18.5448	18.1776	17.8718	18.0592	18.6788	NA	NA	18.5978	18.013	18.0172	NA	17.9039	17.4476	18.0144	17.6528	17.5836	17.9916	18.2991	18.1144	18.0964	18.285	18.1571	NA	18.1462	18.113	18.7417	17.4126
p0555	DUS6_MOUSE	Dual specificity protein phosphatase 6 OS=Mus musculus GN=Dusp6 PE=1 SV=1	Dusp6 p-S331 (z= 2)	Dusp6 328 - 345	SNIS^PNFNFMGQLLDFER	Phospho (ST)	19.0428	18.2007	NA	NA	18.8072	18.5274	17.6597	NA	18.2016	NA	NA	18.7644	19.0385	NA	NA	19.6724	18.2869	18.4469	NA	18.6423	18.7563	NA	NA	18.4137	19.0433	18.9353	NA	18.137	17.4578	18.5649	17.4296	NA	17.9272	18.3049	17.5677	17.1961	18.4194	NA	NA	18.1414	17.9093	18.7189	16.7047
p0556	1433Z_MOUSE	14-3-3 protein zeta/delta OS=Mus musculus GN=Ywhaz PE=1 SV=1	Ywhaz p-S207 (z= 2)	Ywhaz 194 - 212	TAFDEAIAELDTLS^EESYK	Phospho (ST)	17.2455	17.3121	17.766	16.6778	17.7894	17.608	17.8838	17.7891	17.1686	17.4758	17.6627	16.7563	17.1489	17.5593	16.8387	17.6536	17.2172	17.2995	16.9482	16.9598	16.4373	17.2421	16.9606	17.28	15.8961	18.0418	15.5377	17.4627	17.3125	17.6639	17.4952	17.0572	16.9042	16.9025	17.2778	17.3931	17.7531	17.5877	17.7922	17.6438	17.3065	17.6804	17.1779
p0557	GNL3_MOUSE	Guanine nucleotide-binding protein-like 3 OS=Mus musculus GN=Gnl3 PE=1 SV=2	Gnl3 p-S505 (z= 2)	Gnl3 503 - 523	ELS^PEQSTAGKPSDGSSALDR	Phospho (ST)	17.918	17.9768	17.8926	17.5018	17.4648	17.925	18.105	17.6196	17.4461	17.5238	17.5238	16.5271	17.9119	18.0661	17.9282	17.9228	17.7007	18.248	17.9011	17.7698	17.027	17.7742	17.441	17.2363	17.92	NA	18.209	17.4034	17.7179	17.6885	17.6708	17.5394	17.1754	17.4268	17.8347	17.6613	17.9144	17.8889	NA	17.6831	17.2685	17.2275	17.6022
p0558	SRRM2_MOUSE	Serine/arginine repetitive matrix protein 2 OS=Mus musculus GN=Srrm2 PE=1 SV=3	Srrm2 p-S2404 (z= 3)	Srrm2 2386 - 2415	MVQASSQSLLPPAQDRPRS^PVPSAFSDQSR	Phospho (ST)	15.8699	18.1327	18.6962	17.721	18.5896	17.4735	17.0128	18.3129	17.7655	18.3829	17.5953	17.5852	18.9771	18.5381	18.8932	19.0996	18.0376	18.3294	17.7839	18.0997	18.5058	18.2419	18.1796	17.9849	17.8277	17.9059	17.9896	18.0852	16.5859	16.7272	16.2379	17.1697	17.6185	17.5993	17.9514	17.4807	17.7472	17.3523	14.4658	18.1916	17.352	16.8144	17.35
p0559	ESYT2_MOUSE	Extended synaptotagmin-2 OS=Mus musculus GN=Esyt2 PE=1 SV=1	Esyt2 p-S682 (z= 2)	Esyt2 675 - 694	EPTPSIAS^DISLPIATQELR	Phospho (ST)	17.9746	NA	17.8669	17.7543	17.7215	18.1833	18.6105	18.0872	18.3376	17.8019	18.4944	17.5763	13.7436	18.067	17.6535	18.2978	17.8845	17.7375	18.0087	17.5673	17.8907	18.2597	17.9437	17.9793	14.427	18.8715	18.1112	18.3533	18.1731	18.3826	18.487	18.5225	18.1938	18.5679	18.3428	18.6381	18.7232	NA	NA	18.5374	18.2127	18.7168	18.6342
p0560	MAP1B_MOUSE	Microtubule-associated protein 1B OS=Mus musculus GN=Map1b PE=1 SV=2	Map1b p-S1395 (z= 2)	Map1b 1395 - 1414	S^PPLLGSESPYEDFLSADSK	Phospho (ST)	18.5988	18.657	18.2726	18.6466	18.8519	18.7664	18.736	18.7553	18.3387	15.8298	18.0902	17.6583	16.3759	18.4883	15.6825	18.6903	18.3946	18.5689	18.357	18.2559	18.3008	18.595	18.1484	18.2733	19.1327	19.1437	16.7592	19.0919	18.688	18.7434	18.6165	18.8874	18.481	18.5528	18.328	18.8115	19.0803	13.2677	NA	18.9541	18.5809	18.8205	18.8366
p0561	CTNA1_MOUSE	Catenin alpha-1 OS=Mus musculus GN=Ctnna1 PE=1 SV=1	Ctnna1 p-T654 p-S655 (z= 2)	Ctnna1 652 - 670	SRT^S^VQTEDDQLIAGQSAR	2 Phospho (ST)	16.3073	16.4528	13.6672	16.9581	16.1128	16.1266	16.589	16.3885	16.7717	16.8204	16.8503	16.3372	15.7132	15.2323	16.3096	16.0026	15.8454	15.9477	16.2587	15.644	15.8561	16.4689	16.4956	15.9217	17.1622	16.3318	16.7233	16.8409	17.266	16.2894	16.8822	17.2415	16.5793	16.5345	16.8273	17.6392	16.8612	16.7902	17.0577	16.5227	16.0941	16.5873	16.9924
p0562	PURB_MOUSE	Transcriptional activator protein Pur-beta OS=Mus musculus GN=Purb PE=1 SV=3	Purb p-S113 (z= 3)	Purb 97 - 128	DSLGDFIEHYAQLGPSS^PEQLAAGAEEGGGPR	Phospho (ST)	18.3671	18.3018	18.4998	NA	18.5209	18.2646	18.1894	18.2245	18.3896	18.2288	18.0385	18.5554	18.2646	18.1519	18.0762	18.1588	18.1987	17.9035	17.6106	17.8998	18.2001	18.0384	18.2926	18.2964	16.339	18.619	15.4784	17.7882	17.8302	18.1982	18.4348	17.5649	18.1973	18.2147	18.5233	18.0604	NA	14.2911	17.7836	18.0888	18.304	18.1884	17.0887
p0563	YBOX1_MOUSE	Nuclease-sensitive element-binding protein 1 OS=Mus musculus GN=Ybx1 PE=1 SV=3	Ybx1 p-S172 (z= 3)	Ybx1 155 - 183	NYQQNYQNSESGEKNEGS^ESAPEGQAQQR	Phospho (ST)	NA	16.9054	17.3929	17.85	17.4673	17.4655	17.4928	17.4526	16.9915	17.315	17.8734	17.7124	17.0077	17.2995	17.1682	16.9519	17.0651	17.2288	17.1445	17.2166	17.0906	17.3769	17.2543	NA	17.1508	16.6294	16.8075	16.7824	17.2826	17.4737	17.8246	17.3327	16.8983	17.0626	17.1923	17.7548	16.9528	16.4502	17.2401	16.6354	NA	17.5537	17.3977
p0564	CYTSB_MOUSE	Cytospin-B OS=Mus musculus GN=Specc1 PE=1 SV=2	Specc1 p-S360 (z= 2)	Specc1 354 - 375	GSPTGSS^PNNASELSLASLTEK	Phospho (ST)	17.453	17.0317	17.5548	18.147	17.8854	18.1626	17.7764	18.2466	17.7699	18.1246	18.1874	17.2713	16.9219	16.9694	17.3199	16.9882	17.6143	17.1905	17.2707	17.165	17.8076	18.0393	18.2247	17.3994	18.2122	18.0866	NA	18.4542	18.1759	18.7711	18.6124	18.7373	18.0661	18.7182	17.5057	18.4427	17.8813	17.0197	18.0222	17.2072	18.2031	18.1996	17.8387
p0565	RCAS1_MOUSE	Receptor-binding cancer antigen expressed on SiSo cells OS=Mus musculus GN=Ebag9 PE=1 SV=2	Ebag9 p-S36 (z= 2)	Ebag9 34 - 53	KLS^GDQITLPTTVDYSSVPK	Phospho (ST)	17.1711	NA	17.0947	17.2313	17.4123	17.1282	17.4775	17.6934	17.4558	17.4178	17.4452	17.5266	16.5294	16.9319	17.2558	17.1523	16.9076	16.4171	16.9317	17.0187	17.6141	17.3998	17.605	17.3213	17.3863	17.3527	NA	17.8481	17.2012	17.2005	16.8574	17.902	17.8742	18.1121	17.5841	17.9774	17.6333	17.1311	17.3326	17.5635	16.9442	17.1	17.7507
p0566	LIMA1_MOUSE	LIM domain and actin-binding protein 1 OS=Mus musculus GN=Lima1 PE=1 SV=3	Lima1 p-S488 (z= 3)	Lima1 467 - 498	SDNEETLGRPAQPPNAGESPHS^PGVEDAPIAK	Phospho (ST)	20.1727	20.3117	NA	19.8343	20.705	20.4102	20.4971	20.5221	20.8257	20.8618	21.1544	20.826	20.2165	16.0492	20.7968	19.9887	20.5299	20.4061	20.4632	20.4274	20.2258	20.716	20.6685	20.6786	20.2661	20.1332	20.2383	19.9579	20.3894	19.9641	20.0457	20.4462	20.8002	20.466	21.1097	20.9285	19.7138	19.8956	20.5135	20.1515	20.2619	19.8183	20.7159
p0567	ZFAN5_MOUSE	AN1-type zinc finger protein 5 OS=Mus musculus GN=Zfand5 PE=1 SV=1	Zfand5 p-S48 (z= 2)	Zfand5 47 - 68	MS^PMGTASGSNSPTSDSASVQR	Phospho (ST)	NA	15.8873	NA	16.2289	15.8457	15.6616	15.3669	16.0415	15.049	15.8723	15.125	14.7406	16.0547	16.3702	14.1395	16.2731	14.9911	15.958	15.6258	15.5546	15.6464	15.8806	15.2547	15.23	16.138	15.9878	16.2207	16.1088	14.7133	14.7939	15.018	15.8417	14.8098	15.4783	15.1749	16.0737	16.0025	15.6701	16.4346	15.8792	15.2652	14.4579	15.3629
p0568	CTNA1_MOUSE	Catenin alpha-1 OS=Mus musculus GN=Ctnna1 PE=1 SV=1	Ctnna1 p-S641 (z= 2)	Ctnna1 634 - 651	TPEELDDS^DFETEDFDVR	Phospho (ST)	20.2136	19.936	19.9253	19.7822	20.3534	20.7073	20.6664	20.4425	20.9518	20.6745	21.0388	20.7526	19.6483	19.8378	19.8242	19.8922	20.0574	19.831	19.6843	19.7224	20.2348	20.6314	20.5029	20.5382	20.7606	20.515	20.3821	20.6062	20.7194	20.5369	20.9351	20.4402	20.6336	20.4405	20.6547	20.8415	20.6831	20.2262	20.2487	20.4667	20.0978	20.5862	20.0168
p0569	BORG5_MOUSE	Cdc42 effector protein 1 OS=Mus musculus GN=Cdc42ep1 PE=1 SV=1	Cdc42ep1 p-S121 (z= 2)	Cdc42ep1 118 - 137	NAIS^LPQLNQATYDSLVMGK	Phospho (ST)	18.283	18.4776	18.6199	NA	18.573	18.472	18.2369	18.9364	18.2547	18.8825	18.6752	18.9531	18.2978	18.6036	18.4184	18.9323	18.3087	18.2592	18.1221	18.5287	18.5518	18.6451	18.3045	18.65	NA	19.0631	18.2072	19.4834	18.7362	19.0441	18.989	18.7534	18.8769	19.1109	19.1245	18.8833	NA	NA	NA	19.1385	19.0304	19.0747	18.3647
p0570	MYL9_MOUSE	Myosin regulatory light polypeptide 9 OS=Mus musculus GN=Myl9 PE=1 SV=3	Myl9 p-T19 p-S20 (z= 2)	Myl9 18 - 35	AT^S^NVFAMFDQSQIQEFK	2 Phospho (ST)	15.8634	16.6443	17.5357	16.7002	16.7379	16.5377	16.2414	15.9608	16	17.9115	16.9865	16.0277	15.5156	15.2763	17.9068	15.112	15.7648	16.4316	15.5605	16.0913	15.3981	17.1014	16.2733	14.9286	17.5168	17.7302	18.4752	16.8239	17.1926	17.4744	17.3357	16.0571	16.8682	16.1415	16.7535	17.2218	16.6354	15.8787	16.2541	16.6697	15.6814	16.5019	15.6225
p0571	MYL9_MOUSE	Myosin regulatory light polypeptide 9 OS=Mus musculus GN=Myl9 PE=1 SV=3	Myl9 p-T19 p-S20 (z= 2) + Oxi	Myl9 18 - 35	AT^S^NVFAMFDQSQIQEFK	Oxidation (M); 2 Phospho (ST)	19.5041	19.0917	19.599	20.1018	19.7588	19.8719	19.3893	20.0668	20.2473	21.0096	20.4991	20.5395	18.3277	18.1822	18.5557	17.8987	19.2265	18.7417	18.6213	19.3352	19.3407	20.0282	19.1292	19.5687	20.6372	20.1251	20.2967	19.9794	20.908	20.559	21.3265	20.3526	21.3099	20.3798	20.6843	20.2158	19.8611	19.7026	NA	19.4566	19.6469	20.1134	19.5613
p0572	TIF1B_MOUSE	Transcription intermediary factor 1-beta OS=Mus musculus GN=Trim28 PE=1 SV=3	Trim28 p-S50 (z= 3)	Trim28 36 - 70	RPAASSAAAASAAAS^SPAGGGGEAQELLEHCGVCR	Phospho (ST)	19.1173	19.6483	19.0042	19.5567	19.5387	18.9162	18.9253	19.5411	18.6502	19.2713	18.9162	17.9446	18.5394	18.6591	19.5867	15.5414	18.8469	19.3063	19.093	18.7457	18.7269	19.1144	18.5679	18.7353	18.8134	NA	18.7919	19.5678	19.1334	18.6557	18.7768	19.179	NA	18.6307	18.6575	18.6716	15.2834	18.0998	19.1417	18.8776	19.1602	19.0473	19.142
p0573	KAPCA_MOUSE	cAMP-dependent protein kinase catalytic subunit alpha OS=Mus musculus GN=Prkaca PE=1 SV=3	Prkaca p-T198 (z= 2)	Prkaca 196 - 214	TWT^LCGTPEYLAPEIILSK	Phospho (ST)	20.3951	19.969	17.4126	NA	21.0152	20.6462	20.6957	20.8623	20.3525	21.0308	20.1881	20.3573	20.1678	20.3535	NA	20.8267	20.417	20.3214	20.2627	20.9839	20.2758	20.6231	13.2069	20.6043	15.3154	21.1184	NA	20.6968	20.0958	20.4824	20.0423	20.0342	20.8041	20.4576	20.7854	20.2968	20.8708	20.999	NA	20.9712	20.1895	20.4451	20.336
p0574	OSTP_MOUSE	Osteopontin OS=Mus musculus GN=Spp1 PE=1 SV=1	Spp1 p-S61 p-S62 (z= 2)	Spp1 51 - 69	QNLLAPQNAVS^S^EEKDDFK	Gln->pyro-Glu (N-term Q); 2 Phospho (ST)	17.9629	19.0174	18.9606	19.4854	18.7568	19.5011	19.0973	19.1886	17.3299	17.8644	18.0552	17.6064	18.5341	19.4911	19.3284	18.8084	18.5978	19.0496	18.4907	18.3138	18.0843	18.2174	18.6507	18.2533	20.2875	19.8752	19.4901	19.582	19.7619	19.9998	19.7307	20.2006	19.4581	18.6729	17.9786	18.645	19.6736	19.2672	20.2009	19.2697	19.8868	19.9946	19.3969
p0575	BAG3_MOUSE	BAG family molecular chaperone regulator 3 OS=Mus musculus GN=Bag3 PE=1 SV=2	Bag3 p-S179 (z= 2)	Bag3 177 - 199	SQS^PAASDCSSSSSSASLPSSGR	Phospho (ST)	NA	17.7456	17.6739	18.6248	17.7861	18.0931	17.9991	18.5526	17.853	18.2002	18.1851	NA	17.5325	17.7553	18.3245	17.4089	17.5028	17.8422	17.8768	17.7853	18.1416	18.5178	17.9488	NA	18.1313	17.2013	17.5604	17.8068	18.194	17.8625	18.2197	18.517	18.1761	18.2867	17.8106	18.4763	17.6599	17.293	18.2942	17.3659	NA	18.3693	18.2574
p0577	SRRM2_MOUSE	Serine/arginine repetitive matrix protein 2 OS=Mus musculus GN=Srrm2 PE=1 SV=3	Srrm2 p-S1269 (z= 2)	Srrm2 1253 - 1273	AAETPAVASCWSGPQVS^PEHK	Phospho (ST)	19.4206	19.5516	19.4656	19.4511	19.5339	19.4173	19.1084	19.5957	19.1945	19.6482	18.958	18.3769	19.7219	19.7421	19.6658	19.5301	19.1338	19.6869	19.6204	19.2832	19.423	19.6487	19.0332	19.0964	19.5351	19.2962	19.4671	19.239	19.1641	18.9174	18.4403	19.0177	19.068	19.0743	19.1432	18.8905	19.134	19.8369	19.7999	19.0665	19.1328	18.6081	19.2622
p0578	SQSTM_MOUSE	Sequestosome-1 OS=Mus musculus GN=Sqstm1 PE=1 SV=1	Sqstm1 p-S334 (z= 3)	Sqstm1 316 - 346	IALESVGQPEEQMESGNCS^GGDDDWTHLSSK	Phospho (ST)	19.5993	13.8126	19.2089	19.6021	20.2381	20.077	20.0278	20.0687	20.0248	20.5221	20.2754	20.283	19.8124	20.1033	20.0379	19.8107	20.2991	20.0454	19.7169	20.1275	20.1677	20.5747	20.8227	20.8533	19.1435	19.5702	14.2357	19.0956	18.8832	19.4818	19.2986	18.9666	19.4281	19.9303	19.976	20.0293	19.1876	19.5205	20.056	19.4276	19.2844	19.8038	19.5112
p0579	NPM_MOUSE	Nucleophosmin OS=Mus musculus GN=Npm1 PE=1 SV=1	Npm1 p-S125 (z= 3)	Npm1 104 - 134	CGSGPVHISGQHLVAVEEDAES^EDEDEEDVK	Phospho (ST)	14.9167	15.723	16.3534	14.9351	15.4489	14.7714	15.3832	14.3019	13.827	14.6241	15.4721	14.2083	16.0031	16.225	16.117	15.2834	14.0964	15.23	14.58	15.0475	13.528	14.4751	15.3811	NA	15.1017	14.9589	15.304	14.0469	13.2128	14.4402	14.5142	NA	13.1666	14.2718	15.6372	14.764	14.6431	15.692	14.2893	14.4216	12.6085	14.8133	12.3044
p0580	MK01_MOUSE	Mitogen-activated protein kinase 1 OS=Mus musculus GN=Mapk1 PE=1 SV=3	Mapk1 p-T183 p-Y185 (z= 2)	Mapk1 171 - 189	VADPDHDHTGFLT^EY^VATR	Phospho (ST); Phospho (Y)	18.4892	18.4387	17.6425	18.0916	18.1067	18.0055	17.4905	17.734	18.5639	18.3669	18.1534	17.8156	17.306	17.5229	17.674	15.7361	17.5528	17.4774	17.3926	16.9017	17.7407	18.0855	17.7716	17.4531	18.0413	18.2274	18.4336	18.2387	18.2811	17.7182	17.725	18.3167	17.8007	17.5964	17.4	18.3173	18.1429	18.0352	18.2277	17.8542	18.2271	17.7536	17.4115
p0581	SSRA_MOUSE	Translocon-associated protein subunit alpha OS=Mus musculus GN=Ssr1 PE=1 SV=1	Ssr1 p-S268 (z= 3)	Ssr1 241 - 270	VEMGTSSQNDVDMSWIPQETLNQINKAS^PR	Phospho (ST)	20.5316	20.3941	20.5628	21.2513	20.8761	20.6753	20.6836	21.4296	21.0859	21.3281	21.4772	21.3107	20.3054	18.6531	20.8127	20.1694	20.5794	20.4107	20.4341	20.7311	21.1607	17.071	21.0214	21.1379	20.6836	20.1844	19.8943	20.4838	20.3751	20.7973	20.8578	20.9359	21.1199	20.8843	21.2217	21.5202	20.2036	19.6495	20.5299	20.3315	21.2425	21.0085	20.7681
p0582	ZCH24_MOUSE	Zinc finger CCHC domain-containing protein 24 OS=Mus musculus GN=Zcchc24 PE=2 SV=1	Zcchc24 p-S93 (z= 3)	Zcchc24 91 - 122	NAS^PYGSLNNIADGLSSLTEHFSDLTLTSEAR	Phospho (ST)	17.4015	15.8333	12.6293	14.8584	17.3382	16.8073	17.6397	15.2427	16.5065	NA	13.0393	17.7458	13.8926	17.845	14.3191	13.6281	16.9751	NA	13.2825	17.5635	17.7308	12.9174	13.8999	17.139	18.5409	17.9212	13.7971	17.3741	17.1145	18.4963	18.9073	NA	17.5124	18.0554	18.2458	17.1404	17.5774	14.6054	14.4518	17.326	18.6463	19.2518	16.2258
p0583	SSRA_MOUSE	Translocon-associated protein subunit alpha OS=Mus musculus GN=Ssr1 PE=1 SV=1	Ssr1 p-S268 (z= 3) + Oxi	Ssr1 241 - 270	VEMGTSSQNDVDMSWIPQETLNQINKAS^PR	Oxidation (M); Phospho (ST)	17.3768	16.6273	17.0814	17.9754	17.711	18.401	18.3072	18.0258	18.5289	18.4128	18.5996	19.0532	16.2676	16.8689	NA	16.4181	18.151	17.2933	17.7657	18.1639	18.164	18.472	18.3017	18.8625	17.4748	16.9072	17.3112	17.0876	18.3572	18.55	18.5714	18.4483	19.0257	18.2299	18.4804	18.1871	16.9372	16.3986	17.6394	16.9394	18.193	18.8609	18.3012
p0584	NUCKS_MOUSE	Nuclear ubiquitous casein and cyclin-dependent kinases substrate OS=Mus musculus GN=Nucks1 PE=1 SV=1	Nucks1 p-S19 (z= 2)	Nucks1 10 - 28	VVDYSQFQES^DDADEDYGR	Phospho (ST)	19.8822	19.9835	19.5616	20.736	19.9418	20.5449	20.6039	20.7005	20.492	20.1529	20.3908	19.8149	16.1081	19.642	19.5351	19.4554	19.8699	19.9792	20.2436	19.8722	20.5815	20.6825	19.8774	20.154	20.169	NA	20.241	20.2298	20.6598	20.3808	21.1299	20.7199	20.3701	20.3462	20.1409	NA	20.4219	20.0629	20.1806	20.1637	20.697	20.6791	20.2159
p0585	KGP1_MOUSE	cGMP-dependent protein kinase 1 OS=Mus musculus GN=Prkg1 PE=1 SV=1	Prkg1 p-T517 (z= 2)	Prkg1 515 - 533	TWT^FCGTPEYVAPEIILNK	Phospho (ST)	16.5014	15.4882	17.3545	14.3462	16.8894	16.2704	17.1376	17.5668	16.5145	17.956	18.0004	16.6778	16.18	16.0613	14.248	16.5842	15.9196	15.7563	16.3271	16.7756	16.0622	16.4817	16.7797	16.5069	NA	17.1963	13.8339	17.1333	17.2398	16.4108	16.7449	16.8238	17.2893	16.3129	17.2479	16.8749	12.4606	NA	17.2072	17.2671	16.5112	16.2468	16.6756
p0586	MAP1B_MOUSE	Microtubule-associated protein 1B OS=Mus musculus GN=Map1b PE=1 SV=2	Map1b p-S1293 (z= 2)	Map1b 1291 - 1311	SVS^PGVTQAVVEEHCASPEEK	Phospho (ST)	16.4607	17.2206	17.1326	16.7117	16.4841	16.3763	16.3404	16.4283	16.7663	16.7859	16.6228	16.0294	17.1154	17.0091	17.2068	17.0574	16.3864	16.5306	16.8228	16.3773	16.395	16.7531	16.4656	16.0292	16.6682	16.8356	16.9999	16.6265	16.8757	15.8018	15.932	16.6232	16.7303	16.5898	17.4859	17.2021	16.7738	16.8406	17.2408	16.6407	16.8808	15.6675	17.3481
p0587	DDX42_MOUSE	ATP-dependent RNA helicase DDX42 OS=Mus musculus GN=Ddx42 PE=1 SV=3	Ddx42 p-S109 p-S111 (z= 3)	Ddx42 100 - 129	QQFHSKPADS^DS^DDDPLEAFMAEVEDQAAR	Gln->pyro-Glu (N-term Q); 2 Phospho (ST)	16.8383	16.6819	NA	NA	17.0042	16.4687	17.1294	NA	17.0191	NA	NA	17.4493	17.6513	13.1925	NA	17.9105	16.3613	16.4767	NA	16.3425	16.5887	NA	NA	17.1076	17.2972	17.9577	NA	16.167	15.8849	16.5825	16.8646	NA	16.5907	16.3544	18.3085	17.8895	16.3241	13.5088	NA	17.2318	15.6108	16.8308	14.7984
p0588	TBC15_MOUSE	TBC1 domain family member 15 OS=Mus musculus GN=Tbc1d15 PE=1 SV=1	Tbc1d15 p-S201 (z= 2)	Tbc1d15 201 - 220	S^LSQSFENLLDEPAYGLIQK	Phospho (ST)	18.2979	18.1922	18.5905	NA	18.7528	18.637	18.8204	18.7758	18.0089	19.143	19.0054	18.915	15.2718	18.2371	NA	18.8382	18.6959	18.4604	18.3352	18.437	18.8221	18.828	18.7959	18.9518	19.0801	19.2056	18.9477	18.5443	18.3242	18.6198	18.5458	18.0244	18.7534	18.8292	19.1597	18.9198	18.7564	NA	NA	19.0336	18.5975	18.6369	18.0162
p0589	ZYX_MOUSE	Zyxin OS=Mus musculus GN=Zyx PE=1 SV=2	Zyx p-S144 (z= 2)	Zyx 142 - 161	VCS^IDLEIDSLSSLLDDMTK	Phospho (ST)	18.6336	17.5538	NA	NA	16.9602	17.4608	17.4234	NA	17.2512	NA	NA	16.3567	18.0834	18.2502	NA	19.1084	14.5117	16.2661	NA	17.0518	17.2516	NA	NA	15.8182	19.1663	19.4331	NA	19.0768	15.8698	18.3719	17.484	NA	16.9112	17.5731	16.9734	17.3837	19.1861	12.7513	NA	18.9655	17.5574	17.6385	14.9852
p0590	YAP1_MOUSE	Yorkie homolog OS=Mus musculus GN=Yap1 PE=1 SV=2	Yap1 p-S112 (z= 3)	Yap1 110 - 146	AHS^SPASLQLGAVSPGTLTASGVVSGPAAAPAAQHLR	Phospho (ST)	18.2864	17.909	18.8932	17.6299	18.0688	17.7465	17.9583	18.7101	18.3783	19.08	19.2705	19.427	18.2717	18.1893	18.33	18.7086	18.542	18.2375	17.8454	18.5822	18.5253	18.7338	18.9351	19.2608	17.3311	17.9127	18.5696	18.3693	17.8371	17.9759	17.6456	17.7254	19.0537	18.7172	18.8299	18.197	17.7689	17.7498	18.4585	17.9939	18.0678	18.0404	18.1891
p0591	ACACA_MOUSE	Acetyl-CoA carboxylase 1 OS=Mus musculus GN=Acaca PE=1 SV=1	Acaca p-S23 p-S29 (z= 2)	Acaca 19 - 38	FIIGS^VSEDNS^EDEISNLVK	2 Phospho (ST)	17.3026	17.2396	17.3945	NA	17.3697	17.706	17.6103	17.9313	17.5773	17.9058	17.8439	17.5741	16.9526	17.1617	17.3855	17.1214	17.4189	17.3365	17.1292	17.216	17.7578	17.8004	17.479	17.6944	17.6055	17.2866	17.6096	17.3049	17.6334	17.7718	18.5397	17.7881	17.6501	17.7318	17.7989	18.026	17.2594	17.4813	17.9507	17.4229	17.631	18.1645	17.4082
p0592	FKB15_MOUSE	FK506-binding protein 15 OS=Mus musculus GN=Fkbp15 PE=1 SV=2	Fkbp15 p-S310 (z= 3)	Fkbp15 305 - 339	DSAAPS^PIPASDSLSADPVVTPLPLPLKPGEPGLR	Phospho (ST)	17.0301	17.1927	17.5934	NA	17.8747	17.8214	17.9796	17.891	17.7792	17.8931	18.2661	17.9298	17.4978	17.6123	17.5476	17.9182	17.9929	18.0415	17.6056	18.0045	17.8019	18.0565	17.8746	18.3563	NA	17.8196	15.3431	17.3987	17.472	17.8617	17.5711	17.1661	17.9296	17.8289	18.4416	17.6905	NA	17.1195	16.6568	17.8736	17.5401	18.0947	18.1378
p0593	RALY_MOUSE	RNA-binding protein Raly OS=Mus musculus GN=Raly PE=1 SV=3	Raly p-S270 (z= 2)	Raly 261 - 282	LPAPQEDTAS^EAGTPQGEVQTR	Phospho (ST)	17.2942	17.2723	NA	17.4805	16.9513	17.3696	17.2143	17.1507	17.3165	17.6761	17.5563	16.7664	17.092	16.9861	16.5379	16.5335	17.2066	17.2712	16.8931	17.2924	17.0912	17.5069	17.1824	16.7922	17.1121	16.7781	14.6619	16.8065	17.462	17.0009	17.3308	17.005	16.914	16.9424	17.6576	17.3591	17.1802	17.2503	17.3751	17.0915	16.9401	16.6901	16.9451
p0594	RAGP1_MOUSE	Ran GTPase-activating protein 1 OS=Mus musculus GN=Rangap1 PE=1 SV=2	Rangap1 p-S429 (z= 3)	Rangap1 415 - 447	KILDPNSGEPAPVLS^SPTPTDLSTFLSFPSPEK	Phospho (ST)	17.9692	17.7979	18.4582	NA	18.858	18.9263	18.4598	18.533	17.6844	18.7003	18.6739	18.6347	16.9991	18.3986	18.134	18.6024	18.9664	18.948	18.6845	19.152	18.6036	19.1435	18.7791	18.9825	17.5564	18.0554	18.103	16.9716	17.9235	18.3866	18.178	16.8087	18.0153	18.1466	18.3122	17.5301	17.3317	17.8048	17.0079	18.1088	18.0521	18.6662	17.8755
p0595	PHLB2_MOUSE	Pleckstrin homology-like domain family B member 2 OS=Mus musculus GN=Phldb2 PE=1 SV=2	Phldb2 p-S486 (z= 2)	Phldb2 483 - 502	LQLS^DEESVFEDALVCPDAR	Phospho (ST)	19.4736	19.2623	19.2236	NA	19.3864	19.4096	19.6958	19.8947	19.8411	19.633	19.997	19.3255	18.8897	18.7177	19.0594	19.2359	18.7429	18.8621	18.8009	19.0303	19.3423	19.2126	19.5369	19.5855	13.9755	19.5122	19.2448	19.4725	19.0675	19.2179	19.4772	19.0016	19.6635	19.5043	19.7493	19.9958	14.5445	14.9599	19.5246	19.5737	19.2242	19.4153	18.4548
p0596	NP1L4_MOUSE	Nucleosome assembly protein 1-like 4 OS=Mus musculus GN=Nap1l4 PE=1 SV=1	Nap1l4 p-S125 (z= 3)	Nap1l4 108 - 138	EFITGDVEPTDAESAWHS^ENEEEDKLAGDMK	Phospho (ST)	19.4637	19.1586	19.7131	17.8629	20.0359	19.0077	19.2951	19.1823	19.6337	19.8914	19.8195	20.1609	19.5824	19.8704	19.3349	19.6743	19.2087	19.2268	18.9062	19.2499	18.4228	19.1784	19.7379	19.9574	19.3109	19.4314	19.4097	18.4045	17.9861	18.2147	18.2989	17.4802	18.7651	18.0868	19.9018	19.2966	18.7725	19.457	19.4623	19.1868	17.9045	18.3645	18.5037
p0597	SRC8_MOUSE	Src substrate cortactin OS=Mus musculus GN=Cttn PE=1 SV=2	Cttn p-T401 p-S405 p-S407 (z= 3)	Cttn 399 - 428	KQT^PPAS^PS^PQPIEDRPPSSPIYEDAAPFKPS^	4 Phospho (ST)	18.2503	18.2399	18.2401	18.0808	18.6903	18.6954	19.0636	18.8889	18.698	18.5752	18.9396	18.3547	17.8524	17.915	18.3443	17.7185	18.167	18.1513	17.9824	18.0666	18.1032	18.3556	18.5417	18.6008	18.467	18.3283	14.1092	17.9715	18.6426	18.3253	18.5218	18.5713	18.5937	18.5187	18.6785	19.2844	18.1523	18.3031	18.4237	18.24	17.9464	18.3216	18.2438
p0598	RLA0_MOUSE	60S acidic ribosomal protein P0 OS=Mus musculus GN=Rplp0 PE=1 SV=3	Rplp0 p-S304 p-S307 (z= 2)	Rplp0 298 - 317	AEAKEES^EES^DEDMGFGLFD	2 Phospho (ST)	22.2949	22.2623	22.45	22.6053	22.516	22.6992	23.1507	22.589	22.4972	22.5452	22.8747	22.11	22.2507	22.4513	22.2324	22.3232	22.3704	22.308	22.2858	22.1727	22.2139	22.5915	22.3482	22.6395	22.8648	22.7126	22.7527	22.3856	22.8558	22.6833	23.0058	22.5021	22.3486	22.4648	23.0348	22.9475	18.0557	22.7435	20.5423	22.7562	22.4046	23.0236	22.312
p0599	NFIX_MOUSE	Nuclear factor 1 X-type OS=Mus musculus GN=Nfix PE=1 SV=2	Nfix p-S284 (z= 2)	Nfix 280 - 300	SIDDS^EMESPVDDVFYPGTGR	Phospho (ST)	17.607	17.4942	17.7533	14.4044	17.5116	17.7121	18.2262	18.1433	17.7934	17.8847	18.3899	17.4932	17.6277	17.7386	17.5299	17.6478	17.5579	17.4367	17.4463	17.5278	17.5824	18.0873	17.7997	17.8231	NA	18.253	14.1479	17.7176	17.5091	17.545	18.0737	17.9105	17.6428	17.8487	18.5275	18.2938	NA	17.9747	17.8523	17.8763	17.7871	17.8928	17.7735
p0600	LS14A_MOUSE	Protein LSM14 homolog A OS=Mus musculus GN=Lsm14a PE=1 SV=1	Lsm14a p-S192 (z= 2)	Lsm14a 192 - 214	S^PTMEQAVQTASAHLPAPAPVGR	Phospho (ST)	17.8984	18.0621	17.9556	18.0697	17.8787	17.7054	17.912	18.1669	16.8513	17.5789	17.4964	15.8558	17.7633	17.7752	17.7399	18.4591	17.487	17.6037	17.4056	17.3369	17.3289	16.7935	16.8598	17.1474	18.3349	18.0123	18.2311	18.4888	17.5205	17.6467	17.0617	17.5526	17.0633	17.2298	17.2917	17.5245	18.5452	17.992	18.3924	18.1404	17.4755	17.427	17.5617
p0601	NOC2L_MOUSE	Nucleolar complex protein 2 homolog OS=Mus musculus GN=Noc2l PE=1 SV=2	Noc2l p-S673 p-S674 (z= 2)	Noc2l 667 - 685	DLFELDS^S^EGEDSTDFFER	2 Phospho (ST)	17.3566	18.0086	18.4102	NA	17.8897	18.0728	18.7049	18.0481	18.0648	18.5685	18.5881	18.1902	17.9895	18.454	13.1516	16.8862	17.7162	18.1454	17.87	17.7783	17.753	NA	NA	18.5903	18.6612	18.8986	NA	17.8861	17.9576	18.1058	18.4543	17.0637	17.9839	18.1368	19.0745	19.0087	18.0358	18.4034	NA	18.5696	17.2555	18.3893	17.6077
p0602	ARM10_MOUSE	Armadillo repeat-containing protein 10 OS=Mus musculus GN=Armc10 PE=1 SV=1	Armc10 p-S43 (z= 2)	Armc10 43 - 63	S^AEDLTDGSYDDILNAEQLKK	Phospho (ST)	17.232	16.9375	17.4809	17.0177	17.0095	17.2533	17.4538	17.2802	17.9915	17.6507	18.2035	18.2131	16.5233	17.0052	17.6432	16.9696	16.6599	15.8895	17.1192	16.5414	17.0358	17.2161	17.9915	17.861	17.3608	17.7732	15.2589	17.4158	17.4125	17.8084	18.0298	17.5025	17.981	18.1837	18.4433	18.9251	17.2688	18.053	18.1757	17.4236	16.8351	17.7472	17.4558
p0603	RBP2_MOUSE	E3 SUMO-protein ligase RanBP2 OS=Mus musculus GN=Ranbp2 PE=1 SV=2	Ranbp2 p-S2729 (z= 3)	Ranbp2 2722 - 2753	GGEDEDGS^DEDVVHNEDIHFEPIVSLPEVEVK	Phospho (ST)	18.329	18.3331	18.662	17.7083	18.5979	17.57	18.3418	18.8022	17.9481	14.4233	18.5476	18.2688	17.3106	17.3784	15.3696	18.4443	18.0246	17.4597	17.2518	17.4284	17.4958	16.703	18.6152	18.4833	18.6378	18.6292	NA	17.9749	17.5736	18.128	18.6826	17.7393	17.4207	17.9239	18.478	18.7298	18.1336	NA	15.8092	18.1849	18.263	18.1223	16.6694
p0604	LARP4_MOUSE	La-related protein 4 OS=Mus musculus GN=Larp4 PE=1 SV=2	Larp4 p-T581 (z= 3)	Larp4 568 - 602	DTLNPVAVPVSSPT^ATKPSPANTASPCTSNINPPR	Phospho (ST)	17.6182	17.7794	17.9235	17.5633	18.6329	18.7886	18.0654	18.3263	18.3336	18.4618	18.2492	17.3359	18.0087	18.0909	18.5312	17.861	18.3974	18.4897	18.7499	18.4006	18.4435	18.5727	18.3056	18.0576	17.6516	17.2567	17.347	17.5129	18.352	18.0294	17.274	17.4322	17.9158	17.9029	17.5507	17.4434	16.4543	17.3417	NA	17.4709	17.8864	18.2342	17.9537
p0605	HDAC2_MOUSE	Histone deacetylase 2 OS=Mus musculus GN=Hdac2 PE=1 SV=1	Hdac2 p-S394 (z= 3)	Hdac2 373 - 405	MLPHAPGVQMQAIPEDAVHEDS^GDEDGEDPDKR	Phospho (ST)	17.5101	17.8601	18.3719	16.3029	17.9814	15.7596	15.53	16.8368	16.489	16.8635	16.063	15.7146	18.3015	18.0776	18.6833	18.2566	15.8468	17.3925	15.3789	16.3252	16.7771	15.4374	16.2358	15.9557	16.3594	17.834	16.9259	17.2983	12.9023	14.7788	13.7654	NA	14.1559	14.7851	16.4689	16.8498	17.4548	17.3742	NA	17.1204	15.7962	14.2162	14.7392
p0606	NUCKS_MOUSE	Nuclear ubiquitous casein and cyclin-dependent kinases substrate OS=Mus musculus GN=Nucks1 PE=1 SV=1	Nucks1 p-S19 (z= 2)	Nucks1 9 - 28	KVVDYSQFQES^DDADEDYGR	Phospho (ST)	18.6623	18.7807	18.7078	19.1348	18.837	18.8054	18.6168	19.2932	18.8998	19.4287	19.3923	18.7372	18.3133	17.6149	18.9543	18.3197	18.5758	18.7297	18.8169	18.3857	18.7978	19.4089	18.809	18.6913	19.0448	17.1075	19.1511	18.7969	18.9394	18.6295	19.0277	19.1027	18.7881	18.746	18.9191	19.3671	18.9717	18.8833	18.9874	18.78	18.8744	18.53	19.2062
p0607	PAK2_MOUSE	Serine/threonine-protein kinase PAK 2 OS=Mus musculus GN=Pak2 PE=1 SV=1	Pak2 p-S141 (z= 2)	Pak2 139 - 160	YLS^FTPPEKDGFPSGTPALNTK	Phospho (ST)	18.0105	18.0899	18.4886	17.9737	18.2645	18.7898	17.9467	18.5128	18.7103	19.3303	18.6952	18.9993	18.0853	17.8273	16.7994	17.7354	18.5084	18.0478	17.961	18.3283	18.4624	19.0605	18.4625	18.6065	18.101	17.8689	18.3719	18.0024	17.9431	18.0055	17.5533	18.0476	18.8735	18.6158	18.7092	18.2865	18.059	18.0268	18.4536	18.3065	17.7323	17.9233	18.2912
p0608	ITSN1_MOUSE	Intersectin-1 OS=Mus musculus GN=Itsn1 PE=1 SV=1	Itsn1 p-S897 (z= 3)	Itsn1 884 - 918	SAFTPATATGSSPS^PVLGQGEKVEGLQAQALYPWR	Phospho (ST)	16.4624	16.6473	17.2386	17.0144	17.3176	17.7192	17.3058	17.8356	17.5186	17.8241	18.0449	18.1989	17.1077	16.5892	15.9558	17.5324	17.3303	17.3411	17.1139	17.779	17.5882	17.7831	17.5976	17.9066	16.4015	17.1957	17.3697	17.3714	17.0407	17.3261	17.3316	16.9164	18.418	17.5546	18.1637	17.0094	NA	16.33	NA	17.6039	17.5365	17.8187	17.402
p0609	NUFP2_MOUSE	Nuclear fragile X mental retardation-interacting protein 2 OS=Mus musculus GN=Nufip2 PE=1 SV=1	Nufip2 p-S626 (z= 2)	Nufip2 615 - 636	DYEIENQNPLAS^PTNTLLGSAK	Phospho (ST)	19.8042	14.8023	19.8442	20.0679	20.1088	20.6279	20.0608	20.2396	20.1578	NA	20.3326	19.8129	19.6768	19.7727	20.1538	19.6501	20.0123	20.2991	19.9571	19.9091	20.0763	20.2184	19.9292	20.4501	20.0636	20.0044	14.845	19.752	19.87	20.0392	20.152	19.8413	19.9898	20.0062	19.8204	19.9138	19.7737	13.7156	20.1125	19.9729	19.5103	20.0817	19.7041
p0610	SMAG1_MOUSE	Protein Smaug homolog 1 OS=Mus musculus GN=Samd4a PE=1 SV=2	Samd4a p-S658 (z= 3)	Samd4a 658 - 688	S^LPVHTSPQNMLMFQQPEFQLPVTEPDINNR	Phospho (ST)	16.9393	16.9626	17.3466	NA	18.5926	18.2637	18.2502	18.9847	18.3329	18.45	18.9994	18.1649	17.0284	17.4329	17.7008	13.2498	18.505	18.5853	18.0357	18.3157	17.841	18.018	18.4471	18.5446	NA	17.6062	17.6668	18.0295	18.0953	18.9068	18.6155	17.9649	17.9496	18.8931	18.7835	18.1267	17.8187	17.1452	NA	17.4103	18.1107	18.8568	18.1933
p0611	TOM70_MOUSE	Mitochondrial import receptor subunit TOM70 OS=Mus musculus GN=Tomm70a PE=1 SV=2	Tomm70a p-S105 (z= 2)	Tomm70a 93 - 116	ASPALGSGHHDGS^GDSLEMSSLDR	Phospho (ST)	16.6702	17.3349	16.8382	16.5384	16.1373	14.9896	15.1164	15.604	16.2314	16.7134	16.1464	15.7779	17.0542	13.9131	17.1515	17.1809	16.1612	16.7511	16.3738	15.6912	15.6509	15.836	16.3061	15.7394	16.4264	NA	17.4141	16.5902	15.7032	14.8053	NA	15.5334	15.5762	16.0544	16.8243	16.573	16.9802	17.1119	17.3758	16.8445	16.3813	14.589	16.9778
p0612	DDX42_MOUSE	ATP-dependent RNA helicase DDX42 OS=Mus musculus GN=Ddx42 PE=1 SV=3	Ddx42 p-S185 (z= 3)	Ddx42 163 - 195	YMAENPTAGVVQEEEEDNLEYDS^DGNPIAPSKK	Phospho (ST)	17.7137	18.0163	17.8099	17.8674	18.3909	18.3152	18.513	18.3494	18.3649	18.401	18.5703	18.4269	17.9239	17.9224	18.2509	17.4782	17.7847	18.105	17.5957	17.8597	18.5975	18.5317	18.7508	18.5545	13.1974	17.6334	17.5875	17.3088	17.6127	17.6266	18.3152	17.6361	17.6829	18.186	18.36	18.6227	17.9698	17.8073	NA	17.5202	17.7127	17.4466	17.3941
p0613	NEXN_MOUSE	Nexilin OS=Mus musculus GN=Nexn PE=1 SV=3	Nexn p-T294 (z= 2)	Nexn 294 - 314	T^VSQESLTPGKLEINFEQLLR	Phospho (ST)	17.3782	16.4636	17.5223	NA	16.247	16.1008	15.9745	17.2587	16.4187	16.6646	16.2135	16.7356	16.7293	16.2103	NA	17.0129	14.8343	15.6094	15.4869	15.7615	16.5476	16.3207	NA	16.0555	17.6779	14.295	NA	16.9777	16.1102	17.0511	16.7348	14.2446	17.2912	17.6323	16.4429	17.0051	17.37	NA	NA	16.8073	17.2514	17.2682	15.408
p0614	HDAC1_MOUSE	Histone deacetylase 1 OS=Mus musculus GN=Hdac1 PE=1 SV=1	Hdac1 p-S393 (z= 3)	Hdac1 372 - 404	MLPHAPGVQMQAIPEDAIPEES^GDEDEEDPDKR	Phospho (ST)	18.454	15.506	19.2134	17.8639	19.5439	17.4184	18.3334	19.111	18.6699	18.8433	18.2394	17.8426	19.1343	18.9955	19.3251	19.0077	17.823	18.5078	17.1811	17.7717	18.4912	18.2155	18.4253	17.9606	17.5437	18.8253	18.7692	18.5231	16.2031	17.0895	16.7925	16.9893	16.5601	17.7354	18.7528	19.1048	18.7295	18.7708	NA	18.723	17.454	16.7675	17.1992
p0615	RS17_MOUSE	40S ribosomal protein S17 OS=Mus musculus GN=Rps17 PE=1 SV=2	Rps17 p-S113 (z= 2)	Rps17 108 - 129	LLDFGS^LSNLQVTQPTVGMNFK	Phospho (ST)	18.641	18.2197	19.4991	NA	19.0905	18.6329	18.596	19.3554	17.7777	19.9668	19.4078	19.1953	13.5739	18.6439	NA	18.9739	18.7765	18.2243	18.1155	18.7349	19.4943	NA	NA	18.9012	19.4769	18.8368	NA	18.9312	18.8522	19.2952	19.3055	18.2987	19.565	19.4973	19.6493	19.1018	18.9082	12.6204	NA	19.3006	19.2614	19.2033	17.5475
p0616	ARAF_MOUSE	Serine/threonine-protein kinase A-Raf OS=Mus musculus GN=Araf PE=2 SV=2	Araf p-S214 (z= 3)	Araf 212 - 246	STS^TPNVHMVSTTAPMDSSLMQFTAQSFSTDAAGR	Phospho (ST)	16.6272	16.7275	NA	17.4718	17.5713	17.4889	17.1641	17.6988	17.2969	17.8772	17.5904	17.0282	16.8133	16.9133	16.9436	16.7992	17.3249	17.3648	16.7219	17.1994	17.5507	17.8669	17.4089	17.4451	16.6024	17.4348	15.7724	17.4607	16.9332	17.1292	16.9828	17.0579	17.5758	17.7033	17.7509	17.4394	17.2488	17.1525	NA	17.2606	17.254	17.1725	16.9264
p0617	NEST_MOUSE	Nestin OS=Mus musculus GN=Nes PE=1 SV=1	Nes p-S623 (z= 2)	Nes 616 - 636	MEDQELMS^PEHTLETVSFLGK	Phospho (ST)	18.3987	17.9852	17.9793	16.6035	18.8401	17.9441	17.5256	17.8216	17.9136	18.111	17.3003	16.3552	18.7361	18.0312	18.1156	19.0866	17.6666	18.033	17.4476	17.5239	17.2975	17.4678	17.7625	17.518	NA	18.209	15.9088	17.2731	16.0336	16.4556	14.0092	16.1639	16.6034	16.3491	16.0506	17.0818	16.5647	17.9058	18.5969	18.3538	15.7311	16.438	16.5489
p0618	ILF3_MOUSE	Interleukin enhancer-binding factor 3 OS=Mus musculus GN=Ilf3 PE=1 SV=2	Ilf3 p-S482 (z= 4)	Ilf3 475 - 523	DSSKGEDS^AEESDGKPAIVAPPPVVEAVSNPSSVFPSDATTEQGPILTK	Phospho (ST)	18.7488	17.9548	16.1258	NA	19.4122	19.3582	19.7215	19.4052	19.6523	19.4719	19.9945	19.8464	18.6087	18.9684	18.9328	18.8281	19.5248	19.2301	18.8706	19.2487	19.0123	19.5853	19.6946	20.1606	18.5781	18.985	16.1744	18.3258	18.7133	18.8995	19.058	18.5893	19.3402	19.1192	20.0396	19.3907	15.2761	NA	NA	18.7657	18.5451	18.9634	18.9171
p0619	SMAP_MOUSE	Small acidic protein OS=Mus musculus GN=Smap PE=1 SV=1	Smap p-S17 (z= 2)	Smap 15 - 37	SAS^PDDDLGSSNWEAADLGNEER	Phospho (ST)	19.5647	19.2951	19.4149	19.6614	19.6144	19.9633	20.1036	19.9039	19.7086	19.861	19.9691	19.6809	19.2859	19.0943	19.3232	19.2428	19.7201	19.1835	19.8247	19.2114	19.5899	19.9398	19.7979	19.5894	19.314	19.3955	19.2595	19.1156	19.9206	19.5398	20.1468	19.455	19.4794	19.7033	19.8487	19.9532	19.3021	19.2841	13.85	19.0743	19.5523	19.66	19.1859
p0620	SEPT2_MOUSE	Septin-2 OS=Mus musculus GN=Sept2 PE=1 SV=2	Sept2 p-S218 (z= 2)	Sept2 210 - 229	IYHLPDAES^DEDEDFKEQTR	Phospho (ST)	20.2454	20.2654	20.5508	19.727	19.9544	19.2751	19.5063	19.4216	20.2893	20.1734	20.7356	20.0828	20.4442	20.3728	20.284	20.2724	19.6085	19.4897	19.7916	19.3681	19.3279	19.729	19.8944	20.288	20.0205	NA	20.4796	19.5891	19.4656	18.8579	18.9726	18.8251	19.8792	18.9585	20.8341	20.1323	19.6304	20.1931	20.4341	19.8705	19.8404	18.873	19.11
p0621	PCBP1_MOUSE	Poly(rC)-binding protein 1 OS=Mus musculus GN=Pcbp1 PE=1 SV=1	Pcbp1 p-S190 (z= 2)	Pcbp1 178 - 200	VMTIPYQPMPASS^PVICAGGQDR	Phospho (ST)	17.704	17.3229	17.5662	18.1099	17.5867	17.693	17.1128	17.512	17.2235	17.9513	17.2888	17.2733	17.7563	17.906	17.3737	18.3456	17.1757	17.5276	17.4084	17.286	17.6316	17.618	17.6822	17.5255	17.7753	18.0734	17.8048	17.8108	17.0952	17.1515	17.099	16.9691	17.3108	17.5149	17.7572	17.0195	17.8841	17.6571	18.1196	17.8813	17.1237	17.679	17.0611
p0622	ICAL_MOUSE	Calpastatin OS=Mus musculus GN=Cast PE=1 SV=2	Cast p-S324 (z= 3)	Cast 293 - 328	NEGITQPLPDSPKPMGTDQAIDALSSDFTCSS^PTGK	Phospho (ST)	17.364	19.6548	19.2469	16.9288	18.2692	17.9316	20.0237	19.7836	17.5232	19.4962	19.8424	17.3277	16.8435	17.1006	19.5198	19.4174	17.1214	19.3838	19.1097	17.0016	16.3175	19.3145	19.7885	16.884	NA	19.6889	14.4258	19.3853	17.4551	17.6392	17.2802	19.4502	17.1103	16.8522	17.5943	20.2549	17.686	19.1872	17.8368	18.8793	16.971	17.4488	17.7125
p0623	ZYX_MOUSE	Zyxin OS=Mus musculus GN=Zyx PE=1 SV=2	Zyx p-S144 (z= 2)	Zyx 140 - 161	EKVCS^IDLEIDSLSSLLDDMTK	Phospho (ST)	18.6164	17.4532	NA	NA	17.7234	15.9288	NA	NA	17.0338	NA	NA	17.1098	18.7989	17.6824	NA	19.1399	16.5037	NA	NA	16.8117	16.4105	NA	NA	16.6648	18.4989	17.2222	NA	17.6884	15.3039	16.7226	16.6146	NA	17.0059	16.5809	17.6532	16.7229	18.4601	NA	NA	18.1877	16.515	17.1423	14.4133
p0624	STRN3_MOUSE	Striatin-3 OS=Mus musculus GN=Strn3 PE=1 SV=1	Strn3 p-S257 (z= 3)	Strn3 239 - 272	RPPGDVLETFNFLENADDS^DEEENDMIEGIPEGK	Phospho (ST)	18.5252	18.2891	19.0786	NA	19.4014	18.5485	18.8733	19.4297	18.8986	19.1653	19.4484	19.2313	18.6188	19.0039	18.0883	18.6341	18.2469	18.5281	17.9867	18.3669	18.7324	NA	12.8377	18.9369	18.8875	18.5808	NA	18.2513	17.9327	18.4605	18.916	17.0624	18.3826	18.8274	19.1802	19.4893	18.5804	18.4782	NA	17.9827	18.568	18.6756	17.6051
p0625	UBP10_MOUSE	Ubiquitin carboxyl-terminal hydrolase 10 OS=Mus musculus GN=Usp10 PE=1 SV=3	Usp10 p-S208 (z= 2)	Usp10 205 - 227	TCDS^PQNPVDFISGPVPDSPFPR	Phospho (ST)	17.847	17.5919	17.7143	18.0985	18.0855	18.2684	18.0691	18.7067	18.3148	18.6401	18.6691	17.8287	17.7451	17.7441	17.814	17.6638	18.0597	17.9005	17.7871	17.7325	18.189	19.0389	18.0832	18.2498	18.0599	18.2619	18.032	17.7441	17.7509	17.8409	17.9537	17.7482	18.2987	18.4972	18.5031	17.8131	18.187	17.8826	NA	17.9072	17.862	18.2681	17.4089
p0626	RTN4_MOUSE	Reticulon-4 OS=Mus musculus GN=Rtn4 PE=1 SV=2	Rtn4 p-S167 (z= 2)	Rtn4 164 - 189	GSGS^VDETLFALPAASEPVIPSSAEK	Phospho (ST)	17.2064	17.3197	17.3211	17.68	17.3204	17.2508	17.1369	17.779	17.4981	17.7179	17.8562	17.2028	17.2603	17.4887	17.2633	16.8317	17.3651	16.7184	16.8081	16.6692	17.3915	17.5452	17.3476	17.1064	17.3732	17.7708	17.4485	17.5968	17.0284	16.9303	17.0957	17.1417	17.4879	17.6423	17.2804	17.2828	17.4866	17.5564	NA	17.1188	17.3825	17.5753	16.4892
p0627	UBL7_MOUSE	Ubiquitin-like protein 7 OS=Mus musculus GN=Ubl7 PE=1 SV=2	Ubl7 p-S230 (z= 2)	Ubl7 219 - 241	DMPGGFLFDGLS^DDEDDFHPSTR	Phospho (ST)	18.4901	18.455	18.5612	NA	18.7724	18.5631	18.5676	19.05	18.7647	19.4302	19.0581	18.3701	18.5189	18.4862	18.3668	19.0103	18.2929	18.2582	17.9587	18.1361	17.2558	19.0958	18.7403	18.849	18.6325	19.0424	18.6852	18.2854	17.855	18.2785	18.3643	17.8713	18.6674	18.6708	19.1443	19.0161	17.8333	18.614	NA	18.5727	18.0687	18.1912	17.8674
p0628	IPP2_MOUSE	Protein phosphatase inhibitor 2 OS=Mus musculus GN=Ppp1r2 PE=1 SV=3	Ppp1r2 p-S88 (z= 3)	Ppp1r2 69 - 103	IDEPNTPYHNMIGDDEDAYS^DSEGNEVMTPDILAK	Phospho (ST)	19.0227	NA	18.7895	18.7822	19.802	19.6039	19.7252	19.8876	20.0592	13.9229	20.3393	20.1579	18.3924	18.9588	19.2308	18.6103	19.4642	19.1063	18.8643	18.992	19.5844	20.1611	20.0619	20.131	18.9855	18.9985	NA	18.4216	19.2598	19.2336	19.7556	19.3544	19.4669	19.5307	20.3879	20.3699	18.3838	NA	19.3495	18.6847	19.1423	19.0329	18.874
p0629	CSPG4_MOUSE	Chondroitin sulfate proteoglycan 4 OS=Mus musculus GN=Cspg4 PE=1 SV=2	Cspg4 p-S1300 (z= 3)	Cspg4 1285 - 1322	SPPNAGYLVMVSHGAS^AEEPPSLDPVQSFSQEAVNSGR	Phospho (ST)	16.5184	15.9863	16.4952	17.2785	18.075	17.701	17.5019	18.6292	17.6738	NA	17.8479	18.1396	NA	15.8846	15.1815	16.6527	17.6257	17.5436	17.0276	17.669	17.885	17.928	17.7177	18.0161	17.305	16.5355	NA	17.1613	17.5659	17.8016	17.8781	17.6842	17.7293	17.8455	17.6667	18.1713	NA	NA	NA	16.5745	18.1545	18.0453	17.6808
p0630	EF1B_MOUSE	Elongation factor 1-beta OS=Mus musculus GN=Eef1b PE=1 SV=5	Eef1b p-S106 (z= 3)	Eef1b 79 - 116	YGPSSVEDTTGSGAADAKDDDDIDLFGS^DDEEESEEAK	Phospho (ST)	19.9339	16.1517	19.6581	20.0706	20.5452	20.8833	20.8611	20.7759	20.961	20.8975	21.2388	20.9894	19.3248	19.4446	19.9714	19.1586	20.4581	20.2646	20.172	20.1793	20.7184	21.0064	20.7965	20.9253	19.8886	19.8826	19.7886	19.8353	20.7425	20.4998	21.0375	20.605	20.4439	20.5676	20.9303	20.9929	20.049	19.8687	16.8012	19.9753	20.535	20.8549	20.4597
p0631	MFAP1_MOUSE	Microfibrillar-associated protein 1 OS=Mus musculus GN=Mfap1 PE=1 SV=1	Mfap1 p-T267 (z= 2)	Mfap1 258 - 280	SLAALDALNT^DDENDEEEYEAWK	Phospho (ST)	17.8751	17.7907	18.318	18.2526	18.4513	18.7326	19.0032	18.8345	19.0089	19.1488	19.4453	19.2284	17.9772	18.3865	18.2008	18.0225	18.5697	18.4778	17.9329	18.1682	18.7732	18.8519	19.0194	19.3591	NA	18.2823	NA	17.9564	18.4068	17.9591	18.9949	17.9833	18.4209	18.2039	19.2642	19.1959	17.9659	18.0488	18.5979	18.3401	18.418	18.481	17.6961
p0632	ANR52_MOUSE		ANR52 p-T509 p-S511 p-S512 (z= 2)	ANR52 505 - 526	AEPHT^AS^S^HDAEEDELLKESRRS^	3 Phospho (ST)	19.0009	18.7863	18.8131	19.1693	19.3054	19.6774	19.59	19.8256	19.9225	19.7689	20.3503	19.8197	18.4035	18.8394	18.5735	18.7103	19.2684	19.0097	18.7672	18.8251	19.8079	20.0469	19.5815	19.6896	19.0381	19.1307	18.8602	19.0014	19.441	19.3933	19.9996	19.2312	19.6295	19.4393	19.9327	20.348	18.4783	18.4791	19.2	19.0041	19.5691	19.6405	19.0081
p0633	ABCF1_MOUSE	ATP-binding cassette sub-family F member 1 OS=Mus musculus GN=Abcf1 PE=1 SV=1	Abcf1 p-S138 (z= 2)	Abcf1 126 - 148	GGNVFEALIQDDS^EEEEEEEENR	Phospho (ST)	19.0009	18.7863	18.8131	19.1693	19.3054	19.6774	19.59	19.8256	19.9225	19.7689	20.3503	19.8197	18.4035	18.8394	18.1176	18.7103	19.2684	19.0097	18.7672	18.8251	19.8079	20.0469	19.5815	19.6896	16.9427	19.1307	NA	19.0014	19.441	19.3933	19.9996	19.2312	19.6295	19.4393	19.9327	20.348	18.4783	18.616	19.2	19.0041	19.5691	19.6405	19.0081
p0634	HNRPK_MOUSE	Heterogeneous nuclear ribonucleoprotein K OS=Mus musculus GN=Hnrnpk PE=1 SV=1	Hnrnpk p-S116 (z= 3)	Hnrnpk 104 - 139	IIPTLEEGLQLPS^PTATSQLPLESDAVECLNYQHYK	Phospho (ST)	20.8405	21.0549	21.3877	NA	22.0298	21.8056	21.8208	22.2883	21.7346	22.4437	22.4752	22.2971	21.2769	21.3124	NA	21.6033	21.7385	21.4589	21.3187	21.6409	22.1654	22.3858	22.1153	22.3862	21.5704	21.8277	21.2509	21.0899	21.3246	21.9361	21.8712	20.771	21.9086	22.114	22.3505	21.6537	21.1237	21.1479	NA	21.7501	21.9669	22.0213	20.624
p0635	MPRI_MOUSE	Cation-independent mannose-6-phosphate receptor OS=Mus musculus GN=Igf2r PE=1 SV=1	Igf2r p-S2401 (z= 2)	Igf2r 2388 - 2412	AEALSSLHGDDQDS^EDEVLTVPEVK	Phospho (ST)	17.7127	17.2621	16.928	17.6926	17.6452	18.0394	17.68	17.9432	18.4405	18.3242	18.445	18.1945	17.2499	17.3883	17.451	17.4603	17.7112	17.3719	17.3964	17.3485	18.2603	18.7127	18.4656	18.0106	17.5202	17.9484	17.3317	17.6291	18.1803	18.1204	18.5789	17.9476	18.3448	18.5587	18.4399	18.5167	17.7758	18.0556	15.4568	17.8822	17.8911	18.2813	18.2789
p0636	EF1B_MOUSE	Elongation factor 1-beta OS=Mus musculus GN=Eef1b PE=1 SV=5	Eef1b p-S106 (z= 3)	Eef1b 79 - 117	YGPSSVEDTTGSGAADAKDDDDIDLFGS^DDEEESEEAKK	Phospho (ST)	19.0458	14.8251	19.0055	18.6223	19.4462	19.4758	19.4109	19.726	19.7301	20.217	20.2822	19.6786	18.5137	18.429	19.1568	18.1738	19.2508	19.1442	19.3238	18.8406	19.3918	20.1405	19.7794	19.5287	18.6574	18.6906	18.9495	18.2277	19.3897	18.9212	19.0604	18.8664	19.2603	19.3499	19.7003	19.7802	16.3952	18.497	16.2331	18.6916	18.735	19.0484	19.2047
p0637	RTN4_MOUSE	Reticulon-4 OS=Mus musculus GN=Rtn4 PE=1 SV=2	Rtn4 p-S167 (z= 2)	Rtn4 163 - 189	RGSGS^VDETLFALPAASEPVIPSSAEK	Phospho (ST)	15.8176	15.7807	15.4556	15.2287	15.9232	15.7634	14.6587	15.9723	15.4928	15.468	16.3503	15.5242	15.4438	15.1469	14.9693	15.9091	15.4306	15.2918	14.7268	15.2509	15.5048	15.3659	14.9956	15.7097	15.1341	15.1684	15.9418	16.0498	14.4542	14.9163	NA	15.3696	NA	15.8089	15.8814	16.2404	16.4629	15.7899	16.6833	15.9727	15.1994	14.6209	15.3872
p0638	HNRPK_MOUSE	Heterogeneous nuclear ribonucleoprotein K OS=Mus musculus GN=Hnrnpk PE=1 SV=1	Hnrnpk p-S116 (z= 3)	Hnrnpk 103 - 139	KIIPTLEEGLQLPS^PTATSQLPLESDAVECLNYQHYK	Phospho (ST)	17.0361	16.862	17.7986	NA	17.5896	16.9179	16.7816	18.0916	17.3117	18.0552	17.9733	17.7953	17.6027	17.1633	17.2887	17.84	17.2896	17.1118	16.7705	17.3867	17.899	17.5165	17.6121	17.9036	NA	17.4072	17.469	16.9214	16.3099	16.9408	16.9739	15.4665	17.6039	17.5844	17.7556	16.9144	12.3881	14.2563	17.6627	17.5068	17.2958	16.8785	15.8463
p0639	MAP1B_MOUSE	Microtubule-associated protein 1B OS=Mus musculus GN=Map1b PE=1 SV=2	Map1b p-S2094 (z= 3)	Map1b 2091 - 2132	TELS^PSFINPNPLEWFAGEEPTEESEKPLTQSGGAPPPSGGK	Phospho (ST)	16.6911	16.3016	17.0455	NA	17.4435	17.282	17.1283	17.0376	17.5307	17.5074	17.583	17.4667	17.0019	16.8916	NA	15.7034	17.3174	17.1831	16.9251	17.1072	16.8465	NA	NA	17.6267	16.7164	16.4964	NA	16.0317	16.4287	16.8982	16.7259	15.6544	17.434	16.9628	17.9354	17.0975	16.4922	NA	NA	17.1583	16.623	16.7884	16.4699
p0643	MA7D1_MOUSE	MAP7 domain-containing protein 1 OS=Mus musculus GN=Map7d1 PE=1 SV=1	Map7d1 p-S401 (z= 3)	Map7d1 395 - 406	KPGAGGS^PALAR	Phospho (ST)	18.2624	18.036	17.7299	NA	19.1336	18.7679	18.5065	18.4729	18.5834	18.1163	NA	18.7768	18.3353	18.0978	17.9316	17.7812	18.7731	18.4396	18.3004	19.0674	18.6867	17.6319	NA	18.6438	18.0455	17.8912	17.465	18.2411	18.0424	18.7474	17.6362	18.9867	19.1099	19.0037	18.775	19.0018	18.2146	18.0033	18.3176	18.0999	18.7384	18.7227	18.9552
p0645	K0284_MOUSE	Protein KIAA0284 OS=Mus musculus GN=Kiaa0284 PE=1 SV=2	Kiaa0284 p-S490 (z= 2)	Kiaa0284 487 - 493	SFGS^VGR	Phospho (ST)	15.4075	15.6563	15.1569	15.1698	16.093	15.4978	16.0318	15.3508	15.4281	14.8107	14.7087	15.2115	15.3532	15.2514	NA	14.787	15.7655	15.7421	15.3512	15.2942	15.298	14.5557	15.3569	14.9616	15.9122	15.5515	15.4717	15.4623	16.1422	16.2282	15.6972	15.8136	15.5611	16.2518	15.1837	15.9521	15.9023	15.9922	15.953	15.505	16.0748	16.5442	16.0484
p0647	D19L1_MOUSE	Protein dpy-19 homolog 1 OS=Mus musculus GN=Dpy19l1 PE=2 SV=1	Dpy19l1 p-S664 (z= 3)	Dpy19l1 658 - 666	IVYSMYS^RK	Phospho (ST)	15.0482	15.6713	NA	NA	15.931	15.4635	15.404	15.5386	14.9907	15.8995	15.2147	15.1883	16.2369	16.2191	15.9953	15.9305	15.6281	16.6908	15.8345	16.338	15.0013	15.1111	15.596	15.139	15.9291	15.9712	16.3422	14.991	15.0541	15.0535	15.3374	15.4143	15.8067	15.1189	15.3049	15.0445	15.1927	15.688	16.4404	15.716	NA	14.2029	15.4104
p0649	MPRIP_MOUSE	Myosin phosphatase Rho-interacting protein OS=Mus musculus GN=Mprip PE=1 SV=2	Mprip p-S992 (z= 3)	Mprip 990 - 999	SKS^NPDFLKK	Phospho (ST)	18.9698	19.0769	19.7898	19.2789	19.1957	18.2216	18.1696	18.794	18.7964	18.5516	18.8366	18.8388	19.1233	19.0386	18.9516	19.4371	18.8082	18.4324	18.271	18.977	18.5281	17.8074	18.4215	18.2775	18.3913	19.121	18.8532	19.8737	18.124	18.6856	18.2899	18.7518	18.6569	19.0062	18.597	19.2905	19.3348	18.5131	18.6207	18.4921	18.3128	18.7129	18.991
p0653	MTMRA_MOUSE	Myotubularin-related protein 10 OS=Mus musculus GN=Mtmr10 PE=2 SV=2	Mtmr10 p-S603 (z= 2)	Mtmr10 601 - 607	RNS^LVLK	Phospho (ST)	18.1942	18.8894	NA	18.0642	18.9679	18.5727	19.03	18.7027	18.3128	18.6291	18.0965	17.8496	17.7859	18.8357	19.0127	18.4108	18.8523	19.2792	18.9177	18.9013	18.7139	18.3759	18.6271	17.7758	18.3204	18.2111	18.4858	18.4296	18.2972	18.5974	17.8631	18.667	18.3271	18.8431	17.652	18.7148	18.593	18.2066	18.867	18.3503	18.3499	18.6551	18.8097
p0655	SRRM1_MOUSE	Serine/arginine repetitive matrix protein 1 OS=Mus musculus GN=Srrm1 PE=1 SV=2	Srrm1 p-S550 (z= 2)	Srrm1 548 - 554	WQS^PVTK	Phospho (ST)	18.2304	19.2804	18.7846	19.5281	19.0977	18.9944	19.2796	18.1249	18.0586	17.7521	18.3464	18.4377	19.2517	19.5134	18.7827	20.0097	18.2521	18.6623	18.1631	18.7769	17.6394	17.5676	18.3665	17.6485	18.5817	19.782	19.7667	20.2331	18.703	20.1162	19.9679	18.4676	18.1518	18.3636	18.5955	18.4937	21.1349	19.3562	18.1635	18.4272	20.3206	19.5276	19.52
p0658	FA65A_MOUSE	Protein FAM65A OS=Mus musculus GN=Fam65a PE=1 SV=1	Fam65a p-S20 (z= 3)	Fam65a 20 - 32	S^QSFAGVLGSHER	Phospho (ST)	17.3758	17.5374	16.9807	16.9652	17.1365	17.3105	16.9607	16.8092	17.5261	17.1122	17.2662	17.6659	17.7335	17.1869	17.4561	17.4673	17.1568	17.4157	17.6218	17.1301	17.5276	16.9944	17.4261	17.2302	17.6164	17.6687	17.3372	17.9166	17.8083	17.279	17.2716	17.4036	17.6603	17.4199	17.4074	17.4079	17.7733	17.8302	17.7785	17.8931	18.1192	17.4505	17.4842
p0659	MARCS_MOUSE	Myristoylated alanine-rich C-kinase substrate OS=Mus musculus GN=Marcks PE=1 SV=2	Marcks p-S163 (z= 2)	Marcks 159 - 166	LSGFS^FKK	Phospho (ST)	21.3767	21.4212	22.1749	20.7665	21.424	21.561	21.0911	21.1067	20.8841	21.3078	21.8052	21.3965	21.8528	16.0148	21.7534	21.8938	21.7299	21.7937	21.7943	21.3087	21.7415	21.8666	21.3882	21.2585	21.5069	22.0205	22.4896	22.0139	21.7375	21.551	21.3334	21.6122	21.7869	21.7593	22.7089	21.3533	21.5623	21.6165	21.8552	22.1791	22.4263	21.6688	21.9773
p0660	XYLT1_MOUSE		XYLT1 p-T165 (z= 3)	XYLT1 165 - 176	T^QKQKHQPELAK	Phospho (ST)	17.4111	15.984	18.2652	13.1249	15.3884	15.5534	NA	NA	15.6874	15.1628	15.3388	16.0372	18.9677	20.0957	NA	17.3723	15.4979	NA	16.3846	16.1574	NA	15.6798	NA	15.6703	20.4521	15.634	21.0637	14.6172	15.5539	15.428	15.0166	NA	15.464	15.5577	16.0099	14.8644	16.9845	20.3813	21.0821	21.8261	NA	15.3363	15.9024
p0661	TR150_MOUSE	Thyroid hormone receptor-associated protein 3 OS=Mus musculus GN=Thrap3 PE=1 SV=1	Thrap3 p-S243 (z= 2)	Thrap3 237 - 245	ASVSDLS^PR	Phospho (ST)	20.5083	20.6422	19.4452	20.0872	20.9542	20.614	21.0971	20.6313	20.5101	20.4612	20.0073	19.7777	19.8465	20.3507	20.3231	20.3243	20.8382	20.9807	20.808	20.7945	20.5431	20.5272	20.7044	20.0089	20.8155	20.4101	20.6183	20.6507	20.9389	21.0132	21.2898	20.6743	20.9286	20.936	20.4482	20.6826	20.7416	20.3276	20.5461	20.4639	20.5203	21.1688	20.7428
p0662	MPRIP_MOUSE	Myosin phosphatase Rho-interacting protein OS=Mus musculus GN=Mprip PE=1 SV=2	Mprip p-S992 (z= 2)	Mprip 992 - 999	S^NPDFLKK	Phospho (ST)	18.2703	18.7348	18.5563	18.3037	17.4885	17.4197	17.6162	17.7371	17.3576	17.3747	17.2116	17.0634	18.0467	18.0303	17.8443	18.1953	17.7454	17.7166	17.5725	17.8843	16.9779	16.6478	16.7471	16.9377	18.345	18.3613	18.4235	18.7148	17.6745	18.1126	17.5836	18.372	17.4055	18.0413	17.4202	18.0186	18.6003	18.2667	NA	17.9465	17.2555	17.351	17.8826
p0663	HNRPG_MOUSE	Heterogeneous nuclear ribonucleoprotein G OS=Mus musculus GN=Rbmx PE=1 SV=1	Rbmx p-S162 (z= 2)	Rbmx 161 - 169	RS^TPSGPVR	Phospho (ST)	NA	19.6758	19.1078	NA	18.9139	19.4614	19.1749	NA	17.8378	18.9566	NA	NA	19.2793	19.4999	NA	19.5801	18.515	19.6461	19.254	19.1209	17.1523	NA	NA	NA	19.0336	19.2677	19.7474	NA	18.3868	18.6771	18.3249	NA	16.5348	18.7587	16.9726	19.0292	19.2663	18.6025	19.5727	19.2048	14.6606	18.6699	18.3752
p0666	PRP4B_MOUSE	Serine/threonine-protein kinase PRP4 homolog OS=Mus musculus GN=Prpf4b PE=1 SV=3	Prpf4b p-S292 p-S294 (z= 2)	Prpf4b 292 - 299	S^KS^PVDLR	2 Phospho (ST)	16.6954	16.4118	16.3756	16.2719	16.7101	16.6645	16.58	15.4447	15.8689	16.1224	16.1919	15.5497	16.1374	16.03	16.3662	15.5601	16.4354	16.3597	16.4687	15.7755	15.1306	16.3062	16.2677	15.4009	16.8851	15.9756	16.3354	15.7127	16.8811	16.7313	17.2666	16.5527	16.1713	15.6946	16.3327	15.2151	15.4725	16.4905	16.5546	15.8145	15.6038	16.9015	16.5897
p0667	GCSH_MOUSE		GCSH p-S42 p-S46 (z= 2)	GCSH 40 - 48	TGS^ALLS^VR	2 Phospho (ST)	NA	18.3605	18.0991	12.6545	18.546	18.246	18.1201	18.9133	18.2669	18.149	NA	17.6245	18.2258	17.9493	18.1318	17.9299	18.0447	18.2493	18.1248	18.3992	18.2328	18.1951	NA	17.5643	18.2042	17.9688	18.1546	18.5544	17.8354	18.0555	17.4763	18.834	18.4166	18.8316	18.2076	18.6987	18.5368	17.9078	18.2261	18.1046	18.0896	18.1458	18.6104
p0669	IWS1_MOUSE	Protein IWS1 homolog OS=Mus musculus GN=Iws1 PE=1 SV=1	Iws1 p-S667 (z= 2)	Iws1 665 - 674	LSS^TGGQTPR	Phospho (ST)	NA	16.8647	16.3996	NA	16.0821	16.8614	16.8484	NA	16.0828	14.2466	NA	NA	16.5536	16.5278	NA	16.1864	16.557	17.0269	16.7048	16.25	16.6584	NA	NA	NA	16.5859	16.2973	15.5757	NA	16.4117	17.005	16.6623	NA	15.9316	16.1533	15.8653	13.4622	16.6213	16.4935	NA	16.3833	NA	17.0039	16.6624
p0670	WWC2_MOUSE	Protein WWC2 OS=Mus musculus GN=Wwc2 PE=2 SV=1	Wwc2 p-T999 (z= 2)	Wwc2 997 - 1005	SQT^FSPGER	Phospho (ST)	NA	16.9826	16.8296	16.5319	17.4958	17.4795	17.3459	16.9114	16.9723	17.1246	16.2509	16.2481	16.1734	16.0715	16.015	15.8992	16.3962	16.7007	16.2613	16.7028	16.0399	16.6759	15.6937	15.761	16.3941	16.6828	17.1648	17.1519	17.2167	17.1724	17.1885	17.4914	17.153	17.134	16.3868	17.0558	17.0176	16.6158	16.501	16.8181	16.4597	16.7241	16.9122
p0671	PIEZ1_MOUSE	Piezo-type mechanosensitive ion channel component 1 OS=Mus musculus GN=Piezo1 PE=2 SV=1	Piezo1 p-S1646 (z= 2)	Piezo1 1644 - 1652	TAS^ELLLDR	Phospho (ST)	18.0928	17.9315	18.1197	17.5385	17.6145	18.2013	18.2863	17.7286	18.7504	18.0232	18.0794	17.9237	17.5986	18.0319	17.6596	17.7551	17.8213	17.2981	18.1552	17.699	17.939	18.3277	18.377	17.9506	18.9191	18.8063	18.9878	18.8005	19.4052	18.9356	18.7507	19.1652	18.9534	18.8622	18.9553	18.9929	18.8574	18.9654	NA	19.0299	18.9109	18.7291	18.9089
p0672	PYGO1_MOUSE	Pygopus homolog 1 OS=Mus musculus GN=Pygo1 PE=1 SV=1	Pygo1 p-T404 (z= 2)	Pygo1 398 - 405	DVQLMRT^R	Phospho (ST)	18.6293	NA	18.3947	18.1346	18.3457	18.5583	18.6882	18.3102	18.3534	18.0763	18.1007	18.1795	18.5418	18.7436	18.2283	18.5135	18.1403	18.3997	18.778	18.0069	18.1062	18.0719	18.3576	17.8826	19.0861	18.6663	19.0292	18.7456	18.7276	18.5543	18.6908	18.8156	18.3427	18.3075	18.0164	18.2374	17.9756	18.808	NA	18.6781	18.381	18.5168	18.5416
p0674	HDGF_MOUSE	Hepatoma-derived growth factor OS=Mus musculus GN=Hdgf PE=1 SV=2	Hdgf p-S165 (z= 2)	Hdgf 158 - 167	AGDVLEDS^PK	Phospho (ST)	17.5795	17.8681	13.3246	16.3135	17.5258	17.7543	17.9919	16.8149	16.1693	16.4869	15.6881	15.2052	16.1988	16.9587	17.5583	16.8956	17.3564	17.4527	17.5997	16.8763	15.8759	16.4413	16.3839	15.5484	18.1449	17.0333	17.9276	16.5482	17.9887	18.1705	18.6466	17.578	16.8286	16.4348	16.6799	15.754	15.9967	17.497	18.0754	17.0503	16.6923	18.3099	17.3712
p0675	FHOD1_MOUSE	FH1/FH2 domain-containing protein 1 OS=Mus musculus GN=Fhod1 PE=2 SV=3	Fhod1 p-S370 (z= 2)	Fhod1 370 - 379	S^LEGGGCPVR	Phospho (ST)	NA	16.3927	16.1064	16.4177	16.5912	16.6854	16.6241	16.0091	16.1175	15.9645	15.1966	14.8402	15.7052	16.0799	15.7329	15.6341	15.9237	16.3761	16.0992	15.8555	15.6473	15.5124	15.4378	15.1847	16.3815	16.2957	16.6686	16.4977	17.2033	17.4089	16.8233	16.923	16.3543	16.8159	15.7041	17.1004	16.9236	16.2467	NA	16.1051	16.2099	17.2013	16.6439
p0676	BCLF1_MOUSE	Bcl-2-associated transcription factor 1 OS=Mus musculus GN=Bclaf1 PE=1 SV=2	Bclaf1 p-S510 (z= 3)	Bclaf1 503 - 515	LKELFDYS^PPLHK	Phospho (ST)	20.8906	20.8734	21.2168	19.4716	20.9589	20.5276	20.1681	20.5054	20.6695	20.9141	20.6266	20.9466	21.4204	21.2874	20.9675	21.4386	20.7051	20.8795	20.4922	20.8766	20.9394	20.9052	20.8668	20.9298	18.3232	20.9134	21.0362	20.2976	19.798	20.2025	19.8551	19.7973	20.6193	20.2266	20.4756	19.8577	20.5849	20.8893	15.3685	20.7721	20.25	20.2801	20.6178
p0677	PDLI7_MOUSE	PDZ and LIM domain protein 7 OS=Mus musculus GN=Pdlim7 PE=2 SV=1	Pdlim7 p-T96 (z= 2)	Pdlim7 94 - 103	ALT^PPADPPR	Phospho (ST)	20.5534	18.431	17.9812	19.6487	20.5266	20.2453	20.8211	19.9366	20.388	20.3625	19.8892	19.9952	20.6611	20.6173	19.305	20.3505	20.4866	20.797	20.5537	20.8532	19.9144	20.1071	19.9375	20.0002	20.5746	20.536	20.682	20.2434	20.3145	20.5481	19.7641	20.6284	20.6151	20.8005	20.2972	20.4543	20.434	20.2013	20.5051	20.5589	19.7279	19.4506	20.5276
p0678	CDK16_MOUSE	Cyclin-dependent kinase 16 OS=Mus musculus GN=Cdk16 PE=1 SV=1	Cdk16 p-S119 (z= 2)	Cdk16 117 - 125	RLS^LPADIR	Phospho (ST)	19.811	20.2684	20.5469	19.5679	19.5644	19.5983	19.4156	19.7641	19.7608	19.8283	19.4246	19.4426	20.2767	20.175	19.8602	20.0646	19.7656	19.5819	20.0537	19.8072	19.8735	19.7475	19.3915	19.5383	19.994	20.0947	20.1881	20.0337	19.6743	19.1643	18.9224	20.0226	19.8347	19.6976	19.4654	19.2883	20.1137	19.9012	NA	20.0472	19.7579	19.2881	19.878
p0679	TLR4_MOUSE		TLR4 p-T355 p-T357 (z= 3)	TLR4 353 - 366	SLT^LT^MNKGSISFK	2 Phospho (ST)	15.7864	16.2707	15.7351	15.2216	16.2282	16.7741	16.7662	15.7876	16.3133	15.2002	15.6625	15.7579	16.0425	NA	15.4969	15.9084	16.024	16.5651	16.3256	16.4939	15.8861	15.2022	NA	15.7485	15.9955	16.074	15.7843	15.7234	16.1894	16.4642	16.4713	16.0629	16.474	16.3932	16.264	15.8427	15.9457	15.7363	15.663	15.9965	15.9933	16.8629	16.467
p0680	RBM14_MOUSE	RNA-binding protein 14 OS=Mus musculus GN=Rbm14 PE=1 SV=1	Rbm14 p-T206 (z= 2)	Rbm14 204 - 212	QPT^PPFFGR	Phospho (ST)	19.8867	14.7329	19.9177	19.6407	19.5324	19.5447	19.5123	19.5446	19.6426	19.8493	19.551	19.4238	17.7165	19.8725	19.6696	19.9661	19.5638	19.6175	20.1283	19.3136	19.4667	19.8824	19.8751	19.2502	20.1402	19.6804	19.9733	19.4513	20.1562	19.663	19.8302	19.4163	19.4942	19.139	19.3943	18.9488	19.5306	19.728	14.1702	19.8289	19.1459	19.8344	19.7952
p0681	ABHD2_MOUSE	Abhydrolase domain-containing protein 2 OS=Mus musculus GN=Abhd2 PE=2 SV=1	Abhd2 p-Y295 p-T296 p-T298 (z= 4) + Oxi	Abhd2 294 - 310	LY^T^AT^SLMQIDDNVMRKAT^	Oxidation (M); 2 Phospho (ST); Phospho (Y)	16.8757	14.0051	14.9626	12.6279	13.0622	12.9778	NA	NA	12.8164	NA	12.9601	13.0981	14.4414	14.1801	13.9568	14.3492	12.5139	12.8038	NA	12.8345	13.156	13.0488	13.1182	13.15	13.9462	15.0138	14.9091	15.2613	NA	NA	NA	NA	12.631	NA	12.3297	12.4648	15.1978	14.9339	15.4055	13.9222	13.6482	NA	NA
p0683	NIPBL_MOUSE		NIPBL p-T1072 (z= 2)	NIPBL 1070 - 1078	RST^VNEKPK	Phospho (ST)	NA	20.4671	20.2917	NA	20.5337	20.722	20.2484	NA	20.2242	20.0494	NA	NA	20.2401	20.184	20.2172	20.1112	20.4106	20.4556	20.3954	20.487	20.5518	NA	NA	19.7836	19.7689	20.0371	20.1443	20.1403	19.7648	20.1208	19.3502	NA	20.6699	20.754	20.6319	20.5064	20.1769	19.7742	19.8871	20.0288	20.0667	19.9214	20.3474
p0684	TB182_MOUSE	182 kDa tankyrase-1-binding protein OS=Mus musculus GN=Tnks1bp1 PE=1 SV=2	Tnks1bp1 p-S1133 (z= 2)	Tnks1bp1 1125 - 1135	VSGAGLSPS^RK	Phospho (ST)	NA	20.4671	20.2917	NA	20.5337	20.722	20.2484	NA	20.2242	20.0494	NA	NA	20.2401	20.184	20.2172	20.1112	20.4106	20.4556	20.3954	20.487	20.4646	NA	NA	19.7836	19.7689	20.0371	20.1443	20.1403	19.7648	20.1208	19.3502	NA	20.6699	20.754	20.6319	20.5064	20.1769	19.7742	19.8871	20.0288	20.0667	19.9214	20.3474
p0685	MAP2_MOUSE	Microtubule-associated protein 2 OS=Mus musculus GN=Map2 PE=1 SV=2	Map2 p-T1650 p-S1654 (z= 3)	Map2 1645 - 1659	VAIIRT^PPKS^PATPK	2 Phospho (ST)	17.4994	17.6488	NA	17.377	17.2493	17.3605	18.3264	17.2177	17.89	17.4427	17.8446	17.2263	17.296	17.2909	NA	17.0859	18.2011	18.0109	17.8784	17.9791	17.8533	17.3033	17.4561	17.5653	17.9389	18.1278	16.1892	18.1486	18.4386	18.5381	19.0874	18.5293	18.1492	18.5547	18.3526	18.1689	18.3442	17.912	18.1475	18.1534	19.1616	18.4755	18.3393
p0686	BORG5_MOUSE	Cdc42 effector protein 1 OS=Mus musculus GN=Cdc42ep1 PE=1 SV=1	Cdc42ep1 p-S207 (z= 2)	Cdc42ep1 204 - 212	RSDS^LLSFR	Phospho (ST)	19.0687	19.452	19.4099	19.219	18.8623	18.4398	18.7188	18.8266	19.1055	18.208	18.4727	18.7448	19.7382	19.7301	19.2697	19.8304	18.9192	19.2172	19.3285	18.8869	19.2572	18.7858	18.623	19.0384	19.2719	19.5875	19.4693	19.58	18.8765	18.5915	18.1635	19.0946	18.735	18.9272	18.5546	18.4053	19.6163	19.7178	19.3822	19.4586	19.3156	19.0004	18.9814
p0687	SRRM1_MOUSE	Serine/arginine repetitive matrix protein 1 OS=Mus musculus GN=Srrm1 PE=1 SV=2	Srrm1 p-S572 p-S574 (z= 3)	Srrm1 572 - 587	S^PS^PAPPPPPPPPPPR	2 Phospho (ST)	19.7132	18.893	19.0636	19.5255	20.3671	19.7743	20.7507	19.6539	20.1258	20.2388	20.0622	19.9193	19.9766	19.975	19.9019	19.9128	20.7426	20.7189	20.7304	20.7393	20.0797	20.018	20.2444	20.2539	19.6575	19.9841	20.1484	19.3723	20.3219	20.5727	20.7605	20.2218	20.0672	20.7349	20.7459	20.7168	19.6584	20.083	20.3753	19.9446	20.3672	19.9636	20.3867
p0688	DPYL2_MOUSE	Dihydropyrimidinase-related protein 2 OS=Mus musculus GN=Dpysl2 PE=1 SV=2	Dpysl2 p-S448 (z= 2)	Dpysl2 441 - 451	GSPLVVIS^QGK	Phospho (ST)	17.3597	17.483	17.1023	16.9046	17.7314	18.0112	18.0743	17.1527	17.7596	17.7466	16.958	17.055	17.4905	17.7048	16.5796	16.6893	18.4432	18.6631	18.3976	18.2543	17.4356	17.9705	17.6378	16.9473	17.4092	17.3908	17.7616	16.7747	17.3854	17.8401	17.9449	17.5967	16.7626	17.8073	17.3693	16.9463	17.2586	17.6482	17.7618	17.5728	17.3135	17.2876	17.9924
p0689	FLNA_MOUSE	Filamin-A OS=Mus musculus GN=Flna PE=1 SV=5	Flna p-S2152 (z= 3)	Flna 2150 - 2165	APS^VANIGSHCDLSLK	Phospho (ST)	18.8503	19.355	18.8297	19.2901	18.8634	18.7461	18.8014	19.1386	18.749	18.3986	18.1581	18.1355	17.2732	18.6145	18.6114	18.6616	18.0516	18.7406	19.278	18.5155	18.6498	18.0846	17.8586	18.1565	19.6883	19.0695	18.7486	19.7595	19.4245	19.1064	18.2962	19.3996	18.8896	19.0121	18.1963	19.0074	19.4914	18.6349	19.063	19.0212	19.6575	18.9216	19.1874
p0690	ZMAT5_MOUSE	Zinc finger matrin-type protein 5 OS=Mus musculus GN=Zmat5 PE=2 SV=1	Zmat5 p-Y9 (z= 3)	Zmat5 1 - 12	MGKRYFCDY^CDR	Phospho (Y)	17.8282	16.6869	16.9968	NA	17.1482	17.3456	16.7206	15.1769	15.9889	15.3378	14.9782	14.6854	16.4084	16.2056	14.786	15.8867	15.4434	17.7445	15.9676	15.9428	NA	15.9399	15.4783	15.0105	18.4341	17.7963	18.2828	16.9925	16.0469	16.4066	15.4458	16.0946	16.7691	15.5217	16.0348	15.3512	17.443	18.2163	18.7826	17.2594	14.5333	14.8536	17.0306
p0692	MTL14_MOUSE	Methyltransferase-like protein 14 OS=Mus musculus GN=Mettl14 PE=2 SV=1	Mettl14 p-T272 (z= 2)	Mettl14 264 - 273	TNKNNPGKT^K	Phospho (ST)	16.9845	17.6981	17.334	17.3387	16.2924	16.7583	17.0541	16.8428	15.8879	16.7474	16.0123	16.3452	17.3635	17.4057	17.3261	17.1767	17.197	17.1742	17.1514	17.6877	16.2951	16.6167	16.6978	16.0661	17.1868	17.4168	17.6168	17.2968	17.1677	17.091	17.0802	17.2976	16.9085	17.5021	16.4622	16.5536	17.5371	17.5196	17.5326	17.6457	16.9956	17.3292	17.116
p0693	EREG_MOUSE	Proepiregulin OS=Mus musculus GN=Ereg PE=1 SV=1	Ereg p-S154 (z= 2)	Ereg 152 - 162	VTS^GDPVLPQV	Phospho (ST)	15.3817	16.0128	NA	15.5133	15.7129	15.1562	15.6573	16.6028	14.4585	14.6287	14.4461	13.8759	15.4363	15.7387	14.8911	15.698	14.7703	16.2946	15.3591	15.7257	14.8011	14.3909	13.5247	13.867	15.9802	15.994	16.2451	16.6377	14.3102	14.8702	14.9131	15.5814	14.612	15.961	15.6453	15.465	17.4186	NA	15.8614	15.417	16.6269	16.2254	15.763
p0694	TSC2_MOUSE	Tuberin OS=Mus musculus GN=Tsc2 PE=1 SV=1	Tsc2 p-S981 (z= 2)	Tsc2 979 - 988	SIS^VSEHVVR	Phospho (ST)	17.3253	16.9935	NA	17.476	17.1343	16.6898	16.84	17.07	16.8537	17.1651	16.9112	16.8501	17.5088	17.3129	NA	17.1585	17.8446	17.7631	17.3667	17.8864	17.2906	17.2641	16.8303	16.8078	17.0988	17.0829	17.4362	17.2865	17.2883	17.4109	16.931	17.6946	17.0394	17.6499	16.912	17.2534	17.5993	17.3016	17.4284	17.3648	17.5949	16.9075	17.7472
p0696	I2BP1_MOUSE	Interferon regulatory factor 2-binding protein 1 OS=Mus musculus GN=Irf2bp1 PE=1 SV=2	Irf2bp1 p-S436 (z= 2)	Irf2bp1 428 - 438	NVAEALGHS^PK	Phospho (ST)	16.961	17.2731	16.9634	16.4563	16.99	16.2	17.1095	16.7293	16.041	15.7267	15.8614	15.4326	17.2059	17.0744	16.9456	17.1861	16.6698	16.9544	16.7543	16.6715	16.0294	15.9148	16.1561	15.9601	16.9499	16.8275	17.1705	17.0296	16.6187	16.8843	16.1174	17.0427	15.7602	16.7503	16.4033	16.8884	17.3028	16.7895	21.4161	16.976	16.2927	16.695	17.1915
p0697	MILK1_MOUSE	MICAL-like protein 1 OS=Mus musculus GN=Micall1 PE=1 SV=3	Micall1 p-S647 (z= 2)	Micall1 645 - 655	KPS^PSASPTVR	Phospho (ST)	NA	17.821	17.4338	NA	17.8941	17.7873	17.2447	NA	15.988	NA	NA	NA	16.2569	16.1195	NA	17.5503	17.4886	17.7518	17.3364	16.4359	16.4613	NA	NA	15.9291	17.384	17.4712	17.6805	NA	17.2421	17.525	16.4503	NA	16.1866	NA	15.4019	18.3882	17.8039	17.3047	NA	17.4376	15.6699	17.4835	18.0966
p0699	PRC2C_MOUSE	Protein PRRC2C OS=Mus musculus GN=Prrc2c PE=1 SV=2	Prrc2c p-T2607 (z= 3)	Prrc2c 2596 - 2613	AFGSGIDIKPGT^PPIGGR	Phospho (ST)	18.9381	14.3029	18.78	17.8823	19.1735	19.2084	19.3738	18.7327	19.512	18.768	18.6346	19.3048	13.8633	19.0147	18.1743	19.3316	19.2304	19.9265	19.5112	19.327	19.3165	19.0224	19.2958	19.0719	19.0461	19.0047	19.3379	18.6455	19.1839	18.9194	18.7409	18.7186	19.551	19.0335	19.137	18.7643	19.0824	19.1287	NA	19.2854	19.0258	19.2575	19.2921
p0700	TOPB1_MOUSE	DNA topoisomerase 2-binding protein 1 OS=Mus musculus GN=Topbp1 PE=1 SV=2	Topbp1 p-T1503 (z= 2)	Topbp1 1501 - 1510	RKT^PAENVVK	Phospho (ST)	NA	NA	15.4927	NA	13.3537	14.382	13.3774	13.7692	NA	NA	NA	NA	14.8022	14.6565	NA	13.0395	12.5787	13.6817	12.467	12.9243	NA	14.1814	NA	NA	15.7287	16.0777	NA	15.3628	NA	13.1696	12.659	NA	14.1876	12.6303	13.009	12.48	15.9843	15.3762	17.3788	15.351	NA	NA	NA
p0701	PKHA1_MOUSE	Pleckstrin homology domain-containing family A member 1 OS=Mus musculus GN=Plekha1 PE=1 SV=1	Plekha1 p-S308 (z= 2)	Plekha1 306 - 314	RLS^NPCIQR	Phospho (ST)	17.2978	17.4244	17.6388	17.1569	17.357	16.6529	17.3143	17.5579	17.0163	17.2074	16.9621	16.8216	17.5343	17.4758	17.4664	17.4473	17.3294	17.4484	17.0986	17.3929	17.2711	17.0113	17.1782	16.773	17.1428	17.2552	17.4053	17.3731	16.9368	17.0931	15.0248	17.211	17.2582	17.6397	17.3108	17.4231	17.3938	16.8625	17.5555	17.2103	17.1645	17.3576	17.5583
p0702	NEXN_MOUSE	Nexilin OS=Mus musculus GN=Nexn PE=1 SV=3	Nexn p-S296 (z= 2)	Nexn 294 - 304	TVS^QESLTPGK	Phospho (ST)	NA	17.8365	16.9813	17.3491	17.9766	18.061	18.4251	17.6734	17.1606	16.8547	15.0633	15.0333	17.1773	17.1033	16.9614	17.0909	17.286	17.8362	17.807	17.4731	NA	16.4061	16.4511	15.1338	18.5677	18.0194	18.1227	18.2052	18.4221	18.466	17.8237	18.5794	17.1168	17.9355	NA	18.3617	18.4767	17.4592	18.3832	17.7406	17.8487	18.1162	17.9528
p0703	BCL9_MOUSE	B-cell CLL/lymphoma 9 protein OS=Mus musculus GN=Bcl9 PE=1 SV=3	Bcl9 p-S686 (z= 2)	Bcl9 679 - 689	IPVEGPLS^PSR	Phospho (ST)	17.054	17.3205	16.9826	16.9374	16.9413	16.8962	17.155	16.9121	16.8919	16.701	16.198	16.2726	17.3306	17.1862	16.9649	17.3328	16.9004	16.9991	17.4469	17.1311	16.6875	16.6644	16.2411	16.51	17.4469	17.3143	17.1282	17.1247	17.2708	16.8268	16.9683	16.8077	16.5341	16.6072	16.6085	16.6275	17.6875	17.3645	17.4471	17.1711	17.6021	16.9666	17.5781
p0704	SC61B_MOUSE	Protein transport protein Sec61 subunit beta OS=Mus musculus GN=Sec61b PE=1 SV=3	Sec61b p-S17 (z= 3)	Sec61b 2 - 20	PGPTPSGTNVGSSGRS^PSK	Phospho (ST)	13.049	16.8661	22.8232	22.8356	24.2276	23.9641	24.0696	23.6185	24.0896	23.8081	23.469	24.0685	22.8618	22.906	22.8179	22.8814	23.9818	24.2133	23.8591	23.982	23.8085	23.2018	23.4562	23.6592	23.1472	23.074	22.5139	23.0077	24.3715	24.4836	24.1833	23.9282	24.3843	24.4883	24.0282	24.1463	23.0655	23.2385	22.8143	23.3541	23.6827	24.7839	24.387
p0705	CIC_MOUSE	Protein capicua homolog OS=Mus musculus GN=Cic PE=1 SV=2	Cic p-S18 (z= 3)	Cic 7 - 25	ACPGLAGSASGS^KSPPATR	Phospho (ST)	15.5357	16.1977	15.8382	16.1697	16.2325	16.1104	16.0253	16.1698	15.8702	16.0284	15.8808	20.528	15.9514	15.5034	16.1191	15.9232	15.9519	16.2964	16.2954	16.4476	16.2003	15.8437	16.0218	19.9331	15.7306	15.6119	15.8816	16.2657	15.8935	16.4658	15.7458	16.3813	16.258	16.9589	16.2172	16.4504	16.133	15.8355	16.186	16.1312	20.3527	16.645	16.4444
p0707	KLH38_MOUSE	Kelch-like protein 38 OS=Mus musculus GN=Klhl38 PE=2 SV=1	Klhl38 p-S56 (z= 2)	Klhl38 50 - 60	SVLASSS^PYFK	Phospho (ST)	17.7004	17.6709	16.9955	17.8961	17.4668	17.3383	17.5194	17.6642	17.6049	17.7102	17.2735	17.2965	17.6009	17.6181	17.6833	17.4831	17.9447	17.9184	17.7663	17.9753	17.9089	17.912	17.9779	17.2629	17.5154	17.4154	17.4236	17.5688	17.87	17.9837	18.223	18.2407	17.6215	18.2515	17.464	17.7936	17.8551	17.3775	17.8959	17.593	18.0855	18.3985	18.0644
p0708	LRRF1_MOUSE	Leucine-rich repeat flightless-interacting protein 1 OS=Mus musculus GN=Lrrfip1 PE=1 SV=2	Lrrfip1 p-S84 (z= 3)	Lrrfip1 67 - 85	NMPSLSAATLASLGGTSS^R	Phospho (ST)	17.5426	16.3713	17.4598	18.5328	17.7759	17.4488	17.1754	17.3674	17.4803	13.8134	17.2149	17.6057	17.5282	17.0676	17.1898	17.3884	16.9054	16.5966	16.6108	17.2072	17.0941	16.714	16.9464	17.0803	18.313	17.9221	16.5234	18.4328	17.8424	18.0288	18.1681	17.5935	17.5781	17.6677	17.5308	17.5425	17.9843	12.5929	17.8087	17.8316	17.7657	18.1022	17.1604
p0709	FLNA_MOUSE	Filamin-A OS=Mus musculus GN=Flna PE=1 SV=5	Flna p-S2152 (z= 3)	Flna 2149 - 2165	RAPS^VANIGSHCDLSLK	Phospho (ST)	19.9567	20.5358	20.4477	20.2074	19.9496	19.6225	19.3958	20.1138	19.8365	19.8865	19.5624	19.6086	20.0224	20.3347	20.1866	20.099	19.4074	19.9345	20.118	19.9465	19.7941	19.3571	19.4558	19.4738	20.2748	19.9995	20.0624	20.655	19.6667	19.6856	18.7607	20.3068	20.1356	19.9745	19.3632	20.0056	20.5186	20.0248	20.2516	20.1374	20.2449	19.4253	20.0907
p0710	PALLD_MOUSE	Palladin OS=Mus musculus GN=Palld PE=1 SV=2	Palld p-S901 (z= 2)	Palld 899 - 909	IAS^DEEIQGTK	Phospho (ST)	NA	18.5617	14.6286	17.586	18.0992	18.3689	18.5429	17.5718	17.6584	17.8787	17.5497	16.8787	16.4967	17.2638	17.9853	17.1565	17.5226	17.5132	17.8996	17.2534	16.7946	17.3783	17.8996	16.6752	18.7471	17.7176	18.2399	17.9602	18.72	18.6968	19.1675	18.6959	18.2057	17.6583	17.5043	17.7214	16.8075	17.9393	18.5446	18.0084	17.577	18.7303	17.6996
p0711	GAPD1_MOUSE	GTPase-activating protein and VPS9 domain-containing protein 1 OS=Mus musculus GN=Gapvd1 PE=1 SV=2	Gapvd1 p-S902 (z= 2)	Gapvd1 900 - 910	SRS^SDIVSSVR	Phospho (ST)	18.4282	18.4942	18.133	18.2434	18.0462	17.9296	18.18	18.302	18.3867	18.1102	18.1783	18.2288	18.5676	18.5923	17.7381	18.3792	18.5669	18.3584	18.0457	18.6209	18.3083	18.208	18.2909	18.1627	17.5582	17.984	17.9301	17.686	17.9687	18.302	17.5601	18.6559	18.2789	18.821	18.4906	18.8468	18.1045	17.6435	18.0531	17.6048	18.238	18.2543	18.4423
p0712	SRRM2_MOUSE	Serine/arginine repetitive matrix protein 2 OS=Mus musculus GN=Srrm2 PE=1 SV=3	Srrm2 p-S1630 p-S1631 (z= 2)	Srrm2 1626 - 1635	RGSRS^S^IEPK	2 Phospho (ST)	14.7333	15.9918	17.01	NA	15.4348	15.4765	15.0789	NA	15.475	15.7208	NA	13.5403	16.6418	16.4097	NA	16.517	15.8843	14.9822	15.751	15.3113	14.6812	NA	NA	13.8436	15.6814	15.258	16.3297	NA	15.5627	15.8887	16.3395	NA	15.1681	14.2913	15.6175	14.9835	13.9953	15.562	16.4551	15.0247	13.8309	16.149	15.9738
p0713	FBLN2_MOUSE	Fibulin-2 OS=Mus musculus GN=Fbln2 PE=1 SV=1	Fbln2 p-S574 (z= 2) + Oxi	Fbln2 566 - 575	RVSEMEMAS^R	Oxidation (M); Phospho (ST)	20.3982	19.5633	20.3154	21.2726	19.9376	20.3449	20.6705	21.2387	19.9131	20.01	21.4354	21.0049	20.2711	19.4755	20.0263	20.1016	21.0166	19.6584	20.6043	20.7011	20.5781	20.687	20.6609	20.8757	21.16	20.2185	21.1222	20.4311	22.0653	21.5011	22.5097	22.3753	22.3284	21.2321	22.3071	21.0792	20.3717	20.0305	20.5389	20.6147	21.6803	21.8309	21.7524
p0714	MINK1_MOUSE	Misshapen-like kinase 1 OS=Mus musculus GN=Mink1 PE=1 SV=3	Mink1 p-S746 (z= 2)	Mink1 743 - 754	LDSS^PVLSPGNK	Phospho (ST)	17.6316	17.575	NA	17.8513	17.9036	17.4345	17.9703	17.5735	17.7985	17.6966	17.485	17.5222	17.6045	17.6405	16.7701	17.405	18.1742	17.9866	18.0065	18.1229	17.5779	17.7416	17.6923	17.6823	17.9672	17.7232	17.814	17.7614	18.2761	18.3534	18.2306	18.4702	17.7896	18.3442	17.9036	18.3851	18.1754	18.0497	18.2228	17.8725	18.291	18.0324	18.3638
p0715	MYPT1_MOUSE	Protein phosphatase 1 regulatory subunit 12A OS=Mus musculus GN=Ppp1r12a PE=1 SV=2	Ppp1r12a p-S422 (z= 2)	Ppp1r12a 414 - 424	FPISTTKIS^PK	Phospho (ST)	18.6238	18.8241	18.7358	18.3337	18.4454	18.6631	18.2159	18.6228	18.8941	19.0857	18.6529	18.7786	18.9843	18.7549	18.8966	18.6912	18.6099	18.8846	18.9997	18.7008	18.9894	18.9676	18.5767	18.6364	18.1722	NA	18.6116	18.3169	18.5126	17.8343	17.2794	18.2497	18.6408	18.7493	18.3317	18.1721	18.2387	18.2574	18.3647	18.5205	18.2785	17.7711	18.663
p0716	MICA1_MOUSE	NEDD9-interacting protein with calponin homology and LIM domains OS=Mus musculus GN=Mical1 PE=1 SV=1	Mical1 p-S777 (z= 2)	Mical1 776 - 787	VS^PVPSPSQPAR	Phospho (ST)	19.6246	21.2583	21.138	21.7722	21.0204	21.3184	19.707	19.3439	20.5046	20.581	20.1358	19.6293	21.2497	21.3444	18.9484	21.3039	21.0482	19.2445	19.2512	21.1457	20.6477	18.1498	20.6568	19.3019	19.4862	19.1914	19.4114	19.4387	21.2017	21.37	20.7182	21.1462	20.8715	21.2719	20.7073	20.9978	19.7714	18.9953	19.2751	20.6179	19.6249	21.6778	20.9929
p0717	MAP4_MOUSE	Microtubule-associated protein 4 OS=Mus musculus GN=Map4 PE=1 SV=3	Map4 p-S667 (z= 4)	Map4 647 - 671	AAVGVTGNDITTPPNKEPPPS^PEKK	Phospho (ST)	21.2502	21.192	14.8399	20.7514	21.5762	21.3271	21.8338	21.1988	21.9588	21.5333	21.447	21.8132	21.5238	21.5402	18.0377	21.2019	22.3894	22.1955	22.0226	22.5568	21.7192	21.5964	21.6239	21.9456	21.0349	20.8115	20.578	20.9397	21.3153	21.6801	20.843	21.4047	21.7526	21.6429	21.6509	21.2444	20.8193	20.6496	21.4278	21.1815	21.4551	21.2714	21.9993
p0719	DCLK1_MOUSE	Serine/threonine-protein kinase DCLK1 OS=Mus musculus GN=Dclk1 PE=1 SV=1	Dclk1 p-S337 (z= 2)	Dclk1 330 - 342	SPSPSPTS^PGSLR	Phospho (ST)	17.5916	17.5565	17.8178	17.8001	17.3881	17.5178	18.5011	18.1887	17.2868	17.4598	17.4361	18.399	17.8477	17.7216	17.6503	17.9353	18.3987	18.2052	18.3436	18.5921	17.9784	17.5853	17.0999	18.1236	18.1526	16.4346	18.2015	18.2951	18.0438	18.365	18.5826	18.6631	17.5421	18.2381	17.6811	17.9498	18.9278	18.1212	17.9255	17.9444	19.0422	18.2065	18.5337
p0720	ANLN_MOUSE	Actin-binding protein anillin OS=Mus musculus GN=Anln PE=1 SV=2	Anln p-S637 (z= 2)	Anln 630 - 642	DSNLSAAS^PKPGK	Phospho (ST)	NA	17.9782	17.507	NA	18.1221	18.2106	17.6865	17.4274	17.6268	17.5662	NA	NA	17.8087	17.6417	17.7036	17.2526	17.7261	18.2937	17.6123	17.7807	17.5457	NA	NA	NA	16.6939	16.8338	17.036	16.9237	16.7011	17.2035	16.6385	NA	16.7061	17.3651	17.3738	17.3151	16.6649	16.5531	17.0172	16.912	16.2651	17.0359	17.2688
p0721	PTN14_MOUSE	Tyrosine-protein phosphatase non-receptor type 14 OS=Mus musculus GN=Ptpn14 PE=1 SV=1	Ptpn14 p-S594 (z= 2)	Ptpn14 589 - 600	YVSGSS^PDLVTR	Phospho (ST)	18.4492	18.3058	14.1723	18.4313	18.2449	18.9666	18.6501	18.4508	18.598	18.5615	18.2752	18.1184	18.405	18.5254	18.063	18.3821	19.0382	19.0384	18.8933	19.1768	18.5691	18.557	18.1947	18.3508	18.714	18.4993	14.6645	18.8685	18.9187	19.082	19.2519	19.1881	18.1322	19.0701	18.3401	18.6877	18.7319	18.8773	19.005	18.7069	18.8373	18.779	19.2501
p0722	DOCK7_MOUSE	Dedicator of cytokinesis protein 7 OS=Mus musculus GN=Dock7 PE=1 SV=3	Dock7 p-S1224 (z= 3) + Oxi	Dock7 1211 - 1227	VINMVHNLLSTHDS^DPR	Oxidation (M); Phospho (ST)	19.2457	19.7085	19.6715	20.1186	19.248	19.484	19.2464	19.3663	18.9027	18.7755	18.4038	18.5099	19.7102	19.6788	19.4927	19.0942	19.2719	19.2666	18.8562	19.0244	19.1223	18.741	18.8444	18.8231	18.9512	18.9309	18.736	18.847	18.7469	19.2285	19.0437	19.1421	18.5548	18.6571	17.8975	18.2737	19.2077	NA	17.5031	18.6516	19.0083	19.3213	18.7312
p0723	NIPA_MOUSE	Nuclear-interacting partner of ALK OS=Mus musculus GN=Zc3hc1 PE=1 SV=1	Zc3hc1 p-S406 (z= 2)	Zc3hc1 404 - 415	LCS^SSSSDTSPR	Phospho (ST)	NA	15.8528	15.709	NA	15.8187	15.5344	16.0053	NA	15.4361	15.4626	NA	NA	15.3425	15.1684	NA	15.1433	15.4879	15.7726	15.6527	15.5258	NA	NA	NA	NA	16.4073	15.5728	15.4439	NA	16.0084	15.8977	16.2519	NA	15.3672	15.9449	14.9362	15.7914	15.8065	15.4634	15.816	15.4238	NA	15.9012	15.9975
p0724	ARP19_MOUSE	cAMP-regulated phosphoprotein 19 OS=Mus musculus GN=Arpp19 PE=1 SV=2	Arpp19 p-S62 (z= 2)	Arpp19 59 - 69	YFDS^GDYNMAK	Phospho (ST)	21.6338	21.4491	21.7493	21.6292	21.8567	21.4555	21.3838	21.6515	21.6215	22.1345	21.3935	21.4522	21.6915	21.6899	21.274	21.5652	21.3795	21.4817	21.6818	21.4275	21.6961	21.6523	21.4035	21.2402	22.1002	21.8717	21.914	21.756	22.1553	21.6711	21.5989	21.6437	21.8393	21.4667	21.7326	21.6005	21.7523	22.3075	22.0549	21.8388	21.9989	21.5749	21.448
p0725	VINC_MOUSE	Vinculin OS=Mus musculus GN=Vcl PE=1 SV=4	Vcl p-S290 (z= 3)	Vcl 282 - 300	GWLRDPNAS^PGDAGEQAIR	Phospho (ST)	18.8684	19.063	19.3797	18.9942	19.0482	18.7369	18.7627	19.2429	19.4367	19.6767	19.6733	20.0295	15.0197	18.7835	18.6153	18.8425	18.9489	18.5603	19.2646	19.0094	19.4624	19.4234	19.5107	19.5208	19.4635	19.3254	19.4302	19.2002	19.4882	18.9313	19.3966	18.9526	20.2425	19.5873	19.9904	19.438	18.9575	19.0008	19.038	19.308	19.6625	18.647	18.7109
p0726	MAP1B_MOUSE	Microtubule-associated protein 1B OS=Mus musculus GN=Map1b PE=1 SV=2	Map1b p-S1775 (z= 2)	Map1b 1766 - 1777	VQSLEGEKLS^PK	Phospho (ST)	19.4366	19.3916	19.4299	18.5382	19.2343	18.8676	19.4858	18.6262	19.2345	18.8671	18.8437	18.4332	19.7661	19.6548	19.5159	19.2453	19.6964	19.8426	19.5312	19.8023	19.0324	19.1202	18.8911	18.87	19.3125	19.1229	19.3785	18.9688	18.9819	19.4053	18.2634	19.3399	18.9334	19.4316	19.2298	19.1442	19.25	19.3546	NA	19.0517	18.9728	18.6041	19.5818
p0727	MAP1B_MOUSE	Microtubule-associated protein 1B OS=Mus musculus GN=Map1b PE=1 SV=2	Map1b p-S339 (z= 2)	Map1b 336 - 347	SQGS^TSNSDWMK	Phospho (ST)	16.4384	16.7138	16.0184	16.973	16.5656	16.3278	16.486	16.6343	16.3428	16.5231	16.2339	16.1319	16.5679	16.9184	NA	16.5473	16.3697	17.0962	16.5157	16.6699	16.4346	16.6581	16.1901	16.3989	17.0035	16.5963	16.6914	16.5498	16.9027	16.8696	16.7435	17.1684	16.5086	16.7973	16.2916	16.8521	16.5731	16.5557	17.3199	16.5258	16.8933	16.8163	17.1208
p0728	AKTS1_MOUSE	Proline-rich AKT1 substrate 1 OS=Mus musculus GN=Akt1s1 PE=1 SV=1	Akt1s1 p-S184 (z= 2)	Akt1s1 184 - 195	S^LPVSVPVWAFK	Phospho (ST)	22.6371	22.445	22.7886	12.6146	22.6017	22.6682	22.6076	22.5227	23.1192	22.9012	22.7699	22.6607	23.1176	21.4111	22.4805	23.1413	22.9777	22.8046	22.6864	22.8118	23.06	22.7921	23.0475	23.151	16.9069	22.8317	22.6563	22.5009	22.3299	22.8825	22.725	22.2553	22.8977	22.6164	22.8548	21.882	16.5814	22.8228	23.0015	22.9567	22.9229	23.0792	22.6186
p0729	BDP1_MOUSE	Transcription factor TFIIIB component B'' homolog OS=Mus musculus GN=Bdp1 PE=2 SV=2	Bdp1 p-S1634 (z= 3)	Bdp1 1621 - 1638	EQPTSLGLEEQSLS^KQIR	Phospho (ST)	15.3829	13.4518	14.7945	16.0424	15.5996	14.0068	13.2154	NA	NA	12.917	13.3166	NA	14.5787	15.5644	16.8462	13.4635	NA	14.1015	13.5758	12.9534	14.2461	NA	12.9353	13.9208	18.3281	14.5506	18.0385	17.0187	14.2955	14.6935	16.3744	15.7922	13.9513	13.529	NA	14.9378	17.9135	15.0985	17.5138	16.5354	13.4086	14.0672	15.0307
p0730	SRRM2_MOUSE	Serine/arginine repetitive matrix protein 2 OS=Mus musculus GN=Srrm2 PE=1 SV=3	Srrm2 p-S2224 (z= 2)	Srrm2 2213 - 2226	TPAAAAAMNLAS^PR	Phospho (ST)	19.2333	19.1913	18.889	19.36	18.8198	18.9547	18.3816	18.8746	18.8858	19.159	18.4886	18.5192	19.4371	15.6344	19.3317	19.1574	18.9635	18.9679	19.1737	18.6556	19.3263	19.3496	18.9614	18.9221	19.0553	18.1323	19.0974	19.0504	18.8483	18.65	18.4709	18.7038	18.4934	18.7928	18.3029	18.3182	19.1093	19.1706	19.1102	19.142	19.0634	18.6577	19.059
p0731	TIF1B_MOUSE	Transcription intermediary factor 1-beta OS=Mus musculus GN=Trim28 PE=1 SV=3	Trim28 p-S473 (z= 2)	Trim28 471 - 483	SRS^GEGEVSGLLR	Phospho (ST)	18.7924	18.5499	18.346	18.5926	17.7967	17.6295	17.4085	17.9201	18.0428	18.2638	18.049	17.9707	18.7896	15.5227	18.6782	18.6971	18.0831	14.5363	NA	17.8249	18.1261	18.2404	18.0249	18.1872	18.2718	17.5078	18.9068	18.2891	17.5706	12.9256	17.3996	17.6289	17.7065	15.0264	17.9836	17.8702	18.1787	18.4959	18.553	NA	18.1363	17.3818	18.4069
p0732	SNTB2_MOUSE	Beta-2-syntrophin OS=Mus musculus GN=Sntb2 PE=1 SV=2	Sntb2 p-S90 (z= 2)	Sntb2 82 - 95	GPAGEASAS^PPVRR	Phospho (ST)	NA	18.2796	18.0978	18.1233	18.4522	18.5038	18.1393	18.5734	18.4194	18.1823	18.1483	17.8441	18.3339	14.3225	18.1816	18.0172	18.2879	18.3069	18.2307	18.4695	18.5877	18.5051	18.416	17.7151	17.8957	18.1111	18.3195	18.2476	17.7193	17.9972	17.7492	18.8612	18.6453	18.7539	18.6973	18.8647	18.3826	18.0755	18.3192	18.065	18.192	18.1937	18.6834
p0733	SWT1_MOUSE	Transcriptional protein SWT1 OS=Mus musculus GN=Swt1 PE=2 SV=3	Swt1 p-T881 (z= 5) + Oxi	Swt1 868 - 896	LTIGCRQLIEMECT^MQQCSASVYMEARSR	2 Oxidation (M); Phospho (ST)	18.6957	17.9933	15.5253	16.898	17.4548	NA	12.3613	14.4768	NA	15.3518	14.8628	NA	13.4592	NA	NA	NA	14.1499	13.254	13.9181	12.5138	NA	14.4249	13.4495	19.0521	14.399	13.9721	16.7606	17.5871	NA	NA	NA	12.7506	16.3277	NA	NA	17.6792	13.34	NA	16.5877	15.9951	NA	13.8856	14.2547
p0734	CLAP2_MOUSE	CLIP-associating protein 2 OS=Mus musculus GN=Clasp2 PE=1 SV=1	Clasp2 p-S376 (z= 2)	Clasp2 374 - 387	SRS^DIDVNAAAGAK	Phospho (ST)	16.3732	16.8138	16.531	16.969	16.8072	16.2014	16.9038	17.0029	16.4746	16.7107	16.6474	15.9987	16.4293	16.344	16.8693	16.4269	16.5167	16.7843	16.8445	16.5188	16.3838	16.724	16.6411	16.1714	16.696	16.2611	16.5585	16.3317	16.7567	16.5325	16.068	16.8496	16.6199	16.9975	16.4045	17.118	16.707	15.9843	16.8148	16.3785	16.4146	16.6693	16.9336
p0735	TAU_MOUSE		TAU p-T537 (z= 3)	TAU 527 - 546	SPSASKSRLQT^APVPMPDLK	Phospho (ST)	17.1399	17.5968	16.7761	17.6122	17.6284	18.0078	17.9316	17.9457	18.1123	17.756	17.3461	17.6497	16.639	17.5945	17.3038	17.3434	18.0647	17.976	18.313	17.9637	18.4607	17.7524	17.5714	17.8877	17.737	17.1724	17.1083	17.5026	18.61	18.1946	18.2122	18.1472	17.9757	18.3586	17.7848	17.6806	17.155	16.9795	17.5414	17.1367	18.499	18.1712	18.1465
p0736	DBNL_MOUSE	Drebrin-like protein OS=Mus musculus GN=Dbnl PE=1 SV=2	Dbnl p-T278 (z= 2)	Dbnl 275 - 288	AMST^TSVTSSQPGK	Phospho (ST)	16.8834	18.006	17.6174	17.9945	18.8831	17.7982	18.264	18.5003	18.028	18.2559	17.9468	17.889	18.2298	17.8281	18.1573	17.9627	18.6364	18.3725	17.8314	18.4437	18.6136	18.263	18.0526	17.8799	17.921	17.939	18.0279	18.4158	18.1478	18.7386	16.748	18.8714	18.5904	19.3838	18.6984	19.373	18.2962	17.8289	18.248	17.8881	18.3764	18.9361	18.6567
p0737	SF3B1_MOUSE	Splicing factor 3B subunit 1 OS=Mus musculus GN=Sf3b1 PE=1 SV=1	Sf3b1 p-S194 (z= 2)	Sf3b1 183 - 196	VVNGAAASQPPS^KR	Phospho (ST)	NA	NA	13.6607	NA	15.4689	15.7037	15.9883	NA	15.6401	16.1578	NA	NA	NA	15.6427	NA	NA	15.3224	15.8503	15.818	15.8133	16.22	NA	NA	NA	16.1118	NA	NA	NA	15.9372	15.3151	14.8711	NA	16.0125	16.031	15.7805	15.8993	NA	NA	16.111	NA	NA	15.688	16.099
p0738	ARHG2_MOUSE	Rho guanine nucleotide exchange factor 2 OS=Mus musculus GN=Arhgef2 PE=1 SV=4	Arhgef2 p-S151 (z= 3)	Arhgef2 149 - 168	SVS^TTNIAGHFNDESPLGLR	Phospho (ST)	18.4919	19.4404	18.9928	18.5468	18.9293	18.968	18.9961	19.236	18.939	18.8813	18.8043	19.0726	19.4512	18.8931	18.784	19.0328	19.3363	18.921	18.738	19.209	19.5315	19.1602	18.985	19.0533	19.6865	19.2016	13.2835	19.7942	19.5213	19.1191	19.5152	19.0041	19.7098	19.2621	18.9665	19.3064	19.4409	19.7641	19.2967	19.4788	20.0369	19.053	19.4022
p0740	AKT1_MOUSE	RAC-alpha serine/threonine-protein kinase OS=Mus musculus GN=Akt1 PE=1 SV=2	Akt1 p-S124 (z= 3)	Akt1 122 - 142	SGS^PSDNSGAEEMEVSLAKPK	Phospho (ST)	18.9817	19.1754	18.6927	19.1846	18.8168	18.8066	19.0175	19.2903	19.1586	18.9931	19.2967	19.5095	18.3268	14.8674	18.6196	18.2777	18.7834	18.6257	19.1529	18.558	18.9526	18.7361	19.0245	19.0406	19.0596	18.4569	18.5778	19.1823	19.5954	19.2214	19.2533	19.3837	19.3051	19.4042	19.2162	19.5869	18.5562	18.4759	19.0097	18.8	19.7697	19.2063	19.1014
p0741	IKKB_MOUSE	Inhibitor of nuclear factor kappa-B kinase subunit beta OS=Mus musculus GN=Ikbkb PE=1 SV=1	Ikbkb p-S672 (z= 2)	Ikbkb 667 - 680	GPVSGS^PDSMNVSR	Phospho (ST)	16.6594	16.7561	16.2929	16.9992	16.2523	16.2867	16.9417	16.7439	16.3907	16.4472	16.2447	16.0776	16.3895	16.4974	16.6091	16.1676	16.6618	16.988	16.6895	16.7803	16.1118	16.5549	15.8866	16.3517	16.9867	16.5978	16.7933	17.0494	17.027	17.3021	16.8437	17.5518	16.8446	17.4065	16.5318	17.4924	17.1289	16.6951	15.9488	16.5853	16.7863	16.7052	17.6084
p0742	LUZP1_MOUSE	Leucine zipper protein 1 OS=Mus musculus GN=Luzp1 PE=1 SV=2	Luzp1 p-S988 (z= 2)	Luzp1 986 - 998	TQS^SLTASEVLTR	Phospho (ST)	17.3897	17.9192	17.6277	17.7803	17.4212	17.4742	17.3944	17.6004	17.4988	17.2573	16.8265	16.7826	17.239	17.0669	17.2749	16.9134	16.9145	16.9043	17.4909	16.6347	16.7603	16.9182	16.4085	16.5908	17.9742	NA	17.8226	18.171	17.8955	17.4244	17.3892	18.0787	17.1442	17.3431	16.9021	17.5279	17.946	17.4315	17.6525	17.0024	18.0541	17.1739	17.1472
p0743	DBNL_MOUSE	Drebrin-like protein OS=Mus musculus GN=Dbnl PE=1 SV=2	Dbnl p-S277 (z= 2) + Oxi	Dbnl 275 - 288	AMS^TTSVTSSQPGK	Oxidation (M); Phospho (ST)	17.041	16.7667	16.5317	17.7955	16.8084	17.1538	16.709	18.0094	16.8979	17.0846	16.2677	16.4966	16.9027	16.4578	16.7061	16.798	16.9922	16.526	16.4349	17.055	17.0351	16.8644	16.0547	16.3876	15.7414	15.7765	16.1554	16.5665	17.1219	17.552	16.9987	17.0044	17.6563	17.4968	17.0929	17.4624	16.4764	15.6048	16.7192	15.391	16.0446	18.0555	17.3635
p0744	TR150_MOUSE	Thyroid hormone receptor-associated protein 3 OS=Mus musculus GN=Thrap3 PE=1 SV=1	Thrap3 p-S572 (z= 3)	Thrap3 570 - 588	MDS^FDEDLARPSGLLAQER	Phospho (ST)	17.7864	17.7646	17.5819	15.974	17.4191	17.1987	17.6998	17.4674	17.8629	17.1036	16.9859	17.6626	17.9648	18.0194	17.5638	18.0644	17.4118	17.5385	16.7906	17.3939	17.4275	17.3196	17.4473	17.8176	17.4671	17.8207	17.6442	17.0581	16.9838	17.1749	16.5222	16.5571	17.2474	16.8665	17.1007	17.754	17.8051	NA	17.5202	17.0983	16.5563	17.5507	16.983
p0745	MYL9_MOUSE	Myosin regulatory light polypeptide 9 OS=Mus musculus GN=Myl9 PE=1 SV=3	Myl9 p-T19 p-S20 (z= 3)	Myl9 18 - 35	AT^S^NVFAMFDQSQIQEFK	2 Phospho (ST)	21.8595	22.1004	22.1545	21.7416	21.9361	21.2958	21.2457	21.1707	21.0729	21.3513	20.7595	21.6191	21.6721	21.4041	20.0006	21.0419	20.4499	20.6732	19.2737	20.9664	20.526	20.3275	20.7258	20.6596	22.5206	22.6047	22.3583	22.1324	22.0487	22.2396	22.1894	20.9003	21.7764	21.072	21.473	21.2358	22.0962	22.1565	21.9175	21.9168	15.3714	21.779	20.7971
p0746	CSRP1_MOUSE	Cysteine and glycine-rich protein 1 OS=Mus musculus GN=Csrp1 PE=1 SV=3	Csrp1 p-S192 (z= 2)	Csrp1 179 - 193	GFGFGQGAGALVHS^E	Phospho (ST)	19.3568	18.6264	19.5961	20.1402	19.8092	20.0182	19.6497	19.8705	19.6768	19.9139	19.7635	19.6272	18.9071	19.1005	19.3759	19.149	19.5885	19.4007	19.4984	19.3908	20.0044	20.0354	19.6507	19.7886	20.0845	19.8602	19.9941	20.1909	19.9536	20.3328	20.5483	20.1054	19.9569	20.1392	19.7121	19.271	19.88	19.6714	15.2444	19.7342	20.2904	20.5318	20.0345
p0747	TRI47_MOUSE	Tripartite motif-containing protein 47 OS=Mus musculus GN=Trim47 PE=2 SV=2	Trim47 p-S591 (z= 2)	Trim47 586 - 599	SGALAS^PTDPFQSR	Phospho (ST)	19.9645	19.805	19.3684	19.5316	19.4761	19.6592	19.1577	19.301	19.8082	19.6311	19.1529	19.0434	19.65	19.6903	19.7267	14.9381	19.1845	19.3169	19.8772	19.1544	19.9092	19.9261	19.4734	19.2281	19.4844	19.4299	19.5867	19.2905	19.7225	18.9837	18.9739	19.2701	19.5993	19.4246	19.0653	18.9239	16.5012	19.0545	19.0881	19.4878	NA	19.0184	13.4444
p0748	NFAC4_MOUSE	Nuclear factor of activated T-cells, cytoplasmic 4 OS=Mus musculus GN=Nfatc4 PE=1 SV=2	Nfatc4 p-S289 (z= 3)	Nfatc4 287 - 307	RGS^LGEEGPEPPPPPPLPLVR	Phospho (ST)	18.8203	18.6892	19.2662	18.6132	19.0405	19.3907	19.6873	19.2321	19.0275	18.8857	19.3117	18.8107	18.9566	19.0099	18.4848	19.1837	19.2333	19.1728	18.826	19.2028	18.9618	18.8712	19.0104	19.2239	18.7014	19.4994	16.577	19.1135	19.0278	19.1556	19.2081	18.8966	19.13	18.9398	19.6385	19.0392	19.2571	19.2469	19.4292	18.8086	19.2134	19.346	19.2353
p0749	SNX16_MOUSE	Sorting nexin-16 OS=Mus musculus GN=Snx16 PE=2 SV=2	Snx16 p-S27 (z= 2)	Snx16 27 - 41	S^SSFGSVSTSSTSSK	Phospho (ST)	16.5298	16.8007	12.563	NA	16.8731	16.9038	17.0928	16.7249	16.4454	16.5703	16.5878	16.5484	16.3774	16.486	16.7837	15.9616	16.9471	17.0081	16.7829	16.8095	16.7695	16.6905	17.0805	16.3661	16.9042	16.4551	NA	16.4743	17.1065	17.1852	17.2213	17.3361	16.6724	17.2285	16.9474	17.1016	16.7191	16.3475	17.0459	16.2349	17.1406	17.3828	17.2561
p0750	TGFI1_MOUSE	Transforming growth factor beta-1-induced transcript 1 protein OS=Mus musculus GN=Tgfb1i1 PE=1 SV=2	Tgfb1i1 p-S403 (z= 2)	Tgfb1i1 402 - 415	GS^LCATCGLPVTGR	Phospho (ST)	14.7173	18.2419	18.1524	18.1947	17.6716	17.9089	17.8212	17.9372	17.6404	18.0922	17.4164	17.3655	13.8464	17.6966	17.5536	17.5726	16.9858	NA	17.8884	16.9048	17.776	17.211	17.1025	17.2076	18.5345	17.9364	18.1334	18.1981	18.8844	18.1691	17.8132	18.4657	18.5335	18.2789	17.8868	18.1293	17.8364	17.5182	17.944	17.6599	18.471	18.0351	17.6946
p0751	K1468_MOUSE	LisH domain and HEAT repeat-containing protein KIAA1468 OS=Mus musculus GN=Kiaa1468 PE=1 SV=1	Kiaa1468 p-S180 (z= 2)	Kiaa1468 178 - 191	AGS^ISTLDSLDFAR	Phospho (ST)	17.9857	17.849	17.8005	18.1648	17.9965	18.3181	17.9824	18.2453	18.0194	18.257	17.9571	18.175	16.6424	NA	16.8778	17.6562	18.1535	17.7702	17.6838	17.8325	17.9999	18.0805	17.8573	17.7822	18.4299	18.403	18.1381	18.2465	18.1402	18.2799	18.2174	18.152	18.6172	18.4538	17.819	18.3191	18.2877	17.9812	18.4345	18.1819	17.9811	18.3606	18.2236
p0752	LSM12_MOUSE	Protein LSM12 homolog OS=Mus musculus GN=Lsm12 PE=1 SV=1	Lsm12 p-T75 (z= 2)	Lsm12 73 - 86	TET^PPPLASLNVSK	Phospho (ST)	18.9245	NA	19.2855	18.2977	19.0509	19.1509	18.8275	18.6903	18.4864	18.4509	17.771	17.5185	18.9891	19.3246	19.2755	19.0619	18.6294	19.2012	19.2263	18.8057	18.2287	18.2889	18.2111	18.0747	20.0701	19.1364	19.3568	18.9961	18.9592	18.8034	18.1474	18.5738	18.0932	18.1393	17.7327	18.0952	17.7075	19.1029	NA	19.1963	18.5189	18.755	18.8655
p0753	NAB2_MOUSE	NGFI-A-binding protein 2 OS=Mus musculus GN=Nab2 PE=1 SV=2	Nab2 p-S162 p-S171 (z= 3)	Nab2 162 - 183	S^PLELGEKLS^PLPGGPGAGDPR	2 Phospho (ST)	18.8331	14.4967	18.4618	18.6919	18.6339	18.7803	19.1415	18.4248	17.9857	17.6904	17.8417	17.2572	18.5953	18.6213	18.8595	18.5709	18.4416	18.3144	18.1543	18.2355	18.1942	17.7213	18.0743	17.8685	18.6044	18.8557	NA	18.4907	18.7798	18.37	18.9813	18.288	17.7512	17.9134	17.8483	17.8805	18.3546	18.7728	18.501	18.7278	18.7325	18.5913	18.2808
p0754	FLNA_MOUSE	Filamin-A OS=Mus musculus GN=Flna PE=1 SV=5	Flna p-S1084 (z= 2)	Flna 1072 - 1087	AFGPGLQGGNAGS^PAR	Phospho (ST)	20.0771	20.1493	19.8195	20.4016	19.8127	20.388	19.9896	19.8737	19.9376	20.1649	19.5828	19.6611	19.9539	20.2694	19.6128	19.7184	20.6107	20.9676	20.7684	20.4613	20.4587	20.3822	19.949	20.0065	19.6004	18.9227	19.3642	19.375	19.9471	20.3959	20.1439	19.8589	19.8063	20.2762	19.656	19.4758	19.4849	19.2729	19.8914	19.4259	20.2243	20.0975	20.0986
p0756	LARP1_MOUSE	La-related protein 1 OS=Mus musculus GN=Larp1 PE=1 SV=2	Larp1 p-S81 (z= 3)	Larp1 67 - 89	ESPRPPAAAEAPAGS^DGEDGGRR	Phospho (ST)	19.1469	18.9677	18.9763	18.4145	19.1425	18.9454	18.9466	18.5238	19.126	18.9277	19.3313	19.0291	18.9722	18.9143	18.7271	18.8041	18.8893	18.8492	18.7017	18.8194	18.6551	18.8459	19.1746	19.1803	18.6006	18.733	18.7149	18.412	18.6228	18.6995	18.6267	18.3545	18.92	18.5413	19.3415	19.0868	18.7943	18.6063	18.5922	18.7455	18.4952	18.8637	18.9497
p0757	TBC15_MOUSE	TBC1 domain family member 15 OS=Mus musculus GN=Tbc1d15 PE=1 SV=1	Tbc1d15 p-S203 (z= 3)	Tbc1d15 201 - 220	SLS^QSFENLLDEPAYGLIQK	Phospho (ST)	18.3524	18.3484	18.8765	NA	18.5813	18.4606	18.5832	18.2983	17.8707	17.8467	17.7143	18.6636	NA	18.5472	18.2636	18.632	18.4617	18.1827	17.4981	18.2331	18.0944	17.7116	18.4042	18.4427	19.1239	19.1664	18.9312	18.3138	18.2222	18.7347	18.2618	18.1398	18.002	18.0352	18.0907	17.9164	18.5597	NA	18.8925	18.8213	18.2894	18.7966	17.7188
p0758	GRDN_MOUSE	Girdin OS=Mus musculus GN=Ccdc88a PE=1 SV=2	Ccdc88a p-S1704 (z= 2)	Ccdc88a 1702 - 1714	SSS^QENLLDEVMK	Phospho (ST)	18.4697	18.13	17.9006	18.814	17.7653	18.1445	18.3432	18.3168	18.2264	18.1381	18.525	18.2895	18.3393	17.9438	18.0136	17.8079	17.9455	17.5767	17.5494	17.4678	18.1101	18.1772	17.7468	18.0192	18.2286	18.3998	13.8779	18.165	17.4606	17.7897	18.1011	17.873	17.871	18.0561	17.8737	18.2392	18.3555	18.4845	18.3118	18.3096	17.8794	17.7853	17.3377
p0759	SRSF1_MOUSE	Serine/arginine-rich splicing factor 1 OS=Mus musculus GN=Srsf1 PE=1 SV=3	Srsf1 p-S199 p-S201 (z= 2)	Srsf1 192 - 204	VKVDGPRS^PS^YGR	2 Phospho (ST)	19.3121	19.0353	19.7372	19.2677	18.7442	18.4822	18.3964	18.3706	18.531	18.7955	19.0023	18.3976	19.6011	19.3036	19.313	19.5537	19.1556	18.554	18.438	18.9084	18.5906	18.6422	18.8789	18.6574	18.0967	18.9109	19.2229	18.2259	18.0288	18.4793	18.7309	18.0156	18.9485	18.6426	19.8256	19.3996	18.0143	18.5221	18.7602	18.2454	18.4123	18.7098	18.6256
p0760	EDC4_MOUSE	Enhancer of mRNA-decapping protein 4 OS=Mus musculus GN=Edc4 PE=1 SV=2	Edc4 p-S727 (z= 4)	Edc4 700 - 730	GPGQVSTAASALSLDLQEVEPLGLPQAS^PSR	Phospho (ST)	20.7132	20.6189	20.994	NA	20.1214	20.2329	20.128	20.5002	20.135	20.4376	20.294	20.5664	20.8555	20.6689	17.3238	20.4409	20.1814	19.9224	19.4721	20.1768	20.3702	20.3131	20.1415	20.4587	20.7179	20.9672	20.707	20.3934	20.098	20.7126	20.6193	19.8008	20.2537	20.3578	20.3685	19.9169	20.4876	20.6208	20.8017	20.7127	20.3499	20.9304	19.7237
p0761	GSK3B_MOUSE	Glycogen synthase kinase-3 beta OS=Mus musculus GN=Gsk3b PE=1 SV=2	Gsk3b p-S9 (z= 3)	Gsk3b 7 - 27	TTS^FAESCKPVQQPSAFGSMK	Phospho (ST)	18.9208	19.2172	19.3258	18.8527	19.3461	18.5999	18.6416	19.0329	19.0239	19.0744	18.523	18.9566	19.7543	19.4153	19.2845	19.549	18.926	19.4036	19.4628	19.3482	19.8547	19.1411	19.1799	19.0634	18.829	12.9828	18.7202	19.3638	19.1126	18.8536	18.041	19.0828	19.2805	19.1242	18.8058	18.8499	19.3125	19.4279	19.242	19.0313	19.9633	19.213	19.2839
p0762	DACT3_MOUSE	Dapper homolog 3 OS=Mus musculus GN=Dact3 PE=2 SV=1	Dact3 p-S165 (z= 2)	Dact3 165 - 180	S^LGDASPSAPESVGAR	Phospho (ST)	16.3226	16.5275	NA	16.9645	16.5183	16.3046	17.5869	16.9715	16.8878	16.9627	16.9673	16.8482	17.0492	16.9064	NA	16.6085	17.4308	17.1983	17.1451	17.3051	17.0864	16.7961	16.7558	12.4969	17.0798	16.9461	16.0574	17.1563	17.3704	17.5832	17.5216	17.6962	16.9197	17.4881	17.4406	17.646	17.2112	17.0943	17.2473	17.0678	17.4005	16.8993	17.4102
p0763	PGRC1_MOUSE	Membrane-associated progesterone receptor component 1 OS=Mus musculus GN=Pgrmc1 PE=1 SV=4	Pgrmc1 p-S181 (z= 3)	Pgrmc1 173 - 192	EGEEPTVYS^DDEEPKDETAR	Phospho (ST)	17.9329	18.3907	18.0118	17.0922	17.7634	17.9705	18.8294	16.9694	17.9524	18.0072	17.8844	17.7185	17.6576	17.8887	17.9748	17.4586	18.2128	17.8233	18.4876	18.0111	17.1837	18.1602	17.9734	17.4894	18.6256	17.642	18.5885	16.8632	19.0303	19.1272	19.8239	18.4088	18.5577	17.1873	18.3908	17.3697	16.8241	18.6179	17.4812	17.6808	17.9116	18.9767	18.5124
p0764	GSK3B_MOUSE	Glycogen synthase kinase-3 beta OS=Mus musculus GN=Gsk3b PE=1 SV=2	Gsk3b p-S9 (z= 3) + Oxi	Gsk3b 7 - 27	TTS^FAESCKPVQQPSAFGSMK	Oxidation (M); Phospho (ST)	16.8751	16.3683	12.8334	16.8018	17.0305	17.2454	16.8295	17.0765	17.4479	17.2896	17.1911	17.5888	16.9533	16.6208	16.7158	16.6047	17.7364	17.2295	17.9796	17.8675	17.73	17.8233	17.1523	17.4821	17.0711	16.5434	16.6279	16.7613	18.3332	17.5322	17.4133	17.8756	17.9574	17.5248	17.2435	17.1045	16.9939	16.7761	17.3945	17.1924	18.1751	18.009	18.3842
p0765	FLNA_MOUSE	Filamin-A OS=Mus musculus GN=Flna PE=1 SV=5	Flna p-S2128 (z= 2)	Flna 2120 - 2133	FADQHVPGS^PFSVK	Phospho (ST)	18.2001	18.7404	18.6118	17.8413	18.1914	18.3726	17.9572	18.2826	18.3406	18.6261	17.9605	17.8196	13.5032	18.3336	18.068	18.1832	17.8738	18.3697	18.4175	17.7416	18.086	18.3181	17.7167	17.8053	18.2143	18.3472	18.7246	18.0563	18.3898	17.8287	17.3263	18.0143	18.4257	18.1764	18.1198	17.7347	17.8163	17.4252	17.8592	17.9206	17.7331	16.8993	17.3534
p0766	HDAC4_MOUSE	Histone deacetylase 4 OS=Mus musculus GN=Hdac4 PE=1 SV=1	Hdac4 p-S629 (z= 3)	Hdac4 627 - 648	AQS^SPASATFPMSVQEPPTKPR	Phospho (ST)	17.7771	17.9154	17.8953	18.2883	17.8242	17.6117	17.7911	18.2013	17.9446	17.7904	17.8678	18.0521	18.0756	17.8566	18.0572	17.8518	17.5654	17.7055	18.2463	17.9237	18.5621	18.1839	17.6026	17.6891	18.1806	17.8925	18.195	18.0656	18.3953	18.0608	18.1392	18.1232	18.3554	18.4197	18.1912	17.9828	18.3593	17.9018	18.177	18.1759	18.6132	18.5622	18.0125
p0767	NUCKS_MOUSE	Nuclear ubiquitous casein and cyclin-dependent kinases substrate OS=Mus musculus GN=Nucks1 PE=1 SV=1	Nucks1 p-S214 (z= 2)	Nucks1 207 - 219	EEDEEAES^PPEKK	Phospho (ST)	NA	16.3428	15.9008	NA	15.3725	15.8389	15.8812	NA	14.4633	14.9949	NA	NA	15.5843	15.3179	NA	15.4218	14.8006	15.0555	15.6676	14.7134	13.9225	NA	NA	NA	16.127	15.3632	16.38	NA	15.7757	15.6652	16.1383	NA	14.6531	13.8915	14.4744	13.4989	13.4324	15.6634	16.4078	14.992	NA	15.9906	15.6995
p0768	KAP0_MOUSE	cAMP-dependent protein kinase type I-alpha regulatory subunit OS=Mus musculus GN=Prkar1a PE=1 SV=3	Prkar1a p-S83 (z= 2)	Prkar1a 79 - 92	EDEIS^PPPPNPVVK	Phospho (ST)	19.4828	19.6199	19.3906	18.6515	19.1099	19.2482	19.5976	19.2265	19.0631	18.7463	18.9175	18.3073	19.5073	19.4352	19.3883	19.4201	19.1448	19.2643	19.6526	19.1724	18.6126	18.6998	18.7226	18.756	19.4451	19.1978	19.4459	19.1278	19.5778	18.998	19.0197	19.1963	18.5747	18.5003	18.7361	19.0319	19.5466	19.5046	19.7973	19.3503	19.3349	18.9239	19.7933
p0769	FIL1L_MOUSE	Filamin A-interacting protein 1-like OS=Mus musculus GN=Filip1l PE=1 SV=2	Filip1l p-S990 (z= 2)	Filip1l 982 - 995	AQTPESCGS^VTPER	Phospho (ST)	NA	15.4319	14.9148	13.2691	15.0274	15.1653	15.2023	13.9427	14.9022	14.5047	13.5219	13.2165	14.8485	14.3612	13.6101	14.1203	13.7418	15.0579	14.3622	13.5129	13.7991	14.3277	13.8947	NA	15.8867	15.0991	15.1526	14.6929	15.1775	15.3202	14.3115	14.731	14.5479	14.7528	NA	14.4911	14.4452	14.7636	15.0162	14.1539	13.4993	14.7467	14.7172
p0770	MAP4_MOUSE	Microtubule-associated protein 4 OS=Mus musculus GN=Map4 PE=1 SV=3	Map4 p-S475 (z= 2) + Oxi	Map4 473 - 486	DMS^PLPESEVTLGK	Oxidation (M); Phospho (ST)	18.6446	18.0661	18.08	18.777	18.3476	19.156	19.0206	18.2487	19.4056	18.6651	19.1577	19.1651	13.6638	18.0203	18.1752	17.8137	19.0341	18.2558	19.2706	18.6694	18.7825	18.8118	18.8039	19.4279	18.9948	NA	18.463	17.8177	20.2865	19.3559	19.7449	19.0643	19.5028	19.0006	19.2764	18.766	18.1639	18.1138	18.841	18.4642	19.4059	19.6154	19.3805
p0771	EH1L1_MOUSE	EH domain-binding protein 1-like protein 1 OS=Mus musculus GN=Ehbp1l1 PE=2 SV=1	Ehbp1l1 p-S1444 (z= 2)	Ehbp1l1 1442 - 1456	RSS^VNGEAGPVPPPR	Phospho (ST)	15.1854	NA	15.5166	16.6943	17.3105	16.9979	17.2	17.4831	17.2116	17.1352	16.4541	16.458	NA	17.2925	17.4015	NA	16.9502	17.6809	16.9088	17.2148	17.4945	16.9334	16.7653	16.4901	17.2368	NA	NA	NA	17.0998	17.028	16.4133	17.3223	17.238	18.0457	17.5236	17.5984	NA	NA	17.6488	NA	16.8651	17.5553	17.5942
p0772	FLNA_MOUSE	Filamin-A OS=Mus musculus GN=Flna PE=1 SV=5	Flna p-S968 (z= 2)	Flna 959 - 973	SPFSVGVSPS^LDLSK	Phospho (ST)	16.4203	20.6052	20.3497	20.5553	20.4617	20.8195	20.1008	20.4658	20.5508	20.6049	20.163	20.6262	16.3187	20.5156	15.9538	20.2547	19.9583	19.9816	19.5156	20.0913	20.427	20.25	20.1972	20.3663	20.7232	20.6667	20.4452	20.749	20.5485	20.4475	20.3109	20.1913	20.7095	20.544	19.9426	20.3548	20.6427	20.4088	20.2719	20.7518	19.9332	20.6606	19.8758
p0773	ATRX_MOUSE	Transcriptional regulator ATRX OS=Mus musculus GN=Atrx PE=1 SV=3	Atrx p-S717 p-S719 (z= 3)	Atrx 707 - 727	AKQPVIGDQNS^DS^DEMLAVLK	2 Phospho (ST)	18.3045	18.4191	18.2296	18.4636	18.3021	18.5002	18.3401	18.1834	18.2818	18.327	18.7457	19.1588	NA	18.1123	18.518	18.4031	18.2456	17.8943	17.5755	18.3271	18.4063	18.4165	18.7353	18.9092	18.1977	18.2788	18.1311	17.9149	17.9794	18.1104	18.7267	17.6482	18.0619	18.3788	18.4625	18.4822	17.8695	18.2806	18.5209	17.8559	18.0497	18.4431	17.8007
p0775	ABI2_MOUSE	Abl interactor 2 OS=Mus musculus GN=Abi2 PE=1 SV=1	Abi2 p-S236 (z= 2)	Abi2 234 - 249	TYS^SSGSSGGSHPSSR	Phospho (ST)	NA	14.499	14.3437	NA	13.8732	14.2703	14.2395	NA	13.7237	NA	NA	NA	14.247	14.1769	NA	14.2569	14.0674	14.3522	14.3489	14.0319	14.0797	NA	NA	NA	14.4388	14.1227	14.8713	NA	13.9414	13.4794	NA	NA	13.4404	14.073	13.4182	13.6819	14.7235	14.4456	NA	14.1007	NA	13.7421	14.3583
p0776	HDGF_MOUSE	Hepatoma-derived growth factor OS=Mus musculus GN=Hdgf PE=1 SV=2	Hdgf p-S132 p-S133 (z= 3)	Hdgf 127 - 148	GSAEGS^S^DEEGKLVIDEPAKEK	2 Phospho (ST)	17.0077	17.6636	NA	16.9167	17.0071	16.9352	17.5427	16.6661	17.1566	16.8425	16.7115	16.5983	16.7155	NA	16.3534	16.893	17.171	17.1771	17.5071	16.8227	16.2499	16.5449	16.7497	16.5624	17.8841	17.3136	17.6362	17.0753	17.9416	17.7173	18.4291	17.4795	16.5524	16.1971	17.0573	16.7017	16.6803	17.6763	17.7259	16.6279	17.8453	17.7314	17.5383
p0777	TRIO_MOUSE	Triple functional domain protein OS=Mus musculus GN=Trio PE=1 SV=3	Trio p-S2458 (z= 3)	Trio 2452 - 2474	TRPGAVS^PLNSPLSTTFPSPFGK	Phospho (ST)	17.1182	16.8001	17.4005	16.5794	17.1725	17.4538	17.5109	17.462	17.7173	17.2032	16.927	17.7477	17.4217	17.0712	16.494	18.4882	17.4679	17.3233	17.3486	17.6459	17.403	17.5907	17.2581	17.7086	14.5549	17.5835	15.3364	16.5132	17.0547	17.4062	NA	17.1895	17.7458	17.2963	17.577	17.0785	16.775	17.8975	17.4995	16.9021	16.8387	17.3595	17.7709
p0778	K0284_MOUSE	Protein KIAA0284 OS=Mus musculus GN=Kiaa0284 PE=1 SV=2	Kiaa0284 p-S1166 (z= 2)	Kiaa0284 1164 - 1179	AGS^FTGPSDSETAPAR	Phospho (ST)	16.6444	16.461	16.3253	16.7433	16.9375	16.8815	16.8754	17.0284	16.989	16.8591	16.9847	16.9579	17.0894	16.97	16.8124	16.6474	17.2502	17.4895	17.0477	17.254	17.0461	17.2558	17.0993	17.0521	17.0393	16.9442	16.9987	17.0487	17.1009	16.9865	16.8086	17.3757	16.8327	17.1535	16.9559	17.4355	17.6129	17.7089	17.7067	17.3352	17.5029	17.5586	17.531
p0779	SVIL_MOUSE	Supervillin OS=Mus musculus GN=Svil PE=1 SV=1	Svil p-S857 (z= 2)	Svil 855 - 868	KLS^VDNNTSATDYK	Phospho (ST)	16.1871	16.0821	NA	16.9205	16.1746	16.403	17.657	17.0367	16.1088	16.8672	17.4705	16.4682	15.8955	16.5321	16.7743	15.8504	16.8772	16.9727	17.2659	16.9912	16.4145	16.5065	16.6272	16.6244	16.887	15.8991	16.4153	16.3694	17.1029	16.7211	NA	17.2907	16.7199	17.1523	17.0491	17.3776	16.5483	15.9229	17.1344	15.5986	17.3143	17.2592	17.1002
p0780	FAM21_MOUSE	WASH complex subunit FAM21 OS=Mus musculus GN=Fam21 PE=1 SV=1	Fam21 p-S1067 (z= 3)	Fam21 1059 - 1081	GPVAQLSSS^PVLPNGHQPLLQPR	Phospho (ST)	NA	NA	NA	16.9068	17.7525	17.4262	17.4544	17.4037	17.4004	16.6796	16.5209	15.9612	NA	16.9085	16.9346	NA	17.1999	17.589	17.0266	17.0878	16.8875	16.6702	16.6129	16.5601	18.4615	NA	NA	NA	17.7409	17.771	17.0588	17.7692	16.91	17.2728	16.5968	17.4584	NA	NA	16.878	NA	17.5165	17.9761	18.1421
p0781	PHLB1_MOUSE	Pleckstrin homology-like domain family B member 1 OS=Mus musculus GN=Phldb1 PE=1 SV=1	Phldb1 p-S553 (z= 2)	Phldb1 540 - 555	LSPAYSLGSLTGAS^PR	Phospho (ST)	18.067	18.4325	18.4373	17.734	18.3409	18.7976	18.3694	18.2719	18.1005	18.2067	17.8748	17.8987	17.8176	17.8585	18.1048	18.0064	17.8608	17.5581	18.2478	18.0487	17.7255	17.781	17.8385	17.8787	18.4475	18.277	17.1957	18.4662	18.2365	18.482	18.1296	18.2754	18.262	17.926	17.4363	18.2059	18.5852	18.1023	18.2565	18.0133	17.6073	18.001	18.2503
p0782	ARAF_MOUSE	Serine/threonine-protein kinase A-Raf OS=Mus musculus GN=Araf PE=2 SV=2	Araf p-S157 (z= 2)	Araf 153 - 166	QFYHS^IQDLSGGSR	Gln->pyro-Glu (N-term Q); Phospho (ST)	16.379	17.2369	16.2558	17.1194	16.2485	16.6562	16.1925	16.7077	16.5614	16.6533	16.1422	16.8082	16.0881	15.7184	15.91	15.7137	16.2655	15.8737	16.0485	16.1038	16.7336	16.6018	16.1199	16.2001	16.495	16.6073	16.9848	17.1782	17.1003	16.5737	17.1662	17.1842	17.3691	16.9888	16.2714	16.9508	17.3999	16.0615	15.1159	17.0433	17.0339	16.6045	16.4274
p0783	FA53C_MOUSE	Protein FAM53C OS=Mus musculus GN=Fam53c PE=1 SV=1	Fam53c p-S232 p-S234 (z= 2)	Fam53c 230 - 243	RFS^LS^PSLGPQASR	2 Phospho (ST)	17.8363	17.6232	17.4059	18.459	17.5652	17.6742	17.124	17.7848	17.8913	17.8028	17.2242	17.4894	17.7064	17.6065	17.5119	17.7598	17.537	NA	17.8742	17.2391	17.941	17.8156	17.6428	17.5235	18.0041	17.8639	17.922	18.0588	18.1266	17.7754	17.9754	17.8594	17.8055	17.7909	17.4867	17.5356	17.9522	18.1673	14.8285	17.5147	17.6366	17.924	17.7358
p0784	FLNC_MOUSE	Filamin-C OS=Mus musculus GN=Flnc PE=1 SV=3	Flnc p-S955 (z= 2)	Flnc 955 - 969	S^PFVVNVAPPLDLSK	Phospho (ST)	19.3676	20.0777	19.5786	19.9634	19.3201	19.8073	19.4276	19.5975	19.3369	19.171	19.116	18.609	18.8429	NA	19.1344	19.0343	18.2563	18.8254	18.8475	18.3582	18.6948	16.4988	18.6557	18.5005	18.9164	18.9867	NA	19.7209	19.3179	19.4391	19.2415	19.3442	18.9669	19.3081	18.6034	19.1989	18.7871	17.8782	NA	18.1484	18.4678	18.5348	18.31
p0785	MAP4_MOUSE	Microtubule-associated protein 4 OS=Mus musculus GN=Map4 PE=1 SV=3	Map4 p-S667 (z= 3)	Map4 647 - 670	AAVGVTGNDITTPPNKEPPPS^PEK	Phospho (ST)	18.8877	18.9642	18.9863	18.5996	18.9537	19.2647	19.2337	18.93	19.3176	19.1932	19.0531	19.066	18.9875	19.1758	18.3224	18.739	19.7007	19.6795	19.5392	19.6393	19.0521	19.3986	18.8995	19.2297	18.8315	18.1043	18.479	18.2812	19.1574	19.3909	18.8873	18.9969	19.0593	19.0542	19.2049	18.6951	18.2091	18.4492	19.1532	18.5506	19.107	18.9525	19.3624
p0786	DACT3_MOUSE	Dapper homolog 3 OS=Mus musculus GN=Dact3 PE=2 SV=1	Dact3 p-S496 (z= 3)	Dact3 489 - 511	LLYGCAGS^DSECSAVGRPVPLGR	Phospho (ST)	16.7578	17.1178	17.2025	17.2863	16.9276	17.2549	17.2784	17.3611	17.2763	17.1483	16.7498	17.4778	17.0111	16.8408	16.6579	16.9308	17.0254	16.6554	17.8847	17.1114	17.7278	17.0233	17.1349	16.6483	17.4696	16.4116	17.3044	16.9827	17.962	17.0434	17.3234	17.3441	17.936	17.3038	17.1676	17.2478	16.944	17.3752	NA	17.2499	17.5845	17.3784	17.3205
p0787	FA76B_MOUSE	Protein FAM76B OS=Mus musculus GN=Fam76b PE=2 SV=1	Fam76b p-S193 (z= 2)	Fam76b 189 - 202	VSSLS^PEQEQGLWK	Phospho (ST)	19.099	NA	18.9172	18.9271	19.1714	19.3648	19.1929	19.0554	19.2452	19.5097	18.95	19.2854	12.4994	19.1306	18.9056	19.0751	19.0928	19.3675	19.4106	19.0267	19.1831	19.2212	19.2861	19.2413	19.006	19.4048	18.8587	19.2095	19.2566	18.8237	19.0891	18.5467	19.112	18.8261	18.8311	18.5559	18.9523	19.0322	NA	19.4307	18.7404	18.9845	18.8505
p0788	ELYS_MOUSE	Protein ELYS OS=Mus musculus GN=Ahctf1 PE=1 SV=1	Ahctf1 p-S1541 (z= 2)	Ahctf1 1539 - 1552	NLS^FDELYPLGAEK	Phospho (ST)	17.8478	17.9915	17.9299	18.1479	17.9062	17.7023	17.7327	17.2197	17.5411	12.8958	17.0777	17.0846	14.2997	18.0536	14.6145	17.817	17.4492	17.5608	17.3609	17.2668	17.8683	17.454	17.3163	17.3882	17.256	17.4973	14.1443	17.3196	17.0201	17.1608	17.4469	16.763	16.8666	17.4354	15.9221	16.4735	17.1979	14.7704	14.9226	17.1978	17.1259	17.3993	16.842
p0789	HCFC1_MOUSE	Host cell factor 1 OS=Mus musculus GN=Hcfc1 PE=1 SV=2	Hcfc1 p-S666 (z= 2)	Hcfc1 666 - 682	S^PISVPGGSALISNLGK	Phospho (ST)	16.9591	NA	16.7496	17.7001	16.9929	17.2297	16.532	17.0832	16.6945	NA	16.4519	15.8416	17.1481	16.9434	17.057	17.296	16.5473	16.9907	16.7763	16.2714	17.0383	16.9368	16.2871	16.305	17.1285	17.3708	NA	17.2825	17.0845	16.7163	17.2273	17.025	16.2416	16.5638	15.9915	16.3136	17.2307	NA	17.421	16.6803	16.6736	17.0311	16.6914
p0790	MON2_MOUSE	Protein MON2 homolog OS=Mus musculus GN=Mon2 PE=2 SV=2	Mon2 p-T4 (z= 3) + Oxi	Mon2 2 - 22	SCT^NSPEAVKKLLENMQSDLR	Oxidation (M); Phospho (ST)	NA	19.0138	14.4674	NA	14.9751	NA	13.1328	12.6782	NA	NA	13.4999	13.8151	NA	17.1393	14.6948	14.369	13.6101	13.884	12.7939	NA	13.33	13.0288	NA	13.9404	19.6143	NA	19.5848	14.1169	NA	13.306	14.4264	14.2172	13.6072	12.9515	13.3719	NA	18.7257	19.3485	NA	14.8817	NA	NA	NA
p0791	NEST_MOUSE	Nestin OS=Mus musculus GN=Nes PE=1 SV=1	Nes p-S623 (z= 3) + Oxi	Nes 616 - 636	MEDQELMS^PEHTLETVSFLGK	Oxidation (M); Phospho (ST)	19.2787	18.129	18.0525	17.7569	18.7044	19.6204	19.0879	18.0463	19.4801	18.3721	18.7204	19.1826	18.4576	18.3091	18.1583	18.0032	19.581	18.828	18.9752	19.3698	18.4135	18.6888	19.225	19.5564	17.9559	17.9612	17.7855	17.0302	18.8502	19.0622	17.9162	17.63	19.0209	18.0537	17.6468	17.2985	14.0657	15.0881	14.9142	17.8069	17.7316	19.21	18.5293
p0792	FLNA_MOUSE	Filamin-A OS=Mus musculus GN=Flna PE=1 SV=5	Flna p-S16 (z= 2)	Flna 8 - 24	CGQSAAVAS^PGGSIDSR	Phospho (ST)	NA	17.9736	NA	17.7684	17.9265	17.4547	18.0006	17.1782	17.8423	17.8518	17.6576	17.6361	17.9172	17.9734	17.9945	17.4657	17.5384	17.6434	17.3644	17.2028	17.4875	17.6511	18.1758	17.5716	17.9152	17.4648	17.5311	16.9994	17.7969	17.81	18.1031	17.7525	17.4284	17.8777	18.1595	18.0431	17.4887	17.4098	17.8655	17.3944	16.2883	17.9313	17.3274
p0793	DPYL2_MOUSE	Dihydropyrimidinase-related protein 2 OS=Mus musculus GN=Dpysl2 PE=1 SV=2	Dpysl2 p-T509 (z= 2)	Dpysl2 497 - 511	GLYDGPVCEVSVT^PK	Phospho (ST)	18.4448	19.4898	19.8277	19.0619	19.9839	20.1219	19.7051	19.7443	19.8783	19.8957	19.6453	19.7534	20.3333	19.957	19.8296	19.9096	19.9515	19.7588	20.0242	19.8766	19.9673	19.8468	19.6084	19.85	19.8619	19.8031	19.958	19.3812	19.8047	19.6505	19.5016	19.4872	19.7079	19.2574	20.1161	19.0113	19.1942	19.4826	NA	19.6809	19.2547	19.3366	19.6033
p0794	STALP_MOUSE	AMSH-like protease OS=Mus musculus GN=Stambpl1 PE=2 SV=1	Stambpl1 p-S242 (z= 2)	Stambpl1 233 - 247	SDGSNFANYS^PPVNR	Phospho (ST)	18.6549	18.9521	18.5782	19.3972	18.7263	19.0348	18.8786	19.1253	18.8595	19.0396	18.6124	18.7098	18.7604	18.261	18.9463	18.7561	18.9781	19.0442	19.1992	18.8086	19.227	19.259	18.8636	18.8643	19.1871	15.5153	18.884	18.8291	19.6492	19.1609	19.4338	19.2281	19.2163	19.3044	19.1322	18.9173	19.2193	19.0272	19.1952	18.5252	19.8366	19.5636	19.6606
p0795	RRAGC_MOUSE	Ras-related GTP-binding protein C OS=Mus musculus GN=Rragc PE=2 SV=1	Rragc p-S94 (z= 2) + Oxi	Rragc 84 - 97	MSPNETLFLES^TNK	Oxidation (M); Phospho (ST)	17.1071	19.6594	NA	18.8359	17.6777	19.0458	18.8262	18.5655	18.1247	18.5455	18.4064	17.9541	NA	17.1732	17.2413	16.2686	18.4961	17.9251	19.1308	18.2763	18.1764	18.6615	18.2477	17.7014	18.5305	17.9051	18.5418	17.7202	20.2955	19.3078	20.4182	19.5105	19.2985	18.634	18.6063	17.4203	16.4408	18.1834	19.1229	17.1807	19.3487	19.3752	18.9255
p0796	LAP2A_MOUSE	Lamina-associated polypeptide 2, isoforms alpha/zeta OS=Mus musculus GN=Tmpo PE=1 SV=4	Tmpo p-S158 (z= 2)	Tmpo 157 - 172	SS^TPLPTVSSSAENTR	Phospho (ST)	20.6099	21.0277	17.8764	20.4611	20.6224	20.5418	21.1031	20.357	NA	20.7648	20.8657	20.4919	21.0404	21.1683	15.342	20.8692	20.9785	21.0879	20.8718	21.2179	20.7135	20.8013	20.4929	20.4941	20.8196	20.6753	20.8753	20.5237	21.0484	21.1032	20.9929	20.9771	20.4581	21.0006	21.3908	20.804	20.3555	20.4687	20.9091	20.5646	20.6922	20.3031	21.1225
p0797	SI1L1_MOUSE	Signal-induced proliferation-associated 1-like protein 1 OS=Mus musculus GN=Sipa1l1 PE=1 SV=2	Sipa1l1 p-S258 (z= 2)	Sipa1l1 254 - 269	GSGFS^LDVIDGPISQR	Phospho (ST)	16.0029	16.452	16.2628	16.0601	15.7138	16.2424	16.1182	16.4484	15.6361	15.5786	14.9063	15.2715	15.6497	15.4361	15.0718	16.1943	14.4204	15.6143	15.2053	15.0158	14.5262	14.517	14.1583	15.1448	13.9718	16.8804	15.0481	17.097	16.6112	16.5353	16.6757	16.4236	15.4764	16.0743	15.7295	15.752	NA	16.4973	NA	15.5429	16.3712	16.5251	15.7594
p0798	EP15R_MOUSE	Epidermal growth factor receptor substrate 15-like 1 OS=Mus musculus GN=Eps15l1 PE=1 SV=3	Eps15l1 p-S229 (z= 2)	Eps15l1 217 - 233	TVFAGAVPVLPAS^PPPK	Phospho (ST)	15.7943	17.3476	17.0473	16.6764	17.2621	17.3755	16.9254	17.3722	16.3566	16.5796	16.2034	15.3016	17.0003	17.081	16.729	17.3076	16.5262	17.2397	16.9029	16.8202	16.4178	16.5953	16.1979	16.3145	17.5005	17.3339	17.3901	17.4428	16.6024	16.7924	16.0657	17.2304	16.3536	16.2981	15.6894	15.8697	17.5022	16.8304	17.5314	17.3366	16.6025	16.9286	17.0758
p0799	PHLB1_MOUSE	Pleckstrin homology-like domain family B member 1 OS=Mus musculus GN=Phldb1 PE=1 SV=1	Phldb1 p-S520 p-T524 (z= 2)	Phldb1 518 - 532	TRS^PSPT^LGESLAPR	2 Phospho (ST)	19.745	19.3797	19.826	20.015	19.3344	19.5176	19.4547	19.6201	19.7338	19.8372	19.7548	19.4253	19.3394	NA	19.5283	19.3131	19.4571	19.1392	19.5376	18.9196	19.6446	19.6614	19.5663	19.3342	19.5537	17.5102	19.6693	19.2439	19.6108	19.2997	19.4581	19.669	19.3561	19.5228	19.5712	19.6708	19.4455	19.4988	19.6057	19.3419	19.7944	19.3244	19.5486
p0800	IF4B_MOUSE	Eukaryotic translation initiation factor 4B OS=Mus musculus GN=Eif4b PE=1 SV=1	Eif4b p-S498 (z= 2)	Eif4b 495 - 511	SQSS^DTEQPSPTSGGGK	Phospho (ST)	NA	16.3484	16.0766	NA	16.0697	16.5448	16.8057	NA	15.9811	16.4932	NA	NA	15.9727	15.6938	NA	15.6658	15.9092	16.3537	16.534	15.9689	NA	NA	NA	NA	16.5918	15.5808	16.6227	NA	16.7334	16.6502	17.4089	NA	15.9702	16.0347	NA	16.1381	16.1014	15.9527	16.428	15.5713	NA	17.1126	16.568
p0801	M4K5_MOUSE	Mitogen-activated protein kinase kinase kinase kinase 5 OS=Mus musculus GN=Map4k5 PE=2 SV=2	Map4k5 p-S433 (z= 3)	Map4k5 431 - 455	RQS^SPSCVPVAETSSSIGNGDGISK	Phospho (ST)	NA	NA	NA	17.7659	17.4407	17.373	NA	17.5205	NA	17.709	17.8274	17.592	NA	NA	12.4806	NA	17.1252	NA	17.537	NA	NA	17.6862	NA	17.248	17.5331	NA	NA	12.7476	17.866	17.3477	17.0307	17.8916	17.628	NA	NA	17.8455	NA	NA	NA	NA	NA	17.157	17.7059
p0802	MAP4_MOUSE	Microtubule-associated protein 4 OS=Mus musculus GN=Map4 PE=1 SV=3	Map4 p-S598 (z= 2)	Map4 588 - 603	GQSTVPPCTAS^PEPVK	Phospho (ST)	19.5507	19.624	19.6546	19.3112	19.3847	19.3565	19.9522	19.4232	19.4735	19.3258	19.2229	18.746	19.6748	19.5964	19.7077	19.5238	19.6191	19.8595	19.7894	19.7719	19.4244	19.2981	19.1893	19.2514	19.2289	19.3178	19.3335	19.0059	19.5598	19.661	19.3337	19.6771	19.2394	19.8009	19.6807	19.7662	19.2893	19.3114	19.4228	19.2311	19.516	19.9702	19.7548
p0803	HAUS8_MOUSE	HAUS augmin-like complex subunit 8 OS=Mus musculus GN=Haus8 PE=2 SV=2	Haus8 p-T242 (z= 2)	Haus8 231 - 244	EEYMTLGRALDT^TR	Phospho (ST)	19.3459	18.5118	NA	15.5027	17.7334	17.7047	18.0439	17.5143	17.5278	NA	NA	NA	18.4021	18.2589	15.3368	18.2903	17.9	18.355	NA	17.943	17.2898	NA	17.2253	NA	17.4769	18.0456	17.5185	17.721	15.8018	18.0851	17.0328	17.9337	NA	17.7199	18.6629	NA	17.6155	17.4909	17.2956	NA	17.7532	17.396	18.3853
p0804	PHLB1_MOUSE	Pleckstrin homology-like domain family B member 1 OS=Mus musculus GN=Phldb1 PE=1 SV=1	Phldb1 p-S541 p-S553 (z= 2)	Phldb1 540 - 555	LS^PAYSLGSLTGAS^PR	2 Phospho (ST)	15.3791	17.2428	16.7829	17.5228	17.4501	17.9166	17.5122	17.1053	16.308	16.0496	15.6949	17.0972	15.4251	16.7888	13.1035	16.6337	16.8473	16.7081	16.7028	16.8795	16.6771	16.202	16.565	16.8413	17.955	17.5133	17.6065	18.0374	17.1823	17.6069	17.7461	17.4298	17.2824	16.669	16.3139	16.3128	17.6571	17.0626	17.8013	17.2903	17.2828	18.0686	17.0219
p0806	COBL1_MOUSE	Cordon-bleu protein-like 1 OS=Mus musculus GN=Cobll1 PE=1 SV=2	Cobll1 p-S1092 (z= 3)	Cobll1 1089 - 1114	AETS^PPPVAAKPVALPGSQGTSLNLK	Phospho (ST)	18.7047	NA	17.6731	18.4743	18.8457	19.149	17.9885	18.8956	19.0387	18.9053	18.1791	19.2219	18.3729	18.8684	18.774	18.3914	18.5848	18.7677	18.8515	18.7326	19.2092	19.2565	18.9313	19.0951	NA	18.4629	18.2895	18.5381	18.4146	18.5281	17.6519	18.297	19.0795	18.7649	17.729	18.126	18.0751	18.657	16.947	18.554	18.0596	18.6396	18.6027
p0807	SRRM1_MOUSE	Serine/arginine repetitive matrix protein 1 OS=Mus musculus GN=Srrm1 PE=1 SV=2	Srrm1 p-S572 p-S574 (z= 2)	Srrm1 572 - 587	S^PS^PAPPPPPPPPPPR	2 Phospho (ST)	NA	18.237	18.7402	19.2321	19.0935	19.1835	19.392	19.435	19.0177	19.6826	19.4643	NA	19.3487	19.2467	19.5434	19.6616	19.1681	19.3462	19.2897	19.3064	18.977	19.5971	19.4031	NA	19.1702	19.5973	19.792	18.8659	19.1519	19.1365	19.4041	19.236	18.9938	19.4464	19.6096	19.6633	19.1229	19.5358	19.94	19.2877	19.1195	19.0275	19.2949
p0808	RGPA1_MOUSE	Ral GTPase-activating protein subunit alpha-1 OS=Mus musculus GN=Ralgapa1 PE=1 SV=1	Ralgapa1 p-S796 (z= 2)	Ralgapa1 794 - 808	SSS^TSDILEPFTVER	Phospho (ST)	18.0141	NA	17.7334	18.2488	17.9844	18.134	17.9894	18.382	18.4775	NA	18.667	18.5083	18.0078	17.8639	18.0441	17.9754	18.1558	17.2586	17.4615	17.8744	18.3437	18.3439	18.0336	18.2982	18.0024	17.8533	17.3964	18.004	18.26	17.561	17.909	18.1342	18.5178	18.5689	18.2894	18.3999	18.0769	16.2605	18.1573	18.0282	18.0233	17.9353	17.8277
p0809	OSTP_MOUSE	Osteopontin OS=Mus musculus GN=Spp1 PE=1 SV=1	Spp1 p-S162 (z= 3)	Spp1 158 - 179	SFQVS^DEQYPDATDEDLTSHMK	Phospho (ST)	16.5948	NA	17.066	16.7194	16.6684	16.6154	16.4163	15.9915	15.5068	16.297	16.0393	16.192	NA	17.48	17.1137	16.9303	16.1494	17.0002	16.1556	15.7912	16.0236	16.7714	16.8851	16.7983	17.9335	17.6236	17.1821	17.3216	17.019	16.8709	16.6711	17.0201	17.6369	17.2592	16.4333	17.0759	17.0058	17.2261	NA	16.9129	16.7706	16.4927	16.7216
p0810	NEST_MOUSE	Nestin OS=Mus musculus GN=Nes PE=1 SV=1	Nes p-S688 (z= 2)	Nes 688 - 701	S^PEEDQQAFRPLEK	Phospho (ST)	18.0901	17.7573	17.4884	17.5112	17.6014	17.0516	16.7684	16.9648	16.9876	16.4583	15.8999	15.9447	17.5862	17.2574	17.458	17.5631	16.8239	17.0262	17.0829	16.8333	16.0916	15.4902	16.4546	16.952	17.3746	17.3358	16.6184	17.4564	17.1729	16.5017	15.2432	17.1814	15.7467	15.8298	15.2832	16.7966	17.3412	17.2898	17.7084	17.038	16.4794	16.3774	17.4814
p0811	SL9A1_MOUSE	Sodium/hydrogen exchanger 1 OS=Mus musculus GN=Slc9a1 PE=1 SV=1	Slc9a1 p-S790 (z= 3)	Slc9a1 771 - 795	SKEPSSPGTDDVFTPGSSDS^PSSQR	Phospho (ST)	18.0162	17.9966	18.0025	18.1416	17.9285	17.9967	18.5807	18.333	18.5489	18.4698	18.5561	18.6725	17.963	17.9123	NA	18.0006	18.4193	18.2447	18.1811	18.3705	18.3194	18.3538	18.2059	18.5126	18.055	18.0497	18.1806	17.9847	18.7615	18.5085	18.6986	18.7567	18.5731	18.4746	18.9098	18.7851	17.8461	18.1087	18.1418	18.0857	18.6079	18.2789	18.6864
p0812	PININ_MOUSE	Pinin OS=Mus musculus GN=Pnn PE=1 SV=4	Pnn p-S100 (z= 3)	Pnn 98 - 121	QES^DPEDDDVKKPALQSSVVATSK	Gln->pyro-Glu (N-term Q); Phospho (ST)	20.3735	20.5879	NA	20.2883	20.286	20.4769	20.6176	20.3605	20.4691	20.3361	20.4077	20.3422	20.1818	NA	20.5664	19.9703	20.7216	20.2556	20.5804	20.2832	20.5464	20.4032	20.4595	20.5896	20.2377	20.0549	20.0652	19.6503	21.1282	20.2293	20.8278	20.4176	20.1982	20.3247	20.407	20.4593	20.1077	20.0393	20.2685	20.0935	20.9322	20.2359	20.3512
p0813	MAP1B_MOUSE	Microtubule-associated protein 1B OS=Mus musculus GN=Map1b PE=1 SV=2	Map1b p-T2033 (z= 2)	Map1b 2030 - 2043	SPDT^SAYCYETMEK	Phospho (ST)	18.3916	18.6021	18.3911	18.4511	18.3563	18.2896	18.2736	18.1739	18.3313	17.982	17.8981	17.401	18.5548	18.6872	18.4907	18.4805	18.1314	18.4418	18.6614	18.1892	18.3317	18.2489	18.131	18.0669	18.369	18.3072	18.0626	18.1612	18.4135	18.1501	18.0393	18.3686	17.7496	18.121	17.8729	18.2824	18.3386	18.2609	18.6854	18.2562	18.5846	18.1123	18.6355
p0814	FRM4A_MOUSE	FERM domain-containing protein 4A OS=Mus musculus GN=Frmd4a PE=1 SV=2	Frmd4a p-S780 (z= 2)	Frmd4a 774 - 792	AAGALGS^ASSGSMPNLAAR	Phospho (ST)	19.185	19.314	19.0657	19.5468	19.2682	19.2335	18.8383	19.187	19.3404	19.5262	18.8451	18.8189	14.8753	19.0769	19.0721	18.9252	18.9518	18.9917	19.3447	18.8675	19.6184	19.2227	18.8869	18.6409	19.3291	15.9237	19.0986	19.1311	19.6133	19.1405	19.0813	19.2719	19.4978	19.3856	18.8508	19.3838	18.94	18.846	19.0082	18.9847	19.1576	19.0287	19.0025
p0815	NEDD4_MOUSE	E3 ubiquitin-protein ligase NEDD4 OS=Mus musculus GN=Nedd4 PE=1 SV=3	Nedd4 p-S281 (z= 3)	Nedd4 279 - 300	RPS^PDDDLTDEDNDDMQLQAQR	Phospho (ST)	18.1238	18.3446	17.9507	18.3604	18.7011	18.6318	18.7657	18.7519	18.93	18.7428	18.1419	18.1453	17.9386	18.001	17.9516	17.9474	18.5901	18.7429	18.9378	18.3064	18.606	18.6404	18.4263	18.4079	18.9408	16.1776	18.293	18.2233	19.2448	18.7561	19.0317	18.6464	18.3579	18.7754	18.1603	19.1237	18.6084	18.5938	18.715	18.234	19.1362	18.8418	19.1113
p0816	SPT5H_MOUSE	Transcription elongation factor SPT5 OS=Mus musculus GN=Supt5h PE=1 SV=1	Supt5h p-S664 (z= 2)	Supt5h 651 - 666	DVTNLTVGGFTPMS^PR	Phospho (ST)	19.2277	19.4736	19.239	19.5352	19.4602	19.9699	19.1547	19.614	19.2482	19.3433	19.0367	19.1984	19.2531	19.1957	19.2324	19.2082	19.3004	19.233	19.0613	19.3155	19.2756	19.2702	19.0275	19.2983	19.5964	19.3333	19.1446	19.437	19.1041	19.4376	19.1026	19.0083	18.9075	19.1296	18.8845	18.6617	19.6541	19.3668	19.2215	19.14	19.1115	19.1034	18.823
p0817	LIMC1_MOUSE	LIM and calponin homology domains-containing protein 1 OS=Mus musculus GN=Limch1 PE=1 SV=2	Limch1 p-S719 (z= 2)	Limch1 719 - 733	S^PEPEATLTFPFLDK	Phospho (ST)	18.091	17.8049	17.5411	NA	18.1412	18.1497	18.1166	18.1291	17.3507	17.0426	17.1222	15.3094	16.3243	16.8944	16.1162	16.949	16.5227	17.0201	16.9871	16.7643	16.1594	16.2938	16.0421	16.3799	18.1092	18.4126	16.9926	19.0481	18.0045	18.2852	17.9995	18.8265	17.0621	17.4438	16.9432	17.7848	18.8506	NA	14.9657	17.7873	17.9878	18.1522	17.7565
p0818	SYNPO_MOUSE	Synaptopodin OS=Mus musculus GN=Synpo PE=1 SV=2	Synpo p-S672 p-S689 (z= 3)	Synpo 669 - 691	DRAS^PAAAEEAVPEWASCLKS^PR	2 Phospho (ST)	20.216	19.993	20.46	20.5585	20.7646	20.4954	20.4498	20.8943	20.5752	20.5777	20.4417	20.6088	19.9046	20.1206	20.445	19.881	20.2491	20.023	19.9847	20.0127	20.7412	20.8451	20.5235	20.7805	20.1053	20.2837	20.2995	20.2617	20.2488	20.578	21.0968	20.3405	20.1728	20.5009	20.7631	20.2081	20.0114	20.3307	20.0701	19.8749	20.7275	20.7539	20.2651
p0819	ZO1_MOUSE	Tight junction protein ZO-1 OS=Mus musculus GN=Tjp1 PE=1 SV=2	Tjp1 p-S1614 (z= 3)	Tjp1 1610 - 1634	AVPVS^PSAVEEDEDEDGHTVVATAR	Phospho (ST)	17.5954	17.6434	17.7023	16.843	17.6921	17.7503	17.6877	17.2479	18.2925	17.9339	17.7662	17.9423	17.5261	17.6569	17.425	17.286	17.1431	17.2718	17.6781	17.3281	17.2428	17.5762	17.8468	17.6966	17.5947	17.7861	17.7661	17.4434	18.0371	17.4048	17.0004	17.4314	17.6626	17.383	17.8413	17.4697	17.1077	17.6306	17.6683	17.7327	17.3644	17.0756	17.3304
p0820	JADE1_MOUSE	Protein Jade-1 OS=Mus musculus GN=Phf17 PE=1 SV=2	Phf17 p-T93 (z= 2)	Phf17 84 - 100	GVQVPVSPGT^IPQPVAR	Phospho (ST)	16.1762	15.2772	16.4507	16.8027	16.6388	16.5025	16.3646	17.2114	16.5909	16.7738	15.9941	16.3774	16.3481	16.2465	15.9842	16.1382	16.5144	16.4229	16.468	16.2186	16.77	16.2663	15.4957	15.8417	16.6158	16.3238	16.219	16.8888	16.3636	16.2465	15.6736	16.3755	16.5219	16.3765	15.7322	16.8343	16.3102	16.0323	16.0083	15.798	15.9206	15.958	16.3513
p0821	INCE_MOUSE	Inner centromere protein OS=Mus musculus GN=Incenp PE=1 SV=2	Incenp p-S259 (z= 2)	Incenp 257 - 272	VLS^PILLNNILPTTAK	Phospho (ST)	17.3388	17.2598	17.4733	NA	17.1942	17.464	17.2643	16.9987	17.2437	17.3068	16.9612	17.091	17.58	17.8781	17.2602	17.0734	17.2884	17.7873	17.3292	17.4277	16.9483	17.452	16.8036	17.3642	14.7419	16.2213	16.2432	15.4059	15.8943	16.3453	15.5643	15.8228	16.4035	16.2155	15.9394	15.6816	16.2143	16.2476	17.2079	16.5398	NA	16.3504	16.9571
p0822	SLK_MOUSE	STE20-like serine/threonine-protein kinase OS=Mus musculus GN=Slk PE=1 SV=2	Slk p-T193 (z= 3)	Slk 187 - 208	RDSFIGT^PYWMAPEVVMCETSK	Phospho (ST)	17.0328	17.3407	17.9043	NA	16.8407	16.1193	15.2576	17.4884	16.7328	17.6287	17.169	17.9969	18.4975	18.1372	17.0154	18.1166	16.4467	16.7226	15.9003	17.0887	17.3837	17.3296	17.0459	17.8758	16.099	17.487	16.8814	16.3783	14.3221	16.2381	16.3245	15.3018	17.0142	16.7739	17.3594	16.167	16.2966	NA	NA	16.2649	16.2871	16.2621	15.5427
p0824	SYNJ1_MOUSE	Synaptojanin-1 OS=Mus musculus GN=Synj1 PE=1 SV=3	Synj1 p-S1049 p-S1053 (z= 3)	Synj1 1048 - 1070	TS^PCQS^PTVPEYSAPSLPIRPSR	2 Phospho (ST)	18.3231	18.7841	18.1455	18.5239	18.6923	18.6427	18.5992	18.5569	18.4823	17.8276	17.5061	17.4923	18.192	18.3035	17.957	18.2054	18.4332	18.3437	18.9451	17.9812	18.3112	18.0692	18.1022	17.8436	18.3138	18.2208	18.357	18.3374	18.89	18.7694	18.5369	18.1846	18.0425	18.4949	17.8614	17.6277	18.3457	18.728	NA	18.2813	18.8212	19.0389	18.2099
p0825	LIPB1_MOUSE	Liprin-beta-1 OS=Mus musculus GN=Ppfibp1 PE=1 SV=3	Ppfibp1 p-T498 (z= 3)	Ppfibp1 498 - 522	T^ASAPNLAETEKETAEHLNLAGTSR	Phospho (ST)	18.2615	NA	18.4988	18.2775	18.5549	18.2049	18.1832	18.3649	18.7761	18.5226	18.2944	18.8064	18.2706	18.6154	18.9264	18.3761	18.0883	18.0735	17.8476	18.2651	18.1899	18.3243	18.5112	18.3934	18.0664	18.433	NA	18.5125	17.8234	17.64	17.359	17.8925	18.3375	18.4024	18.7243	18.2725	18.4411	18.3225	15.4066	18.3044	18.0918	17.7158	18.2718
p0826	JIP4_MOUSE	C-Jun-amino-terminal kinase-interacting protein 4 OS=Mus musculus GN=Spag9 PE=1 SV=2	Spag9 p-S203 p-T217 (z= 3)	Spag9 199 - 222	ERPIS^LGIFPLPAGDGLLT^PDTQK	2 Phospho (ST)	16.065	16.8423	16.9305	NA	17.0492	17.2234	17.0308	17.0209	16.4711	16.7931	16.437	16.41	16.3594	16.611	16.793	16.9606	16.7	16.6655	16.3005	16.4674	16.6322	15.7103	16.5012	16.5839	15.6523	17.6889	14.7464	17.4746	17.397	17.7021	17.9399	17.309	16.8513	16.9693	16.5207	16.9881	17.4964	17.1941	15.7653	16.7159	15.6262	17.9645	16.6647
p0827	ACINU_MOUSE	Apoptotic chromatin condensation inducer in the nucleus OS=Mus musculus GN=Acin1 PE=1 SV=3	Acin1 p-S898 (z= 4)	Acin1 873 - 904	SLIPDIKPLAGQEAVVDLHADDSRIS^EDETER	Phospho (ST)	18.7391	20.5243	21.1046	21.4308	18.2324	17.9043	20.3283	20.8807	18.3618	21.5821	21.8952	18.9656	18.5111	18.5813	21.0021	21.4836	18.1653	20.3619	20.3446	18.3185	18.3272	21.5019	21.8274	18.9024	20.1304	21.1414	21.0235	20.4935	20.2539	20.5889	21.0523	19.9794	18.0121	18.0719	18.2011	21.2843	20.1431	21.0159	20.9924	21.0203	18.0072	18.5	17.6954
p0828	SENP3_MOUSE	Sentrin-specific protease 3 OS=Mus musculus GN=Senp3 PE=1 SV=1	Senp3 p-S206 (z= 2)	Senp3 205 - 221	GS^PPVPSGPPMEEDGLR	Phospho (ST)	17.3804	17.6941	17.7599	17.4269	17.758	17.6997	17.666	17.8269	17.2252	17.3136	17.231	16.2939	17.7902	17.7061	18.019	17.6503	17.213	17.3864	17.9962	17.1219	17.3009	17.1779	16.939	17.0936	18.2249	17.9172	18.0955	18.0054	17.659	17.4972	17.2994	17.9027	17.3285	17.4868	17.1917	17.8019	18.2112	17.8965	18.2447	18.0931	18.1781	17.6722	17.9037
p0829	SSBP3_MOUSE	Single-stranded DNA-binding protein 3 OS=Mus musculus GN=Ssbp3 PE=2 SV=2	Ssbp3 p-S347 (z= 2)	Ssbp3 346 - 362	NS^PNNISGISNPPGTPR	Phospho (ST)	16.4396	16.8038	16.2201	17.5212	16.7413	16.9767	17.2938	17.125	16.0981	16.4887	16.0675	15.9334	16.6255	16.45	15.9482	16.7159	17.0044	17.2075	17.2131	16.672	16.1322	16.8727	15.9954	16.3236	17.7608	16.5835	16.9732	17.1807	17.8096	17.6835	17.7984	18.1372	16.2744	16.7956	16.1975	16.8024	17.1328	16.579	17.4055	16.342	17.5117	17.6956	17.8592
p0830	LAP2A_MOUSE	Lamina-associated polypeptide 2, isoforms alpha/zeta OS=Mus musculus GN=Tmpo PE=1 SV=4	Tmpo p-S66 p-S67 (z= 3)	Tmpo 61 - 85	GPPDFS^S^DEEREPTPVLGSGASVGR	2 Phospho (ST)	20.1394	13.6841	20.0565	20.2689	20.1355	20.1519	20.1206	20.04	20.5893	20.5255	20.6124	20.3539	17.4493	20.0597	19.4677	19.6539	20.0233	19.7684	20.2916	19.7586	20.3864	20.5203	20.5157	20.2909	19.4825	19.6215	19.7844	19.3152	20.022	19.8189	20.4286	19.9115	19.7682	19.9436	20.1317	20.3178	19.3088	19.5541	15.0581	19.6153	19.9076	19.904	19.7199
p0831	RGL2_MOUSE	Ral guanine nucleotide dissociation stimulator-like 2 OS=Mus musculus GN=Rgl2 PE=1 SV=2	Rgl2 p-S619 (z= 2)	Rgl2 617 - 634	SAS^CGSPLSGNTGEGTSR	Phospho (ST)	NA	16.044	NA	16.2756	16.1521	16.1718	15.7851	16.0954	15.9484	15.8567	15.7105	15.8963	15.7623	15.8822	15.9606	15.388	15.8054	16.0049	15.7385	15.9539	16.1351	15.799	16.1093	15.648	16.3534	15.9076	15.901	16.2452	16.3331	16.1483	15.0466	16.8726	16.3798	16.8218	16.6279	16.5976	15.9722	15.7889	16.1593	15.607	16.3886	16.6359	16.1248
p0832	SIK3_MOUSE	Serine/threonine-protein kinase SIK3 OS=Mus musculus GN=Sik3 PE=1 SV=3	Sik3 p-S856 (z= 2)	Sik3 854 - 869	QLS^ADSAEAHSLNMNR	Gln->pyro-Glu (N-term Q); Phospho (ST)	17.1493	NA	17.214	18.2996	17.2085	17.5268	17.3051	18.0039	17.5476	17.7234	17.2679	17.409	17.4328	NA	17.5526	17.6103	17.3989	17.2777	17.8661	17.1958	18.1093	17.7248	17.1764	17.5144	17.6275	16.8472	17.4124	17.2877	17.88	17.5706	17.4495	17.6795	17.2291	17.5396	17.1526	17.2872	17.2421	17.0317	17.1621	17.3009	18.5321	17.6489	17.3449
p0833	KPCD2_MOUSE	Serine/threonine-protein kinase D2 OS=Mus musculus GN=Prkd2 PE=1 SV=1	Prkd2 p-S211 (z= 2)	Prkd2 209 - 224	LGS^SESLPCTAEELSR	Phospho (ST)	17.1804	NA	16.9015	17.175	16.502	16.9429	16.9389	17.0269	16.8762	16.7528	16.7776	16.9787	17.0237	16.8081	16.9627	17.0064	16.5333	16.1927	17.0374	16.5061	17.0623	16.7371	17.2517	17.0311	17.2146	17.197	17.1871	17.0436	17.1946	16.7835	17.0073	16.845	17.1225	17.1309	17.0553	17.484	14.9885	17.2019	15.4658	17.2326	16.7419	17.1029	16.8834
p0834	IMPCT_MOUSE	Protein IMPACT OS=Mus musculus GN=Impact PE=1 SV=2	Impact p-S137 (z= 3)	Impact 130 - 152	TEEVEVES^EEDPILEHPPENPVK	Phospho (ST)	17.9057	NA	17.3439	16.5801	17.8048	17.7487	18.149	17.6017	17.8747	17.7739	17.8053	18.379	NA	17.3924	NA	17.4175	17.5339	17.4889	17.7248	17.477	17.4382	17.8599	18.1257	17.8423	17.8832	17.8622	17.8741	17.4641	18.5185	18.0535	18.0558	17.7452	17.7743	17.7687	18.1794	18.0836	17.8495	17.8596	13.9365	17.5702	17.6643	17.9722	18.0313
p0835	LRRF1_MOUSE	Leucine-rich repeat flightless-interacting protein 1 OS=Mus musculus GN=Lrrfip1 PE=1 SV=2	Lrrfip1 p-S501 (z= 4)	Lrrfip1 490 - 524	DEKPIQAEAQAS^PGAPINQSGHQDTTGPGSTDAQR	Phospho (ST)	15.7069	16.2894	15.6477	15.0723	16.8856	16.2406	16.9555	15.689	15.8848	15.6013	15.8099	15.3669	15.59	16.2087	15.3091	14.9831	16.3688	16.4033	16.4969	16.1501	15.7115	15.2111	15.5314	15.9187	16.001	16.0077	15.711	16.042	16.2317	16.3748	15.868	16.1081	15.4451	15.6655	15.7225	16.2579	15.599	15.7442	16.0633	15.871	15.9684	15.4442	16.2364
p0836	CK061_MOUSE	Uncharacterized protein C11orf61 homolog OS=Mus musculus PE=1 SV=1	Pgrmc1 p-S436 (z= 3)	Pgrmc1 419 - 441	SPGLYAIGYEECIERPLS^PDVER	Phospho (ST)	16.8683	17.2455	17.6596	16.4881	17.1614	17.3703	17.5284	17.313	17.1692	17.055	17.2261	17.4528	16.944	15.5742	17.3845	17.4751	17.3448	17.2657	17.22	17.2429	16.7729	17.3211	17.368	17.8316	17.3245	17.6015	17.4339	16.3597	16.801	16.9433	17.16	16.5538	17.12	16.2766	17.4132	16.3348	16.7172	17.3929	17.9007	17.3556	16.5517	16.9574	16.9468
p0837	LCA5L_MOUSE	Lebercilin-like protein OS=Mus musculus GN=Lca5l PE=2 SV=1	Lca5l p-Y342 p-T343 (z= 2)	Lca5l 333 - 345	DRELEIKNIY^T^NR	Phospho (ST); Phospho (Y)	15.2535	13.5531	14.6566	13.5035	NA	14.8456	13.8286	13.6001	13.7731	12.8857	13.2399	NA	14.0903	12.9126	14.4847	NA	NA	14.5386	NA	13.1717	13.6247	14.488	13.6538	12.3044	15.3098	15.4101	15.7095	15.9216	14.6822	13.749	NA	15.4044	15.4283	14.3716	NA	15.7808	15.9184	15.2518	15.9876	13.6878	NA	13.195	14.2333
p0838	AMPD2_MOUSE	AMP deaminase 2 OS=Mus musculus GN=Ampd2 PE=1 SV=1	Ampd2 p-S87 (z= 2)	Ampd2 85 - 99	QIS^QDVKLEPDILLR	Gln->pyro-Glu (N-term Q); Phospho (ST)	18.1231	17.0357	17.04	18.269	16.5728	17.1883	16.8458	17.4714	18.4682	18.8688	19.3054	19.6974	18.1508	18.192	17.9298	17.4535	18.0782	16.8605	16.5533	17.5768	19.3901	19.0921	19.1544	19.2357	16.5565	17.7067	NA	16.8834	17.0352	17.6892	18.0213	16.7327	19.0389	18.953	19.3213	18.5837	17.229	17.6991	NA	18.0732	17.892	18.0695	16.5094
p0839	TRIP6_MOUSE	Thyroid receptor-interacting protein 6 OS=Mus musculus GN=Trip6 PE=1 SV=1	Trip6 p-S92 (z= 3)	Trip6 86 - 111	GIIRPGS^LDAEIDSLTSMLADLDGGR	Phospho (ST)	NA	15.1654	15.6821	NA	15.9271	NA	16.034	NA	NA	16.934	16.1175	NA	18.0314	17.8791	NA	18.7915	14.8988	15.6846	14.8051	17.1026	NA	16.0439	16.2945	NA	16.2117	18.146	NA	15.7247	NA	16.6271	15.414	NA	NA	14.8727	17.1953	14.9084	16.8381	17.5798	NA	17.0804	NA	16.4371	12.53
p0840	MYO9B_MOUSE	Myosin-IXb OS=Mus musculus GN=Myo9b PE=1 SV=2	Myo9b p-S1218 (z= 3)	Myo9b 1208 - 1233	QAQVVGDPPGS^PSPVQRPTTLALDSR	Phospho (ST)	19.0718	19.6221	19.2745	19.4058	19.2802	19.4243	19.185	19.2066	20.1139	19.6364	19.3851	19.8167	19.0804	19.1021	19.4522	15.6361	19.3188	19.2155	19.4482	18.96	19.9897	19.6211	19.3678	19.6617	19.6846	19.4346	19.5573	19.3916	20.0521	19.6725	19.6866	19.5753	19.9343	19.783	19.7238	19.2618	19.5646	19.7088	19.3802	19.2078	19.8425	19.6618	19.6494
p0841	IF2B_MOUSE	Eukaryotic translation initiation factor 2 subunit 2 OS=Mus musculus GN=Eif2s2 PE=1 SV=1	Eif2s2 p-S67 (z= 2)	Eif2s2 65 - 79	DAS^DDLDDLNFFNQK	Phospho (ST)	16.3402	16.6655	16.3796	16.744	16.2791	16.744	16.302	16.2945	13.9522	14.43	16.0914	15.6501	13.2935	16.5071	16.363	16.1849	16.2881	15.9025	16.1521	16.1381	16.0637	15.9776	15.9977	16.3581	17.2892	16.9953	12.3338	16.2412	16.6599	16.5946	16.505	16.2932	16.4638	16.0254	15.7828	16.2499	15.2822	13.2334	NA	16.4862	15.9132	16.6424	16.4744
p0842	GRM6_MOUSE	Metabotropic glutamate receptor 6 OS=Mus musculus GN=Grm6 PE=2 SV=1	Grm6 p-T857 (z= 2)	Grm6 855 - 871	TST^MAAPPKSENSEDAK	Phospho (ST)	NA	12.6955	16.125	13.6508	16.7926	16.9194	16.4613	15.4127	16.6639	16.8623	16.8179	16.6962	13.4079	17.142	17.4573	12.3849	16.2922	16.9498	16.1606	16.4809	14.9424	16.6011	16.2554	12.7395	12.4446	13.3861	NA	13.0289	16.7399	16.4502	NA	14.6922	16.2701	14.6753	16.052	NA	13.4122	13.1644	NA	13.3394	14.9296	15.9374	16.3427
p0843	EIF3B_MOUSE	Eukaryotic translation initiation factor 3 subunit B OS=Mus musculus GN=Eif3b PE=1 SV=1	Eif3b p-S75 p-S79 (z= 3)	Eif3b 62 - 87	AKPAAQSEEETATS^PAAS^PTPQSAER	2 Phospho (ST)	NA	17.5655	17.3651	17.3458	17.5763	18.0038	17.8043	17.0926	17.1913	17.4696	17.3012	16.8325	16.9607	17.0193	17.3774	16.9419	17.4406	17.1888	17.5415	16.5907	17.0523	17.7927	17.4727	16.8238	17.6646	16.8674	17.4518	16.5826	18.0693	17.955	18.5868	17.6989	17.3296	16.7928	16.7545	16.9346	16.3563	17.0827	17.124	16.9292	16.992	18.2251	17.2589
p0844	FAN_MOUSE		FAN p-Y16 p-S17 (z= 2)	FAN 8 - 20	QREQQLQLY^S^KER	Gln->pyro-Glu (N-term Q); Phospho (ST); Phospho (Y)	18.3441	18.2434	18.6044	18.3766	18.0204	17.7361	18.3464	18.1537	18.2107	18.3081	18.3863	18.1077	18.2948	18.1969	NA	18.369	18.4448	18.263	18.1358	18.2622	17.973	18.2248	18.1442	18.0501	18.3678	18.4381	18.4507	18.1391	18.3534	18.2106	18.009	18.2904	17.9968	18.294	18.655	18.6658	18.2735	18.2278	18.7471	18.2041	18.2538	17.7841	18.4586
p0845	STAB1_MOUSE	Stabilin-1 OS=Mus musculus GN=Stab1 PE=1 SV=1	Stab1 p-T1023 p-S1028 p-S1030 (z= 3)	Stab1 1011 - 1034	NSSITLPADSRVT^ALVPS^ES^AIRRES^	3 Phospho (ST)	23.8919	23.6858	23.4167	23.421	23.8488	24.0514	23.8726	23.5479	24.4377	24.107	23.7109	23.9786	20.5397	23.6657	22.6888	23.8273	23.8566	23.5689	23.4851	23.7229	23.884	23.8565	23.8944	23.9799	24.0758	23.9581	23.5751	23.4011	23.6837	23.9934	23.9617	23.7461	23.889	23.8904	23.9451	23.5821	23.6974	23.9334	24.0035	23.7269	23.447	24.0529	23.7482
p0847	HNRPG_MOUSE	Heterogeneous nuclear ribonucleoprotein G OS=Mus musculus GN=Rbmx PE=1 SV=1	Rbmx p-S205 (z= 1)	Rbmx 201 - 207	DVYLS^PR	Phospho (ST)	19.2429	13.2568	19.2961	18.5791	18.5497	18.9052	19.3808	18.8304	18.914	19.2865	18.6196	18.2271	19.4353	19.1911	18.9836	19.505	19.4413	19.5955	19.4121	19.6508	18.7527	19.1228	18.5712	18.3212	19.4292	19.295	19.413	18.9701	19.204	19.4463	19.013	19.2254	18.7172	19.4147	19.0124	19.2297	19.4469	19.3023	NA	19.1821	18.8628	18.5704	19.3985
p0848	YAP1_MOUSE	Yorkie homolog OS=Mus musculus GN=Yap1 PE=1 SV=2	Yap1 p-T95 (z= 2)	Yap1 92 - 109	QAST^DAGTAGALTPQHVR	Phospho (ST)	20.144	20.2022	20.2669	20.45	19.8772	19.8865	20.2038	20.2485	19.9078	20.3288	20.0371	19.7722	20.1311	19.9912	20.2789	20.1057	20.1671	20.216	20.1587	20.1651	19.9258	20.2936	19.8716	19.6346	19.9789	20.0409	20.2755	20.0989	20.1439	20.2449	20.018	20.4629	20.1787	20.4705	20.2768	20.2723	20.1007	20.003	NA	19.7081	19.9969	19.7941	20.3317
p0849	CIP4_MOUSE	Cdc42-interacting protein 4 OS=Mus musculus GN=Trip10 PE=1 SV=2	Trip10 p-S296 (z= 2)	Trip10 294 - 310	VPS^DSSLGTPDGRPELR	Phospho (ST)	16.5474	16.9163	NA	16.4405	16.5872	16.6348	16.765	16.7502	16.1801	15.9974	15.7975	NA	16.3662	15.914	16.5845	16.5755	16.3457	16.5912	16.316	15.8773	15.5459	15.8853	NA	NA	17.2098	16.9555	17.1329	17.1276	16.7302	16.0875	15.834	17.3451	NA	16.2104	NA	16.3062	17.23	17.4324	17.1231	16.6224	16.7158	16.1066	15.9961
p0850	RTN4_MOUSE	Reticulon-4 OS=Mus musculus GN=Rtn4 PE=1 SV=2	Rtn4 p-S165 (z= 3)	Rtn4 163 - 189	RGS^GSVDETLFALPAASEPVIPSSAEK	Phospho (ST)	20.6702	20.6737	20.2046	20.1691	20.5612	20.4243	20.1472	20.6856	20.5254	20.0065	20.0928	20.2077	20.0438	20.0264	20.0763	20.4041	20.1561	20.0713	19.4947	19.8912	20.1613	19.8919	20.1461	20.3257	16.6851	20.3819	NA	20.6167	19.5856	20.2641	19.7409	20.4251	20.106	20.4174	20.233	20.5135	20.8361	20.4303	20.608	20.5265	20.1355	20.3272	20.276
p0851	AKIB1_MOUSE	Ankyrin repeat and IBR domain-containing protein 1 OS=Mus musculus GN=Ankib1 PE=1 SV=2	Ankib1 p-S908 (z= 2)	Ankib1 903 - 919	AALSSS^ELLELGDSLMR	Phospho (ST)	13.9759	14.6655	15.4567	NA	13.5912	NA	14.4096	14.3386	13.617	14.7271	14.5898	14.4895	14.6416	14.9817	NA	NA	14.1255	13.3268	13.8762	13.9751	13.8771	13.5764	14.3736	14.17	15.4136	15.8689	13.615	15.4134	12.8626	13.8347	NA	13.4248	13.995	14.1683	14.5736	14.0182	12.5593	NA	NA	NA	NA	NA	12.9701
p0852	FXR1_MOUSE	Fragile X mental retardation syndrome-related protein 1 OS=Mus musculus GN=Fxr1 PE=1 SV=2	Fxr1 p-S438 (z= 3)	Fxr1 420 - 444	RGPNYTSGYGTNSELSNPS^ETESER	Phospho (ST)	16.1834	16.4658	16.7119	16.4601	16.9356	16.2197	16.6882	16.6144	16.5258	16.5383	16.1056	15.6261	16.1105	16.9294	15.045	16.2359	16.7907	17.0367	16.6618	16.8611	16.0573	16.2673	16.1621	16.3729	16.9164	16.1525	16.2579	16.1904	16.905	16.877	16.584	16.9546	NA	16.0238	16.1408	16.4213	NA	15.9105	17.3364	15.9859	16.7845	16.5539	17.3339
p0853	TB182_MOUSE	182 kDa tankyrase-1-binding protein OS=Mus musculus GN=Tnks1bp1 PE=1 SV=2	Tnks1bp1 p-S692 (z= 2)	Tnks1bp1 685 - 701	WLDDLLAS^PPPNSGSAR	Phospho (ST)	17.8522	12.9197	18.0915	18.2308	18.5346	18.7999	18.5974	17.771	18.0386	17.2319	18.5375	18.6832	18.3122	18.585	17.6396	18.5271	18.2551	18.3383	18.0565	18.2922	17.1712	17.9608	17.9684	18.4669	18.6171	18.5119	15.6604	18.4734	18.2057	18.7082	18.4491	17.5541	17.5516	16.9365	17.5399	17.2304	18.9062	17.452	18.0625	17.569	18.4562	18.4936	18.4044
p0854	DOCK7_MOUSE	Dedicator of cytokinesis protein 7 OS=Mus musculus GN=Dock7 PE=1 SV=3	Dock7 p-S452 (z= 3)	Dock7 450 - 474	TTS^GDDACNLTSFRPATLTVANFFK	Phospho (ST)	18.5737	18.8112	19.0146	NA	19.2925	18.8432	18.5366	19.4517	12.6403	18.9587	18.3272	19.2818	NA	19.2773	18.9441	19.1699	19.0071	18.571	18.4105	19.092	19.1094	18.4386	19.0686	19.3067	19.2967	18.7075	18.6068	18.6837	18.6026	19.242	19.1363	18.44	18.9557	18.6802	18.8915	18.1327	18.6751	14.3948	18.9755	18.674	19.0829	19.6344	18.1371
p0855	NCOR2_MOUSE	Nuclear receptor corepressor 2 OS=Mus musculus GN=Ncor2 PE=1 SV=3	Ncor2 p-S2181 (z= 3)	Ncor2 2167 - 2193	TSVLGSSEDAIEPVS^PPEGMTEPGHAR	Phospho (ST)	17.6989	17.7278	17.5805	16.7645	18.0035	18.3944	18.3159	17.9684	17.769	17.9835	18.0043	17.5617	18.0574	17.6456	18.0289	17.5228	17.848	18.1602	18.4237	17.9852	17.6449	17.9204	17.9082	17.6544	17.6786	18.0158	18.0111	17.188	17.7293	17.9853	17.4577	17.269	17.7737	17.2626	17.6539	17.2456	16.854	18.1414	17.6768	17.9011	17.2302	17.4191	17.699
p0856	MA7D1_MOUSE	MAP7 domain-containing protein 1 OS=Mus musculus GN=Map7d1 PE=1 SV=1	Map7d1 p-S544 (z= 3)	Map7d1 533 - 560	AAEEKEPAAPAS^PAPSPVPSPTPAQPQK	Phospho (ST)	16.7364	16.9994	16.753	16.0211	17.0603	17.0013	17.224	16.6014	16.6707	16.2626	16.0938	15.6884	16.7497	16.6648	16.862	16.8419	16.8359	17.3837	17.1152	17.3234	15.9728	16.382	15.7266	16.1706	16.9832	16.7284	16.5725	16.8219	16.8083	16.8622	16.5478	17.2032	16.275	16.2022	16.0405	16.9065	17.2041	16.9325	17.1735	16.5328	16.9082	16.4267	17.3092
[truncated: 6,155 more rows]
[truncated: 5 more columns]
