# Supplementary material for: Phosphoproteomic comparison of Pik3ca and Pten signalling identifies the nucleotidase NT5C as a novel AKT substrate
Source: Sci Rep. 2017 Jan 6;7:39985. doi: 10.1038/srep39985 (PMC5216349; doi:10.1038/srep39985)
Supplement: Supplementary Table S4 [file srep39985-s5.xls]

## Sheet: S3_pvalues
							Pik3caH1047R/WT vs Pik3caWT/WT		Ptenfl/fl vs PtenWT/WT		Pik3caH1047R/WT vs PTENWT/WT
Peptide	Symbol	Name	psite	Peptide range	pSequence	Modification	FoldChange(log2)	p value	FoldChange(log2)	p value	FoldChange(log2)	p value
p6062	EMSY_MOUSE	Protein EMSY OS=Mus musculus GN=Emsy PE=1 SV=2	Emsy p-T171 (z= 2)	Emsy 171 - 182	T^NSSSSSPVVLK	Phospho (ST)	0.408061	0.0454319	-0.436853	0.0329756	0.844914	0.0045922
p0425	ARHGH_MOUSE	Rho guanine nucleotide exchange factor 17 OS=Mus musculus GN=Arhgef17 PE=1 SV=2	Arhgef17 p-S414 (z= 2)	Arhgef17 412 - 428	SPS^FGTGDGLLLRPQTR	Phospho (ST)	0.195462	0.0292766	0.444666	1.13807e-05	-0.249203	0.047879
p4857	DNMT1_MOUSE	DNA (cytosine-5)-methyltransferase 1 OS=Mus musculus GN=Dnmt1 PE=1 SV=5	Dnmt1 p-S958 (z= 2)	Dnmt1 956 - 964	VAS^PVKRPK	Phospho (ST)	0.766781	0.0284435	-0.753243	0.0398999	1.52002	0.00365137
p2603	CETN2_MOUSE	Centrin-2 OS=Mus musculus GN=Cetn2 PE=1 SV=1	Cetn2 p-S98 (z= 2)	Cetn2 97 - 108	MS^EKDTKEEILK	Phospho (ST)	0.60252	0.00371825	1.18712	6.70662e-07	-0.584602	0.0394454
p1075	KIF1A_MOUSE	Kinesin-like protein KIF1A OS=Mus musculus GN=Kif1a PE=1 SV=2	Kif1a p-T1528 p-S1537 (z= 3)	Kif1a 1528 - 1549	T^PQPCSRPAS^PEPELLPELDSK	2 Phospho (ST)	-0.824352	2.97613e-07	-0.374383	0.0070188	-0.44997	0.0187288
p0422	SRBS1_MOUSE	Sorbin and SH3 domain-containing protein 1 OS=Mus musculus GN=Sorbs1 PE=1 SV=2	Sorbs1 p-S1201 (z= 2)	Sorbs1 1189 - 1204	TPVDYIDLPYSSS^PSR	Phospho (ST)	-0.598436	8.74278e-08	-0.289713	0.00219479	-0.308724	0.0173462
p3732	BRCA1_MOUSE	Breast cancer type 1 susceptibility protein homolog OS=Mus musculus GN=Brca1 PE=1 SV=2	Brca1 p-S705 (z= 2)	Brca1 698 - 708	AGLLTSCS^SPR	Phospho (ST)	0.689031	0.0499843	-0.491613	0.217966	1.18064	0.029308
p5215	GPR62_MOUSE		GPR62 p-S221 (z= 3)	GPR62 220 - 234	LS^FLPPLRPRLLGGK	Phospho (ST)	-1.36194	0.0442633	0.588008	0.300417	-1.94995	0.0305999
p0972	FOXK1_MOUSE	Forkhead box protein K1 OS=Mus musculus GN=Foxk1 PE=1 SV=2	Foxk1 p-S431 (z= 3)	Foxk1 429 - 442	EGS^PIPHDPDLGSK	Phospho (ST)	0.355525	0.0441084	-0.148119	0.3778	0.503644	0.0417382
p5336	KTNB1_MOUSE		KTNB1 p-T38 (z= 3)	KTNB1 31 - 44	ASGRLLAT^GGDDCR	Phospho (ST)	0.344039	0.0433032	-0.190502	0.241643	0.534541	0.0260058
p7469	TOP2A_MOUSE	DNA topoisomerase 2-alpha OS=Mus musculus GN=Top2a PE=1 SV=2	Top2a p-S1328 p-S1333 p-T1350 (z= 3)	Top2a 1322 - 1353	FTVDLDS^DEDFS^GLDEKDEDEDFLPLDAT^PPKGLDEKDEDEDFLPLDAT^	3 Phospho (ST)	-0.459755	0.0432688	0.207928	0.347483	-0.667682	0.0382878
p6318	FCHO2_MOUSE	FCH domain only protein 2 OS=Mus musculus GN=Fcho2 PE=1 SV=1	Fcho2 p-S487 p-T491 (z= 3)	Fcho2 476 - 504	LSGINEIPRPFS^PPVT^SNTSPPPTAPLAR	2 Phospho (ST)	-0.470051	0.0404947	0.185912	0.40465	-0.655963	0.0430455
p1280	NIBAN_MOUSE	Protein Niban OS=Mus musculus GN=Fam129a PE=1 SV=2	Fam129a p-S601 (z= 3)	Fam129a 599 - 624	RVS^AILPGAPDNELPSNEVFQEPEEK	Phospho (ST)	-0.91082	0.0360138	0.292139	0.487706	-1.20296	0.0492315
p3008	SCN9A_MOUSE	Sodium channel protein type 9 subunit alpha OS=Mus musculus GN=Scn9a PE=1 SV=2	Scn9a p-S504 (z= 2)	Scn9a 499 - 510	LSKSGS^EESIRK	Phospho (ST)	0.798979	0.0330529	-0.383655	0.39174	1.18263	0.047133
p6956	NUP93_MOUSE	Nuclear pore complex protein Nup93 OS=Mus musculus GN=Nup93 PE=2 SV=1	Nup93 p-S770 (z= 3)	Nup93 763 - 776	LKGTSPSS^ATRPQR	Phospho (ST)	0.657491	0.0302221	-0.277853	0.377234	0.935344	0.0354204
p6740	LIMC1_MOUSE	LIM and calponin homology domains-containing protein 1 OS=Mus musculus GN=Limch1 PE=1 SV=2	Limch1 p-S719 (z= 3)	Limch1 714 - 733	VAKPKS^PEPEATLTFPFLDK	Phospho (ST)	-0.65416	0.0298887	0.392553	0.181423	-1.04671	0.0150351
p2841	CAP2_MOUSE	Adenylyl cyclase-associated protein 2 OS=Mus musculus GN=Cap2 PE=1 SV=1	Cap2 p-S311 (z= 2)	Cap2 304 - 313	THTPSPTS^PK	Phospho (ST)	0.901513	0.0292046	-0.370159	0.424673	1.27167	0.0436387
p3969	EP400_MOUSE	E1A-binding protein p400 OS=Mus musculus GN=Ep400 PE=1 SV=3	Ep400 p-S735 (z= 2)	Ep400 733 - 740	ALS^PITSR	Phospho (ST)	0.410582	0.028922	-0.256756	0.15303	0.667339	0.0121974
p0122	SRRM1_MOUSE	Serine/arginine repetitive matrix protein 1 OS=Mus musculus GN=Srrm1 PE=1 SV=2	Srrm1 p-S448 (z= 2)	Srrm1 446 - 456	RES^PSPAPKPR	Phospho (ST)	1.24652	0.0288758	-1.11166	0.0884903	2.35818	0.00825141
p0046	NRBF2_MOUSE	Nuclear receptor-binding factor 2 OS=Mus musculus GN=Nrbf2 PE=1 SV=1	Nrbf2 p-S152 (z= 3)	Nrbf2 149 - 162	NEPS^EPCIGSKAPK	Phospho (ST)	0.832051	0.0281673	-0.255557	0.507765	1.08761	0.0462891
p2290	USH2A_MOUSE		USH2A p-S1771 (z= 2)	USH2A 1769 - 1777	FNS^SLVFTR	Phospho (ST)	0.271501	0.0267876	-0.109464	0.356299	0.380966	0.0279075
p3383	ANGL6_MOUSE		ANGL6 p-S92 (z= 2)	ANGL6 90 - 98	EHS^LTLNTR	Phospho (ST)	0.271501	0.0267876	-0.109464	0.356299	0.380966	0.0279075
p3361	CP255_MOUSE	Cytochrome P450 2C55 OS=Mus musculus GN=Cyp2c55 PE=2 SV=1	Cyp2c55 p-S133 (z= 2) + Oxi	Cyp2c55 133 - 139	S^FGMGKR	Oxidation (M); Phospho (ST)	0.865991	0.0261887	-0.353949	0.27242	1.21994	0.0195264
p3429	AT5G1_MOUSE	ATP synthase lipid-binding protein, mitochondrial OS=Mus musculus GN=Atp5g1 PE=2 SV=1	Atp5g1 p-S16 p-T18 p-S26 (z= 3)	Atp5g1 16 - 38	S^CT^RGLIRPVS^ASLLSRPEAPSKRGLIRPVS^	4 Phospho (ST)	-0.217634	0.0255864	0.180924	0.0603982	-0.398558	0.00478261
p3874	ZN516_MOUSE	Zinc finger protein 516 OS=Mus musculus GN=Znf516 PE=2 SV=1	Znf516 p-S919 (z= 2)	Znf516 909 - 920	LAPSPGSGSLS^R	Phospho (ST)	0.437179	0.0245518	-0.164328	0.371166	0.601507	0.0268691
p1074	ZYX_MOUSE	Zyxin OS=Mus musculus GN=Zyx PE=1 SV=2	Zyx p-S144 (z= 3) + Oxi	Zyx 140 - 161	EKVCS^IDLEIDSLSSLLDDMTK	Oxidation (M); Phospho (ST)	-0.715218	0.0233142	0.38899	0.178926	-1.10421	0.011898
p0333	FAM21_MOUSE	WASH complex subunit FAM21 OS=Mus musculus GN=Fam21 PE=1 SV=1	Fam21 p-S723 (z= 3)	Fam21 718 - 740	VPLLFS^DEEDSEVPSGVKPEDLK	Phospho (ST)	-0.750007	0.0232302	0.16361	0.606616	-0.913617	0.0482821
p7544	BORG1_MOUSE	Cdc42 effector protein 2 OS=Mus musculus GN=Cdc42ep2 PE=1 SV=1	Cdc42ep2 p-S137 p-S141 p-S145 (z= 3)	Cdc42ep2 133 - 156	LHLES^PQPS^PQPS^PQGAGNVDVWRPQPS^	3 Phospho (ST)	-0.442347	0.0227999	0.168993	0.366489	-0.61134	0.0258057
p5560	NDK5_MOUSE	Nucleoside diphosphate kinase homolog 5 OS=Mus musculus GN=Nme5 PE=2 SV=2	Nme5 p-Y73 p-S75 p-S76 (z= 3) + Oxi	Nme5 65 - 86	MFFPNLTAY^MS^S^GPLVAMILARS^	Oxidation (M); 2 Phospho (ST); Phospho (Y)	-0.333383	0.0216072	0.125273	0.370875	-0.458656	0.0251232
p4576	RABP1_MOUSE	Cellular retinoic acid-binding protein 1 OS=Mus musculus GN=Crabp1 PE=1 SV=2	Crabp1 p-S12 (z= 2) + Oxi	Crabp1 10 - 21	MRS^SENFDELLK	Oxidation (M); Phospho (ST)	1.10548	0.0208617	-0.343243	0.427414	1.44873	0.0268798
p0305	ABLM1_MOUSE	Actin-binding LIM protein 1 OS=Mus musculus GN=Ablim1 PE=1 SV=1	Ablim1 p-S475 (z= 2)	Ablim1 473 - 487	TLS^PTPSAEGYQDVR	Phospho (ST)	-0.895287	0.0189245	0.204588	0.566992	-1.09987	0.0373626
p5151	KPCD1_MOUSE	Serine/threonine-protein kinase D1 OS=Mus musculus GN=Prkd1 PE=1 SV=2	Prkd1 p-S203 p-S206 (z= 2)	Prkd1 201 - 214	RLS^NVS^LTGLGTVR	2 Phospho (ST)	-0.35477	0.0164867	0.0767778	0.59677	-0.431548	0.0393486
p4013	RHG28_MOUSE	Rho GTPase-activating protein 28 OS=Mus musculus GN=Arhgap28 PE=1 SV=1	Arhgap28 p-S38 (z= 2)	Arhgap28 29 - 39	CASRASHPLS^R	Phospho (ST)	0.422041	0.0161006	-0.0611996	0.714948	0.48324	0.0478806
p0687	SRRM1_MOUSE	Serine/arginine repetitive matrix protein 1 OS=Mus musculus GN=Srrm1 PE=1 SV=2	Srrm1 p-S572 p-S574 (z= 3)	Srrm1 572 - 587	S^PS^PAPPPPPPPPPPR	2 Phospho (ST)	0.433867	0.0149232	-0.147746	0.387458	0.581613	0.0204582
p7441	MILK1_MOUSE	MICAL-like protein 1 OS=Mus musculus GN=Micall1 PE=1 SV=3	Micall1 p-S626 (z= 2)	Micall1 619 - 634	NPAPPVGS^ASPQLQIK	Phospho (ST)	-0.941167	0.0148004	0.140632	0.682957	-1.0818	0.037812
p6123	ATX10_MOUSE	Ataxin-10 OS=Mus musculus GN=Atxn10 PE=1 SV=2	Atxn10 p-S9 (z= 3)	Atxn10 6 - 27	MPPS^RLSGIMVPAPIQDLEALR	Phospho (ST)	0.904696	0.0142495	-0.257693	0.457131	1.16239	0.0237614
p5792	PARD3_MOUSE	Partitioning defective 3 homolog OS=Mus musculus GN=Pard3 PE=1 SV=2	Pard3 p-S221 (z= 3)	Pard3 220 - 231	SS^LSASHPMVDR	Phospho (ST)	0.443572	0.0130753	-0.143297	0.402169	0.586868	0.019536
p2291	DYR1A_MOUSE	Dual specificity tyrosine-phosphorylation-regulated kinase 1A OS=Mus musculus GN=Dyrk1a PE=1 SV=1	Dyrk1a p-Y321 (z= 2)	Dyrk1a 318 - 325	IYQY^IQSR	Phospho (Y)	0.336534	0.0127753	-0.0818055	0.516114	0.418339	0.0253926
p5251	PO121_MOUSE	Nuclear envelope pore membrane protein POM 121 OS=Mus musculus GN=Pom121 PE=1 SV=2	Pom121 p-S409 (z= 2)	Pom121 404 - 418	SGPTSS^PFSSPASSR	Phospho (ST)	0.434592	0.0113428	-0.208222	0.207207	0.642814	0.00837735
p6812	STEA3_MOUSE	Metalloreductase STEAP3 OS=Mus musculus GN=Steap3 PE=1 SV=1	Steap3 p-S53 p-S58 (z= 3)	Steap3 47 - 59	LVGSGFS^VVVGS^R	2 Phospho (ST)	0.651981	0.00900375	-0.0428156	0.858854	0.694796	0.0460294
p1041	ITPR3_MOUSE	Inositol 1,4,5-trisphosphate receptor type 3 OS=Mus musculus GN=Itpr3 PE=1 SV=3	Itpr3 p-S934 (z= 3)	Itpr3 932 - 953	KQS^VFGASSLPAGVGVPEQLDR	Phospho (ST)	-0.403427	0.00887294	0.0255865	0.86081	-0.429014	0.0441055
p6001	PACN2_MOUSE	Protein kinase C and casein kinase substrate in neurons protein 2 OS=Mus musculus GN=Pacsin2 PE=1 SV=1	Pacsin2 p-T396 (z= 3)	Pacsin2 391 - 430	TQTYPT^DWSDDESNNPFSSTDANGDSNPFDEDTTSGTEVR	Phospho (ST)	-0.59202	0.0087337	0.171181	0.424296	-0.7632	0.0166554
p5320	GRM1A_MOUSE		GRM1A p-T279 (z= 2)	GRM1A 278 - 284	VT^PNLSR	Phospho (ST)	0.383236	0.00861379	-0.0277796	0.836677	0.411015	0.039415
p3705	SRRM2_MOUSE	Serine/arginine repetitive matrix protein 2 OS=Mus musculus GN=Srrm2 PE=1 SV=3	Srrm2 p-S1360 (z= 3)	Srrm2 1358 - 1369	VSS^PVLETVQQR	Phospho (ST)	0.775613	0.00815991	-0.177756	0.5126	0.953369	0.0185972
p1321	RBBP6_MOUSE	E3 ubiquitin-protein ligase RBBP6 OS=Mus musculus GN=Rbbp6 PE=1 SV=5	Rbbp6 p-S1179 (z= 3)	Rbbp6 1170 - 1181	VEGTEIVKPS^PK	Phospho (ST)	0.729401	0.00760714	-0.0964179	0.714549	0.825819	0.0309786
p6826	SRRM1_MOUSE	Serine/arginine repetitive matrix protein 1 OS=Mus musculus GN=Srrm1 PE=1 SV=2	Srrm1 p-S220 (z= 3)	Srrm1 217 - 229	KEKS^PELPEPSVR	Phospho (ST)	0.468232	0.00755902	-0.0837187	0.660433	0.55195	0.03442
p7482	BCL9L_MOUSE	B-cell CLL/lymphoma 9-like protein OS=Mus musculus GN=Bcl9l PE=1 SV=1	Bcl9l p-S143 (z= 2)	Bcl9l 138 - 144	EVAPRS^K	Phospho (ST)	0.383619	0.0071515	-0.0885292	0.501829	0.472149	0.016543
p6215	ABI1_MOUSE	Abl interactor 1 OS=Mus musculus GN=Abi1 PE=1 SV=3	Abi1 p-S231 (z= 2)	Abi1 229 - 237	TAS^LNQRPR	Phospho (ST)	0.904223	0.00679283	-0.111611	0.767903	1.01583	0.0458451
p1290	PHLB2_MOUSE	Pleckstrin homology-like domain family B member 2 OS=Mus musculus GN=Phldb2 PE=1 SV=2	Phldb2 p-S380 (z= 2)	Phldb2 378 - 395	NFS^CGSMELDDSDLESLR	Phospho (ST)	-0.919981	0.00645033	0.0640826	0.836891	-0.984064	0.0330098
p1510	ANS1A_MOUSE	Ankyrin repeat and SAM domain-containing protein 1A OS=Mus musculus GN=Anks1a PE=1 SV=3	Anks1a p-S679 (z= 2)	Anks1a 677 - 689	SPS^FASEWDEIEK	Phospho (ST)	-0.303186	0.00586854	0.00906349	0.930228	-0.31225	0.0392308
p1380	ARVC_MOUSE	Armadillo repeat protein deleted in velo-cardio-facial syndrome homolog OS=Mus musculus GN=Arvcf PE=1 SV=2	Arvcf p-T643 (z= 2)	Arvcf 640 - 648	NFDT^LDLPK	Phospho (ST)	-0.797502	0.00544356	0.00865302	0.975851	-0.806155	0.0467565
p0173	LIMC1_MOUSE	LIM and calponin homology domains-containing protein 1 OS=Mus musculus GN=Limch1 PE=1 SV=2	Limch1 p-S973 (z= 2)	Limch1 966 - 977	TINHQMES^PGER	Phospho (ST)	-0.769212	0.00530134	0.00841119	0.973679	-0.777623	0.0387075
p4949	ES8L3_MOUSE	Epidermal growth factor receptor kinase substrate 8-like protein 3 OS=Mus musculus GN=Eps8l3 PE=2 SV=1	Eps8l3 p-S526 (z= 3) + Oxi	Eps8l3 524 - 533	QPS^FRAPMLR	Gln->pyro-Glu (N-term Q); Oxidation (M); Phospho (ST)	-1.27532	0.00509079	0.333864	0.481617	-1.60919	0.0158385
p7120	PRPF3_MOUSE		PRPF3 p-T186 p-S190 (z= 3) + Oxi	PRPF3 181 - 202	LPIGNT^IQPS^QAATFMNDAIEK	Oxidation (M); 2 Phospho (ST)	-0.669233	0.00496189	0.0799939	0.720667	-0.749227	0.0229559
p3177	PKN1_MOUSE	Serine/threonine-protein kinase N1 OS=Mus musculus GN=Pkn1 PE=1 SV=3	Pkn1 p-T918 (z= 2)	Pkn1 903 - 923	TDVSNFDEEFTGEAPT^LSPPR	Phospho (ST)	-0.336243	0.00466414	0.0101324	0.927531	-0.346376	0.0339325
p2606	SDPR_MOUSE	Serum deprivation-response protein OS=Mus musculus GN=Sdpr PE=1 SV=3	Sdpr p-S288 p-S293 (z= 2)	Sdpr 287 - 299	SS^PFKVS^PLSFGR	2 Phospho (ST)	-1.48873	0.00452072	0.0961707	0.84484	-1.5849	0.028171
p1983	TNIK_MOUSE	Traf2 and NCK-interacting protein kinase OS=Mus musculus GN=Tnik PE=1 SV=2	Tnik p-S678 (z= 2)	Tnik 670 - 683	LGSQPIRAS^NPDLR	Phospho (ST)	0.415415	0.00364781	0.0124983	0.925038	0.402917	0.0386439
p0751	K1468_MOUSE	LisH domain and HEAT repeat-containing protein KIAA1468 OS=Mus musculus GN=Kiaa1468 PE=1 SV=1	Kiaa1468 p-S180 (z= 2)	Kiaa1468 178 - 191	AGS^ISTLDSLDFAR	Phospho (ST)	-0.395623	0.00268136	-0.0434176	0.716697	-0.352206	0.046165
p3332	SYTL4_MOUSE	Synaptotagmin-like protein 4 OS=Mus musculus GN=Sytl4 PE=1 SV=1	Sytl4 p-S551 p-Y556 (z= 3)	Sytl4 539 - 561	NLTAAKSGGTSDS^FVKGY^LLPMR	Phospho (ST); Phospho (Y)	-0.847235	0.00266662	0.262216	0.321022	-1.10945	0.00499026
p4561	TBR1_MOUSE	T-box brain protein 1 OS=Mus musculus GN=Tbr1 PE=2 SV=2	Tbr1 p-S84 (z= 2)	Tbr1 83 - 94	LS^PVLDGVSELR	Phospho (ST)	-0.471631	0.00264848	-0.0539886	0.700059	-0.417643	0.0456316
p5577	RNB3L_MOUSE	Ran-binding protein 3-like OS=Mus musculus GN=Ranbp3l PE=2 SV=1	Ranbp3l p-T83 p-S87 p-T92 (z= 3)	Ranbp3l 75 - 99	SSSVTLHTT^DPQS^QGVAT^LSQTRLRQGVAT^	4 Phospho (ST)	-0.402633	0.00220267	0.0580411	0.634564	-0.460674	0.0111665
p1130	FXR2_MOUSE	Fragile X mental retardation syndrome-related protein 2 OS=Mus musculus GN=Fxr2 PE=1 SV=1	Fxr2 p-S602 p-S604 (z= 2)	Fxr2 599 - 618	TDGS^IS^GDRQPVTVADYISR	2 Phospho (ST)	-0.347598	0.0021842	0.0197833	0.856903	-0.367381	0.0205987
p2984	LMNB1_MOUSE	Lamin-B1 OS=Mus musculus GN=Lmnb1 PE=1 SV=3	Lmnb1 p-S392 (z= 2)	Lmnb1 389 - 398	LKLS^PSPSSR	Phospho (ST)	0.757571	0.00216016	0.0397599	0.8621	0.717811	0.0324982
p0054	NSD3_MOUSE	Histone-lysine N-methyltransferase NSD3 OS=Mus musculus GN=Whsc1l1 PE=1 SV=2	Whsc1l1 p-S549 (z= 2)	Whsc1l1 543 - 551	LIISSPS^QR	Phospho (ST)	0.595456	0.00188841	-0.185463	0.289522	0.780919	0.00334467
p1634	RHG21_MOUSE	Rho GTPase-activating protein 21 OS=Mus musculus GN=Arhgap21 PE=1 SV=1	Arhgap21 p-S41 (z= 2)	Arhgap21 35 - 54	DQGEPVS^PSEDEPFSWPGPK	Phospho (ST)	-0.596099	0.00180091	0.184153	0.290491	-0.780252	0.00324287
p4455	LIMC1_MOUSE	LIM and calponin homology domains-containing protein 1 OS=Mus musculus GN=Limch1 PE=1 SV=2	Limch1 p-S523 (z= 2)	Limch1 510 - 526	TSVPESIASAGTGS^PSK	Phospho (ST)	-0.390094	0.00179969	0.0823953	0.477266	-0.472489	0.00642808
p1643	PALLD_MOUSE	Palladin OS=Mus musculus GN=Palld PE=1 SV=2	Palld p-S1004 p-S1009 (z= 3)	Palld 1001 - 1031	LERS^PVDES^GDEVQDPDVPVENATAPFFEMK	2 Phospho (ST)	-0.614914	0.0017003	-0.0771954	0.670013	-0.537718	0.0420004
p3680	ATS10_MOUSE	A disintegrin and metalloproteinase with thrombospondin motifs 10 OS=Mus musculus GN=Adamts10 PE=2 SV=3	Adamts10 p-Y464 p-T466 (z= 3)	Adamts10 460 - 486	QDFVY^PT^VAPGQAYDADEQCRFQHGVK	Phospho (ST); Phospho (Y)	-0.547315	0.00151106	-0.0754313	0.635752	-0.471884	0.0422755
p1358	SPD2A_MOUSE	SH3 and PX domain-containing protein 2A OS=Mus musculus GN=Sh3pxd2a PE=1 SV=2	Sh3pxd2a p-S420 (z= 2)	Sh3pxd2a 416 - 424	AQISS^PNLR	Phospho (ST)	0.416428	0.00144144	0.0551152	0.647527	0.361313	0.040121
p6404	MAP1B_MOUSE	Microtubule-associated protein 1B OS=Mus musculus GN=Map1b PE=1 SV=2	Map1b p-S2267 (z= 2)	Map1b 2261 - 2274	SKPLAAS^PKPGALK	Phospho (ST)	0.856385	0.00128402	0.106942	0.662311	0.749443	0.0363739
p4836	SWI5_MOUSE	DNA repair protein SWI5 homolog OS=Mus musculus GN=Swi5 PE=1 SV=1	Swi5 p-S61 p-T75 p-T76 (z= 2) + Oxi	Swi5 59 - 77	DVS^QMLLGKLAVTRGVT^T^KT^	Oxidation (M); 3 Phospho (ST)	-0.684415	0.00113672	-0.0449967	0.815685	-0.639418	0.0244485
p6662	DPYL4_MOUSE	Dihydropyrimidinase-related protein 4 OS=Mus musculus GN=Dpysl4 PE=1 SV=1	Dpysl4 p-S527 (z= 2)	Dpysl4 526 - 532	IS^VPPVR	Phospho (ST)	0.516457	0.00112179	0.0781799	0.591652	0.438278	0.0393824
p4854	UBN2_MOUSE	Ubinuclein-2 OS=Mus musculus GN=Ubn2 PE=1 SV=2	Ubn2 p-Y304 p-S307 (z= 3) + Oxi	Ubn2 304 - 315	Y^KDS^LSLAAMIR	Oxidation (M); Phospho (ST); Phospho (Y)	0.596442	0.00106046	-0.160018	0.32795	0.75646	0.00241471
p0031	SH3K1_MOUSE	SH3 domain-containing kinase-binding protein 1 OS=Mus musculus GN=Sh3kbp1 PE=1 SV=1	Sh3kbp1 p-S631 (z= 3)	Sh3kbp1 629 - 642	ASS^PSLFSTEGKPK	Phospho (ST)	0.454223	0.000966323	0.0340473	0.78705	0.420176	0.0235895
p5017	ATS12_MOUSE		ATS12 p-S87 (z= 2)	ATS12 81 - 94	KRAAGGS^GDQLYYR	Phospho (ST)	0.314835	0.00096122	0.0545168	0.533391	0.260318	0.0413157
p4877	RNF10_MOUSE	RING finger protein 10 OS=Mus musculus GN=Rnf10 PE=2 SV=2	Rnf10 p-S39 p-S41 (z= 3)	Rnf10 33 - 51	GQQPPRS^AS^AGPAGESKPK	2 Phospho (ST)	0.779623	0.000917757	0.166182	0.430489	0.613441	0.0477041
p7096	HTF4_MOUSE	Transcription factor 12 OS=Mus musculus GN=Tcf12 PE=1 SV=2	Tcf12 p-S386 (z= 3)	Tcf12 379 - 397	AGGQAPSS^PSYENSLHSLK	Phospho (ST)	0.779623	0.000917757	0.166182	0.430489	0.613441	0.0477041
p5632	4EBP1_MOUSE	Eukaryotic translation initiation factor 4E-binding protein 1 OS=Mus musculus GN=Eif4ebp1 PE=1 SV=3	Eif4ebp1 p-S64 (z= 3)	Eif4ebp1 57 - 68	FLMECRNS^PVAK	Phospho (ST)	0.873289	0.000882719	0.158688	0.509928	0.7146	0.0416759
p7156	RALY_MOUSE	RNA-binding protein Raly OS=Mus musculus GN=Raly PE=1 SV=3	Raly p-S135 (z= 3)	Raly 132 - 141	GRLS^PVPVPR	Phospho (ST)	0.583433	0.000820365	0.0202911	0.898579	0.563142	0.0168733
p5355	ZN516_MOUSE	Zinc finger protein 516 OS=Mus musculus GN=Znf516 PE=2 SV=1	Znf516 p-T923 (z= 2)	Znf516 921 - 931	STT^PTPSVITR	Phospho (ST)	0.506755	0.000768727	-0.0174886	0.896133	0.524244	0.00964682
p0025	MRP_MOUSE	MARCKS-related protein OS=Mus musculus GN=Marcksl1 PE=1 SV=2	Marcksl1 p-S104 (z= 2)	Marcksl1 100 - 107	LSGLS^FKR	Phospho (ST)	0.81317	0.000758522	0.124298	0.573328	0.688872	0.0329001
p5480	CHL1_MOUSE		CHL1 p-T506 (z= 2)	CHL1 503 - 512	AVIT^ANLDIR	Phospho (ST)	-0.801395	0.000754696	-0.152683	0.483117	-0.648712	0.0408036
p6721	SDPR_MOUSE	Serum deprivation-response protein OS=Mus musculus GN=Sdpr PE=1 SV=3	Sdpr p-S287 p-S288 p-S293 (z= 3)	Sdpr 282 - 299	ASSGKS^S^PFKVS^PLSFGRPFKVS^	3 Phospho (ST)	-0.710138	0.000651124	-0.0451172	0.811853	-0.665021	0.0176734
p6191	TSYL1_MOUSE	Testis-specific Y-encoded-like protein 1 OS=Mus musculus GN=Tspyl1 PE=2 SV=1	Tspyl1 p-S51 (z= 2)	Tspyl1 46 - 55	AGIVGS^PAPR	Phospho (ST)	0.611162	0.000644325	0.0515107	0.752011	0.559651	0.020005
p7349	SYNEM_MOUSE	Synemin OS=Mus musculus GN=Synm PE=1 SV=2	Synm p-S1049 (z= 2)	Synm 1049 - 1066	S^PDREDGEEVPAGGILFK	Phospho (ST)	-1.20893	0.000556859	-0.206086	0.51531	-1.00284	0.0308669
p6762	SYNCI_MOUSE	Syncoilin OS=Mus musculus GN=Sync PE=1 SV=1	Sync p-S314 (z= 2)	Sync 312 - 325	RLS^TQFENLMAESR	Phospho (ST)	-0.994071	0.000539131	0.290369	0.242294	-1.28444	0.00106476
p0970	LDHB_MOUSE		LDHB p-S152 (z= 2)	LDHB 151 - 158	LS^GLPKHR	Phospho (ST)	0.866333	0.000514861	0.124298	0.583332	0.742036	0.0257295
p1639	SDPR_MOUSE	Serum deprivation-response protein OS=Mus musculus GN=Sdpr PE=1 SV=3	Sdpr p-T368 (z= 3)	Sdpr 356 - 387	GNNSAVGSNADLT^IEEDEEEEPVALQQAQQVR	Phospho (ST)	-0.938756	0.000490896	0.026051	0.916527	-0.964807	0.00876535
p1608	LUZP1_MOUSE	Leucine zipper protein 1 OS=Mus musculus GN=Luzp1 PE=1 SV=2	Luzp1 p-S660 (z= 2)	Luzp1 656 - 673	EKPDS^DDDLDIESFVTAK	Phospho (ST)	-0.478515	0.000417076	-0.0608979	0.619709	-0.417617	0.0208851
p6200	CDYL_MOUSE	Chromodomain Y-like protein OS=Mus musculus GN=Cdyl PE=1 SV=1	Cdyl p-S196 (z= 2)	Cdyl 191 - 199	ILVPKS^PVK	Phospho (ST)	1.30105	0.000338405	0.152594	0.648819	1.14846	0.0186011
p2718	PRC2C_MOUSE	Protein PRRC2C OS=Mus musculus GN=Prrc2c PE=1 SV=2	Prrc2c p-T2616 (z= 2)	Prrc2c 2614 - 2623	STT^PTSSPFR	Phospho (ST)	0.412212	0.000259027	0.0946674	0.361536	0.317545	0.033797
p4356	SLTM_MOUSE	SAFB-like transcription modulator OS=Mus musculus GN=Sltm PE=1 SV=1	Sltm p-S552 (z= 3)	Sltm 552 - 563	S^PGHMVILNQTK	Phospho (ST)	0.752819	0.000252003	0.0489408	0.790701	0.703878	0.0104187
p3353	SDPR_MOUSE	Serum deprivation-response protein OS=Mus musculus GN=Sdpr PE=1 SV=3	Sdpr p-S203 p-S204 p-S218 (z= 3)	Sdpr 192 - 222	SLEETLHNVDLS^S^DDELPRDEEALEDS^AEEKDDELPRDEEALEDS^	3 Phospho (ST)	-0.657517	0.000208227	-0.121089	0.434909	-0.536428	0.0201144
p6490	CD36_MOUSE	Platelet glycoprotein 4 OS=Mus musculus GN=Cd36 PE=1 SV=2	Cd36 p-Y62 (z= 3)	Cd36 53 - 63	NWVKTGTTVY^R	Phospho (Y)	0.758505	0.00018744	0.0527517	0.766868	0.705753	0.00853018
p6076	DPOLA_MOUSE	DNA polymerase alpha catalytic subunit OS=Mus musculus GN=Pola1 PE=1 SV=2	Pola1 p-S215 (z= 2)	Pola1 207 - 219	AIPSGKPAS^PVLR	Phospho (ST)	0.61078	0.000177036	0.0827186	0.56972	0.528062	0.0142328
p2825	RNF12_MOUSE	E3 ubiquitin-protein ligase RLIM OS=Mus musculus GN=Rlim PE=1 SV=2	Rlim p-S227 (z= 3)	Rlim 227 - 239	S^RSPLQPTSEIPR	Phospho (ST)	0.499312	0.00017608	0.0523723	0.656727	0.44694	0.0110464
p6020	NU214_MOUSE	Nuclear pore complex protein Nup214 OS=Mus musculus GN=Nup214 PE=1 SV=2	Nup214 p-S930 (z= 2)	Nup214 925 - 933	VPGKLS^PAK	Phospho (ST)	1.00484	0.000152197	0.21014	0.384543	0.794701	0.0233921
p3817	APBB1_MOUSE	Amyloid beta A4 precursor protein-binding family B member 1 OS=Mus musculus GN=Apbb1 PE=1 SV=3	Apbb1 p-S402 p-Y403 (z= 3) + Oxi	Apbb1 390 - 420	SSVAVNNCIRQLS^Y^HKNNLHDPMAGGWGEGK	Oxidation (M); Phospho (ST); Phospho (Y)	-0.962222	0.00013986	-0.0946816	0.667855	-0.86754	0.00894311
p4842	LMNB1_MOUSE	Lamin-B1 OS=Mus musculus GN=Lmnb1 PE=1 SV=3	Lmnb1 p-S394 (z= 3)	Lmnb1 389 - 398	LKLSPS^PSSR	Phospho (ST)	1.08152	0.000122479	-0.156845	0.578293	1.23837	0.0021824
p3344	ACTN1_MOUSE	Alpha-actinin-1 OS=Mus musculus GN=Actn1 PE=1 SV=1	Actn1 p-S362 (z= 2)	Actn1 360 - 376	MVS^DINNAWGCLEQAEK	Phospho (ST)	-0.710375	0.000116111	-0.0772058	0.627673	-0.633169	0.00852611
p6661	MAP1B_MOUSE	Microtubule-associated protein 1B OS=Mus musculus GN=Map1b PE=1 SV=2	Map1b p-S1391 (z= 2)	Map1b 1389 - 1394	VLS^PLR	Phospho (ST)	0.912083	9.89883e-05	0.233524	0.251404	0.678559	0.0239401
p7089	AGAP3_MOUSE	Arf-GAP with GTPase, ANK repeat and PH domain-containing protein 3 OS=Mus musculus GN=Agap3 PE=1 SV=1	Agap3 p-S478 (z= 2)	Agap3 469 - 480	ATPTTAPGTS^PR	Phospho (ST)	0.46592	8.78867e-05	0.144518	0.158331	0.321401	0.0337134
p1131	SDPR_MOUSE	Serum deprivation-response protein OS=Mus musculus GN=Sdpr PE=1 SV=3	Sdpr p-S203 p-S204 (z= 2)	Sdpr 192 - 210	SLEETLHNVDLS^S^DDELPR	2 Phospho (ST)	-0.881322	8.19671e-05	-0.122548	0.524184	-0.758774	0.00895947
p7066	BRCA2_MOUSE	Breast cancer type 2 susceptibility protein homolog OS=Mus musculus GN=Brca2 PE=1 SV=1	Brca2 p-S760 (z= 3) + Oxi	Brca2 757 - 767	LPLS^KADMVSR	Oxidation (M); Phospho (ST)	0.92655	7.37639e-05	0.0444056	0.841306	0.882145	0.00602571
p7258	PAXI_MOUSE	Paxillin OS=Mus musculus GN=Pxn PE=1 SV=1	Pxn p-T318 p-S343 (z= 3)	Pxn 318 - 347	T^GSSSPPGGLSKPGSQLDSMLGSLQS^DLNK	2 Phospho (ST)	-1.08158	6.60382e-05	-0.367398	0.124222	-0.714185	0.0376265
p1705	SPD2A_MOUSE	SH3 and PX domain-containing protein 2A OS=Mus musculus GN=Sh3pxd2a PE=1 SV=2	Sh3pxd2a p-S592 (z= 2)	Sh3pxd2a 590 - 599	RIS^PASSLQR	Phospho (ST)	0.797044	4.2943e-05	0.106722	0.519599	0.690322	0.00606058
p6051	MLL5_MOUSE	Histone-lysine N-methyltransferase MLL5 OS=Mus musculus GN=Mll5 PE=1 SV=2	Mll5 p-S522 (z= 2)	Mll5 520 - 528	IRS^PETKQR	Phospho (ST)	0.794929	3.56264e-05	0.100985	0.535576	0.693944	0.00515394
p4984	ZNRF2_MOUSE	E3 ubiquitin-protein ligase ZNRF2 OS=Mus musculus GN=Znrf2 PE=1 SV=1	Znrf2 p-S75 (z= 2)	Znrf2 75 - 87	S^LGGAVGSASGGR	Phospho (ST)	0.930369	1.53815e-05	0.115336	0.523171	0.815033	0.0031491
p1587	AAKB2_MOUSE	5'-AMP-activated protein kinase subunit beta-2 OS=Mus musculus GN=Prkab2 PE=1 SV=1	Prkab2 p-T39 (z= 2)	Prkab2 34 - 51	IMVGST^DDPSVFSLPDSK	Phospho (ST)	-0.647193	1.33918e-05	-0.178875	0.140466	-0.468318	0.0113213
p4500	SDPR_MOUSE	Serum deprivation-response protein OS=Mus musculus GN=Sdpr PE=1 SV=3	Sdpr p-S287 p-S288 p-S293 (z= 2)	Sdpr 282 - 299	ASSGKS^S^PFKVS^PLSFGRPFKVS^	3 Phospho (ST)	-1.01413	1.23223e-05	-0.245199	0.228629	-0.768928	0.00977229
p3952	4EBP2_MOUSE	Eukaryotic translation initiation factor 4E-binding protein 2 OS=Mus musculus GN=Eif4ebp2 PE=2 SV=1	Eif4ebp2 p-S65 p-S83 (z= 3)	Eif4ebp2 63 - 92	RNS^PMAQTPPCHLPNIPGVTS^PGALIEDSK	2 Phospho (ST)	-0.00274282	0.990188	0.637115	0.00726034	-0.639858	0.0496431
p1602	MAP1A_MOUSE	Microtubule-associated protein 1A OS=Mus musculus GN=Map1a PE=1 SV=2	Map1a p-T893 (z= 3)	Map1a 879 - 907	TEATQGLDYVPSAGT^ISPTSSLEEDKGFK	Phospho (ST)	-0.00344429	0.986082	0.718432	0.000882864	-0.721877	0.0138042
p5375	UBP38_MOUSE		UBP38 p-T584 (z= 3)	UBP38 569 - 588	VAVPTESPGTGDSEKT^LIEK	Phospho (ST)	-0.010288	0.905062	0.332494	0.000393113	-0.342782	0.00743533
p2008	SFR1_MOUSE	Swi5-dependent recombination DNA repair protein 1 homolog OS=Mus musculus GN=Sfr1 PE=1 SV=2	Sfr1 p-S67 p-S71 (z= 2)	Sfr1 63 - 78	ENPPS^PPTS^PAAPQPR	2 Phospho (ST)	-0.0207735	0.875313	-0.603872	6.36644e-05	0.583098	0.00362663
p3954	PTN23_MOUSE	Tyrosine-protein phosphatase non-receptor type 23 OS=Mus musculus GN=Ptpn23 PE=1 SV=2	Ptpn23 p-S1179 (z= 3)	Ptpn23 1168 - 1201	RGAAAADLLSSS^PESQHGGTQPPGGGQPLLQPTK	Phospho (ST)	0.0411718	0.759167	0.461875	0.00159586	-0.420703	0.0329826
p6145	TP53B_MOUSE	Tumor suppressor p53-binding protein 1 OS=Mus musculus GN=Tp53bp1 PE=1 SV=2	Tp53bp1 p-S1420 (z= 3)	Tp53bp1 1398 - 1423	ETVVSGPLGVEDISPSMSPDDKS^FTR	Phospho (ST)	-0.103843	0.73611	0.854366	0.00865656	-0.958209	0.0337627
p6418	4EBP2_MOUSE	Eukaryotic translation initiation factor 4E-binding protein 2 OS=Mus musculus GN=Eif4ebp2 PE=2 SV=1	Eif4ebp2 p-S65 p-T70 (z= 4)	Eif4ebp2 63 - 92	RNS^PMAQT^PPCHLPNIPGVTSPGALIEDSK	2 Phospho (ST)	0.0913274	0.707411	0.883465	0.000907674	-0.792137	0.0269742
p6802	COX16_MOUSE	Cytochrome c oxidase assembly protein COX16 homolog, mitochondrial OS=Mus musculus GN=Cox16 PE=2 SV=1	Cox16 p-S37 (z= 2)	Cox16 35 - 40	EFS^QIR	Phospho (ST)	-0.069479	0.685895	0.555865	0.00272157	-0.625344	0.0143593
p4691	KDM6B_MOUSE	Lysine-specific demethylase 6B OS=Mus musculus GN=Kdm6b PE=2 SV=1	Kdm6b p-S1551 (z= 3) + Oxi	Kdm6b 1536 - 1554	FCLLQSMKHCQVQRES^LVR	Oxidation (M); Phospho (ST)	-0.175559	0.673436	1.08652	0.0156183	-1.26208	0.0412028
p6663	ST7L_MOUSE	Suppressor of tumorigenicity 7 protein-like OS=Mus musculus GN=St7l PE=2 SV=1	St7l p-S549 (z= 2) + Oxi	St7l 547 - 553	AVS^MISR	Oxidation (M); Phospho (ST)	-0.0926309	0.589394	0.485936	0.00739811	-0.578567	0.0219814
p3451	DOC11_MOUSE	Dedicator of cytokinesis protein 11 OS=Mus musculus GN=Dock11 PE=1 SV=1	Dock11 p-T1352 (z= 2)	Dock11 1350 - 1357	SQT^MPALR	Phospho (ST)	0.13924	0.531028	-0.721857	0.00146419	0.861097	0.007775
p2185	F173B_MOUSE	Protein FAM173B OS=Mus musculus GN=Fam173b PE=2 SV=1	Fam173b p-S26 (z= 2)	Fam173b 12 - 28	QAGPVLPTSLESDSS^KR	Phospho (ST)	0.106121	0.51337	0.721447	8.60349e-05	-0.615326	0.0107229
p0866	MAP1B_MOUSE	Microtubule-associated protein 1B OS=Mus musculus GN=Map1b PE=1 SV=2	Map1b p-S1649 (z= 3)	Map1b 1636 - 1660	SEQSSMSIEFGQES^PEHSLAMDFSR	Phospho (ST)	-0.1847	0.493051	0.666441	0.0176539	-0.851141	0.0307956
p0821	INCE_MOUSE	Inner centromere protein OS=Mus musculus GN=Incenp PE=1 SV=2	Incenp p-S259 (z= 2)	Incenp 257 - 272	VLS^PILLNNILPTTAK	Phospho (ST)	0.118327	0.480434	0.725884	0.000131972	-0.607557	0.0145261
p6513	I2BPL_MOUSE	Interferon regulatory factor 2-binding protein-like OS=Mus musculus GN=Irf2bpl PE=1 SV=1	Irf2bpl p-S69 (z= 2)	Irf2bpl 69 - 79	S^PGPPPPVGVK	Phospho (ST)	0.0933821	0.480206	-0.412534	0.00524046	0.505916	0.0120508
p1570	ATX2L_MOUSE	Ataxin-2-like protein OS=Mus musculus GN=Atxn2l PE=1 SV=1	Atxn2l p-S562 (z= 2)	Atxn2l 557 - 573	LQPSSS^PETGLDPFPSR	Phospho (ST)	0.0554017	0.463332	0.293449	0.00055823	-0.238047	0.0330586
p1446	PHLB2_MOUSE	Pleckstrin homology-like domain family B member 2 OS=Mus musculus GN=Phldb2 PE=1 SV=2	Phldb2 p-T894 (z= 2)	Phldb2 887 - 897	EGLYLSDT^LPR	Phospho (ST)	-0.117911	0.455547	0.359446	0.0279465	-0.477357	0.0381683
p3454	FLNC_MOUSE	Filamin-C OS=Mus musculus GN=Flnc PE=1 SV=3	Flnc p-S1528 (z= 3)	Flnc 1520 - 1531	YADQEVPRS^PFK	Phospho (ST)	0.123624	0.451587	-0.489379	0.00444716	0.613003	0.0112647
p3895	RFIP1_MOUSE	Rab11 family-interacting protein 1 OS=Mus musculus GN=Rab11fip1 PE=1 SV=2	Rab11fip1 p-S358 (z= 2)	Rab11fip1 354 - 365	HLFSS^TENLAAR	Phospho (ST)	-0.130307	0.441198	0.393092	0.0157659	-0.523399	0.0276819
p1605	SNTB2_MOUSE	Beta-2-syntrophin OS=Mus musculus GN=Sntb2 PE=1 SV=2	Sntb2 p-S213 (z= 3)	Sntb2 186 - 215	KPSLVSDLPWEGASPQSPSFSGSEDSGS^PK	Phospho (ST)	-0.0689544	0.440048	0.33258	0.000663314	-0.401534	0.00294314
p4822	GLSL_MOUSE		GLSL p-S415 (z= 3) + Oxi	GLSL 415 - 440	S^AVSGAILLVVPNVMGMMCLSPPLDK	Oxidation (M); Phospho (ST)	-0.306603	0.421924	0.85294	0.0305444	-1.15954	0.0370853
p7305	NBN_MOUSE	Nibrin OS=Mus musculus GN=Nbn PE=1 SV=1	Nbn p-S398 (z= 2)	Nbn 396 - 405	KLS^QETFNIK	Phospho (ST)	-0.278277	0.413415	0.802017	0.0254782	-1.08029	0.0310405
p5706	SRRM2_MOUSE	Serine/arginine repetitive matrix protein 2 OS=Mus musculus GN=Srrm2 PE=1 SV=3	Srrm2 p-S1151 p-S1160 (z= 3)	Srrm2 1148 - 1168	DKFS^PTQDRPESS^TVLKVTPR	2 Phospho (ST)	0.191203	0.410115	0.884652	0.00089733	-0.693449	0.046062
p1476	RIR2_MOUSE	Ribonucleoside-diphosphate reductase subunit M2 OS=Mus musculus GN=Rrm2 PE=1 SV=1	Rrm2 p-S20 (z= 3)	Rrm2 6 - 24	TPLATIADQQQLQLS^PLKR	Phospho (ST)	-0.221745	0.406873	0.54181	0.0482588	-0.763555	0.0490011
p1626	TP53B_MOUSE	Tumor suppressor p53-binding protein 1 OS=Mus musculus GN=Tp53bp1 PE=1 SV=2	Tp53bp1 p-S1447 (z= 3)	Tp53bp1 1444 - 1475	RSDS^PEIPFQAATGSSDGLDSSSSGNSFVGLR	Phospho (ST)	-0.2269	0.405998	0.804644	0.00895843	-1.03154	0.0138682
p3983	FLNA_MOUSE	Filamin-A OS=Mus musculus GN=Flna PE=1 SV=5	Flna p-S2128 (z= 3)	Flna 2120 - 2133	FADQHVPGS^PFSVK	Phospho (ST)	0.161558	0.34244	-0.394342	0.0227007	0.555899	0.0244802
p0190	FLNC_MOUSE	Filamin-C OS=Mus musculus GN=Flnc PE=1 SV=3	Flnc p-S1528 (z= 2)	Flnc 1520 - 1531	YADQEVPRS^PFK	Phospho (ST)	-0.1784	0.334591	-0.728554	0.000296026	0.550154	0.0389171
p4344	MET16_MOUSE	Methyltransferase-like protein 16 OS=Mus musculus GN=Mettl16 PE=1 SV=1	Mettl16 p-S425 (z= 3)	Mettl16 415 - 452	ELSSGQDVAHS^PQESALCGLDVPGGEAAADGGHCLSQK	Phospho (ST)	-0.231197	0.312402	0.595618	0.00859037	-0.826815	0.0119622
p1203	MINK1_MOUSE	Misshapen-like kinase 1 OS=Mus musculus GN=Mink1 PE=1 SV=3	Mink1 p-S729 (z= 3)	Mink1 713 - 732	SDSVLPASHGHLPQAGS^LER	Phospho (ST)	-0.146429	0.292873	0.328901	0.0222773	-0.475329	0.0197186
p5719	ABLM1_MOUSE	Actin-binding LIM protein 1 OS=Mus musculus GN=Ablim1 PE=1 SV=1	Ablim1 p-S396 (z= 3)	Ablim1 395 - 419	TS^SESIYSRPGSSIPGSPGHTIYAK	Phospho (ST)	-0.175661	0.193959	0.282454	0.0406524	-0.458115	0.0200882
p4396	PDE4A_MOUSE	cAMP-specific 3',5'-cyclic phosphodiesterase 4A OS=Mus musculus GN=Pde4a PE=2 SV=2	Pde4a p-S204 (z= 2)	Pde4a 204 - 214	S^PLGGPPSVCK	Phospho (ST)	0.184072	0.175557	-0.277377	0.0496296	0.46145	0.0210889
p0809	OSTP_MOUSE	Osteopontin OS=Mus musculus GN=Spp1 PE=1 SV=1	Spp1 p-S162 (z= 3)	Spp1 158 - 179	SFQVS^DEQYPDATDEDLTSHMK	Phospho (ST)	0.269557	0.160773	-0.379369	0.0477296	0.648926	0.0194164
p0556	1433Z_MOUSE	14-3-3 protein zeta/delta OS=Mus musculus GN=Ywhaz PE=1 SV=1	Ywhaz p-S207 (z= 2)	Ywhaz 194 - 212	TAFDEAIAELDTLS^EESYK	Phospho (ST)	-0.29918	0.138173	0.426051	0.0379132	-0.72523	0.013775
p7478	TB182_MOUSE	182 kDa tankyrase-1-binding protein OS=Mus musculus GN=Tnks1bp1 PE=1 SV=2	Tnks1bp1 p-S763 (z= 3)	Tnks1bp1 763 - 773	S^PVGDTGLGKR	Phospho (ST)	0.590971	0.1358	-1.28101	0.00244012	1.87198	0.00215225
p4201	K0284_MOUSE	Protein KIAA0284 OS=Mus musculus GN=Kiaa0284 PE=1 SV=2	Kiaa0284 p-S595 (z= 2)	Kiaa0284 585 - 600	MIDQVFGVFES^PELSR	Phospho (ST)	0.345312	0.134804	-0.839921	0.0185904	1.18523	0.00747996
p2983	SFR1_MOUSE	Swi5-dependent recombination DNA repair protein 1 homolog OS=Mus musculus GN=Sfr1 PE=1 SV=2	Sfr1 p-S67 (z= 3)	Sfr1 63 - 78	ENPPS^PPTSPAAPQPR	Phospho (ST)	0.401885	0.130684	-0.573532	0.0340939	0.975417	0.0120427
p3992	SRRM2_MOUSE	Serine/arginine repetitive matrix protein 2 OS=Mus musculus GN=Srrm2 PE=1 SV=3	Srrm2 p-S453 (z= 3)	Srrm2 450 - 464	EISS^SPTSKNRSHGR	Phospho (ST)	0.401885	0.130684	-0.573532	0.0340939	0.975417	0.0120427
p5241	BAZ2A_MOUSE	Bromodomain adjacent to zinc finger domain protein 2A OS=Mus musculus GN=Baz2a PE=1 SV=2	Baz2a p-S135 (z= 2)	Baz2a 132 - 143	QPSS^PSHNTNLR	Gln->pyro-Glu (N-term Q); Phospho (ST)	0.357101	0.0999225	-0.467523	0.0341138	0.824624	0.00964379
p2588	TAXB1_MOUSE	Tax1-binding protein 1 homolog OS=Mus musculus GN=Tax1bp1 PE=1 SV=2	Tax1bp1 p-S632 (z= 2)	Tax1bp1 627 - 638	KLEGQS^PQQVSR	Phospho (ST)	0.328821	0.0838713	-0.473261	0.038312	0.802082	0.0083348
p4660	RB6I2_MOUSE	ELKS/Rab6-interacting/CAST family member 1 OS=Mus musculus GN=Erc1 PE=1 SV=1	Erc1 p-S191 (z= 2)	Erc1 188 - 196	TFWS^PELKK	Phospho (ST)	0.564621	0.0563289	1.5434	7.33779e-05	-0.978778	0.0357843
p6806	SRRM2_MOUSE	Serine/arginine repetitive matrix protein 2 OS=Mus musculus GN=Srrm2 PE=1 SV=3	Srrm2 p-T1654 (z= 2)	Srrm2 1649 - 1655	SSPELT^R	Phospho (ST)	0.646283	0.329578	-1.13792	0.0566032	1.78421	0.0484848
p5488	CP8B1_MOUSE	7-alpha-hydroxycholest-4-en-3-one 12-alpha-hydroxylase OS=Mus musculus GN=Cyp8b1 PE=2 SV=1	Cyp8b1 p-Y217 p-S218 (z= 2)	Cyp8b1 215 - 223	FVY^S^LLGPR	Phospho (ST); Phospho (Y)	0.189879	0.329476	-0.363249	0.0672379	0.553128	0.0497
p5459	ARH40_MOUSE	Rho guanine nucleotide exchange factor 40 OS=Mus musculus GN=Arhgef40 PE=2 SV=1	Arhgef40 p-S1511 (z= 2)	Arhgef40 1509 - 1517	ALS^DPTTPL	Phospho (ST)	0.252008	0.24224	-0.37979	0.0876466	0.631797	0.0445562
p2859	ZN609_MOUSE	Zinc finger protein 609 OS=Mus musculus GN=Znf609 PE=1 SV=2	Znf609 p-S577 (z= 2)	Znf609 570 - 581	LVEPHSPS^PSSK	Phospho (ST)	0.151237	0.241672	-0.229794	0.0792923	0.381031	0.0413873
p2344	K0754_MOUSE	Uncharacterized protein KIAA0754 OS=Mus musculus GN=Kiaa0754 PE=2 SV=2	Kiaa0754 p-S608 (z= 3)	Kiaa0754 604 - 621	RSSES^EVLSLHLLAGELR	Phospho (ST)	-0.398976	0.20138	0.53558	0.089511	-0.934555	0.0383187
p3847	RGS2_MOUSE	Regulator of G-protein signaling 2 OS=Mus musculus GN=Rgs2 PE=2 SV=2	Rgs2 p-S130 (z= 2)	Rgs2 124 - 131	SPQKLSS^K	Phospho (ST)	-0.459308	0.191142	0.496905	0.123631	-0.956213	0.0477748
p0758	GRDN_MOUSE	Girdin OS=Mus musculus GN=Ccdc88a PE=1 SV=2	Ccdc88a p-S1704 (z= 2)	Ccdc88a 1702 - 1714	SSS^QENLLDEVMK	Phospho (ST)	-0.363799	0.188561	0.421106	0.129751	-0.784906	0.0486701
p4449	PPR29_MOUSE		PPR29 p-S636 (z= 2)	PPR29 630 - 644	KTCSVSS^SGSIKSAK	Phospho (ST)	0.172023	0.187924	-0.219049	0.0963298	0.391072	0.0381276
p0236	I2BPL_MOUSE	Interferon regulatory factor 2-binding protein-like OS=Mus musculus GN=Irf2bpl PE=1 SV=1	Irf2bpl p-S526 (z= 2)	Irf2bpl 524 - 538	KAS^PEPPDSAESALK	Phospho (ST)	0.168133	0.181267	-0.219424	0.0839858	0.387557	0.0330705
p1624	RIR2_MOUSE	Ribonucleoside-diphosphate reductase subunit M2 OS=Mus musculus GN=Rrm2 PE=1 SV=1	Rrm2 p-S20 (z= 2)	Rrm2 6 - 24	TPLATIADQQQLQLS^PLKR	Phospho (ST)	-0.29607	0.169386	0.324852	0.132765	-0.620922	0.0451413
p6761	GALT7_MOUSE	N-acetylgalactosaminyltransferase 7 OS=Mus musculus GN=Galnt7 PE=2 SV=2	Galnt7 p-S496 (z= 3)	Galnt7 478 - 499	DYFYASRPESKALPYGDIS^ELK	Phospho (ST)	-0.241771	0.162388	0.333613	0.0571485	-0.575384	0.0220503
p1873	TB182_MOUSE	182 kDa tankyrase-1-binding protein OS=Mus musculus GN=Tnks1bp1 PE=1 SV=2	Tnks1bp1 p-S429 (z= 2)	Tnks1bp1 427 - 442	RFS^EGVLQPPSQDQEK	Phospho (ST)	-0.272394	0.157864	0.300403	0.12058	-0.572798	0.0391913
p0343	PHLB2_MOUSE	Pleckstrin homology-like domain family B member 2 OS=Mus musculus GN=Phldb2 PE=1 SV=2	Phldb2 p-S510 (z= 3)	Phldb2 508 - 532	KGS^LQDVDVAGFGNLGHSASFLAPR	Phospho (ST)	-0.30737	0.155865	0.353405	0.104472	-0.660774	0.0344345
p6820	CIC_MOUSE	Protein capicua homolog OS=Mus musculus GN=Cic PE=1 SV=2	Cic p-S1080 (z= 2)	Cic 1078 - 1086	TQS^LSALPK	Phospho (ST)	0.197049	0.153062	-0.201592	0.144106	0.398641	0.044298
p6799	SDPR_MOUSE	Serum deprivation-response protein OS=Mus musculus GN=Sdpr PE=1 SV=3	Sdpr p-S25 (z= 3)	Sdpr 11 - 48	FQHPNTDMLQEKPSS^PSPMPSSTPSPSLNLGSTEEAIR	Phospho (ST)	-0.586234	0.129364	0.60413	0.147365	-1.19036	0.0406776
p3687	FAM21_MOUSE	WASH complex subunit FAM21 OS=Mus musculus GN=Fam21 PE=1 SV=1	Fam21 p-S870 (z= 2)	Fam21 866 - 888	SSVPS^GGSLFGDDEDDDLFSSAK	Phospho (ST)	-0.403851	0.125846	0.39725	0.140312	-0.801101	0.036822
p4393	STXB5_MOUSE	Syntaxin-binding protein 5 OS=Mus musculus GN=Stxbp5 PE=1 SV=3	Stxbp5 p-S760 (z= 3)	Stxbp5 758 - 772	KLS^LPTDLKPDLDVK	Phospho (ST)	-0.59252	0.125521	0.669867	0.0848236	-1.26239	0.0239845
p3993	GA2L3_MOUSE	GAS2-like protein 3 OS=Mus musculus GN=Gas2l3 PE=2 SV=1	Gas2l3 p-S369 p-T370 (z= 3)	Gas2l3 356 - 371	LPASSVKGNLASPS^T^R	2 Phospho (ST)	0.885894	0.122509	-1.04553	0.0704837	1.93142	0.0203422
p4469	DDI2_MOUSE	Protein DDI1 homolog 2 OS=Mus musculus GN=Ddi2 PE=1 SV=1	Ddi2 p-S121 (z= 3)	Ddi2 115 - 139	TQAQHSS^PGEMASSPQGLDNPALLR	Phospho (ST)	0.335864	0.117972	-0.283122	0.194625	0.618985	0.0466623
p7280	RHG32_MOUSE	Rho GTPase-activating protein 32 OS=Mus musculus GN=Arhgap32 PE=1 SV=2	Arhgap32 p-T1242 (z= 3) + Oxi	Arhgap32 1237 - 1247	SPMPST^LPRDK	Oxidation (M); Phospho (ST)	0.393554	0.116462	-0.314108	0.176877	0.707662	0.0412681
p1262	I2BPL_MOUSE	Interferon regulatory factor 2-binding protein-like OS=Mus musculus GN=Irf2bpl PE=1 SV=1	Irf2bpl p-S636 p-S638 (z= 2)	Irf2bpl 634 - 649	RNS^SS^PVSPASVPGQR	2 Phospho (ST)	0.419071	0.111589	-0.454069	0.0857673	0.87314	0.0218448
p4395	S23IP_MOUSE	SEC23-interacting protein OS=Mus musculus GN=Sec23ip PE=1 SV=2	Sec23ip p-T372 (z= 2)	Sec23ip 369 - 377	AVST^NQWHR	Phospho (ST)	1.28317	0.107428	-0.91823	0.195294	2.2014	0.0434006
p3154	CGNL1_MOUSE	Cingulin-like protein 1 OS=Mus musculus GN=Cgnl1 PE=1 SV=2	Cgnl1 p-S392 (z= 3)	Cgnl1 389 - 410	SVDS^AFPFGLQGNTEYLTEFSR	Phospho (ST)	-0.431885	0.103662	0.310934	0.236667	-0.742819	0.0499686
p6335	CAC1S_MOUSE	Voltage-dependent L-type calcium channel subunit alpha-1S OS=Mus musculus GN=Cacna1s PE=1 SV=2	Cacna1s p-T1727 (z= 3) + Oxi	Cacna1s 1724 - 1755	RPMT^QRGMPEGQVPPSPCQLSQAEHPVQKEGK	Oxidation (M); Phospho (ST)	-0.561484	0.0902811	0.499608	0.166205	-1.06109	0.0336532
p2487	PRRX1_MOUSE	Paired mesoderm homeobox protein 1 OS=Mus musculus GN=Prrx1 PE=2 SV=1	Prrx1 p-S74 (z= 3)	Prrx1 63 - 90	SLLESPGLTSGS^DTPQQDNDQLNSEEKK	Phospho (ST)	-0.344266	0.0901992	0.331865	0.123435	-0.67613	0.0255221
p3939	OSTP_MOUSE	Osteopontin OS=Mus musculus GN=Spp1 PE=1 SV=1	Spp1 p-S283 p-S288 p-S289 (z= 2)	Spp1 280 - 294	FRIS^HELES^S^SSEVNS^	3 Phospho (ST)	0.468472	0.08881	-0.321415	0.22692	0.789887	0.0415114
p4082	SETBP_MOUSE	SET-binding protein OS=Mus musculus GN=Setbp1 PE=2 SV=4	Setbp1 p-S707 (z= 2)	Setbp1 703 - 708	QINVS^K	Phospho (ST)	-1.22993	0.0833523	0.992936	0.183846	-2.22286	0.0352174
p4251	FADD_MOUSE	Protein FADD OS=Mus musculus GN=Fadd PE=1 SV=1	Fadd p-S191 (z= 2)	Fadd 187 - 195	SENMS^PVLR	Phospho (ST)	0.225251	0.0808432	-0.234362	0.0698411	0.459613	0.0139529
p4039	KLRG2_MOUSE	Killer cell lectin-like receptor subfamily G member 2 OS=Mus musculus GN=Klrg2 PE=2 SV=1	Klrg2 p-S143 (z= 2)	Klrg2 135 - 148	FLTVPVPES^PAFAR	Phospho (ST)	-0.418033	0.0791769	0.262753	0.264259	-0.680786	0.0445161
p2130	DSCAM_MOUSE	Down syndrome cell adhesion molecule homolog OS=Mus musculus GN=Dscam PE=1 SV=1	Dscam p-T1490 (z= 2)	Dscam 1480 - 1491	EQELFASINTT^R	Phospho (ST)	0.887594	0.0777817	-0.491526	0.288245	1.37912	0.0469312
p2070	RBM27_MOUSE	RNA-binding protein 27 OS=Mus musculus GN=Rbm27 PE=2 SV=3	Rbm27 p-S120 (z= 2)	Rbm27 117 - 123	KYPS^PQK	Phospho (ST)	1.02738	0.0775816	-0.677236	0.184769	1.70461	0.0301377
p4604	WRN_MOUSE	Werner syndrome ATP-dependent helicase homolog OS=Mus musculus GN=Wrn PE=1 SV=3	Wrn p-S1020 p-S1021 (z= 3) + Oxi	Wrn 1015 - 1038	WLGEAS^S^QSPPSLLLQANEEMFPR	Oxidation (M); 2 Phospho (ST)	-0.675968	0.076364	0.690649	0.0532657	-1.36662	0.0107713
p0165	UBP2L_MOUSE	Ubiquitin-associated protein 2-like OS=Mus musculus GN=Ubap2l PE=1 SV=1	Ubap2l p-S436 (z= 2)	Ubap2l 428 - 440	SANDSTVHS^PFTK	Phospho (ST)	0.487168	0.0753789	-0.355141	0.180096	0.842309	0.0300237
p0677	PDLI7_MOUSE	PDZ and LIM domain protein 7 OS=Mus musculus GN=Pdlim7 PE=2 SV=1	Pdlim7 p-T96 (z= 2)	Pdlim7 94 - 103	ALT^PPADPPR	Phospho (ST)	0.400398	0.0746841	-0.24539	0.267206	0.645788	0.0435772
p0915	SYNPO_MOUSE	Synaptopodin OS=Mus musculus GN=Synpo PE=1 SV=2	Synpo p-S672 (z= 2)	Synpo 669 - 688	DRAS^PAAAEEAVPEWASCLK	Phospho (ST)	-0.291448	0.069919	0.249848	0.117763	-0.541296	0.0193596
p3218	ABCG2_MOUSE		ABCG2 p-T162 (z= 2)	ABCG2 157 - 165	NERINT^IIK	Phospho (ST)	0.310444	0.0652329	-0.187673	0.25697	0.498117	0.0378558
p2129	SRRM1_MOUSE	Serine/arginine repetitive matrix protein 1 OS=Mus musculus GN=Srrm1 PE=1 SV=2	Srrm1 p-S412 (z= 2)	Srrm1 409 - 420	TRHS^PTPQQSNR	Phospho (ST)	0.92243	0.0590053	-0.545091	0.207853	1.46752	0.027014
p5038	F188A_MOUSE	Protein FAM188A OS=Mus musculus GN=Fam188a PE=1 SV=2	Fam188a p-S124 (z= 3)	Fam188a 121 - 147	ISGS^PAQSSCQVEHSSALAVEELGFER	Phospho (ST)	-0.470398	0.0545045	0.348181	0.149344	-0.818578	0.0196592
p0024	ZCH18_MOUSE	Zinc finger CCCH domain-containing protein 18 OS=Mus musculus GN=Zc3h18 PE=1 SV=1	Zc3h18 p-S530 (z= 2)	Zc3h18 525 - 533	LGVSVS^PSR	Phospho (ST)	0.279237	0.0535974	-0.17055	0.237345	0.449787	0.0307813
p1787	PLCH1_MOUSE	1-phosphatidylinositol-4,5-bisphosphate phosphodiesterase eta-1 OS=Mus musculus GN=Plch1 PE=2 SV=1	Plch1 p-S1304 (z= 3)	Plch1 1290 - 1310	TRVIEGNLPGFPDAS^PGQFPK	Phospho (ST)	0.385566	0.0474861	0.395811	0.0422199	-0.0102454	0.969347
p1973	BAG3_MOUSE	BAG family molecular chaperone regulator 3 OS=Mus musculus GN=Bag3 PE=1 SV=2	Bag3 p-S390 (z= 3)	Bag3 371 - 393	VSSAPIPCPSPSPAPSAVPS^PPK	Phospho (ST)	0.385566	0.0474861	0.395811	0.0422199	-0.0102454	0.969347
p0745	MYL9_MOUSE	Myosin regulatory light polypeptide 9 OS=Mus musculus GN=Myl9 PE=1 SV=3	Myl9 p-T19 p-S20 (z= 3)	Myl9 18 - 35	AT^S^NVFAMFDQSQIQEFK	2 Phospho (ST)	-0.882189	0.0462046	-0.885917	0.0453459	0.00372782	0.995094
p7378	PP14A_MOUSE	Protein phosphatase 1 regulatory subunit 14A OS=Mus musculus GN=Ppp1r14a PE=2 SV=1	Ppp1r14a p-S26 (z= 2)	Ppp1r14a 22 - 32	GPGGS^PSGLQK	Phospho (ST)	-0.512074	0.0460504	-0.502014	0.0285731	-0.0100599	0.976012
p0018	RL12_MOUSE		RL12 p-S38 (z= 2)	RL12 32 - 40	IGPLGLS^PK	Phospho (ST)	0.282659	0.045882	0.290954	0.0402303	-0.0082948	0.965886
p0237	GRB10_MOUSE	Growth factor receptor-bound protein 10 OS=Mus musculus GN=Grb10 PE=1 SV=2	Grb10 p-S503 (z= 3) + Oxi	Grb10 496 - 516	MNILSSQS^PLHPSTLNAVIHR	Oxidation (M); Phospho (ST)	0.593963	0.0448014	0.985395	0.00190612	-0.391432	0.342709
p0281	CDK13_MOUSE	Cyclin-dependent kinase 13 OS=Mus musculus GN=Cdk13 PE=1 SV=3	Cdk13 p-T871 (z= 2)	Cdk13 861 - 873	LYSSEESRPYT^NK	Phospho (ST)	-0.312554	0.0439639	-0.373569	0.0174639	0.061015	0.774072
p2036	BAG3_MOUSE	BAG family molecular chaperone regulator 3 OS=Mus musculus GN=Bag3 PE=1 SV=2	Bag3 p-S390 (z= 3)	Bag3 371 - 400	VSSAPIPCPSPSPAPSAVPS^PPKNVAAEQK	Phospho (ST)	0.427823	0.0422781	0.548968	0.0106089	-0.121146	0.674724
p4139	NUP53_MOUSE	Nucleoporin NUP53 OS=Mus musculus GN=Nup35 PE=1 SV=2	Nup35 p-S73 (z= 3)	Nup35 66 - 83	SPLLAGGS^PPQPVVPAHK	Phospho (ST)	0.42583	0.0418374	0.456894	0.0272785	-0.0310631	0.912774
p5204	MSLNL_MOUSE		MSLNL p-S78 (z= 2)	MSLNL 75 - 82	EQLS^SLIR	Phospho (ST)	0.412209	0.0414934	0.567623	0.00628744	-0.155414	0.575168
p5144	AKTS1_MOUSE	Proline-rich AKT1 substrate 1 OS=Mus musculus GN=Akt1s1 PE=1 SV=1	Akt1s1 p-S88 p-S92 (z= 4)	Akt1s1 71 - 101	AATATRPPGPPPAPQPPS^PAPS^PPPRPALAR	2 Phospho (ST)	0.436675	0.0412228	0.425502	0.0419271	0.0111732	0.969171
p0467	DREB_MOUSE	Drebrin OS=Mus musculus GN=Dbn1 PE=1 SV=4	Dbn1 p-S387 (z= 2)	Dbn1 385 - 402	SPS^DSSTASTPIAEQIER	Phospho (ST)	-0.287239	0.0410715	-0.303511	0.0315047	0.0162713	0.93258
p0207	CCD86_MOUSE	Coiled-coil domain-containing protein 86 OS=Mus musculus GN=Ccdc86 PE=1 SV=2	Ccdc86 p-S18 (z= 3)	Ccdc86 10 - 29	RLEGLKPLS^PENLPVPEVSR	Phospho (ST)	0.371443	0.0408115	0.458072	0.0130552	-0.0866294	0.727487
p5452	HNRLL_MOUSE	Heterogeneous nuclear ribonucleoprotein L-like OS=Mus musculus GN=Hnrpll PE=1 SV=3	Hnrpll p-S4 (z= 2)	Hnrpll 2 - 10	SSS^SSSSPK	Phospho (ST)	-0.46348	0.0402327	-0.489947	0.0307384	0.0264673	0.931733
p7493	LMOD1_MOUSE	Leiomodin-1 OS=Mus musculus GN=Lmod1 PE=2 SV=1	Lmod1 p-S503 p-S507 (z= 3)	Lmod1 502 - 517	GS^PKPS^PQPSPKPAPK	2 Phospho (ST)	-0.458401	0.0395631	-0.727625	0.000790014	0.269224	0.365032
p3044	SYAC_MOUSE		SYAC p-S775 (z= 2)	SYAC 773 - 789	SLS^AMEAKVKAQTAPNK	Phospho (ST)	0.289664	0.039556	0.339813	0.0186408	-0.0501486	0.795761
p6314	HN1_MOUSE	Hematological and neurological expressed 1 protein OS=Mus musculus GN=Hn1 PE=1 SV=3	Hn1 p-T54 (z= 2)	Hn1 47 - 64	MASNIFGT^PEENPPSWAK	Phospho (ST)	0.367115	0.0395369	0.593293	0.00188628	-0.226178	0.361685
p2708	IFT81_MOUSE	Intraflagellar transport protein 81 homolog OS=Mus musculus GN=Ift81 PE=2 SV=4	Ift81 p-S371 (z= 2)	Ift81 367 - 374	EKLAS^LER	Phospho (ST)	0.423687	0.0379827	0.55847	0.00752599	-0.134783	0.629632
p0686	BORG5_MOUSE	Cdc42 effector protein 1 OS=Mus musculus GN=Cdc42ep1 PE=1 SV=1	Cdc42ep1 p-S207 (z= 2)	Cdc42ep1 204 - 212	RSDS^LLSFR	Phospho (ST)	0.341379	0.0379426	0.352242	0.0325957	-0.0108633	0.961446
p5621	TCOF_MOUSE	Treacle protein OS=Mus musculus GN=Tcof1 PE=1 SV=1	Tcof1 p-S154 (z= 3)	Tcof1 145 - 156	TVVHLLSGKS^PK	Phospho (ST)	0.609214	0.0370432	0.724441	0.0125716	-0.115228	0.770214
p3134	DRAXI_MOUSE	Draxin OS=Mus musculus PE=1 SV=2	Rps9 p-S153 p-S154 (z= 2) + Oxi	Rps9 147 - 158	AAIRGPS^S^LMKK	Oxidation (M); 2 Phospho (ST)	-0.423523	0.0369034	-0.485432	0.0178991	0.0619091	0.823331
p1464	MYPT1_MOUSE	Protein phosphatase 1 regulatory subunit 12A OS=Mus musculus GN=Ppp1r12a PE=1 SV=2	Ppp1r12a p-S445 (z= 2)	Ppp1r12a 443 - 456	TGS^YGALAEISASK	Phospho (ST)	-0.423523	0.0366454	-0.48988	0.0168133	0.066357	0.810609
p2707	I23O2_MOUSE	Indoleamine 2,3-dioxygenase 2 OS=Mus musculus GN=Ido2 PE=1 SV=1	Ido2 p-T208 (z= 2)	Ido2 202 - 209	LSIQDIT^R	Phospho (ST)	0.408352	0.0352054	0.556041	0.00526648	-0.147689	0.577741
p5661	RBM14_MOUSE	RNA-binding protein 14 OS=Mus musculus GN=Rbm14 PE=1 SV=1	Rbm14 p-S618 (z= 2)	Rbm14 616 - 625	RLS^ESQLSFR	Phospho (ST)	0.363878	0.0338169	0.369772	0.0278796	-0.00589402	0.979649
p1561	MYPT1_MOUSE	Protein phosphatase 1 regulatory subunit 12A OS=Mus musculus GN=Ppp1r12a PE=1 SV=2	Ppp1r12a p-S693 (z= 2)	Ppp1r12a 692 - 707	RS^TQGVTLTDLQEAEK	Phospho (ST)	-1.00496	0.0338064	-1.13186	0.0228878	0.126905	0.847297
p4216	CT2NL_MOUSE	CTTNBP2 N-terminal-like protein OS=Mus musculus GN=Cttnbp2nl PE=1 SV=1	Cttnbp2nl p-S481 (z= 2)	Cttnbp2nl 466 - 485	FQSQADQDQQASGLQS^PPSR	Phospho (ST)	-0.477357	0.033786	-0.447581	0.0456078	-0.0297759	0.922493
p6674	HTR5A_MOUSE	HEAT repeat-containing protein 5A OS=Mus musculus GN=Heatr5a PE=2 SV=2	Heatr5a p-S1786 (z= 2)	Heatr5a 1782 - 1790	GILTS^PMAR	Phospho (ST)	0.383857	0.0335577	0.380908	0.0376678	0.0029491	0.990515
p5896	WDR46_MOUSE	WD repeat-containing protein 46 OS=Mus musculus GN=Wdr46 PE=2 SV=1	Wdr46 p-S41 (z= 3)	Wdr46 27 - 46	RYWEEETTPAAVATS^PGPPR	Phospho (ST)	0.475838	0.0335169	0.703184	0.00365911	-0.227346	0.467322
p1642	EXOC1_MOUSE	Exocyst complex component 1 OS=Mus musculus GN=Exoc1 PE=2 SV=4	Exoc1 p-S501 (z= 2)	Exoc1 487 - 508	SQSSSLLDMGNMSAS^DLDVADR	Phospho (ST)	-0.444652	0.033466	-0.470232	0.0366876	0.0255802	0.931587
p2317	F122A_MOUSE	Protein FAM122A OS=Mus musculus GN=Fam122a PE=1 SV=1	Fam122a p-S73 (z= 2)	Fam122a 66 - 76	HGLLLPAS^PVR	Phospho (ST)	0.320604	0.0328387	0.441586	0.00431379	-0.120981	0.555889
p6044	CI030_MOUSE	UPF0439 protein C9orf30 homolog OS=Mus musculus PE=2 SV=1	Esf1 p-S98 (z= 3)	Esf1 96 - 110	SGS^PLLSSHVLDKEK	Phospho (ST)	0.541232	0.0325851	0.786237	0.0028068	-0.245004	0.478734
p0554	CE170_MOUSE	Centrosomal protein of 170 kDa OS=Mus musculus GN=Cep170 PE=1 SV=2	Cep170 p-S443 (z= 2)	Cep170 441 - 459	QKS^EEPSVSLPFLQTALLR	Gln->pyro-Glu (N-term Q); Phospho (ST)	0.335306	0.0316585	0.341473	0.0191023	-0.00616672	0.976144
p2390	LARP1_MOUSE	La-related protein 1 OS=Mus musculus GN=Larp1 PE=1 SV=2	Larp1 p-S743 (z= 2)	Larp1 743 - 755	S^LPTTVPESPNYR	Phospho (ST)	0.281768	0.0310832	0.361978	0.00673788	-0.0802099	0.652909
p0570	MYL9_MOUSE	Myosin regulatory light polypeptide 9 OS=Mus musculus GN=Myl9 PE=1 SV=3	Myl9 p-T19 p-S20 (z= 2)	Myl9 18 - 35	AT^S^NVFAMFDQSQIQEFK	2 Phospho (ST)	-0.648923	0.0308511	-0.981878	0.00173877	0.332955	0.418577
p5111	TOM34_MOUSE	Mitochondrial import receptor subunit TOM34 OS=Mus musculus GN=Tomm34 PE=2 SV=1	Tomm34 p-S93 p-Y95 p-Y95 (z= 4)	Tomm34 91 - 109	RAS^AY^^EALEKYALAYVDYK^	Phospho (ST); 2 Phospho (Y)	0.385136	0.0293771	0.353295	0.040136	0.0318402	0.893489
p5246	TENC1_MOUSE	Tensin-like C1 domain-containing phosphatase OS=Mus musculus GN=Tenc1 PE=1 SV=1	Tenc1 p-Y483 (z= 2)	Tenc1 476 - 488	GPLDGSPY^AQVQR	Phospho (Y)	-0.265909	0.0290796	-0.251146	0.038519	-0.0147629	0.929079
p6127	CM033_MOUSE	Uncharacterized protein C13orf33 homolog OS=Mus musculus GN=Awms3 PE=2 SV=2	Awms3 p-T3 p-S18 p-S19 (z= 3)	Awms3 2 - 23	AT^AACEPVARPSLTSIS^S^GELRS^	3 Phospho (ST)	0.32522	0.0283117	0.46606	0.00297112	-0.14084	0.491254
p2875	AT2A3_MOUSE	Sarcoplasmic/endoplasmic reticulum calcium ATPase 3 OS=Mus musculus GN=Atp2a3 PE=2 SV=3	Atp2a3 p-T540 p-S541 (z= 2)	Atp2a3 530 - 542	VGSRTAPLSTT^S^R	2 Phospho (ST)	0.318267	0.027911	0.479694	0.0013818	-0.161427	0.411953
p5431	AKA12_MOUSE	A-kinase anchor protein 12 OS=Mus musculus GN=Akap12 PE=1 SV=1	Akap12 p-T20 p-S22 (z= 4)	Akap12 11 - 54	SPEQPAESDT^PS^ELELSGHGPAAEASGAAGDPADADPATKLPQK	2 Phospho (ST)	-0.608219	0.0275377	-0.653257	0.0186202	0.0450384	0.904262
p2269	RADIL_MOUSE		RADIL p-S192 (z= 2)	RADIL 192 - 200	S^DVEELASR	Phospho (ST)	-0.642003	0.0262015	-0.582417	0.0423242	-0.0595866	0.879363
p4464	CAV1_MOUSE		CAV1 p-S9 (z= 2)	CAV1 6 - 19	YVDS^EGHLYTVPIR	Phospho (ST)	-0.316746	0.0261339	-0.322715	0.0236397	0.00596891	0.9754
p4127	NGLY1_MOUSE	Peptide-N(4)-(N-acetyl-beta-glucosaminyl)asparagine amidase OS=Mus musculus GN=Ngly1 PE=1 SV=2	Ngly1 p-S421 (z= 2)	Ngly1 419 - 427	QLS^LSESRR	Phospho (ST)	-0.445991	0.025876	-0.464022	0.0208294	0.0180315	0.947154
p1735	VP13C_MOUSE	Vacuolar protein sorting-associated protein 13C OS=Mus musculus GN=Vps13c PE=1 SV=2	Vps13c p-S1983 (z= 2)	Vps13c 1981 - 1991	DGS^MNVSLKLK	Phospho (ST)	0.211492	0.0256816	0.255364	0.00806623	-0.0438725	0.733659
p6707	TR150_MOUSE	Thyroid hormone receptor-associated protein 3 OS=Mus musculus GN=Thrap3 PE=1 SV=1	Thrap3 p-S679 (z= 2)	Thrap3 675 - 684	RIDIS^PSTFR	Phospho (ST)	0.211492	0.0256816	0.255364	0.00806623	-0.0438725	0.733659
p5064	AKA12_MOUSE	A-kinase anchor protein 12 OS=Mus musculus GN=Akap12 PE=1 SV=1	Akap12 p-S505 (z= 2)	Akap12 503 - 510	LFS^SSGLK	Phospho (ST)	-0.420931	0.0256091	-0.676059	0.000568277	0.255128	0.318086
p4021	DDX21_MOUSE	Nucleolar RNA helicase 2 OS=Mus musculus GN=Ddx21 PE=1 SV=3	Ddx21 p-S13 (z= 3)	Ddx21 11 - 29	LGS^DGAEESMETLPKPSEK	Phospho (ST)	0.281395	0.0252455	0.352444	0.00604642	-0.0710489	0.677927
p1455	IRS1_MOUSE	Insulin receptor substrate 1 OS=Mus musculus GN=Irs1 PE=1 SV=1	Irs1 p-S1074 (z= 2)	Irs1 1071 - 1082	VNLS^PNHNQSAK	Phospho (ST)	-0.36149	0.0247778	-0.401029	0.0135981	0.0395391	0.856186
p0564	CYTSB_MOUSE	Cytospin-B OS=Mus musculus GN=Specc1 PE=1 SV=2	Specc1 p-S360 (z= 2)	Specc1 354 - 375	GSPTGSS^PNNASELSLASLTEK	Phospho (ST)	-0.391647	0.021174	-0.509729	0.00419601	0.118082	0.612361
p6599	EPN4_MOUSE	Clathrin interactor 1 OS=Mus musculus GN=Clint1 PE=1 SV=2	Clint1 p-S307 (z= 5)	Clint1 292 - 329	TIDLGAAAHYTGDKAS^PDQNASTHTPQSSAKPSVPSSK	Phospho (ST)	0.505011	0.0207882	0.712397	0.00171896	-0.207386	0.484008
p2247	MAST4_MOUSE	Microtubule-associated serine/threonine-protein kinase 4 OS=Mus musculus GN=Mast4 PE=1 SV=3	Mast4 p-S2517 (z= 2)	Mast4 2515 - 2522	SDS^LPSFR	Phospho (ST)	0.41653	0.0200897	0.455918	0.0115875	-0.039388	0.871072
p6361	NCOR2_MOUSE	Nuclear receptor corepressor 2 OS=Mus musculus GN=Ncor2 PE=1 SV=3	Ncor2 p-T1406 (z= 3)	Ncor2 1405 - 1417	RT^PELPLAPRPLK	Phospho (ST)	0.369592	0.0200746	0.345041	0.0291164	0.0245513	0.909208
p3523	LMOD1_MOUSE	Leiomodin-1 OS=Mus musculus GN=Lmod1 PE=2 SV=1	Lmod1 p-S503 p-S507 (z= 2)	Lmod1 502 - 517	GS^PKPS^PQPSPKPAPK	2 Phospho (ST)	-0.599637	0.0195348	-0.791263	0.000695511	0.191627	0.553732
p1197	AKIB1_MOUSE		AKIB1 p-S738 (z= 2)	AKIB1 732 - 744	GVAPADS^PDAPRR	Phospho (ST)	-0.355119	0.0194081	-0.427734	0.00568017	0.0726155	0.724236
p3786	SI1L1_MOUSE	Signal-induced proliferation-associated 1-like protein 1 OS=Mus musculus GN=Sipa1l1 PE=1 SV=2	Sipa1l1 p-S210 p-S211 (z= 3)	Sipa1l1 205 - 227	EYGSTS^S^IDKQGTSGDSFFDLLK	2 Phospho (ST)	-0.687294	0.0190846	-0.751174	0.00953315	0.0638796	0.870542
p7070	PSD2_MOUSE	PH and SEC7 domain-containing protein 2 OS=Mus musculus GN=Psd2 PE=2 SV=1	Psd2 p-S455 (z= 2)	Psd2 451 - 457	TLYNS^IK	Phospho (ST)	-0.772393	0.0186034	-0.676059	0.0375052	-0.0963332	0.828284
p5364	FLNC_MOUSE	Filamin-C OS=Mus musculus GN=Flnc PE=1 SV=3	Flnc p-S2234 (z= 2)	Flnc 2230 - 2240	ERLGS^FGSITR	Phospho (ST)	0.679517	0.018073	0.803809	0.00503529	-0.124292	0.746283
p0889	IF2B2_MOUSE	Insulin-like growth factor 2 mRNA-binding protein 2 OS=Mus musculus GN=Igf2bp2 PE=1 SV=1	Igf2bp2 p-S162 p-S164 (z= 2)	Igf2bp2 152 - 168	ISYIPDEEVSS^PS^PPHR	2 Phospho (ST)	-0.251981	0.0175784	-0.20616	0.0487854	-0.0458215	0.749583
p4548	TRIM2_MOUSE	Tripartite motif-containing protein 2 OS=Mus musculus GN=Trim2 PE=1 SV=1	Trim2 p-T338 (z= 3) + Oxi	Trim2 337 - 351	QT^IIGQPMSVTITTK	Gln->pyro-Glu (N-term Q); Oxidation (M); Phospho (ST)	0.400855	0.0175278	0.426258	0.0119968	-0.0254032	0.911323
p0052	ODPA_MOUSE	Pyruvate dehydrogenase E1 component subunit alpha, somatic form, mitochondrial OS=Mus musculus GN=Pdha1 PE=1 SV=1	Pdha1 p-S232 (z= 2)	Pdha1 227 - 235	YGMGTS^VER	Phospho (ST)	0.402616	0.0173884	0.456742	0.00562457	-0.0541254	0.808533
p2256	SPG7_MOUSE		SPG7 p-S641 (z= 2)	SPG7 634 - 642	AAEAISFS^R	Phospho (ST)	0.283195	0.0170513	0.253401	0.031318	0.0297945	0.852662
p2895	F262_MOUSE	6-phosphofructo-2-kinase/fructose-2,6-biphosphatase 2 OS=Mus musculus GN=Pfkfb2 PE=1 SV=2	Pfkfb2 p-S469 (z= 2)	Pfkfb2 467 - 480	RNS^FTPLSSSNTIR	Phospho (ST)	0.566402	0.0155392	0.923519	0.000191703	-0.357117	0.259297
p3982	FBSP1_MOUSE		FBSP1 p-T131 (z= 2)	FBSP1 127 - 134	KNGFT^LHR	Phospho (ST)	0.252302	0.0149737	0.33637	0.00168902	-0.0840683	0.54886
p6031	PARG_MOUSE	Poly(ADP-ribose) glycohydrolase OS=Mus musculus GN=Parg PE=1 SV=2	Parg p-S663 (z= 2)	Parg 657 - 664	LFEGRSS^R	Phospho (ST)	0.292977	0.0149668	0.253469	0.033258	0.0395082	0.807846
p1569	MPRIP_MOUSE	Myosin phosphatase Rho-interacting protein OS=Mus musculus GN=Mprip PE=1 SV=2	Mprip p-S221 p-S225 (z= 3)	Mprip 213 - 238	DQPDGTSLS^PAQS^PSQSQPPAACTPR	2 Phospho (ST)	-0.432241	0.014176	-0.442456	0.00880361	0.0102157	0.965288
p2619	GRB10_MOUSE	Growth factor receptor-bound protein 10 OS=Mus musculus GN=Grb10 PE=1 SV=2	Grb10 p-S500 p-S503 (z= 3)	Grb10 496 - 516	MNILS^SQS^PLHPSTLNAVIHR	2 Phospho (ST)	0.564422	0.0136427	0.750641	0.00150304	-0.186219	0.546814
p1420	BORG5_MOUSE	Cdc42 effector protein 1 OS=Mus musculus GN=Cdc42ep1 PE=1 SV=1	Cdc42ep1 p-S207 p-S210 (z= 2)	Cdc42ep1 204 - 212	RSDS^LLS^FR	2 Phospho (ST)	-0.716272	0.0132401	-0.668491	0.0199851	-0.0477809	0.901978
p1448	CDK1_MOUSE	Cyclin-dependent kinase 1 OS=Mus musculus GN=Cdk1 PE=1 SV=3	Cdk1 p-T14 p-Y15 (z= 2)	Cdk1 10 - 20	IGEGT^Y^GVVYK	Phospho (ST); Phospho (Y)	-0.350192	0.0130622	-0.304368	0.0291099	-0.0458242	0.809389
p0037	FA53B_MOUSE	Protein FAM53B OS=Mus musculus GN=Fam53b PE=2 SV=1	Fam53b p-S168 (z= 2)	Fam53b 166 - 174	SSS^FSLPAR	Phospho (ST)	0.299803	0.0126702	0.237201	0.0446778	0.0626022	0.699134
p4112	DLGP4_MOUSE	Disks large-associated protein 4 OS=Mus musculus GN=Dlgap4 PE=1 SV=1	Dlgap4 p-T915 (z= 3)	Dlgap4 907 - 919	ANSWQLVET^PEKR	Phospho (ST)	0.532859	0.0124142	0.484699	0.0218659	0.04816	0.866597
p3964	LRBA_MOUSE	Lipopolysaccharide-responsive and beige-like anchor protein OS=Mus musculus GN=Lrba PE=1 SV=1	Lrba p-S2742 (z= 2)	Lrba 2738 - 2743	LIQAS^R	Phospho (ST)	-0.664527	0.0121273	-0.650373	0.0101737	-0.0141539	0.967952
p6576	BAD_MOUSE	Bcl2 antagonist of cell death OS=Mus musculus GN=Bad PE=1 SV=1	Bad p-S155 (z= 2) + Oxi	Bad 153 - 163	RMS^DEFEGSFK	Oxidation (M); Phospho (ST)	0.850407	0.0114379	0.876687	0.00801367	-0.0262803	0.953012
p3356	UTF1_MOUSE		UTF1 p-S99 (z= 2)	UTF1 98 - 104	VS^AALAR	Phospho (ST)	-0.698195	0.0111207	-0.646923	0.0110608	-0.0512719	0.886757
p1641	CTGE5_MOUSE	Cutaneous T-cell lymphoma-associated antigen 5 homolog OS=Mus musculus GN=Ctage5 PE=1 SV=1	Ctage5 p-S654 (z= 2)	Ctage5 644 - 665	DNLGNSNVPDS^PIPAECEAAGR	Phospho (ST)	-0.515531	0.0105771	-0.42032	0.0306847	-0.0952103	0.722052
p5105	GRB10_MOUSE	Growth factor receptor-bound protein 10 OS=Mus musculus GN=Grb10 PE=1 SV=2	Grb10 p-S503 (z= 4) + Oxi	Grb10 496 - 516	MNILSSQS^PLHPSTLNAVIHR	Oxidation (M); Phospho (ST)	0.782642	0.0102851	0.875339	0.00460011	-0.0926968	0.820159
p1238	PDXD1_MOUSE	Pyridoxal-dependent decarboxylase domain-containing protein 1 OS=Mus musculus GN=Pdxdc1 PE=1 SV=2	Pdxdc1 p-T687 (z= 2)	Pdxdc1 681 - 696	VQGTGVT^PPPTPLGTR	Phospho (ST)	0.292774	0.0101027	0.291804	0.0103293	0.000969556	0.994931
p7232	SYIM_MOUSE		SYIM p-S974 (z= 2)	SYIM 971 - 984	EESS^YKVIVVPTAR	Phospho (ST)	0.292774	0.0101027	0.291804	0.0103293	0.000969556	0.994931
p3582	IRS2_MOUSE	Insulin receptor substrate 2 OS=Mus musculus GN=Irs2 PE=1 SV=2	Irs2 p-S1089 (z= 2)	Irs2 1087 - 1095	VAS^PTSGLK	Phospho (ST)	-0.878158	0.00995051	-0.773206	0.0215253	-0.104952	0.816922
p3505	MYH9_MOUSE	Myosin-9 OS=Mus musculus GN=Myh9 PE=1 SV=4	Myh9 p-S1114 (z= 3)	Myh9 1106 - 1124	IRELETQIS^ELQEDLESER	Phospho (ST)	-0.719696	0.00982262	-0.555718	0.0418397	-0.163977	0.661198
p5083	AKA12_MOUSE	A-kinase anchor protein 12 OS=Mus musculus GN=Akap12 PE=1 SV=1	Akap12 p-S507 (z= 2)	Akap12 502 - 510	KLFSSS^GLK	Phospho (ST)	-0.327534	0.00922656	-0.514405	0.000173796	0.186871	0.276474
p0011	XIRP2_MOUSE	Xin actin-binding repeat-containing protein 2 OS=Mus musculus GN=Xirp2 PE=1 SV=1	Xirp2 p-S3571 p-S3573 (z= 3)	Xirp2 3568 - 3577	QKIS^IS^ERPR	2 Phospho (ST)	0.595927	0.00915199	0.459855	0.048305	0.136072	0.66309
p5678	BGAL_MOUSE		BGAL p-Y403 p-T408 (z= 2)	BGAL 401 - 411	SLY^PLTFT^QVK	Phospho (ST); Phospho (Y)	-0.320955	0.00881167	-0.373779	0.00697382	0.0528233	0.761603
p1395	LMNA_MOUSE	Prelamin-A/C OS=Mus musculus GN=Lmna PE=1 SV=2	Lmna p-S653 (z= 2)	Lmna 646 - 655	SYLLGNSS^PR	Phospho (ST)	0.344541	0.00858678	0.284994	0.0271027	0.0595472	0.734424
p7414	CAD10_MOUSE	Cadherin-10 OS=Mus musculus GN=Cdh10 PE=2 SV=3	Cdh10 p-S784 (z= 2)	Cdh10 775 - 788	LAEMYGGGES^DKDA	Phospho (ST)	-0.439354	0.00835447	-0.72511	4.64376e-05	0.285756	0.200895
p4134	N4BP1_MOUSE	NEDD4-binding protein 1 OS=Mus musculus GN=N4bp1 PE=1 SV=2	N4bp1 p-S244 (z= 2)	N4bp1 239 - 248	ARTPVS^ELTK	Phospho (ST)	-1.25933	0.00775596	-0.918001	0.0260669	-0.341327	0.569776
p2431	AAK1_MOUSE	AP2-associated protein kinase 1 OS=Mus musculus GN=Aak1 PE=1 SV=2	Aak1 p-S650 (z= 2)	Aak1 650 - 665	S^TQLLQAAAAEASLNK	Phospho (ST)	-1.04118	0.00697056	-0.752722	0.0257855	-0.288456	0.558585
p4221	PAXI_MOUSE	Paxillin OS=Mus musculus GN=Pxn PE=1 SV=1	Pxn p-S126 p-S130 (z= 2)	Pxn 126 - 147	S^AEPS^PTVMSSSLGSNLSELDR	2 Phospho (ST)	-0.609175	0.00667038	-0.467714	0.0330621	-0.141461	0.637018
p2504	GSK3A_MOUSE	Glycogen synthase kinase-3 alpha OS=Mus musculus GN=Gsk3a PE=1 SV=2	Gsk3a p-S20 (z= 2)	Gsk3a 19 - 50	TS^SFAEPGGGGGGGGGGPGGSASGPGGTGGGK	Phospho (ST)	0.311385	0.00662556	0.429461	0.0003451	-0.118076	0.441894
p4621	ICAL_MOUSE	Calpastatin OS=Mus musculus GN=Cast PE=1 SV=2	Cast p-S318 p-T321 (z= 3)	Cast 293 - 328	NEGITQPLPDSPKPMGTDQAIDALSS^DFT^CSSPTGK	2 Phospho (ST)	-0.431382	0.00618954	-0.31971	0.0373535	-0.111672	0.595308
p0954	PARVA_MOUSE	Alpha-parvin OS=Mus musculus GN=Parva PE=1 SV=1	Parva p-T36 (z= 2)	Parva 33 - 39	LGGT^LAR	Phospho (ST)	-0.752741	0.00590691	-0.657932	0.0167916	-0.094809	0.796293
p4203	E41L3_MOUSE	Band 4.1-like protein 3 OS=Mus musculus GN=Epb41l3 PE=1 SV=1	Epb41l3 p-S96 (z= 2)	Epb41l3 84 - 98	QLEYQQFEDDKLS^QR	Phospho (ST)	-0.411632	0.00577801	-0.312391	0.0318092	-0.099241	0.617502
p1044	HN1L_MOUSE	Hematological and neurological expressed 1-like protein OS=Mus musculus GN=Hn1l PE=2 SV=1	Hn1l p-S97 (z= 3)	Hn1l 91 - 112	TSDIFGS^PVTATAPLAHPNKPK	Phospho (ST)	0.384812	0.00537088	0.64526	1.64939e-05	-0.260448	0.156268
p3728	AKA12_MOUSE	A-kinase anchor protein 12 OS=Mus musculus GN=Akap12 PE=1 SV=1	Akap12 p-S598 (z= 2)	Akap12 591 - 600	EGITPWAS^FK	Phospho (ST)	-0.485526	0.00526525	-0.438919	0.00901748	-0.0466075	0.837473
p5146	AFAD_MOUSE	Afadin OS=Mus musculus GN=Mllt4 PE=1 SV=3	Mllt4 p-S1172 p-S1182 (z= 2)	Mllt4 1172 - 1186	S^SPNVANQPPS^PGGK	2 Phospho (ST)	-0.888331	0.00515557	-0.592984	0.048445	-0.295347	0.479675
p6919	GRB14_MOUSE	Growth factor receptor-bound protein 14 OS=Mus musculus GN=Grb14 PE=1 SV=1	Grb14 p-S90 (z= 4)	Grb14 67 - 99	DLDVLEKPPIPNPFPELCCSPLTS^VLSAGLFPR	Phospho (ST)	1.53141	0.00504565	1.38776	0.00240028	0.143649	0.824397
p3398	RENT1_MOUSE	Regulator of nonsense transcripts 1 OS=Mus musculus GN=Upf1 PE=1 SV=2	Upf1 p-S210 p-S213 (z= 2)	Upf1 206 - 215	QPCAS^QSS^LK	2 Phospho (ST)	-1.54487	0.00500806	-1.25976	0.0146463	-0.285108	0.688642
p6194	IRF3_MOUSE	Interferon regulatory factor 3 OS=Mus musculus GN=Irf3 PE=1 SV=1	Irf3 p-S123 (z= 3)	Irf3 116 - 129	DFVHLGAS^PDTNGK	Phospho (ST)	0.97467	0.00488105	0.711577	0.0142682	0.263093	0.522769
p6536	UBR5_MOUSE	E3 ubiquitin-protein ligase UBR5 OS=Mus musculus GN=Ubr5 PE=1 SV=2	Ubr5 p-S578 (z= 2)	Ubr5 572 - 581	SPESLKS^MEK	Phospho (ST)	-0.480556	0.00472034	-0.438919	0.00915761	-0.0416371	0.853548
p6770	MTUS1_MOUSE	Microtubule-associated tumor suppressor 1 homolog OS=Mus musculus GN=Mtus1 PE=1 SV=2	Mtus1 p-S533 (z= 2)	Mtus1 522 - 540	DTPSPQVTGGSS^PSPGPSK	Phospho (ST)	-0.495646	0.00443879	-0.492877	0.0039548	-0.00276884	0.99031
p6837	RM55_MOUSE		RM55 p-S61 (z= 2)	RM55 58 - 66	QDGS^TIHIR	Phospho (ST)	-0.412999	0.00432698	-0.346882	0.0146909	-0.0661178	0.730364
p4166	MYC_MOUSE	Myc proto-oncogene protein OS=Mus musculus GN=Myc PE=1 SV=1	Myc p-S67 p-S71 (z= 3)	Myc 66 - 84	RS^GLCS^PSYVAVATSFSPR	2 Phospho (ST)	-0.656496	0.00418711	-0.540146	0.0162392	-0.116351	0.701695
p2720	GRB10_MOUSE	Growth factor receptor-bound protein 10 OS=Mus musculus GN=Grb10 PE=1 SV=2	Grb10 p-S501 (z= 4)	Grb10 496 - 516	MNILSS^QSPLHPSTLNAVIHR	Phospho (ST)	1.37895	0.00413819	1.09042	0.0228749	0.288532	0.653721
p4148	JARD2_MOUSE	Protein Jumonji OS=Mus musculus GN=Jarid2 PE=1 SV=1	Jarid2 p-S405 p-S411 (z= 3)	Jarid2 399 - 416	STGPAAS^GLKASS^RLNPK	2 Phospho (ST)	-0.789059	0.00390836	-0.60648	0.028521	-0.182579	0.620484
p5139	CA177_MOUSE		CA177 p-S15 p-T16 (z= 2)	CA177 12 - 22	NIMS^T^IPKWFK	2 Phospho (ST)	0.372102	0.00389268	0.303822	0.0160982	0.0682807	0.689033
p2387	RFIP5_MOUSE	Rab11 family-interacting protein 5 OS=Mus musculus GN=Rab11fip5 PE=1 SV=2	Rab11fip5 p-S176 (z= 2)	Rab11fip5 171 - 183	NNLSAS^MFDLSMK	Phospho (ST)	-0.607235	0.00383574	-0.459283	0.0243899	-0.147952	0.593212
p3493	4EBP2_MOUSE	Eukaryotic translation initiation factor 4E-binding protein 2 OS=Mus musculus GN=Eif4ebp2 PE=2 SV=1	Eif4ebp2 p-S12 p-T19 (z= 3) + Oxi	Eif4ebp2 1 - 20	MSASAGGSHQPS^QSRAIPT^R	Oxidation (M); 2 Phospho (ST)	-0.69133	0.00350007	-0.540146	0.0168856	-0.151185	0.624629
p5117	NT5C_MOUSE	5'(3')-deoxyribonucleotidase, cytosolic type OS=Mus musculus GN=Nt5c PE=1 SV=1	Nt5c p-S184 (z= 2)	Nt5c 182 - 190	LLS^WSDNWR	Phospho (ST)	0.658624	0.00333822	1.16907	3.18515e-06	-0.510447	0.0918408
p0980	SEPT9_MOUSE	Septin-9 OS=Mus musculus GN=Sept9 PE=1 SV=1	Sept9 p-T143 (z= 3)	Sept9 136 - 149	AEVLGHKT^PEPVPR	Phospho (ST)	0.539666	0.00331742	0.361067	0.0372412	0.178599	0.457235
p7320	F179B_MOUSE		F179B p-S716 p-S723 (z= 2)	F179B 714 - 724	RSS^RNLFQSS^R	2 Phospho (ST)	-0.369615	0.00325985	-0.292765	0.0169576	-0.0768501	0.643254
p4144	ARHGH_MOUSE	Rho guanine nucleotide exchange factor 17 OS=Mus musculus GN=Arhgef17 PE=1 SV=2	Arhgef17 p-S414 (z= 3)	Arhgef17 412 - 428	SPS^FGTGDGLLLRPQTR	Phospho (ST)	0.313776	0.00318886	0.442784	0.00011653	-0.129008	0.362242
p1777	PKHG3_MOUSE	Pleckstrin homology domain-containing family G member 3 OS=Mus musculus GN=Plekhg3 PE=1 SV=2	Plekhg3 p-S1134 p-S1138 (z= 2)	Plekhg3 1132 - 1143	RFS^FSPS^AVSPR	2 Phospho (ST)	-0.375213	0.00317074	-0.298115	0.0163211	-0.0770974	0.646054
p4373	LRCH3_MOUSE	Leucine-rich repeat and calponin homology domain-containing protein 3 OS=Mus musculus GN=Lrch3 PE=2 SV=3	Lrch3 p-S419 (z= 3)	Lrch3 414 - 427	ISHEVS^PVKPIAVR	Phospho (ST)	0.551135	0.00300459	0.51451	0.00519707	0.0366245	0.880415
p0501	AKA12_MOUSE	A-kinase anchor protein 12 OS=Mus musculus GN=Akap12 PE=1 SV=1	Akap12 p-S637 (z= 2)	Akap12 626 - 644	SATLSSTESTAS^GMQDEVR	Phospho (ST)	-0.522813	0.00282204	-0.485671	0.00512207	-0.0371417	0.871913
p3704	CCNY_MOUSE	Cyclin-Y OS=Mus musculus GN=Ccny PE=1 SV=1	Ccny p-S66 (z= 2)	Ccny 65 - 72	AS^TIFLSK	Phospho (ST)	-0.649456	0.00258065	-0.512623	0.0146585	-0.136832	0.629539
p5218	DDX3X_MOUSE	ATP-dependent RNA helicase DDX3X OS=Mus musculus GN=Ddx3x PE=1 SV=3	Ddx3x p-S240 (z= 4)	Ddx3x 231 - 252	TAAFLLPILS^QIYADGPGEALR	Phospho (ST)	1.39267	0.00242841	1.00116	0.0241628	0.391513	0.517494
p6373	CLK3_MOUSE	Dual specificity protein kinase CLK3 OS=Mus musculus GN=Clk3 PE=1 SV=2	Clk3 p-Y155 (z= 3)	Clk3 155 - 167	Y^RSPEPDPYLSYR	Phospho (Y)	0.477699	0.0024158	0.375743	0.0123573	0.101955	0.617798
p5395	FLNB_MOUSE	Filamin-B OS=Mus musculus GN=Flnb PE=1 SV=3	Flnb p-S833 (z= 2)	Flnb 823 - 836	VLFASQEIPAS^PFR	Phospho (ST)	-0.565994	0.00227062	-0.701455	0.000255669	0.135461	0.578399
p6534	LIMD2_MOUSE	LIM domain-containing protein 2 OS=Mus musculus GN=Limd2 PE=2 SV=1	Limd2 p-T11 (z= 3) + Oxi	Limd2 1 - 17	MFQAAGAAQAT^PSHEAK	Oxidation (M); Phospho (ST)	0.284421	0.0022646	0.197597	0.024528	0.0868237	0.473119
p0778	K0284_MOUSE	Protein KIAA0284 OS=Mus musculus GN=Kiaa0284 PE=1 SV=2	Kiaa0284 p-S1166 (z= 2)	Kiaa0284 1164 - 1179	AGS^FTGPSDSETAPAR	Phospho (ST)	0.27721	0.00221418	0.449774	6.23544e-06	-0.172565	0.152809
p2161	FLNA_MOUSE	Filamin-A OS=Mus musculus GN=Flna PE=1 SV=5	Flna p-S1835 (z= 2)	Flna 1832 - 1845	YSPS^EAGLHEMDIR	Phospho (ST)	-0.840981	0.00215739	-0.524254	0.0456028	-0.316727	0.38083
p6964	KI20B_MOUSE	Kinesin-like protein KIF20B OS=Mus musculus GN=Kif20b PE=1 SV=3	Kif20b p-S348 (z= 3)	Kif20b 335 - 349	HQSVAFTKLNNASS^R	Phospho (ST)	0.530244	0.00203154	0.335762	0.0406226	0.194481	0.387774
p5833	CLIP2_MOUSE	CAP-Gly domain-containing linker protein 2 OS=Mus musculus GN=Clip2 PE=1 SV=2	Clip2 p-S924 (z= 3)	Clip2 915 - 929	VLLLEANRHS^PGPER	Phospho (ST)	0.496183	0.00189707	0.31262	0.0368213	0.183563	0.376709
p4133	CTNA1_MOUSE	Catenin alpha-1 OS=Mus musculus GN=Ctnna1 PE=1 SV=1	Ctnna1 p-T576 (z= 3) + Oxi	Ctnna1 572 - 586	VLEAT^KLLSNTVMPR	Oxidation (M); Phospho (ST)	0.496135	0.00189673	0.31262	0.0367998	0.183515	0.376776
p2682	GRB14_MOUSE	Growth factor receptor-bound protein 14 OS=Mus musculus GN=Grb14 PE=1 SV=1	Grb14 p-S86 (z= 3)	Grb14 67 - 99	DLDVLEKPPIPNPFPELCCS^PLTSVLSAGLFPR	Phospho (ST)	1.42317	0.00185045	1.21084	0.0036647	0.212335	0.704913
p1755	CBX5_MOUSE	Chromobox protein homolog 5 OS=Mus musculus GN=Cbx5 PE=1 SV=1	Cbx5 p-S93 (z= 2)	Cbx5 91 - 102	KSS^FSNSADDIK	Phospho (ST)	0.563428	0.00181935	0.507093	0.00444621	0.0563348	0.811528
p5531	PDLI7_MOUSE	PDZ and LIM domain protein 7 OS=Mus musculus GN=Pdlim7 PE=2 SV=1	Pdlim7 p-S247 p-T251 (z= 3)	Pdlim7 239 - 258	TSTVLTRHS^QPAT^PTPLQNR	2 Phospho (ST)	-0.711385	0.00166931	-0.634344	0.00385227	-0.0770415	0.795278
p7187	ZNF18_MOUSE		ZNF18 p-S408 (z= 2)	ZNF18 404 - 413	GQARS^PMAQK	Phospho (ST)	-0.599928	0.00163264	-0.423285	0.0209898	-0.176643	0.478921
p4756	XIAP_MOUSE		XIAP p-Y176 (z= 3)	XIAP 169 - 182	SFQNWPDY^AHLTPR	Phospho (Y)	0.288242	0.00146174	0.199694	0.021755	0.0885478	0.454947
p1045	FUS_MOUSE	RNA-binding protein FUS OS=Mus musculus GN=Fus PE=2 SV=1	Fus p-S395 (z= 3)	Fus 388 - 415	GGYGGGGS^GGGGRGGFPSGGGGGGGQQR	Phospho (ST)	-0.905083	0.00139332	-0.81182	0.00362897	-0.0932632	0.800348
p6546	TOX3_MOUSE	TOX high mobility group box family member 3 OS=Mus musculus GN=Tox3 PE=2 SV=1	Tox3 p-T338 (z= 3)	Tox3 323 - 340	ASLVSKAAAESAEAQT^IR	Phospho (ST)	0.327472	0.00111399	0.463178	2.24809e-05	-0.135706	0.305174
p1032	SYNP2_MOUSE	Synaptopodin-2 OS=Mus musculus GN=Synpo2 PE=1 SV=2	Synpo2 p-S895 (z= 2)	Synpo2 893 - 905	AQS^PTPSLPASWK	Phospho (ST)	-0.47022	0.00109783	-0.305902	0.0260405	-0.164319	0.381965
p1710	RANB3_MOUSE	Ran-binding protein 3 OS=Mus musculus GN=Ranbp3 PE=1 SV=2	Ranbp3 p-S257 (z= 3)	Ranbp3 255 - 270	VLS^PPKLNEANSDTSR	Phospho (ST)	0.508453	0.00108051	0.298959	0.0425053	0.209495	0.302975
p0081	CB053_MOUSE		CB053 p-S378 p-S384 p-S386 (z= 3)	CB053 374 - 388	QVAAS^PKAGPS^VS^KRVS^	3 Phospho (ST)	0.504435	0.00106748	0.375743	0.0115348	0.128691	0.520938
p0200	AFAD_MOUSE	Afadin OS=Mus musculus GN=Mllt4 PE=1 SV=3	Mllt4 p-S1795 (z= 2)	Mllt4 1793 - 1805	LFS^QGQDVSDKVK	Phospho (ST)	0.604733	0.000989693	1.05225	7.15793e-07	-0.447514	0.0692506
p2602	FBX43_MOUSE		FBX43 p-T152 (z= 2)	FBX43 142 - 154	EDNFSPLVTST^IK	Phospho (ST)	0.603022	0.000792561	1.02806	4.32324e-07	-0.425041	0.0739592
p0382	E41L3_MOUSE	Band 4.1-like protein 3 OS=Mus musculus GN=Epb41l3 PE=1 SV=1	Epb41l3 p-S486 (z= 2)	Epb41l3 484 - 499	GIS^QTNLITTVTPEKK	Phospho (ST)	-0.372598	0.000748126	-0.330628	0.00190456	-0.0419704	0.765283
p3709	AAPK1_MOUSE	5'-AMP-activated protein kinase catalytic subunit alpha-1 OS=Mus musculus GN=Prkaa1 PE=1 SV=2	Prkaa1 p-S496 (z= 2)	Prkaa1 494 - 501	SGS^ISNYR	Phospho (ST)	0.504469	0.000708199	0.497907	0.000810049	0.00656136	0.972721
p4032	TCHP_MOUSE		TCHP p-T5 p-S12 (z= 2)	TCHP 2 - 13	ALPT^LPSYWSS^R	2 Phospho (ST)	-0.658966	0.000686822	-0.399294	0.0320911	-0.259672	0.30578
p3897	GAB1_MOUSE	GRB2-associated-binding protein 1 OS=Mus musculus GN=Gab1 PE=1 SV=2	Gab1 p-S420 (z= 2)	Gab1 418 - 429	SSS^LEGFHSQYK	Phospho (ST)	0.837434	0.000667053	0.509898	0.0213652	0.327536	0.28964
p6815	PATL1_MOUSE	Protein PAT1 homolog 1 OS=Mus musculus GN=Patl1 PE=1 SV=2	Patl1 p-T194 (z= 2)	Patl1 189 - 197	AVPIGT^PPK	Phospho (ST)	0.786634	0.000642398	0.434183	0.0387163	0.352451	0.229663
p3142	LMNA_MOUSE	Prelamin-A/C OS=Mus musculus GN=Lmna PE=1 SV=2	Lmna p-S301 (z= 2)	Lmna 299 - 311	IDS^LSAQLSQLQK	Phospho (ST)	0.931163	0.000623016	0.90557	0.000660746	0.0255929	0.940853
p0128	TGFI1_MOUSE	Transforming growth factor beta-1-induced transcript 1 protein OS=Mus musculus GN=Tgfb1i1 PE=1 SV=2	Tgfb1i1 p-S194 (z= 2)	Tgfb1i1 190 - 201	EGCPS^PPGQTSK	Phospho (ST)	-0.512293	0.000535126	-0.45112	0.00187794	-0.061173	0.747338
p3708	K6PL_MOUSE	6-phosphofructokinase, liver type OS=Mus musculus GN=Pfkl PE=1 SV=4	Pfkl p-S775 (z= 2)	Pfkl 773 - 780	TLS^IDKGF	Phospho (ST)	0.639518	0.000480005	0.617708	0.000582706	0.0218097	0.92449
p1627	CYTSB_MOUSE	Cytospin-B OS=Mus musculus GN=Specc1 PE=1 SV=2	Specc1 p-T337 p-S339 (z= 3)	Specc1 321 - 350	ASLSPDASDFEHITADT^PS^RPLSATSNPFK	2 Phospho (ST)	-0.693105	0.000414041	-0.485435	0.00585287	-0.20767	0.402976
p0214	MK03_MOUSE	Mitogen-activated protein kinase 3 OS=Mus musculus GN=Mapk3 PE=1 SV=5	Mapk3 p-T203 p-Y205 (z= 3)	Mapk3 191 - 209	IADPEHDHTGFLT^EY^VATR	Phospho (ST); Phospho (Y)	-1.11934	0.000357836	-0.856138	0.00531915	-0.263206	0.514841
p4412	MYPT1_MOUSE	Protein phosphatase 1 regulatory subunit 12A OS=Mus musculus GN=Ppp1r12a PE=1 SV=2	Ppp1r12a p-S909 (z= 2)	Ppp1r12a 907 - 916	SAS^YSYLEDR	Phospho (ST)	-0.367827	0.000301064	-0.427887	3.63879e-05	0.0600603	0.638914
p5249	KAD7_MOUSE		KAD7 p-T187 (z= 2)	KAD7 182 - 194	CISKNT^GPGKIQK	Phospho (ST)	0.928495	0.000275335	0.827137	0.00075681	0.101359	0.751046
p0493	PAXI_MOUSE	Paxillin OS=Mus musculus GN=Pxn PE=1 SV=1	Pxn p-S336 (z= 3)	Pxn 318 - 347	TGSSSPPGGLSKPGSQLDS^MLGSLQSDLNK	Phospho (ST)	-1.06665	0.000249714	-0.576109	0.0085892	-0.490542	0.149507
p7412	LIMC1_MOUSE	LIM and calponin homology domains-containing protein 1 OS=Mus musculus GN=Limch1 PE=1 SV=2	Limch1 p-T215 p-S217 (z= 2)	Limch1 212 - 223	SRQT^PS^PDVVLR	2 Phospho (ST)	-0.668546	0.000137067	-0.324016	0.0299672	-0.34453	0.115459
p4853	AFAD_MOUSE	Afadin OS=Mus musculus GN=Mllt4 PE=1 SV=3	Mllt4 p-S1795 (z= 3)	Mllt4 1793 - 1805	LFS^QGQDVSDKVK	Phospho (ST)	1.10579	0.000129182	1.3424	1.84627e-05	-0.23661	0.521696
p1460	SRBS2_MOUSE	Sorbin and SH3 domain-containing protein 2 OS=Mus musculus GN=Sorbs2 PE=1 SV=2	Sorbs2 p-S378 p-S379 (z= 2)	Sorbs2 374 - 385	SFISS^S^PSSPSR	2 Phospho (ST)	-0.909698	0.000109333	-0.513537	0.0167169	-0.396161	0.179949
p5235	KRT85_MOUSE	Keratin, type II cuticular Hb5 OS=Mus musculus GN=Krt85 PE=2 SV=2	Krt85 p-S60 (z= 2)	Krt85 55 - 65	SLCNPS^PCGPR	Phospho (ST)	-0.545838	8.59518e-05	-0.321641	0.00757344	-0.224197	0.180571
p2331	CTND1_MOUSE	Catenin delta-1 OS=Mus musculus GN=Ctnnd1 PE=1 SV=2	Ctnnd1 p-S349 p-S352 (z= 2)	Ctnnd1 345 - 355	GSLAS^LDS^LRK	2 Phospho (ST)	-0.526476	8.55085e-05	-0.34852	0.00552225	-0.177956	0.290638
p0670	WWC2_MOUSE	Protein WWC2 OS=Mus musculus GN=Wwc2 PE=2 SV=1	Wwc2 p-T999 (z= 2)	Wwc2 997 - 1005	SQT^FSPGER	Phospho (ST)	-0.725555	6.85762e-05	-0.459549	0.00563459	-0.266005	0.237683
p2573	CE170_MOUSE	Centrosomal protein of 170 kDa OS=Mus musculus GN=Cep170 PE=1 SV=2	Cep170 p-S461 (z= 3)	Cep170 460 - 477	SS^GSLGHRPSQEMDVMLK	Phospho (ST)	1.33168	6.81688e-05	1.33239	9.02322e-05	-0.000707677	0.998648
p6207	ILFT1_MOUSE	Intermediate filament tail domain-containing protein 1 OS=Mus musculus GN=Ifltd1 PE=2 SV=1	Ifltd1 p-T112 (z= 2) + Oxi	Ifltd1 110 - 118	QST^SSMVPR	Oxidation (M); Phospho (ST)	-0.715762	5.10665e-05	-0.468083	0.00448976	-0.247678	0.261211
p0784	FLNC_MOUSE	Filamin-C OS=Mus musculus GN=Flnc PE=1 SV=3	Flnc p-S955 (z= 2)	Flnc 955 - 969	S^PFVVNVAPPLDLSK	Phospho (ST)	-0.934203	4.54683e-05	-0.750056	0.000754676	-0.184147	0.514149
p6198	GRDN_MOUSE	Girdin OS=Mus musculus GN=Ccdc88a PE=1 SV=2	Ccdc88a p-S1387 (z= 2)	Ccdc88a 1383 - 1390	FYDPS^PPR	Phospho (ST)	2.27209	4.49166e-05	1.18113	0.0130178	1.09096	0.101188
p2783	LAP2_MOUSE	Protein LAP2 OS=Mus musculus GN=Erbb2ip PE=1 SV=3	Erbb2ip p-S1132 (z= 3)	Erbb2ip 1123 - 1147	AYSIDGPNTS^RPQSARPSINEIPER	Phospho (ST)	0.820527	2.9556e-05	0.888162	6.61956e-06	-0.0676345	0.775204
p7475	BCR_MOUSE	Breakpoint cluster region protein OS=Mus musculus GN=Bcr PE=1 SV=3	Bcr p-S1091 p-T1095 p-S1112 (z= 3) + Oxi	Bcr 1090 - 1128	VS^GVAT^DIQALKAAFDVNNKDVS^VMMSEMDVNAIAGTLKDIQALKAAFDVNNKDVS^	3 Oxidation (M); 5 Phospho (ST)	-1.73997	2.42158e-05	-0.92775	0.00696852	-0.812219	0.103284
p0571	MYL9_MOUSE	Myosin regulatory light polypeptide 9 OS=Mus musculus GN=Myl9 PE=1 SV=3	Myl9 p-T19 p-S20 (z= 2) + Oxi	Myl9 18 - 35	AT^S^NVFAMFDQSQIQEFK	Oxidation (M); 2 Phospho (ST)	-1.06026	1.44314e-05	-0.654826	0.00405654	-0.405433	0.179317
p1488	MYL9_MOUSE	Myosin regulatory light polypeptide 9 OS=Mus musculus GN=Myl9 PE=1 SV=3	Myl9 p-T19 p-S20 (z= 3) + Oxi	Myl9 18 - 35	AT^S^NVFAMFDQSQIQEFK	Oxidation (M); 2 Phospho (ST)	-0.950077	1.41912e-05	-0.743081	0.00034907	-0.206996	0.436419
p3521	IRS1_MOUSE	Insulin receptor substrate 1 OS=Mus musculus GN=Irs1 PE=1 SV=1	Irs1 p-S343 (z= 3)	Irs1 323 - 348	ASSDGEGTMSRPASVDGSPVS^PSTNR	Phospho (ST)	-1.02345	1.41316e-05	-0.733373	0.00107598	-0.290077	0.315709
p1522	E41L3_MOUSE	Band 4.1-like protein 3 OS=Mus musculus GN=Epb41l3 PE=1 SV=1	Epb41l3 p-S486 (z= 2)	Epb41l3 484 - 498	GIS^QTNLITTVTPEK	Phospho (ST)	-0.591925	6.99654e-06	-0.282792	0.0145917	-0.309133	0.0542006
p2417	ESYT2_MOUSE	Extended synaptotagmin-2 OS=Mus musculus GN=Esyt2 PE=1 SV=1	Esyt2 p-S662 p-S663 (z= 2)	Esyt2 660 - 674	SSS^S^LLASPSHIAAK	2 Phospho (ST)	-0.656781	6.49267e-06	-0.410603	0.00199539	-0.246178	0.163244
p4577	TBCD5_MOUSE	TBC1 domain family member 5 OS=Mus musculus GN=Tbc1d5 PE=1 SV=2	Tbc1d5 p-S562 (z= 2)	Tbc1d5 559 - 573	TISS^SPSIESLPGGR	Phospho (ST)	0.547397	6.38928e-06	0.571055	3.24333e-06	-0.0236587	0.870199
p6883	GRB14_MOUSE	Growth factor receptor-bound protein 14 OS=Mus musculus GN=Grb14 PE=1 SV=1	Grb14 p-S419 (z= 3)	Grb14 412 - 433	LGNHGSPS^APSQSSAVNMALHR	Phospho (ST)	1.64883	4.03562e-08	1.37545	4.6956e-06	0.273384	0.443517
p7292	K6PL_MOUSE	6-phosphofructokinase, liver type OS=Mus musculus GN=Pfkl PE=1 SV=4	Pfkl p-S775 (z= 2)	Pfkl 772 - 780	RTLS^IDKGF	Phospho (ST)	0.899116	7.25696e-09	0.762518	2.85647e-07	0.136599	0.410417
p3086	RUN3B_MOUSE		RUN3B p-S12 (z= 2)	RUN3B 5 - 13	SLGGLSGS^R	Phospho (ST)	0.366276	0.0499352	0.0159304	0.928295	0.350346	0.172903
p0440	RRAS2_MOUSE	Ras-related protein R-Ras2 OS=Mus musculus GN=Rras2 PE=1 SV=1	Rras2 p-S186 (z= 2)	Rras2 177 - 191	KFQEQECPPS^PEPTR	Phospho (ST)	-0.524257	0.0499282	-0.0625262	0.809542	-0.461731	0.213605
p5069	SVIL_MOUSE	Supervillin OS=Mus musculus GN=Svil PE=1 SV=1	Svil p-S227 (z= 3)	Svil 218 - 229	SISFPEVPRS^PK	Phospho (ST)	0.261096	0.0498586	0.199424	0.129348	0.0616717	0.735754
p2818	ETV6_MOUSE	Transcription factor ETV6 OS=Mus musculus GN=Etv6 PE=1 SV=1	Etv6 p-T31 (z= 3)	Etv6 29 - 40	SST^PLHVHTVPR	Phospho (ST)	0.306142	0.0497529	-0.0242473	0.872439	0.330389	0.129182
p2788	H14_MOUSE	Histone H1.4 OS=Mus musculus GN=Hist1h1e PE=1 SV=2	Hist1h1e p-T18 (z= 2)	Hist1h1e 2 - 21	SETAPAAPAAPAPAEKT^PVK	Phospho (ST)	0.505445	0.0496153	0.311933	0.299415	0.193512	0.620111
p0581	SSRA_MOUSE	Translocon-associated protein subunit alpha OS=Mus musculus GN=Ssr1 PE=1 SV=1	Ssr1 p-S268 (z= 3)	Ssr1 241 - 270	VEMGTSSQNDVDMSWIPQETLNQINKAS^PR	Phospho (ST)	-0.759915	0.0495678	0.085267	0.820314	-0.845182	0.118283
p0563	YBOX1_MOUSE	Nuclease-sensitive element-binding protein 1 OS=Mus musculus GN=Ybx1 PE=1 SV=3	Ybx1 p-S172 (z= 3)	Ybx1 155 - 183	NYQQNYQNSESGEKNEGS^ESAPEGQAQQR	Phospho (ST)	-0.283161	0.0494443	0.0653832	0.632255	-0.348544	0.0816844
p0847	HNRPG_MOUSE	Heterogeneous nuclear ribonucleoprotein G OS=Mus musculus GN=Rbmx PE=1 SV=1	Rbmx p-S205 (z= 1)	Rbmx 201 - 207	DVYLS^PR	Phospho (ST)	0.741202	0.0492818	-0.112123	0.764101	0.853325	0.109603
p3588	ZN609_MOUSE	Zinc finger protein 609 OS=Mus musculus GN=Znf609 PE=1 SV=2	Znf609 p-S1057 (z= 2)	Znf609 1055 - 1063	APS^LTDLVK	Phospho (ST)	0.312903	0.0489667	0.0748792	0.610281	0.238024	0.2675
p5610	S15A1_MOUSE	Solute carrier family 15 member 1 OS=Mus musculus GN=Slc15a1 PE=1 SV=2	Slc15a1 p-S275 (z= 2)	Slc15a1 273 - 278	LIS^QIK	Phospho (ST)	0.346168	0.0488666	0.134636	0.418209	0.211532	0.374962
p5331	DTL_MOUSE	Denticleless protein homolog OS=Mus musculus GN=Dtl PE=1 SV=2	Dtl p-S675 (z= 2)	Dtl 670 - 677	KAENSS^PR	Phospho (ST)	0.463551	0.0487486	-0.0100565	0.964823	0.473607	0.148597
p5258	TUT4_MOUSE	Terminal uridylyltransferase 4 OS=Mus musculus GN=Zcchc11 PE=1 SV=2	Zcchc11 p-S176 (z= 2)	Zcchc11 176 - 189	S^PLEPENVPSLLLK	Phospho (ST)	-0.238639	0.0486804	-0.135404	0.253466	-0.103236	0.535144
p4791	SALL3_MOUSE	Sal-like protein 3 OS=Mus musculus GN=Sall3 PE=2 SV=2	Sall3 p-S1146 (z= 2)	Sall3 1141 - 1153	TFSSAS^ALQIHER	Phospho (ST)	0.431623	0.0485609	0.122444	0.564814	0.30918	0.306727
p3018	MAP1B_MOUSE	Microtubule-associated protein 1B OS=Mus musculus GN=Map1b PE=1 SV=2	Map1b p-S1438 (z= 4)	Map1b 1431 - 1456	QGFPDRES^PVSDLTSTGLYQDKQEEK	Phospho (ST)	0.917647	0.0484073	0.238549	0.596664	0.679098	0.290182
p7485	QTRD1_MOUSE	Queuine tRNA-ribosyltransferase subunit QTRTD1 OS=Mus musculus GN=Qtrtd1 PE=1 SV=2	Qtrtd1 p-T402 (z= 3)	Qtrtd1 396 - 407	EALKNDT^LAQLK	Phospho (ST)	0.301187	0.0483647	0.201918	0.17835	0.099268	0.635639
p6309	CSPP1_MOUSE		CSPP1 p-S397 (z= 2)	CSPP1 387 - 404	EKDLAFGITTS^GVQDPEK	Phospho (ST)	0.401189	0.048167	-0.0203355	0.91578	0.421524	0.132433
p3362	SYNPO_MOUSE	Synaptopodin OS=Mus musculus GN=Synpo PE=1 SV=2	Synpo p-S765 (z= 2)	Synpo 761 - 768	VASLS^PAR	Phospho (ST)	0.442183	0.0479105	0.29964	0.172944	0.142542	0.642329
p5978	ADCL1_MOUSE		ADCL1 p-S290 p-S295 (z= 2)	ADCL1 279 - 297	AAALRARLDWTS^LLPSS^IK	2 Phospho (ST)	-0.307507	0.0478861	0.0388159	0.800317	-0.346323	0.114445
p6537	SIK3_MOUSE	Serine/threonine-protein kinase SIK3 OS=Mus musculus GN=Sik3 PE=1 SV=3	Sik3 p-S856 (z= 3)	Sik3 854 - 869	QLS^ADSAEAHSLNMNR	Phospho (ST)	0.462035	0.0477122	-0.0155137	0.946507	0.477548	0.146575
p5109	IKZF4_MOUSE	Zinc finger protein Eos OS=Mus musculus GN=Ikzf4 PE=1 SV=2	Ikzf4 p-T510 (z= 2)	Ikzf4 509 - 519	GT^PGPSKEVLR	Phospho (ST)	-1.01685	0.0475268	0.00770545	0.987072	-1.02455	0.143252
p5465	EVL_MOUSE	Ena/VASP-like protein OS=Mus musculus GN=Evl PE=1 SV=2	Evl p-S329 (z= 3)	Evl 327 - 340	SNS^VEKPVSSLLSR	Phospho (ST)	0.341973	0.0473902	-0.0132138	0.936987	0.355187	0.139712
p6825	SMCA2_MOUSE	Probable global transcription activator SNF2L2 OS=Mus musculus GN=Smarca2 PE=1 SV=1	Smarca2 p-S1382 (z= 3)	Smarca2 1374 - 1387	GRPPAEKLS^PNPPK	Phospho (ST)	0.808425	0.0473278	0.762471	0.0841608	0.0459539	0.936555
p2723	LIRB3_MOUSE	Leukocyte immunoglobulin-like receptor subfamily B member 3 OS=Mus musculus GN=Lilrb3 PE=1 SV=1	Lilrb3 p-T237 (z= 2)	Lilrb3 230 - 240	AEPGSVIT^SKR	Phospho (ST)	-0.417847	0.0472657	-0.223407	0.27816	-0.19444	0.502053
p5527	KPCD1_MOUSE	Serine/threonine-protein kinase D1 OS=Mus musculus GN=Prkd1 PE=1 SV=2	Prkd1 p-S203 (z= 2)	Prkd1 201 - 214	RLS^NVSLTGLGTVR	Phospho (ST)	0.335665	0.0472322	0.0936097	0.577486	0.242055	0.305488
p2880	CDK11_MOUSE	Cyclin-dependent kinase 11 OS=Mus musculus GN=Cdk11 PE=1 SV=2	Cdk11 p-T584 (z= 2)	Cdk11 582 - 593	AYT^PVVVTLWYR	Phospho (ST)	0.627652	0.0470018	0.531076	0.091952	0.0965758	0.824114
p6705	NDKA_MOUSE	Nucleoside diphosphate kinase A OS=Mus musculus GN=Nme1 PE=1 SV=1	Nme1 p-T94 (z= 3)	Nme1 89 - 105	VMLGET^NPADSKPGTIR	Phospho (ST)	0.587468	0.0466944	0.15413	0.590993	0.433338	0.28856
p4689	CDK11_MOUSE	Cyclin-dependent kinase 11 OS=Mus musculus GN=Cdk11 PE=1 SV=2	Cdk11 p-S741 (z= 3)	Cdk11 738 - 760	RGTS^PRPPEGGLGYSQLGDDDLK	Phospho (ST)	0.319167	0.0466291	-0.147982	0.438666	0.467149	0.0643051
p6022	SYNPO_MOUSE	Synaptopodin OS=Mus musculus GN=Synpo PE=1 SV=2	Synpo p-S117 (z= 3)	Synpo 109 - 122	KVMTASGSS^SPVPR	Phospho (ST)	0.653603	0.046623	-0.232035	0.46697	0.885637	0.0554699
p2292	CA198_MOUSE	Uncharacterized protein C1orf198 homolog OS=Mus musculus PE=1 SV=1	Fscb p-S176 (z= 2)	Fscb 174 - 184	SSS^LDALGPAR	Phospho (ST)	0.260075	0.0465926	-0.00349489	0.977462	0.26357	0.143267
p4437	LR16A_MOUSE	Leucine-rich repeat-containing protein 16A OS=Mus musculus GN=Lrrc16a PE=1 SV=2	Lrrc16a p-S971 (z= 2)	Lrrc16a 971 - 984	S^SGLISELPSEEGR	Phospho (ST)	-0.264096	0.0465901	-0.161873	0.204221	-0.102223	0.570128
p3974	AFAD_MOUSE	Afadin OS=Mus musculus GN=Mllt4 PE=1 SV=3	Mllt4 p-S512 (z= 3) + Oxi	Mllt4 511 - 523	RS^VDGGLMVKGPR	Oxidation (M); Phospho (ST)	0.450026	0.046494	0.224145	0.286644	0.225881	0.456494
p7015	MAP2_MOUSE	Microtubule-associated protein 2 OS=Mus musculus GN=Map2 PE=1 SV=2	Map2 p-S1785 p-S1787 p-S1788 (z= 3)	Map2 1773 - 1793	VDHGAEIITQSPS^RS^S^VASPRS^	3 Phospho (ST)	-0.400215	0.0464774	-0.223061	0.256873	-0.177154	0.521411
p7233	TRAP1_MOUSE	Heat shock protein 75 kDa, mitochondrial OS=Mus musculus GN=Trap1 PE=1 SV=1	Trap1 p-S577 p-T581 (z= 3)	Trap1 576 - 595	LS^EKET^EDLMAWMRNALGSR	2 Phospho (ST)	0.291576	0.0460963	0.162406	0.266358	0.12917	0.524559
p4308	SC31A_MOUSE	Protein transport protein Sec31A OS=Mus musculus GN=Sec31a PE=1 SV=2	Sec31a p-S526 (z= 3)	Sec31a 519 - 542	DSDQVAQS^DGEESPAAEEQLLGER	Phospho (ST)	-0.616896	0.04605	-0.43034	0.15643	-0.186556	0.658733
p0707	KLH38_MOUSE	Kelch-like protein 38 OS=Mus musculus GN=Klhl38 PE=2 SV=1	Klhl38 p-S56 (z= 2)	Klhl38 50 - 60	SVLASSS^PYFK	Phospho (ST)	0.242919	0.0460081	0.0441576	0.708385	0.198762	0.238519
p5635	UBP36_MOUSE	Ubiquitin carboxyl-terminal hydrolase 36 OS=Mus musculus GN=Usp36 PE=2 SV=1	Usp36 p-S578 (z= 2)	Usp36 572 - 580	DTIFSTS^PK	Phospho (ST)	0.366532	0.045864	0.268426	0.137974	0.0981063	0.696783
p5755	OTOF_MOUSE	Otoferlin OS=Mus musculus GN=Otof PE=1 SV=1	Otof p-Y1474 p-S1486 p-Y1497 (z= 3)	Otof 1471 - 1500	EAGY^DPTYGMFQGIPS^NDPINVLVRIY^VVRNDPINVLVRIY^	Phospho (ST); 2 Phospho (Y)	-0.587558	0.0458349	-0.298959	0.298332	-0.288599	0.475747
p2199	KANK2_MOUSE	KN motif and ankyrin repeat domain-containing protein 2 OS=Mus musculus GN=Kank2 PE=1 SV=1	Kank2 p-S174 p-S177 (z= 2)	Kank2 173 - 191	SS^GLS^TPVAPSAGHLAHVR	2 Phospho (ST)	-0.630553	0.0458339	-0.543608	0.0697218	-0.0869444	0.836456
p3686	RLA0_MOUSE	60S acidic ribosomal protein P0 OS=Mus musculus GN=Rplp0 PE=1 SV=3	Rplp0 p-S304 p-S307 (z= 2) + Oxi	Rplp0 298 - 317	AEAKEES^EES^DEDMGFGLFD	Oxidation (M); 2 Phospho (ST)	-0.356729	0.0457797	-0.15556	0.371545	-0.201169	0.413383
p6939	SYNEM_MOUSE	Synemin OS=Mus musculus GN=Synm PE=1 SV=2	Synm p-S780 (z= 2)	Synm 763 - 782	IDFSTPFQVEEVDDVSPS^PK	Phospho (ST)	-0.399609	0.0456127	-0.0230601	0.905208	-0.376549	0.175347
p0584	NUCKS_MOUSE	Nuclear ubiquitous casein and cyclin-dependent kinases substrate OS=Mus musculus GN=Nucks1 PE=1 SV=1	Nucks1 p-S19 (z= 2)	Nucks1 10 - 28	VVDYSQFQES^DDADEDYGR	Phospho (ST)	-0.566999	0.0451944	-0.143659	0.61732	-0.42334	0.29014
p6853	TB10B_MOUSE	TBC1 domain family member 10B OS=Mus musculus GN=Tbc1d10b PE=1 SV=2	Tbc1d10b p-T136 (z= 2)	Tbc1d10b 128 - 139	ASPVPGPGT^PTR	Phospho (ST)	0.239861	0.0451411	0.120153	0.304134	0.119708	0.467237
p4658	TBC12_MOUSE	TBC1 domain family member 12 OS=Mus musculus GN=Tbc1d12 PE=1 SV=2	Tbc1d12 p-T295 (z= 2)	Tbc1d12 295 - 304	T^CKAAPQSSR	Phospho (ST)	-1.69019	0.0450841	-0.244039	0.761215	-1.44615	0.212173
p2444	KIN17_MOUSE	DNA/RNA-binding protein KIN17 OS=Mus musculus GN=Kin PE=2 SV=1	Kin p-T328 p-T332 (z= 2)	Kin 325 - 339	LDQT^HLET^VIPAPGK	2 Phospho (ST)	-0.286199	0.0450498	0.0511136	0.717729	-0.337313	0.0951885
p0403	TLE3_MOUSE	Transducin-like enhancer protein 3 OS=Mus musculus GN=Tle3 PE=1 SV=3	Tle3 p-T285 (z= 2)	Tle3 282 - 300	DAPT^SPASVASSSSTPSSK	Phospho (ST)	0.600527	0.0449592	0.0231978	0.933485	0.577329	0.157159
p4908	RN219_MOUSE	RING finger protein 219 OS=Mus musculus GN=Rnf219 PE=2 SV=2	Rnf219 p-S314 (z= 2)	Rnf219 301 - 317	QAGSASASHLASPS^SSR	Gln->pyro-Glu (N-term Q); Phospho (ST)	0.414059	0.04491	-0.225455	0.447321	0.639513	0.0806111
p3311	TT21A_MOUSE	Tetratricopeptide repeat protein 21A OS=Mus musculus GN=Ttc21a PE=1 SV=2	Ttc21a p-T578 (z= 2)	Ttc21a 578 - 589	T^GDYAEAIKTLK	Phospho (ST)	0.741612	0.0448495	0.0829015	0.81271	0.658711	0.19401
p0477	TB182_MOUSE	182 kDa tankyrase-1-binding protein OS=Mus musculus GN=Tnks1bp1 PE=1 SV=2	Tnks1bp1 p-T533 p-S539 (z= 2)	Tnks1bp1 523 - 541	GEGVSQVGPGT^PPAPES^PR	2 Phospho (ST)	-0.370202	0.0446993	-0.162033	0.353937	-0.208168	0.405101
p5430	TOP2B_MOUSE	DNA topoisomerase 2-beta OS=Mus musculus GN=Top2b PE=1 SV=2	Top2b p-S1509 p-S1511 (z= 2)	Top2b 1503 - 1520	IVETINS^DS^DSEFGIPKK	2 Phospho (ST)	-0.368316	0.0446342	-0.203253	0.257271	-0.165063	0.512482
p5238	RRAS2_MOUSE	Ras-related protein R-Ras2 OS=Mus musculus GN=Rras2 PE=1 SV=1	Rras2 p-S186 (z= 3)	Rras2 177 - 192	KFQEQECPPS^PEPTRK	Phospho (ST)	-0.396397	0.0445461	-0.00862406	0.963996	-0.387773	0.157775
p7424	S7A6O_MOUSE	Probable RNA polymerase II nuclear localization protein SLC7A6OS OS=Mus musculus GN=Slc7a6os PE=1 SV=1	Slc7a6os p-S305 (z= 2)	Slc7a6os 294 - 306	EFDYDSPHGLDS^D	Phospho (ST)	-0.224599	0.0444719	-0.0893573	0.411434	-0.135241	0.379751
p5350	SFR19_MOUSE	Splicing factor, arginine/serine-rich 19 OS=Mus musculus GN=Scaf1 PE=1 SV=1	Scaf1 p-S821 (z= 2)	Scaf1 821 - 829	S^PFLKPDER	Phospho (ST)	0.508056	0.0444078	-0.0147532	0.952712	0.52281	0.140876
p7316	VP13B_MOUSE	Vacuolar protein sorting-associated protein 13B OS=Mus musculus GN=Vps13b PE=1 SV=2	Vps13b p-Y3671 p-T3675 p-T3690 (z= 4)	Vps13b 3669 - 3694	LPY^EGLT^RGPGAFVSGVSRGTT^SFVKRGPGAFVSGVSRGTT^	2 Phospho (ST); Phospho (Y)	0.349168	0.0443659	0.317088	0.0607735	0.0320802	0.891402
p4958	F149A_MOUSE	Protein FAM149A OS=Mus musculus GN=Fam149a PE=2 SV=1	Fam149a p-T616 (z= 3)	Fam149a 608 - 619	ILDARGPQT^SVK	Phospho (ST)	0.494248	0.0443171	-0.0460281	0.848814	0.540276	0.118023
p2456	ARFG1_MOUSE	ADP-ribosylation factor GTPase-activating protein 1 OS=Mus musculus GN=Arfgap1 PE=1 SV=2	Arfgap1 p-S360 (z= 2)	Arfgap1 359 - 375	SS^DSWDVWGSGSASNNK	Phospho (ST)	-0.469112	0.0442792	-0.0448408	0.835822	-0.424271	0.180904
p1992	CHD8_MOUSE	Chromodomain-helicase-DNA-binding protein 8 OS=Mus musculus GN=Chd8 PE=1 SV=1	Chd8 p-S1997 (z= 2)	Chd8 1995 - 2009	TAS^PSPLRPDAPVEK	Phospho (ST)	0.393701	0.0442311	0.0467125	0.805337	0.346989	0.201118
p3273	LPHN3_MOUSE	Latrophilin-3 OS=Mus musculus GN=Lphn3 PE=1 SV=3	Lphn3 p-S1445 p-Y1447 (z= 3) + Oxi	Lphn3 1444 - 1474	DS^LY^TSMPALAGVPAADSVTTSTQTEAAAAK	Oxidation (M); Phospho (ST); Phospho (Y)	-0.240083	0.0441665	-0.156046	0.182794	-0.0840363	0.607643
p2551	TRFM_MOUSE	Melanotransferrin OS=Mus musculus GN=Mfi2 PE=2 SV=1	Mfi2 p-S461 (z= 3)	Mfi2 459 - 473	RDS^SYSFTLDELRGK	Phospho (ST)	-0.509044	0.0441597	-0.063682	0.794921	-0.445362	0.204194
p4220	PA2G5_MOUSE	Calcium-dependent phospholipase A2 OS=Mus musculus GN=Pla2g5 PE=2 SV=2	Pla2g5 p-S14 p-S27 (z= 3) + Oxi	Pla2g5 1 - 31	MKGLLTLAWFLACS^VPAVPGGLLELKS^MIEK	Oxidation (M); 2 Phospho (ST)	0.460885	0.0441415	0.399492	0.0647503	0.0613926	0.841626
p6936	MPRIP_MOUSE	Myosin phosphatase Rho-interacting protein OS=Mus musculus GN=Mprip PE=1 SV=2	Mprip p-S292 (z= 2)	Mprip 280 - 299	AEEQLPPLLSPPS^PSTPHSR	Phospho (ST)	-0.246494	0.0439026	0.0839207	0.480263	-0.330415	0.0553723
p2569	PACS1_MOUSE	Phosphofurin acidic cluster sorting protein 1 OS=Mus musculus GN=Pacs1 PE=1 SV=2	Pacs1 p-S495 (z= 3)	Pacs1 486 - 504	ADLQGSASPS^KVEGTHTPR	Phospho (ST)	0.403879	0.0438628	0.225146	0.257166	0.178733	0.51877
p7141	RGAG1_MOUSE	Retrotransposon gag domain-containing protein 1 OS=Mus musculus GN=Rgag1 PE=2 SV=1	Rgag1 p-T561 p-S563 p-T566 (z= 3)	Rgag1 547 - 572	APVSGPMSTTQIRTT^AS^ALT^STPQMRALT^	3 Phospho (ST)	-0.383818	0.0438088	-0.32661	0.0770989	-0.0572079	0.824268
p5617	PDLI5_MOUSE	PDZ and LIM domain protein 5 OS=Mus musculus GN=Pdlim5 PE=1 SV=4	Pdlim5 p-S136 (z= 3)	Pdlim5 128 - 139	APRPFGSVS^SPK	Phospho (ST)	0.423041	0.0437588	0.100248	0.629543	0.322793	0.270672
p0938	NEXN_MOUSE	Nexilin OS=Mus musculus GN=Nexn PE=1 SV=3	Nexn p-S296 p-S299 (z= 2)	Nexn 294 - 314	TVS^QES^LTPGKLEINFEQLLR	2 Phospho (ST)	-0.879404	0.0435208	-0.24795	0.458533	-0.631453	0.24481
p7551	GLR_MOUSE	Glucagon receptor OS=Mus musculus GN=Gcgr PE=2 SV=2	Gcgr p-Y150 p-S151 (z= 4) + Oxi	Gcgr 134 - 168	GVAKMYSSQQVMYTVGY^S^LSLGALLLALVILLGLR	2 Oxidation (M); Phospho (ST); Phospho (Y)	0.904234	0.0434561	0.609047	0.116779	0.295187	0.610411
p1058	PP1RA_MOUSE	Serine/threonine-protein phosphatase 1 regulatory subunit 10 OS=Mus musculus GN=Ppp1r10 PE=1 SV=1	Ppp1r10 p-S313 (z= 2)	Ppp1r10 311 - 325	VLS^PTAAKPSPFEGK	Phospho (ST)	0.340988	0.043431	0.148086	0.367942	0.192902	0.406482
p6980	PININ_MOUSE	Pinin OS=Mus musculus GN=Pnn PE=1 SV=4	Pnn p-S100 (z= 4)	Pnn 98 - 121	QES^DPEDDDVKKPALQSSVVATSK	Phospho (ST)	0.710775	0.0432972	0.051372	0.88007	0.659404	0.177023
p0181	MEF2D_MOUSE	Myocyte-specific enhancer factor 2D OS=Mus musculus GN=Mef2d PE=1 SV=2	Mef2d p-S251 (z= 3)	Mef2d 246 - 266	VIPAKS^PPPPTHNTQLGAPSR	Phospho (ST)	0.341337	0.0432294	0.0392145	0.81045	0.302123	0.197034
p1307	TGFR2_MOUSE		TGFR2 p-S377 (z= 2)	TGFR2 375 - 381	LGS^SLAR	Phospho (ST)	0.379144	0.0431735	0.0707081	0.697153	0.308436	0.234675
p2512	AA2BR_MOUSE		AA2BR p-T120 (z= 2)	AA2BR 115 - 121	GLVTGT^R	Phospho (ST)	0.379144	0.0431735	0.0707081	0.697153	0.308436	0.234675
p0319	UBP14_MOUSE	Ubiquitin carboxyl-terminal hydrolase 14 OS=Mus musculus GN=Usp14 PE=1 SV=3	Usp14 p-S143 (z= 2)	Usp14 142 - 157	AS^GEMASAQYITAALR	Phospho (ST)	-0.754136	0.0430355	-0.00500915	0.98892	-0.749127	0.148636
p3035	TTYH3_MOUSE	Protein tweety homolog 3 OS=Mus musculus GN=Ttyh3 PE=1 SV=1	Ttyh3 p-S522 (z= 2)	Ttyh3 509 - 524	YLATSQPRPDSSGS^GH	Phospho (ST)	0.396817	0.0428938	0.240004	0.210742	0.156813	0.559044
p0558	SRRM2_MOUSE	Serine/arginine repetitive matrix protein 2 OS=Mus musculus GN=Srrm2 PE=1 SV=3	Srrm2 p-S2404 (z= 3)	Srrm2 2386 - 2415	MVQASSQSLLPPAQDRPRS^PVPSAFSDQSR	Phospho (ST)	0.627759	0.0428575	-0.0920702	0.759081	0.719829	0.0969392
p6491	TIF1B_MOUSE	Transcription intermediary factor 1-beta OS=Mus musculus GN=Trim28 PE=1 SV=3	Trim28 p-S473 (z= 3)	Trim28 471 - 483	SRS^GEGEVSGLLR	Phospho (ST)	0.316206	0.0428574	0.104263	0.49096	0.211943	0.324191
p7190	ITSN1_MOUSE	Intersectin-1 OS=Mus musculus GN=Itsn1 PE=1 SV=1	Itsn1 p-S558 (z= 2)	Itsn1 553 - 561	QVQQNS^LHR	Gln->pyro-Glu (N-term Q); Phospho (ST)	-0.60598	0.0427492	-0.383634	0.130884	-0.222345	0.562176
p3020	CTGE5_MOUSE	Cutaneous T-cell lymphoma-associated antigen 5 homolog OS=Mus musculus GN=Ctage5 PE=1 SV=1	Ctage5 p-S571 p-S573 (z= 2)	Ctage5 571 - 581	S^LS^PPWEQDRR	2 Phospho (ST)	-0.317517	0.0426582	-0.157177	0.303017	-0.16034	0.455577
p2704	OBSCN_MOUSE	Obscurin OS=Mus musculus GN=Obscn PE=2 SV=2	Obscn p-S559 (z= 2)	Obscn 553 - 560	LGAYAWS^R	Phospho (ST)	0.314878	0.0425863	0.0577396	0.694444	0.257138	0.226227
p5314	IEX1_MOUSE		IEX1 p-S48 (z= 2)	IEX1 45 - 51	AVVS^TAR	Phospho (ST)	0.379357	0.0425522	0.0481193	0.794405	0.331238	0.205742
p7183	CDK16_MOUSE	Cyclin-dependent kinase 16 OS=Mus musculus GN=Cdk16 PE=1 SV=1	Cdk16 p-S138 (z= 3)	Cdk16 134 - 147	LTLNS^PIFDKPLSR	Phospho (ST)	0.433916	0.0424967	0.351984	0.0959659	0.0819322	0.779199
p0538	MYH10_MOUSE	Myosin-10 OS=Mus musculus GN=Myh10 PE=1 SV=2	Myh10 p-S1956 (z= 2)	Myh10 1945 - 1963	QLHIEGASLELS^DDDTESK	Gln->pyro-Glu (N-term Q); Phospho (ST)	-0.367709	0.0422232	-0.220544	0.213559	-0.147165	0.553514
p4956	ADDG_MOUSE	Gamma-adducin OS=Mus musculus GN=Add3 PE=1 SV=2	Add3 p-S693 (z= 2)	Add3 691 - 697	TPS^FLKK	Phospho (ST)	0.510629	0.0421548	0.0150195	0.950743	0.49561	0.156041
p2363	NFIC_MOUSE	Nuclear factor 1 C-type OS=Mus musculus GN=Nfic PE=1 SV=1	Nfic p-S337 p-S339 (z= 3)	Nfic 328 - 345	TEMDKSPFNS^PS^PQDSPR	2 Phospho (ST)	0.250284	0.0419953	0.0284059	0.811529	0.221878	0.193586
p2710	MBTP1_MOUSE	Membrane-bound transcription factor site-1 protease OS=Mus musculus GN=Mbtps1 PE=1 SV=1	Mbtps1 p-S449 (z= 2)	Mbtps1 444 - 452	QALIAS^ARR	Phospho (ST)	0.609178	0.0419639	-0.221449	0.529277	0.830627	0.0752185
p0164	CYTSA_MOUSE	Cytospin-A OS=Mus musculus GN=Specc1l PE=1 SV=1	Specc1l p-S833 (z= 2)	Specc1l 831 - 843	RSS^TSSEPTPTVK	Phospho (ST)	-0.311216	0.0419486	-0.160564	0.282455	-0.150652	0.473535
p6631	LARP4_MOUSE	La-related protein 4 OS=Mus musculus GN=Larp4 PE=1 SV=2	Larp4 p-S579 (z= 4)	Larp4 568 - 602	DTLNPVAVPVSS^PTATKPSPANTASPCTSNINPPR	Phospho (ST)	0.374638	0.0419293	-0.0318134	0.859928	0.406451	0.115875
p7443	EFCB3_MOUSE	EF-hand calcium-binding domain-containing protein 3 OS=Mus musculus GN=Efcab3 PE=2 SV=1	Efcab3 p-S43 (z= 3)	Efcab3 39 - 59	ESKLS^PAQLEAFRNAYNFFTK	Phospho (ST)	-0.8868	0.0419229	0.0702278	0.873591	-0.957028	0.123992
p1054	EPN2_MOUSE	Epsin-2 OS=Mus musculus GN=Epn2 PE=1 SV=1	Epn2 p-S192 p-S195 (z= 2)	Epn2 189 - 203	AGGS^PAS^YHGSTSPR	2 Phospho (ST)	-0.267863	0.0416177	-0.214134	0.0880878	-0.0537283	0.760814
p0624	STRN3_MOUSE	Striatin-3 OS=Mus musculus GN=Strn3 PE=1 SV=1	Strn3 p-S257 (z= 3)	Strn3 239 - 272	RPPGDVLETFNFLENADDS^DEEENDMIEGIPEGK	Phospho (ST)	-0.984626	0.04125	0.0456246	0.921734	-1.03025	0.124657
p4450	MTG8_MOUSE	Protein CBFA2T1 OS=Mus musculus GN=Runx1t1 PE=2 SV=1	Runx1t1 p-T565 (z= 2)	Runx1t1 563 - 577	STT^PGTPSTIETTPR	Phospho (ST)	0.312501	0.0410873	0.106307	0.483538	0.206194	0.333056
p0793	DPYL2_MOUSE	Dihydropyrimidinase-related protein 2 OS=Mus musculus GN=Dpysl2 PE=1 SV=2	Dpysl2 p-T509 (z= 2)	Dpysl2 497 - 511	GLYDGPVCEVSVT^PK	Phospho (ST)	0.280079	0.0410485	-0.0323995	0.810993	0.312479	0.106381
p4090	KIF15_MOUSE	Kinesin-like protein KIF15 OS=Mus musculus GN=Kif15 PE=1 SV=1	Kif15 p-S568 (z= 2)	Kif15 563 - 570	GLQGFS^PK	Phospho (ST)	0.378516	0.041011	-0.0260213	0.884273	0.404537	0.117053
p2341	YTHD1_MOUSE	YTH domain family protein 1 OS=Mus musculus GN=Ythdf1 PE=2 SV=1	Ythdf1 p-T250 p-S252 (z= 3) + Oxi	Ythdf1 248 - 266	MKT^KS^GPIVGGALPPPPIK	Oxidation (M); 2 Phospho (ST)	-1.02602	0.0410066	-0.0896015	0.865457	-0.93642	0.198059
p0255	STMN1_MOUSE	Stathmin OS=Mus musculus GN=Stmn1 PE=1 SV=2	Stmn1 p-S16 (z= 2)	Stmn1 14 - 27	RAS^GQAFELILSPR	Phospho (ST)	-0.461036	0.0409534	-0.018653	0.931861	-0.442383	0.158114
p2654	PDLI4_MOUSE	PDZ and LIM domain protein 4 OS=Mus musculus GN=Pdlim4 PE=1 SV=3	Pdlim4 p-S111 (z= 2)	Pdlim4 101 - 116	IHIDPESQDCS^PATSR	Phospho (ST)	0.687107	0.0409172	0.205119	0.531457	0.481987	0.299646
p7413	IGSF3_MOUSE		IGSF3 p-T638 (z= 3)	IGSF3 622 - 642	AESSNNVRLSISRASDT^EAGK	Phospho (ST)	0.434131	0.0408459	-0.0162258	0.937006	0.450357	0.127805
p6182	WDR4_MOUSE	tRNA (guanine-N(7)-)-methyltransferase subunit WDR4 OS=Mus musculus GN=Wdr4 PE=1 SV=2	Wdr4 p-S397 (z= 3)	Wdr4 392 - 403	SPFPGS^PEQTKK	Phospho (ST)	0.382178	0.0408263	0.114361	0.528132	0.267817	0.298792
p5909	FBP12_MOUSE	Fatty acid-binding protein 12 OS=Mus musculus GN=Fabp12 PE=2 SV=1	Fabp12 p-S118 p-T124 (z= 3)	Fabp12 108 - 127	RLVDGKMVVES^AVNNVT^CTR	2 Phospho (ST)	0.520221	0.0407549	0.146192	0.544177	0.374029	0.280962
p7106	ARGL1_MOUSE	Arginine and glutamate-rich protein 1 OS=Mus musculus GN=Arglu1 PE=1 SV=2	Arglu1 p-S75 (z= 2)	Arglu1 73 - 85	ASS^PPDRIDIFGR	Phospho (ST)	0.30167	0.0407241	0.182213	0.206932	0.119457	0.55461
p0188	SH3K1_MOUSE	SH3 domain-containing kinase-binding protein 1 OS=Mus musculus GN=Sh3kbp1 PE=1 SV=1	Sh3kbp1 p-S631 (z= 2)	Sh3kbp1 629 - 642	ASS^PSLFSTEGKPK	Phospho (ST)	0.242297	0.0406563	-0.0485843	0.671674	0.290881	0.0795322
p5523	CBPC6_MOUSE	Cytosolic carboxypeptidase 6 OS=Mus musculus GN=Agbl4 PE=1 SV=1	Agbl4 p-S36 (z= 2)	Agbl4 28 - 40	YIVLPNGYS^GQPK	Phospho (ST)	0.242297	0.0405506	-0.0497818	0.663918	0.292078	0.0782002
p3365	SL9A1_MOUSE	Sodium/hydrogen exchanger 1 OS=Mus musculus GN=Slc9a1 PE=1 SV=1	Slc9a1 p-S697 (z= 2)	Slc9a1 695 - 702	LDS^PTLSR	Phospho (ST)	-0.76445	0.0405304	-0.232192	0.424215	-0.532258	0.25459
p1507	PAXI_MOUSE	Paxillin OS=Mus musculus GN=Pxn PE=1 SV=1	Pxn p-S119 (z= 2)	Pxn 111 - 123	AGEEEHVYS^FPNK	Phospho (ST)	-0.375761	0.0403306	-0.203314	0.275737	-0.172447	0.500361
p5493	LMNB1_MOUSE	Lamin-B1 OS=Mus musculus GN=Lmnb1 PE=1 SV=3	Lmnb1 p-T26 (z= 2)	Lmnb1 16 - 27	ASAPATPLSPT^R	Phospho (ST)	0.52297	0.0402648	-0.0536347	0.827844	0.576605	0.105327
p4623	K1468_MOUSE	LisH domain and HEAT repeat-containing protein KIAA1468 OS=Mus musculus GN=Kiaa1468 PE=1 SV=1	Kiaa1468 p-T906 p-Y910 p-S947 (z= 4)	Kiaa1468 905 - 949	AT^VPIY^ATGVLTCYIQEEDRKLLVGFLEDVMTLLSLSHAPLDS^LKATGVLTCYIQEEDRKLLVGFLEDVMTLLSLSHAPLDS^	2 Phospho (ST); Phospho (Y)	0.829882	0.0402217	0.123719	0.754378	0.706163	0.208319
p2168	JIP4_MOUSE	C-Jun-amino-terminal kinase-interacting protein 4 OS=Mus musculus GN=Spag9 PE=1 SV=2	Spag9 p-S733 (z= 2)	Spag9 728 - 742	SASQSS^LDKLDQELK	Phospho (ST)	-0.290972	0.0401705	-0.219559	0.116349	-0.0714126	0.712934
p5250	ADCY6_MOUSE	Adenylate cyclase type 6 OS=Mus musculus GN=Adcy6 PE=1 SV=1	Adcy6 p-S53 (z= 2)	Adcy6 48 - 61	NAEPPS^PTPAAHTR	Phospho (ST)	-0.522852	0.0400189	-0.378027	0.123424	-0.144824	0.674238
p4475	OTUD5_MOUSE	OTU domain-containing protein 5 OS=Mus musculus GN=Otud5 PE=1 SV=2	Otud5 p-S64 (z= 2)	Otud5 63 - 80	AS^PPPQGPLPGPPGALHR	Phospho (ST)	0.43026	0.0399449	0.284342	0.214974	0.145918	0.632598
p0227	RPB1_MOUSE	DNA-directed RNA polymerase II subunit RPB1 OS=Mus musculus GN=Polr2a PE=1 SV=3	Polr2a p-S1920 (z= 2)	Polr2a 1909 - 1922	YSPTSPTYSPTS^PK	Phospho (ST)	0.720828	0.0399005	-0.125819	0.704469	0.846646	0.0814132
p1219	FLNB_MOUSE	Filamin-B OS=Mus musculus GN=Flnb PE=1 SV=3	Flnb p-S1505 (z= 2)	Flnb 1497 - 1508	YADEEIPRS^PFK	Phospho (ST)	-0.518438	0.0398846	-0.486079	0.0530899	-0.0323599	0.925262
p1997	DYST_MOUSE	Dystonin OS=Mus musculus GN=Dst PE=1 SV=1	Dst p-S3412 p-S3414 (z= 3)	Dst 3399 - 3419	SHQRLQNAFSSLSS^VS^SERMK	2 Phospho (ST)	0.421213	0.0397974	-0.0713774	0.718854	0.492591	0.0858649
p1989	F208B_MOUSE	Protein FAM208B OS=Mus musculus GN=Fam208b PE=2 SV=2	Fam208b p-S1538 (z= 2)	Fam208b 1529 - 1542	HLALESSVPS^CSPR	Phospho (ST)	0.771555	0.0397877	0.253515	0.521893	0.518039	0.337484
p4452	PLRG1_MOUSE		PLRG1 p-S240 p-T242 p-S254 (z= 3)	PLRG1 237 - 256	LKLS^LT^GHISTVRGVIVS^TRGHISTVRGVIVS^	4 Phospho (ST)	0.527346	0.0397709	0.427624	0.0917917	0.0997221	0.776248
p7207	CHSP1_MOUSE	Calcium-regulated heat stable protein 1 OS=Mus musculus GN=Carhsp1 PE=1 SV=1	Carhsp1 p-S42 (z= 2)	Carhsp1 37 - 48	GNVVPS^PLPTRR	Phospho (ST)	0.280206	0.0397501	0.132098	0.319765	0.148108	0.428898
p4435	PHLB2_MOUSE	Pleckstrin homology-like domain family B member 2 OS=Mus musculus GN=Phldb2 PE=1 SV=2	Phldb2 p-S347 (z= 2)	Phldb2 340 - 352	MLLASTSS^DDFDR	Phospho (ST)	-0.467115	0.0397477	-0.288649	0.204065	-0.178466	0.570456
p7289	HDAC7_MOUSE	Histone deacetylase 7 OS=Mus musculus GN=Hdac7 PE=1 SV=2	Hdac7 p-S204 (z= 2)	Hdac7 202 - 210	KES^APPSLR	Phospho (ST)	-0.360064	0.0397439	-0.241199	0.160672	-0.118865	0.620188
p5980	SPTB2_MOUSE	Spectrin beta chain, brain 1 OS=Mus musculus GN=Sptbn1 PE=1 SV=2	Sptbn1 p-S2110 (z= 4)	Sptbn1 2099 - 2139	RPPSPDPNTKVS^EEAESQQWDTSKGDQVSQNGLPAEQGSPR	Phospho (ST)	-1.61032	0.0396713	-0.92241	0.214857	-0.687909	0.504446
p7302	ITPR3_MOUSE	Inositol 1,4,5-trisphosphate receptor type 3 OS=Mus musculus GN=Itpr3 PE=1 SV=3	Itpr3 p-S1831 (z= 2)	Itpr3 1830 - 1840	VS^SFSMPSSSR	Phospho (ST)	-0.361023	0.0393735	-0.183824	0.282214	-0.177199	0.461379
p3862	RUFY3_MOUSE		RUFY3 p-S459 (z= 3)	RUFY3 449 - 463	DLVKQAKTLNS^AANK	Phospho (ST)	0.440288	0.0393548	0.355754	0.0919603	0.0845333	0.77192
p4343	UBR4_MOUSE	E3 ubiquitin-protein ligase UBR4 OS=Mus musculus GN=Ubr4 PE=1 SV=1	Ubr4 p-S1151 p-T1154 (z= 3)	Ubr4 1141 - 1173	MAAETDPHKSS^EIT^KNLLPATLQLIDTYASFTR	2 Phospho (ST)	-0.364094	0.039336	-0.0548149	0.748441	-0.309279	0.206105
p4459	RGPA1_MOUSE	Ral GTPase-activating protein subunit alpha-1 OS=Mus musculus GN=Ralgapa1 PE=1 SV=1	Ralgapa1 p-T753 (z= 2)	Ralgapa1 751 - 764	QKT^VDIDDAQILPR	Gln->pyro-Glu (N-term Q); Phospho (ST)	-0.864636	0.039171	-0.454796	0.26639	-0.40984	0.47627
p3645	PB1_MOUSE	Protein polybromo-1 OS=Mus musculus GN=Pbrm1 PE=1 SV=4	Pbrm1 p-S355 (z= 3)	Pbrm1 342 - 365	LSAITMALQYGSES^EEDAALAAAR	Phospho (ST)	-0.755984	0.0391157	-0.185452	0.601341	-0.570532	0.259494
p5273	BIR1A_MOUSE	Baculoviral IAP repeat-containing protein 1a OS=Mus musculus GN=Naip1 PE=2 SV=3	Naip1 p-T892 p-Y902 (z= 2)	Naip1 892 - 904	T^LALKVLNLQY^FR	Phospho (ST); Phospho (Y)	0.314264	0.039099	0.0504266	0.731614	0.263837	0.21008
p6185	SRRM2_MOUSE	Serine/arginine repetitive matrix protein 2 OS=Mus musculus GN=Srrm2 PE=1 SV=3	Srrm2 p-S2224 (z= 3)	Srrm2 2213 - 2226	TPAAAAAMNLAS^PR	Phospho (ST)	0.331222	0.0390212	0.111308	0.464537	0.219915	0.314209
p4605	SPD2B_MOUSE	SH3 and PX domain-containing protein 2B OS=Mus musculus GN=Sh3pxd2b PE=1 SV=1	Sh3pxd2b p-S291 (z= 2)	Sh3pxd2b 287 - 305	LGPSS^PAHSGALDLDGVSR	Phospho (ST)	0.533685	0.0389118	-0.0191239	0.944847	0.552809	0.14449
p5722	SRC8_MOUSE	Src substrate cortactin OS=Mus musculus GN=Cttn PE=1 SV=2	Cttn p-T401 p-S405 p-S407 (z= 4)	Cttn 399 - 428	KQT^PPAS^PS^PQPIEDRPPSSPIYEDAAPFKPS^	4 Phospho (ST)	-0.276346	0.0388504	-0.194444	0.147764	-0.0819028	0.657948
p2296	RL4_MOUSE	60S ribosomal protein L4 OS=Mus musculus GN=Rpl4 PE=1 SV=3	Rpl4 p-S295 (z= 2)	Rpl4 292 - 300	ILKS^PEIQR	Phospho (ST)	0.963549	0.0387398	0.222553	0.62197	0.740996	0.249777
p0027	SYNPO_MOUSE	Synaptopodin OS=Mus musculus GN=Synpo PE=1 SV=2	Synpo p-S854 (z= 3)	Synpo 849 - 862	AGLPPS^PALPRPSR	Phospho (ST)	0.310884	0.0387366	0.0821597	0.572868	0.228724	0.270447
p0118	SRBS2_MOUSE	Sorbin and SH3 domain-containing protein 2 OS=Mus musculus GN=Sorbs2 PE=1 SV=2	Sorbs2 p-S28 (z= 2)	Sorbs2 25 - 36	VQSS^PNLLAAGR	Phospho (ST)	-0.844153	0.0386072	0.129925	0.735936	-0.974078	0.0844573
p7511	PWP1_MOUSE	Periodic tryptophan protein 1 homolog OS=Mus musculus GN=Pwp1 PE=1 SV=1	Pwp1 p-S486 (z= 3)	Pwp1 482 - 501	GLSVS^GPCGSRSPQQTPMES	Phospho (ST)	0.569355	0.0385156	-0.0280023	0.916127	0.597357	0.119165
p0514	SVIL_MOUSE	Supervillin OS=Mus musculus GN=Svil PE=1 SV=1	Svil p-T811 (z= 2)	Svil 809 - 826	YQT^QPVTLGEVEQVQSGK	Phospho (ST)	-0.4177	0.038492	-0.244912	0.214107	-0.172788	0.531404
p6487	MAP1B_MOUSE	Microtubule-associated protein 1B OS=Mus musculus GN=Map1b PE=1 SV=2	Map1b p-S1775 (z= 3)	Map1b 1766 - 1777	VQSLEGEKLS^PK	Phospho (ST)	0.480687	0.0383885	-0.101371	0.651846	0.582059	0.0736765
p3987	TNIK_MOUSE	Traf2 and NCK-interacting protein kinase OS=Mus musculus GN=Tnik PE=1 SV=2	Tnik p-S651 (z= 2)	Tnik 647 - 656	TTSIS^PALAR	Phospho (ST)	0.407356	0.0381663	0.236251	0.213002	0.171106	0.52231
p5075	NUCKS_MOUSE	Nuclear ubiquitous casein and cyclin-dependent kinases substrate OS=Mus musculus GN=Nucks1 PE=1 SV=1	Nucks1 p-S181 (z= 2)	Nucks1 176 - 184	ATVTPS^PVK	Phospho (ST)	0.430216	0.0380043	0.2364	0.222491	0.193816	0.485428
p4285	PML_MOUSE	Protein PML OS=Mus musculus GN=Pml PE=1 SV=3	Pml p-S528 (z= 3)	Pml 526 - 546	ATS^PPHLDGTSNPESTVPEKK	Phospho (ST)	0.471141	0.0378362	-0.0162258	0.938226	0.487366	0.114969
p4808	ASPM_MOUSE	Abnormal spindle-like microcephaly-associated protein homolog OS=Mus musculus GN=Aspm PE=2 SV=2	Aspm p-T992 p-S997 (z= 3)	Aspm 988 - 1009	GVPLT^DEHGS^AISSKDVVDRHR	2 Phospho (ST)	-0.576587	0.0377815	0.0786197	0.769531	-0.655207	0.0912406
p1632	SMN_MOUSE	Survival motor neuron protein OS=Mus musculus GN=Smn1 PE=1 SV=1	Smn1 p-S25 p-S28 (z= 2)	Smn1 20 - 38	RGTGQS^DDS^DIWDDTALIK	2 Phospho (ST)	-0.689055	0.0377489	0.0943152	0.768633	-0.78337	0.0910419
p5349	ADA21_MOUSE	Disintegrin and metalloproteinase domain-containing protein 21 OS=Mus musculus GN=Adam21 PE=2 SV=1	Adam21 p-T680 (z= 3)	Adam21 670 - 685	GYGGSIDSGPT^SQKRR	Phospho (ST)	0.867256	0.0377262	-0.123557	0.759448	0.990814	0.0894928
p1598	LMOD1_MOUSE	Leiomodin-1 OS=Mus musculus GN=Lmod1 PE=2 SV=1	Lmod1 p-S12 (z= 3)	Lmod1 9 - 34	RQVS^EDPDIDSLLSTLSPEEMEELEK	Phospho (ST)	-0.60807	0.0377227	-0.432984	0.132095	-0.175085	0.661203
p7279	WDR81_MOUSE	WD repeat-containing protein 81 OS=Mus musculus GN=Wdr81 PE=1 SV=1	Wdr81 p-S188 (z= 2)	Wdr81 182 - 189	LGPTVAS^R	Phospho (ST)	0.481697	0.0375052	0.348325	0.125972	0.133372	0.673032
p1268	LARP1_MOUSE	La-related protein 1 OS=Mus musculus GN=Larp1 PE=1 SV=2	Larp1 p-S1032 (z= 3)	Larp1 1030 - 1055	CPS^QSSSRPATGISQPPTTPTGQATR	Phospho (ST)	0.253047	0.0374828	0.167561	0.165334	0.0854854	0.611169
p4238	RBMXL_MOUSE	Heterogeneous nuclear ribonucleoprotein G-like 1 OS=Mus musculus GN=Rbmxl1 PE=2 SV=1	Rbmxl1 p-S205 (z= 2)	Rbmxl1 201 - 207	DVYLS^PR	Phospho (ST)	0.821066	0.0373393	-0.0893986	0.810226	0.910465	0.0945511
p0626	RTN4_MOUSE	Reticulon-4 OS=Mus musculus GN=Rtn4 PE=1 SV=2	Rtn4 p-S167 (z= 2)	Rtn4 164 - 189	GSGS^VDETLFALPAASEPVIPSSAEK	Phospho (ST)	-0.291158	0.0373195	-0.0523728	0.703738	-0.238785	0.220877
p7186	TJAP1_MOUSE	Tight junction-associated protein 1 OS=Mus musculus GN=Tjap1 PE=1 SV=1	Tjap1 p-T407 (z= 3)	Tjap1 402 - 416	AFVDRT^PPPAAVVQR	Phospho (ST)	0.461927	0.0369862	0.198165	0.342992	0.263762	0.378505
p2065	RYK_MOUSE	Tyrosine-protein kinase RYK OS=Mus musculus GN=Ryk PE=1 SV=2	Ryk p-S11 (z= 3)	Ryk 3 - 15	AGRGGVPGS^GGLR	Phospho (ST)	0.415226	0.036775	-0.0152011	0.936905	0.430428	0.119988
p1596	FRS2_MOUSE	Fibroblast growth factor receptor substrate 2 OS=Mus musculus GN=Frs2 PE=1 SV=3	Frs2 p-T328 (z= 2)	Frs2 325 - 342	LTST^STSDTQNINNSAQR	Phospho (ST)	-0.461982	0.0366787	-0.279354	0.186758	-0.182628	0.541649
p3299	HCLS1_MOUSE	Hematopoietic lineage cell-specific protein OS=Mus musculus GN=Hcls1 PE=1 SV=2	Hcls1 p-S244 (z= 2)	Hcls1 240 - 249	AKFES^LAEEK	Phospho (ST)	-0.490118	0.0365022	-0.168294	0.422708	-0.321824	0.29946
p6041	STAR8_MOUSE	StAR-related lipid transfer protein 8 OS=Mus musculus GN=Stard8 PE=1 SV=2	Stard8 p-S733 (z= 2)	Stard8 730 - 738	KDSS^SPRIK	Phospho (ST)	1.01126	0.0364772	0.155671	0.732781	0.855594	0.195608
p0520	VINC_MOUSE	Vinculin OS=Mus musculus GN=Vcl PE=1 SV=4	Vcl p-S290 (z= 2)	Vcl 282 - 300	GWLRDPNAS^PGDAGEQAIR	Phospho (ST)	-0.627303	0.0363538	-0.277674	0.340784	-0.349629	0.395653
p3857	VDAC1_MOUSE	Voltage-dependent anion-selective channel protein 1 OS=Mus musculus GN=Vdac1 PE=1 SV=3	Vdac1 p-S117 (z= 3)	Vdac1 110 - 123	LTFDSSFS^PNTGKK	Phospho (ST)	0.345055	0.0363516	0.0814119	0.616481	0.263643	0.250886
p5407	STAR8_MOUSE	StAR-related lipid transfer protein 8 OS=Mus musculus GN=Stard8 PE=1 SV=2	Stard8 p-Y815 p-S819 (z= 3)	Stard8 804 - 825	QAQAAGVSLSLY^MEES^VQELLR	Gln->pyro-Glu (N-term Q); Phospho (ST); Phospho (Y)	-0.779264	0.0361238	-0.409153	0.25925	-0.370111	0.467897
p0874	SPTB2_MOUSE	Spectrin beta chain, brain 1 OS=Mus musculus GN=Sptbn1 PE=1 SV=2	Sptbn1 p-T2327 (z= 2)	Sptbn1 2325 - 2343	AQT^LPTSVVTITSESSPGK	Phospho (ST)	-0.952993	0.0361116	0.0547027	0.904067	-1.0077	0.117454
p2015	RFIP5_MOUSE	Rab11 family-interacting protein 5 OS=Mus musculus GN=Rab11fip5 PE=1 SV=2	Rab11fip5 p-Y203 (z= 3)	Rab11fip5 202 - 227	KY^DLESASAILPSSALEDPELGSLGK	Phospho (Y)	-0.640713	0.0358937	-0.348731	0.241941	-0.291982	0.485394
p6072	SCFD1_MOUSE	Sec1 family domain-containing protein 1 OS=Mus musculus GN=Scfd1 PE=2 SV=1	Scfd1 p-T295 (z= 3)	Scfd1 289 - 307	VNLEEST^GVENSPAGARPK	Phospho (ST)	0.379213	0.0358603	0.0445496	0.798534	0.334663	0.181099
p2636	SRRM2_MOUSE	Serine/arginine repetitive matrix protein 2 OS=Mus musculus GN=Srrm2 PE=1 SV=3	Srrm2 p-T823 (z= 3)	Srrm2 821 - 844	SGT^PPRPGSVTNMQADECTATPQR	Phospho (ST)	0.547151	0.035836	0.357084	0.162407	0.190067	0.59415
p7226	KGP1_MOUSE	cGMP-dependent protein kinase 1 OS=Mus musculus GN=Prkg1 PE=1 SV=1	Prkg1 p-T517 (z= 3)	Prkg1 515 - 533	TWT^FCGTPEYVAPEIILNK	Phospho (ST)	-0.976023	0.0358267	-0.246624	0.572038	-0.729399	0.247671
p5137	CO5A1_MOUSE	Collagen alpha-1(V) chain OS=Mus musculus GN=Col5a1 PE=2 SV=2	Col5a1 p-S69 (z= 2)	Col5a1 67 - 79	SSS^EPDVAYRVSK	Phospho (ST)	0.365129	0.0357564	0.176261	0.297868	0.188867	0.428578
p7411	SHAN3_MOUSE	SH3 and multiple ankyrin repeat domains protein 3 OS=Mus musculus GN=Shank3 PE=1 SV=2	Shank3 p-S874 (z= 2)	Shank3 871 - 882	FPRS^TSMQDTVR	Phospho (ST)	0.365129	0.0357564	0.176261	0.297868	0.188867	0.428578
p5917	ZO2_MOUSE	Tight junction protein ZO-2 OS=Mus musculus GN=Tjp2 PE=1 SV=2	Tjp2 p-S1136 (z= 3)	Tjp2 1132 - 1152	GSYGS^DPEEEEYRQQLAAHSK	Phospho (ST)	0.503082	0.0356481	0.01221	0.957829	0.490872	0.139765
p4948	U623_MOUSE		U623 p-S72 (z= 2)	U623 70 - 76	ISS^GLFK	Phospho (ST)	0.41122	0.0355879	-0.0144038	0.939213	0.425624	0.118106
p5443	MRP_MOUSE	MARCKS-related protein OS=Mus musculus GN=Marcksl1 PE=1 SV=2	Marcksl1 p-S104 (z= 2)	Marcksl1 100 - 106	LSGLS^FK	Phospho (ST)	0.41122	0.0355879	-0.0144038	0.939213	0.425624	0.118106
p1247	KANK2_MOUSE	KN motif and ankyrin repeat domain-containing protein 2 OS=Mus musculus GN=Kank2 PE=1 SV=1	Kank2 p-S248 (z= 3)	Kank2 246 - 267	SRS^ELCLDLPEAPDDPAALETR	Phospho (ST)	-0.575616	0.0355494	0.0741881	0.779092	-0.649804	0.0893549
p3069	TB182_MOUSE	182 kDa tankyrase-1-binding protein OS=Mus musculus GN=Tnks1bp1 PE=1 SV=2	Tnks1bp1 p-S527 p-S545 (z= 3)	Tnks1bp1 523 - 559	GEGVS^QVGPGTPPAPESPRKPIS^GVQGNDPGISLPQR	2 Phospho (ST)	-0.369885	0.0354611	-0.0382854	0.821642	-0.3316	0.173509
p4217	TRBP2_MOUSE	RISC-loading complex subunit TARBP2 OS=Mus musculus GN=Tarbp2 PE=1 SV=2	Tarbp2 p-S151 (z= 3)	Tarbp2 141 - 170	SPPMEMQPPVS^PQQSECNPVGALQELVVQK	Phospho (ST)	-0.846393	0.0353928	0.20531	0.602745	-1.0517	0.0648396
p4131	VINC_MOUSE	Vinculin OS=Mus musculus GN=Vcl PE=1 SV=4	Vcl p-S795 (z= 2)	Vcl 793 - 802	TIS^PMVMDAK	Phospho (ST)	-0.37418	0.0353902	-0.207737	0.231513	-0.166443	0.494556
p7418	KI26B_MOUSE	Kinesin-like protein KIF26B OS=Mus musculus GN=Kif26b PE=1 SV=3	Kif26b p-S1085 (z= 2)	Kif26b 1077 - 1089	TSEYKPPSS^PSQR	Phospho (ST)	-0.679093	0.0351205	-0.509497	0.113229	-0.169596	0.701325
p0544	K0754_MOUSE	Uncharacterized protein KIAA0754 OS=Mus musculus GN=Kiaa0754 PE=2 SV=2	Kiaa0754 p-S276 (z= 2)	Kiaa0754 275 - 294	GS^PPDCTCVPAGDTVISEVK	Phospho (ST)	-0.292842	0.034974	-0.0103611	0.93823	-0.282481	0.142384
p5566	NPHP1_MOUSE	Nephrocystin-1 OS=Mus musculus GN=Nphp1 PE=1 SV=1	Nphp1 p-S26 p-S31 p-T34 (z= 3)	Nphp1 22 - 43	LQVDS^LVTES^QLT^GALEPSKRRQLT^	4 Phospho (ST)	-0.909521	0.0349599	-0.804256	0.0602945	-0.105265	0.8581
p3565	K2C1B_MOUSE	Keratin, type II cytoskeletal 1b OS=Mus musculus GN=Krt77 PE=1 SV=1	Krt77 p-T308 p-S311 p-T315 (z= 3)	Krt77 304 - 330	YLFDT^ELS^QIQT^HVSDTNVILSMDNNRQIQT^	4 Phospho (ST)	-0.522566	0.0348743	0.0836059	0.707871	-0.606171	0.0705017
p7299	SEM3G_MOUSE	Semaphorin-3G OS=Mus musculus GN=Sema3g PE=2 SV=1	Sema3g p-S681 p-S687 (z= 4)	Sema3g 669 - 688	FALEVIAAVQLDS^LFLRES^R	2 Phospho (ST)	0.548545	0.0348584	0.288429	0.265123	0.260116	0.469844
p2024	PRP4B_MOUSE	Serine/threonine-protein kinase PRP4 homolog OS=Mus musculus GN=Prpf4b PE=1 SV=3	Prpf4b p-S143 p-S145 (z= 3)	Prpf4b 130 - 154	VQSGMGLILQGYES^GS^EEEGEIHEK	2 Phospho (ST)	-0.351406	0.0347809	-0.166229	0.304801	-0.185177	0.41743
p0911	CP088_MOUSE	Protein C16orf88 homolog OS=Mus musculus GN=Tsg118 PE=1 SV=2	Tsg118 p-S57 (z= 2)	Tsg118 55 - 74	ATS^PSNNVDEVQIPEISLSK	Phospho (ST)	-0.757258	0.0346095	0.115383	0.738859	-0.872641	0.0815634
p5404	SNX17_MOUSE	Sorting nexin-17 OS=Mus musculus GN=Snx17 PE=1 SV=2	Snx17 p-S335 (z= 2)	Snx17 323 - 339	VTSSVPLPSGGTS^SPSR	Phospho (ST)	0.252355	0.0345168	0.124446	0.284317	0.127909	0.434524
p2436	SQSTM_MOUSE	Sequestosome-1 OS=Mus musculus GN=Sqstm1 PE=1 SV=1	Sqstm1 p-S334 (z= 4)	Sqstm1 316 - 346	IALESVGQPEEQMESGNCS^GGDDDWTHLSSK	Phospho (ST)	0.448427	0.0345041	0.347758	0.0961635	0.100669	0.727599
p5806	PLEC_MOUSE	Plectin OS=Mus musculus GN=Plec PE=1 SV=2	Plec p-S1443 (z= 3)	Plec 1436 - 1449	AQLEPVAS^PAKKPK	Phospho (ST)	0.968219	0.0343806	-0.47822	0.471592	1.44644	0.0763659
p2753	SRRM2_MOUSE	Serine/arginine repetitive matrix protein 2 OS=Mus musculus GN=Srrm2 PE=1 SV=3	Srrm2 p-S1276 (z= 3)	Srrm2 1274 - 1292	ELS^HSPPRENSFESSLEFK	Phospho (ST)	0.449656	0.0341522	0.252033	0.233591	0.197623	0.50091
p3248	CDCA2_MOUSE	Cell division cycle-associated protein 2 OS=Mus musculus GN=Cdca2 PE=2 SV=2	Cdca2 p-S906 (z= 2) + Oxi	Cdca2 897 - 907	RRMTICTLDS^R	Oxidation (M); Phospho (ST)	0.368226	0.0340275	0.175321	0.299578	0.192905	0.418068
p3603	MYO9A_MOUSE	Myosin-IXa OS=Mus musculus GN=Myo9a PE=1 SV=2	Myo9a p-S2262 (z= 3)	Myo9a 2257 - 2271	LKDISS^LEFAENKAK	Phospho (ST)	0.339982	0.0338991	0.0673357	0.663639	0.272646	0.217924
p1860	DDX20_MOUSE	Probable ATP-dependent RNA helicase DDX20 OS=Mus musculus GN=Ddx20 PE=1 SV=2	Ddx20 p-S472 (z= 2)	Ddx20 458 - 474	AAMHTYSSPTVATQS^PK	Phospho (ST)	0.474832	0.0338953	0.247671	0.256214	0.227161	0.458872
p5012	ACK1_MOUSE	Activated CDC42 kinase 1 OS=Mus musculus GN=Tnk2 PE=1 SV=2	Tnk2 p-Y842 (z= 2)	Tnk2 842 - 854	Y^ATPQVIQAPGPR	Phospho (Y)	-0.686035	0.0337986	-0.176154	0.565988	-0.509881	0.248079
p4283	ANLN_MOUSE	Actin-binding protein anillin OS=Mus musculus GN=Anln PE=1 SV=2	Anln p-T505 (z= 3)	Anln 496 - 516	LSSTEPAGST^ESEMTKSSPLK	Phospho (ST)	0.338731	0.0337705	0.226629	0.147073	0.112102	0.606457
p6849	CFTR_MOUSE	Cystic fibrosis transmembrane conductance regulator OS=Mus musculus GN=Cftr PE=1 SV=2	Cftr p-T1376 (z= 4)	Cftr 1362 - 1381	IILLDEPSAHLDPIT^YQVIR	Phospho (ST)	0.773078	0.0337211	0.346881	0.333974	0.426197	0.395589
p2506	CCD12_MOUSE	Coiled-coil domain-containing protein 12 OS=Mus musculus GN=Ccdc12 PE=1 SV=2	Ccdc12 p-S165 (z= 2)	Ccdc12 143 - 166	LKGQEDSLASAVDATTGQEACDS^D	Phospho (ST)	-0.612188	0.0336006	-0.242926	0.383882	-0.369262	0.34978
p1856	CUL4B_MOUSE	Cullin-4B OS=Mus musculus GN=Cul4b PE=1 SV=1	Cul4b p-S149 (z= 3)	Cul4b 146 - 171	DSAS^PSTSSFCLGVPVATSSHVPIQK	Phospho (ST)	0.505608	0.0335781	0.0634284	0.786778	0.442179	0.183681
p2982	DDX3L_MOUSE	Putative ATP-dependent RNA helicase Pl10 OS=Mus musculus GN=D1Pas1 PE=1 SV=1	D1Pas1 p-S592 (z= 2)	D1Pas1 589 - 598	SRFS^GGFGAR	Phospho (ST)	0.480608	0.0334635	0.0813611	0.70926	0.399247	0.201094
p7397	TEX2_MOUSE	Testis-expressed sequence 2 protein OS=Mus musculus GN=Tex2 PE=1 SV=2	Tex2 p-S219 p-S225 (z= 3)	Tex2 211 - 226	HLMKTLVKS^LSTDTS^R	2 Phospho (ST)	-0.441752	0.0334233	-0.13388	0.514266	-0.307872	0.286416
p4270	MCM2_MOUSE	DNA replication licensing factor MCM2 OS=Mus musculus GN=Mcm2 PE=1 SV=3	Mcm2 p-S27 (z= 2)	Mcm2 19 - 30	RISDPLTSS^PGR	Phospho (ST)	0.368373	0.0333338	0.0709513	0.671269	0.297421	0.213357
p4087	LS14A_MOUSE	Protein LSM14 homolog A OS=Mus musculus GN=Lsm14a PE=1 SV=1	Lsm14a p-S183 (z= 3)	Lsm14a 182 - 191	SS^PQLDPLRK	Phospho (ST)	0.57771	0.0331572	0.110798	0.67225	0.466912	0.212424
p6084	NCOR2_MOUSE	Nuclear receptor corepressor 2 OS=Mus musculus GN=Ncor2 PE=1 SV=3	Ncor2 p-S1220 (z= 2)	Ncor2 1215 - 1226	IVGEDS^PSRLDR	Phospho (ST)	0.418349	0.032763	0.253772	0.193521	0.164578	0.542712
p7091	MTUS2_MOUSE	Microtubule-associated tumor suppressor candidate 2 homolog OS=Mus musculus GN=Mtus2 PE=2 SV=1	Mtus2 p-T605 (z= 3)	Mtus2 592 - 607	DTPSSQEAREKLET^EK	Phospho (ST)	0.341107	0.0326829	0.230159	0.141729	0.110948	0.611106
p6181	PRUN2_MOUSE	Protein prune homolog 2 OS=Mus musculus GN=Prune2 PE=2 SV=2	Prune2 p-T2502 (z= 2)	Prune2 2499 - 2506	VIPT^KGPK	Phospho (ST)	0.951441	0.0325281	0.0158956	0.97283	0.935545	0.146723
p0352	FAM21_MOUSE	WASH complex subunit FAM21 OS=Mus musculus GN=Fam21 PE=1 SV=1	Fam21 p-S613 p-S614 (z= 3)	Fam21 607 - 628	TSALLFS^S^DEEDQWNIADSHTK	2 Phospho (ST)	-0.295719	0.0324957	-0.134875	0.314655	-0.160844	0.395339
p4357	GAB1_MOUSE		GAB1 p-T504 (z= 2)	GAB1 500 - 507	SSPKT^PPR	Phospho (ST)	0.505457	0.0324051	0.00164599	0.994234	0.503811	0.124768
p2472	OSBP1_MOUSE	Oxysterol-binding protein 1 OS=Mus musculus GN=Osbp PE=1 SV=2	Osbp p-S184 (z= 2)	Osbp 182 - 198	SLS^ELESLKLPAESNEK	Phospho (ST)	-0.707117	0.0323583	-0.0981658	0.758123	-0.608952	0.182587
p6254	PEAK1_MOUSE	Pseudopodium-enriched atypical kinase 1 OS=Mus musculus GN=Peak1 PE=1 SV=4	Peak1 p-S569 (z= 2)	Peak1 565 - 578	SAPTS^PTATNISSK	Phospho (ST)	1.15453	0.0322638	-0.00687431	0.989448	1.1614	0.121133
p6427	KAP2_MOUSE	cAMP-dependent protein kinase type II-alpha regulatory subunit OS=Mus musculus GN=Prkar2a PE=1 SV=2	Prkar2a p-S96 (z= 3)	Prkar2a 94 - 114	RVS^VCAETFNPDEEEEDNDPR	Phospho (ST)	-0.306594	0.0319458	-0.173474	0.213539	-0.13312	0.495998
p4042	PHLB1_MOUSE	Pleckstrin homology-like domain family B member 1 OS=Mus musculus GN=Phldb1 PE=1 SV=1	Phldb1 p-S580 p-S585 (z= 3)	Phldb1 578 - 596	KNS^ITEIS^DNEDELLEYHR	2 Phospho (ST)	-0.763289	0.0318445	0.0100699	0.976561	-0.773359	0.11765
p5847	E41L2_MOUSE	Band 4.1-like protein 2 OS=Mus musculus GN=Epb41l2 PE=1 SV=1	Epb41l2 p-S86 (z= 2)	Epb41l2 84 - 93	QRS^YNLVVAK	Gln->pyro-Glu (N-term Q); Phospho (ST)	0.618308	0.0317605	0.18127	0.514049	0.437038	0.269165
p2559	SRRM1_MOUSE	Serine/arginine repetitive matrix protein 1 OS=Mus musculus GN=Srrm1 PE=1 SV=2	Srrm1 p-S260 (z= 3)	Srrm1 247 - 263	APKPEPVPEPKEPS^PEK	Phospho (ST)	0.69815	0.0317502	0.357382	0.258813	0.340767	0.443956
p6302	SRRM2_MOUSE	Serine/arginine repetitive matrix protein 2 OS=Mus musculus GN=Srrm2 PE=1 SV=3	Srrm2 p-S2075 (z= 2) + Oxi	Srrm2 2066 - 2081	MSCFSRPSMS^PTPLDR	Oxidation (M); Phospho (ST)	0.853206	0.0315727	0.449569	0.303905	0.403637	0.487809
p5893	CJ088_MOUSE		CJ088 p-T264 p-T269 (z= 2)	CJ088 261 - 273	TGLT^PSAIT^ENLK	2 Phospho (ST)	0.368349	0.0314713	0.126276	0.446209	0.242073	0.303637
p3640	LSP1_MOUSE	Lymphocyte-specific protein 1 OS=Mus musculus GN=Lsp1 PE=1 SV=2	Lsp1 p-S243 (z= 2)	Lsp1 241 - 255	QPS^IELPSMAVASTK	Phospho (ST)	-0.451462	0.0313419	-0.317008	0.127022	-0.134454	0.63984
p4569	RPOM_MOUSE	DNA-directed RNA polymerase, mitochondrial OS=Mus musculus GN=Polrmt PE=2 SV=1	Polrmt p-Y143 p-S147 (z= 3)	Polrmt 140 - 158	LAGY^LQPS^KKGTPTNSEEK	Phospho (ST); Phospho (Y)	0.450669	0.0311692	0.0604716	0.764258	0.390197	0.177145
p5292	PRUN2_MOUSE	Protein prune homolog 2 OS=Mus musculus GN=Prune2 PE=2 SV=2	Prune2 p-S594 (z= 2)	Prune2 581 - 597	NLSLTCFAGEEPSS^PER	Phospho (ST)	-0.962641	0.030992	-0.257848	0.539271	-0.704793	0.244439
p6855	K1731_MOUSE	Centrosomal protein KIAA1731 homolog OS=Mus musculus GN=Kiaa1731 PE=2 SV=3	Kiaa1731 p-S999 (z= 2)	Kiaa1731 990 - 1000	GLLPSQSEVS^K	Phospho (ST)	-0.455363	0.0308386	-0.132747	0.514921	-0.322616	0.266197
p6734	MED1_MOUSE	Mediator of RNA polymerase II transcription subunit 1 OS=Mus musculus GN=Med1 PE=1 SV=2	Med1 p-T1051 (z= 2)	Med1 1049 - 1062	SQT^PPGVATPPIPK	Phospho (ST)	0.238921	0.0307897	0.0760731	0.477079	0.162848	0.28427
p2343	NFIB_MOUSE	Nuclear factor 1 B-type OS=Mus musculus GN=Nfib PE=1 SV=2	Nfib p-S328 (z= 3)	Nfib 318 - 335	KPEKPLFSSTS^PQDSSPR	Phospho (ST)	0.635032	0.0306174	0.198757	0.488865	0.436275	0.282466
p6137	SNPC2_MOUSE	snRNA-activating protein complex subunit 2 OS=Mus musculus GN=Snapc2 PE=2 SV=1	Snapc2 p-S356 (z= 3)	Snapc2 335 - 359	AVGICPLNPFLVPLGLVSQAPS^PSR	Phospho (ST)	0.770663	0.0306143	-0.0219669	0.939599	0.79263	0.0852381
p6909	MYCB2_MOUSE	Probable E3 ubiquitin-protein ligase MYCBP2 OS=Mus musculus GN=Mycbp2 PE=1 SV=2	Mycbp2 p-S2084 p-Y2086 (z= 4) + Oxi	Mycbp2 2058 - 2088	YSGSSGWPTMVLVLPGNEALFSLETAS^DY^VK	Oxidation (M); Phospho (ST); Phospho (Y)	1.2903	0.0304996	0.948056	0.121668	0.342239	0.677219
p5393	RAI3_MOUSE	Retinoic acid-induced protein 3 OS=Mus musculus GN=Gprc5a PE=2 SV=1	Gprc5a p-S344 (z= 2)	Gprc5a 339 - 352	AQAPAS^PYNDYEGR	Phospho (ST)	-0.529404	0.0302808	-0.122943	0.607517	-0.406462	0.230376
p4482	WDR81_MOUSE	WD repeat-containing protein 81 OS=Mus musculus GN=Wdr81 PE=1 SV=1	Wdr81 p-S523 (z= 3)	Wdr81 514 - 542	IQIPDSQPQS^PGPLGSLSGVGSSGGLSNR	Phospho (ST)	-0.374076	0.0300559	-0.189307	0.248333	-0.184769	0.428131
p4846	NAV1_MOUSE	Neuron navigator 1 OS=Mus musculus GN=Nav1 PE=1 SV=2	Nav1 p-S314 (z= 2)	Nav1 314 - 320	S^SPLSWR	Phospho (ST)	0.383813	0.0297262	0.123916	0.467937	0.259897	0.284097
p2061	STRN4_MOUSE	Striatin-4 OS=Mus musculus GN=Strn4 PE=1 SV=2	Strn4 p-S276 (z= 3)	Strn4 257 - 288	LGGSVLEQIPFLQNCEDEDS^DEDDELDSVQHK	Phospho (ST)	-0.350786	0.029661	-0.0610115	0.707606	-0.289774	0.202953
p7254	PERQ2_MOUSE	PERQ amino acid-rich with GYF domain-containing protein 2 OS=Mus musculus GN=Gigyf2 PE=1 SV=2	Gigyf2 p-T25 p-S26 (z= 2)	Gigyf2 17 - 35	ALSSGGSIT^S^PPLSPALPK	2 Phospho (ST)	-0.297044	0.029599	-0.169141	0.213506	-0.127903	0.497422
p2893	YBOX1_MOUSE	Nuclease-sensitive element-binding protein 1 OS=Mus musculus GN=Ybx1 PE=1 SV=3	Ybx1 p-S207 (z= 4)	Ybx1 203 - 232	RPQYS^NPPVQGEVMEGADNQGAGEQGRPVR	Phospho (ST)	0.644327	0.0295078	-0.0344311	0.908826	0.678758	0.108274
p5471	FARP2_MOUSE	FERM, RhoGEF and pleckstrin domain-containing protein 2 OS=Mus musculus GN=Farp2 PE=1 SV=2	Farp2 p-S375 (z= 3)	Farp2 372 - 385	TRTS^LHALTVDLPK	Phospho (ST)	0.575517	0.0294032	0.133129	0.609077	0.442388	0.228927
p5704	ALS2_MOUSE	Alsin OS=Mus musculus GN=Als2 PE=1 SV=2	Als2 p-S477 p-S486 (z= 2)	Als2 475 - 488	RLS^LPGLLSQVS^PR	2 Phospho (ST)	-0.289426	0.0293601	0.00323144	0.980394	-0.292657	0.117682
p1352	RS27L_MOUSE	40S ribosomal protein S27-like OS=Mus musculus GN=Rps27l PE=2 SV=3	Rps27l p-S78 (z= 2)	Rps27l 73 - 80	LTEGCS^FR	Phospho (ST)	0.442214	0.0292948	0.276237	0.163732	0.165977	0.549058
p3586	DOCK5_MOUSE	Dedicator of cytokinesis protein 5 OS=Mus musculus GN=Dock5 PE=1 SV=2	Dock5 p-S1765 (z= 2)	Dock5 1765 - 1772	S^LQLVDSR	Phospho (ST)	-0.707424	0.0291811	-0.095474	0.754429	-0.61195	0.167223
p3266	ULK1_MOUSE	Serine/threonine-protein kinase ULK1 OS=Mus musculus GN=Ulk1 PE=1 SV=1	Ulk1 p-S450 (z= 2)	Ulk1 444 - 458	IEQNLQS^PTQQQTAR	Phospho (ST)	-0.230018	0.0290828	-0.0704447	0.48557	-0.159573	0.267476
p7432	JPH2_MOUSE	Junctophilin-2 OS=Mus musculus GN=Jph2 PE=1 SV=2	Jph2 p-S591 (z= 3)	Jph2 590 - 612	RS^DSAPPSPVSATVPEEEPPAPR	Phospho (ST)	-0.569533	0.0290036	0.0100563	0.968241	-0.57959	0.110767
p4526	NCOAT_MOUSE	Bifunctional protein NCOAT OS=Mus musculus GN=Mgea5 PE=1 SV=2	Mgea5 p-S364 (z= 2)	Mgea5 359 - 381	LENEGS^DEDIETDVLYSPQMALK	Phospho (ST)	-0.506007	0.0289823	-0.15336	0.4933	-0.352647	0.268198
p6681	DOCK7_MOUSE	Dedicator of cytokinesis protein 7 OS=Mus musculus GN=Dock7 PE=1 SV=3	Dock7 p-S1382 (z= 2)	Dock7 1380 - 1387	MNS^LTFKK	Phospho (ST)	0.503451	0.0289062	0.0966574	0.670011	0.406793	0.205066
p1062	BBS10_MOUSE		BBS10 p-T508 (z= 2)	BBS10 500 - 513	KTPIAPSQT^DEMLK	Phospho (ST)	-0.442198	0.0288858	-0.303239	0.126474	-0.138959	0.614647
p3842	CDKL2_MOUSE	Cyclin-dependent kinase-like 2 OS=Mus musculus GN=Cdkl2 PE=2 SV=1	Cdkl2 p-S319 (z= 3)	Cdkl2 312 - 322	NNSLPKKS^QNR	Phospho (ST)	0.429113	0.0288735	0.0444983	0.813473	0.384615	0.156106
p2246	LPHN2_MOUSE	Latrophilin-2 (Fragment) OS=Mus musculus GN=Lphn2 PE=1 SV=2	Lphn2 p-S841 (z= 2)	Lphn2 841 - 849	S^MPNLGAGR	Phospho (ST)	0.84731	0.0288109	0.246628	0.509979	0.600682	0.259659
p7176	PSMF1_MOUSE	Proteasome inhibitor PI31 subunit OS=Mus musculus GN=Psmf1 PE=1 SV=1	Psmf1 p-S153 (z= 3)	Psmf1 151 - 164	ANS^PPREFPPATAR	Phospho (ST)	0.417757	0.0287721	-0.073978	0.693957	0.491735	0.0684951
p0509	MAP1B_MOUSE	Microtubule-associated protein 1B OS=Mus musculus GN=Map1b PE=1 SV=2	Map1b p-S1911 (z= 2)	Map1b 1908 - 1924	TIKS^PCDSGYSYETIEK	Phospho (ST)	0.445244	0.0287643	0.239748	0.226539	0.205495	0.460322
p7221	TCF20_MOUSE	Transcription factor 20 OS=Mus musculus GN=Tcf20 PE=1 SV=2	Tcf20 p-S994 (z= 3)	Tcf20 991 - 1012	GNAS^PGAAAHDSISDYGPQDSR	Phospho (ST)	0.405557	0.0286704	0.17093	0.363008	0.234627	0.366117
p4519	4EBP1_MOUSE	Eukaryotic translation initiation factor 4E-binding protein 1 OS=Mus musculus GN=Eif4ebp1 PE=1 SV=3	Eif4ebp1 p-T69 (z= 3)	Eif4ebp1 69 - 104	T^PPKDLPAIPGVTSPTSDEPPMQASQSQLPSSPEDK	Phospho (ST)	-0.448847	0.0286399	-0.0277787	0.881304	-0.421068	0.127662
p5104	ADCY6_MOUSE	Adenylate cyclase type 6 OS=Mus musculus GN=Adcy6 PE=1 SV=1	Adcy6 p-S573 (z= 2)	Adcy6 571 - 580	ANS^MEGLMPR	Phospho (ST)	-0.309992	0.0285792	-0.147083	0.284777	-0.162909	0.400539
p3876	PRGR_MOUSE	Progesterone receptor OS=Mus musculus GN=Pgr PE=1 SV=1	Pgr p-S888 (z= 3)	Pgr 876 - 889	QLHLYCLNTFIQS^R	Gln->pyro-Glu (N-term Q); Phospho (ST)	0.66434	0.0283923	-0.0206561	0.944708	0.684996	0.107483
p1954	I2BP1_MOUSE	Interferon regulatory factor 2-binding protein 1 OS=Mus musculus GN=Irf2bp1 PE=1 SV=2	Irf2bp1 p-S436 (z= 3)	Irf2bp1 428 - 448	NVAEALGHS^PKDPGGGGGSVR	Phospho (ST)	0.36671	0.0283758	0.1338	0.400116	0.23291	0.305784
p0060	SRRM1_MOUSE	Serine/arginine repetitive matrix protein 1 OS=Mus musculus GN=Srrm1 PE=1 SV=2	Srrm1 p-S616 (z= 2)	Srrm1 614 - 621	RYS^PPIQR	Phospho (ST)	0.31868	0.0282959	0.0862035	0.538736	0.232476	0.24475
p3692	TPC12_MOUSE	Trafficking protein particle complex subunit 12 OS=Mus musculus GN=Ttc15 PE=1 SV=2	Ttc15 p-S338 (z= 3)	Ttc15 331 - 367	APLDVPES^PKPFSQIQAVFAGSDDPFATALSMSEMDR	Phospho (ST)	-0.690993	0.0282423	0.0510909	0.862021	-0.742084	0.0859408
p0095	FOSL2_MOUSE	Fos-related antigen 2 OS=Mus musculus GN=Fosl2 PE=2 SV=2	Fosl2 p-S200 (z= 2)	Fosl2 200 - 210	S^PPTSGLQSLR	Phospho (ST)	0.305233	0.0282421	0.086414	0.519948	0.218819	0.252657
p6821	VCIP1_MOUSE	Deubiquitinating protein VCIP135 OS=Mus musculus GN=Vcpip1 PE=2 SV=1	Vcpip1 p-S771 (z= 2)	Vcpip1 764 - 772	APYSPTTS^K	Phospho (ST)	0.356031	0.0281955	0.128886	0.421215	0.227146	0.31235
p5910	ACAD9_MOUSE		ACAD9 p-S241 (z= 3) + Oxi	ACAD9 233 - 253	TEVVDSDGS^KTDKMTAFIVER	Oxidation (M); Phospho (ST)	0.545598	0.0280887	0.391305	0.108744	0.154293	0.648612
p3320	F189B_MOUSE	Protein FAM189B OS=Mus musculus GN=Fam189b PE=2 SV=1	Fam189b p-T603 (z= 2)	Fam189b 598 - 611	RSPDPT^GTGAHGYK	Phospho (ST)	0.780178	0.0280459	0.590453	0.0978682	0.189726	0.696453
p2334	F110B_MOUSE	Protein FAM110B OS=Mus musculus GN=Fam110b PE=2 SV=1	Fam110b p-S297 (z= 2)	Fam110b 295 - 305	ANS^DIISLNFR	Phospho (ST)	-0.486781	0.0280344	0.074528	0.726891	-0.561309	0.0697408
p4939	NEST_MOUSE	Nestin OS=Mus musculus GN=Nes PE=1 SV=1	Nes p-S356 (z= 4)	Nes 334 - 374	LHFLGIPEDQHLGSVLPVLSPTS^FSSPLPNTLETPVTAFLK	Phospho (ST)	1.63494	0.0280053	0.842253	0.21397	0.792686	0.41961
p6202	MEPCE_MOUSE	7SK snRNA methylphosphate capping enzyme OS=Mus musculus GN=Mepce PE=1 SV=2	Mepce p-S192 (z= 3)	Mepce 183 - 197	ALNAETPKSS^PLPAK	Phospho (ST)	0.622637	0.0276866	-0.0972859	0.73161	0.719923	0.0741126
p5892	MAP1B_MOUSE	Microtubule-associated protein 1B OS=Mus musculus GN=Map1b PE=1 SV=2	Map1b p-S1260 (z= 2)	Map1b 1251 - 1264	SPSLSPSPPS^PIEK	Phospho (ST)	0.291037	0.0276791	0.246326	0.0596641	0.0447107	0.80372
p4654	ZN828_MOUSE	Zinc finger protein 828 OS=Mus musculus GN=Znf828 PE=1 SV=1	Znf828 p-S405 (z= 2)	Znf828 400 - 409	AVPPVS^PELR	Phospho (ST)	0.357739	0.0275119	0.126431	0.410372	0.231308	0.293573
p7388	NP311_MOUSE	Neuronal protein 3.1 OS=Mus musculus GN=P311 PE=2 SV=1	P311 p-S54 (z= 3) + Oxi	P311 39 - 55	KKMEETGAASLTPPGS^R	Oxidation (M); Phospho (ST)	0.66434	0.027229	0.019772	0.945517	0.644568	0.122185
p0057	HSPB1_MOUSE	Heat shock protein beta-1 OS=Mus musculus GN=Hspb1 PE=1 SV=3	Hspb1 p-S15 (z= 2)	Hspb1 13 - 20	SPS^WEPFR	Phospho (ST)	-0.642003	0.0272283	-0.529139	0.0709399	-0.112864	0.777506
p3924	GOGA5_MOUSE	Golgin subfamily A member 5 OS=Mus musculus GN=Golga5 PE=1 SV=2	Golga5 p-S116 (z= 3)	Golga5 116 - 137	S^EPDDELLFDFLNSSQKEPTGR	Phospho (ST)	-0.664153	0.0270904	-0.187274	0.532663	-0.476879	0.255335
p3319	TB182_MOUSE	182 kDa tankyrase-1-binding protein OS=Mus musculus GN=Tnks1bp1 PE=1 SV=2	Tnks1bp1 p-S1290 (z= 2)	Tnks1bp1 1282 - 1295	NMAPGAGCS^PGEPR	Phospho (ST)	-0.223497	0.0269235	0.00983069	0.920294	-0.233328	0.0984484
p5439	DC1I2_MOUSE	Cytoplasmic dynein 1 intermediate chain 2 OS=Mus musculus GN=Dync1i2 PE=2 SV=1	Dync1i2 p-S84 (z= 2)	Dync1i2 59 - 85	EAEALLQSMGLTTDSPIVPPPMSPSS^K	Phospho (ST)	-0.318179	0.026866	0.0664931	0.614915	-0.384672	0.0505129
p0191	AFAD_MOUSE	Afadin OS=Mus musculus GN=Mllt4 PE=1 SV=3	Mllt4 p-S1182 (z= 2)	Mllt4 1172 - 1186	SSPNVANQPPS^PGGK	Phospho (ST)	-0.371514	0.0267455	-0.204226	0.191089	-0.167288	0.454536
p2828	PUM1_MOUSE	Pumilio homolog 1 OS=Mus musculus GN=Pum1 PE=1 SV=2	Pum1 p-S710 (z= 3)	Pum1 708 - 720	RDS^LTGSSDLYKR	Phospho (ST)	0.556869	0.026728	0.196953	0.436325	0.359916	0.306006
p3739	TP53B_MOUSE	Tumor suppressor p53-binding protein 1 OS=Mus musculus GN=Tp53bp1 PE=1 SV=2	Tp53bp1 p-S261 (z= 3)	Tp53bp1 256 - 273	SEDRPS^SPQVSVAAVETK	Phospho (ST)	0.355152	0.0266854	0.180904	0.245389	0.174247	0.426215
p1009	ABI2_MOUSE	Abl interactor 2 OS=Mus musculus GN=Abi2 PE=1 SV=1	Abi2 p-S89 (z= 3)	Abi2 86 - 101	MESS^INHISQTVDIHK	Phospho (ST)	1.04102	0.0266589	0.130461	0.767541	0.910562	0.155649
p4142	ANLN_MOUSE	Actin-binding protein anillin OS=Mus musculus GN=Anln PE=1 SV=2	Anln p-S451 p-S453 (z= 2)	Anln 451 - 459	S^RS^KHLETK	2 Phospho (ST)	-1.0608	0.0263757	-0.533718	0.23295	-0.52708	0.410319
p2680	SHRM1_MOUSE	Protein Shroom1 OS=Mus musculus GN=Shroom1 PE=1 SV=2	Shroom1 p-T125 p-S133 (z= 3)	Shroom1 110 - 142	QDTPLLYALAAEAEAT^AHTAEPPS^PPASRDAYR	Gln->pyro-Glu (N-term Q); 2 Phospho (ST)	-0.587558	0.0262492	-0.251405	0.336255	-0.336152	0.357681
p2881	MTA1_MOUSE	Metastasis-associated protein MTA1 OS=Mus musculus GN=Mta1 PE=1 SV=1	Mta1 p-T578 (z= 2)	Mta1 568 - 582	SAPVINNGSPT^ILGK	Phospho (ST)	0.964221	0.0261914	0.231654	0.609826	0.732568	0.237896
p5785	MARCS_MOUSE	Myristoylated alanine-rich C-kinase substrate OS=Mus musculus GN=Marcks PE=1 SV=2	Marcks p-S152 (z= 2)	Marcks 150 - 155	RFS^FKK	Phospho (ST)	0.657871	0.0261793	0.043777	0.877676	0.614094	0.133643
p0877	MAP1B_MOUSE	Microtubule-associated protein 1B OS=Mus musculus GN=Map1b PE=1 SV=2	Map1b p-S1789 p-S1793 (z= 2)	Map1b 1787 - 1804	ESS^PLYS^PGFSDSTSAAK	2 Phospho (ST)	-0.277144	0.0260107	-0.225721	0.0663021	-0.0514227	0.761377
p4314	CF145_MOUSE		CF145 p-Y117 p-S120 (z= 2)	CF145 117 - 129	Y^SRS^EVVLTFFER	Phospho (ST); Phospho (Y)	0.238252	0.0257672	0.123551	0.234114	0.1147	0.431845
p2760	NUDT5_MOUSE	ADP-sugar pyrophosphatase OS=Mus musculus GN=Nudt5 PE=1 SV=1	Nudt5 p-T7 (z= 3)	Nudt5 5 - 26	EST^ESSPGKHLVTSEELISEGK	Phospho (ST)	0.546129	0.0257512	0.418803	0.0888105	0.127325	0.705168
p2464	LRRF1_MOUSE	Leucine-rich repeat flightless-interacting protein 1 OS=Mus musculus GN=Lrrfip1 PE=1 SV=2	Lrrfip1 p-S84 (z= 2) + Oxi	Lrrfip1 67 - 85	NMPSLSAATLASLGGTSS^R	Oxidation (M); Phospho (ST)	-0.616873	0.0255401	-0.353295	0.198438	-0.263578	0.488576
p0228	RNF25_MOUSE	E3 ubiquitin-protein ligase RNF25 OS=Mus musculus GN=Rnf25 PE=1 SV=2	Rnf25 p-T411 (z= 2)	Rnf25 399 - 412	GPGSWQGPSARRT^R	Phospho (ST)	0.367558	0.0254823	0.0815608	0.597486	0.285998	0.200602
p1648	FNBP4_MOUSE	Formin-binding protein 4 OS=Mus musculus GN=Fnbp4 PE=1 SV=2	Fnbp4 p-S120 (z= 2)	Fnbp4 107 - 130	ATGGLCLLGAYADS^DDDESDVSEK	Phospho (ST)	-0.421953	0.0254441	-0.156417	0.380381	-0.265537	0.299001
p1838	OTUD5_MOUSE	OTU domain-containing protein 5 OS=Mus musculus GN=Otud5 PE=1 SV=2	Otud5 p-T502 (z= 2)	Otud5 501 - 515	AT^SPLVSLYPALECR	Phospho (ST)	0.607462	0.0252948	0.295464	0.26217	0.311998	0.400401
p3989	SRRM2_MOUSE	Serine/arginine repetitive matrix protein 2 OS=Mus musculus GN=Srrm2 PE=1 SV=3	Srrm2 p-S2648 (z= 2)	Srrm2 2644 - 2652	SLSYS^PVER	Phospho (ST)	0.455903	0.025184	0.0898698	0.646518	0.366033	0.19183
p5551	FOXK1_MOUSE	Forkhead box protein K1 OS=Mus musculus GN=Foxk1 PE=1 SV=2	Foxk1 p-S402 p-S406 p-S414 (z= 2)	Foxk1 402 - 416	S^APAS^PTHPGLMS^PRPTHPGLMS^	3 Phospho (ST)	-0.729627	0.025169	-0.405574	0.192748	-0.324053	0.461616
p0364	PKN1_MOUSE	Serine/threonine-protein kinase N1 OS=Mus musculus GN=Pkn1 PE=1 SV=3	Pkn1 p-T778 (z= 3)	Pkn1 776 - 798	TST^FCGTPEFLAPEVLTDTSYTR	Phospho (ST)	-0.752857	0.0251302	-0.60119	0.069516	-0.151668	0.739363
p4126	ATG2B_MOUSE	Autophagy-related protein 2 homolog B OS=Mus musculus GN=Atg2b PE=1 SV=3	Atg2b p-S496 (z= 3)	Atg2b 494 - 507	SAS^VDESRPEFICR	Phospho (ST)	0.644735	0.0247311	0.0580374	0.815761	0.586698	0.121126
p2988	RHG21_MOUSE	Rho GTPase-activating protein 21 OS=Mus musculus GN=Arhgap21 PE=1 SV=1	Arhgap21 p-S1501 (z= 2)	Arhgap21 1499 - 1507	NRS^PTLSCR	Phospho (ST)	-0.941667	0.0245106	-0.112363	0.744802	-0.829304	0.124021
p5048	GIT2_MOUSE	ARF GTPase-activating protein GIT2 OS=Mus musculus GN=Git2 PE=1 SV=2	Git2 p-S563 (z= 3)	Git2 563 - 594	S^MLWQGDGLLPDTAEPHSVPSPTLPSTEDVIR	Phospho (ST)	-0.670596	0.0242884	-0.167901	0.525133	-0.502695	0.201855
p6926	EAPP_MOUSE	E2F-associated phosphoprotein OS=Mus musculus GN=Eapp PE=1 SV=2	Eapp p-T75 (z= 2)	Eapp 75 - 93	T^MEDQLSSLGTGSSSGVAK	Phospho (ST)	-1.22644	0.0241971	-0.270221	0.586963	-0.956223	0.189922
p3385	LCMT2_MOUSE		LCMT2 p-S393 (z= 2)	LCMT2 386 - 394	VSRFHVLS^R	Phospho (ST)	0.311567	0.0241895	-0.048473	0.720796	0.36004	0.0647475
p6791	PITC1_MOUSE	Cytoplasmic phosphatidylinositol transfer protein 1 OS=Mus musculus GN=Pitpnc1 PE=1 SV=1	Pitpnc1 p-S274 (z= 2)	Pitpnc1 270 - 292	SAPSS^APSTPLSTDAPEFLSIPK	Phospho (ST)	-0.426471	0.024117	-0.124586	0.493058	-0.301885	0.243768
p1351	ARHGG_MOUSE	Rho guanine nucleotide exchange factor 16 OS=Mus musculus GN=Arhgef16 PE=1 SV=3	Arhgef16 p-S193 (z= 3)	Arhgef16 181 - 194	LQALAEEAAQPPS^R	Phospho (ST)	0.434538	0.0240259	0.155231	0.403636	0.279308	0.289609
p4200	RIC8A_MOUSE	Synembryn-A OS=Mus musculus GN=Ric8a PE=1 SV=2	Ric8a p-S435 p-Y445 (z= 3)	Ric8a 423 - 446	GLMAGGRPEGQYS^EDEDTDTEEY^R	Phospho (ST); Phospho (Y)	-0.483661	0.0240026	-0.0598968	0.775666	-0.423764	0.155992
p4398	CIC_MOUSE	Protein capicua homolog OS=Mus musculus GN=Cic PE=1 SV=2	Cic p-S1080 (z= 2)	Cic 1077 - 1086	RTQS^LSALPK	Phospho (ST)	0.311443	0.0237663	-0.0358158	0.786603	0.347259	0.0704143
p4544	RL23A_MOUSE	60S ribosomal protein L23a OS=Mus musculus GN=Rpl23a PE=1 SV=1	Rpl23a p-S43 (z= 2)	Rpl23a 40 - 47	IRTS^PTFR	Phospho (ST)	0.356248	0.02366	0.0441006	0.765262	0.312148	0.146139
p7073	SRRM1_MOUSE	Serine/arginine repetitive matrix protein 1 OS=Mus musculus GN=Srrm1 PE=1 SV=2	Srrm1 p-S401 p-T404 (z= 3)	Srrm1 397 - 408	HRPSS^PAT^PPPK	2 Phospho (ST)	1.40651	0.0235886	-0.315889	0.631737	1.7224	0.0592942
p5656	PDLI4_MOUSE	PDZ and LIM domain protein 4 OS=Mus musculus GN=Pdlim4 PE=1 SV=3	Pdlim4 p-S111 (z= 3)	Pdlim4 101 - 116	IHIDPESQDCS^PATSR	Phospho (ST)	0.923753	0.0235661	0.516767	0.195767	0.406986	0.465398
p0482	IF4B_MOUSE	Eukaryotic translation initiation factor 4B OS=Mus musculus GN=Eif4b PE=1 SV=1	Eif4b p-S93 (z= 3)	Eif4b 93 - 117	S^PPYTAFLGNLPYDVTEDSIKDFFR	Phospho (ST)	1.58848	0.0234485	0.0353519	0.949257	1.55313	0.0822192
p6431	SCRIB_MOUSE	Protein scribble homolog OS=Mus musculus GN=Scrib PE=1 SV=2	Scrib p-S1284 p-S1292 (z= 3)	Scrib 1278 - 1301	TTEAPCS^PGSQQPPS^PDELPANVK	2 Phospho (ST)	-0.342889	0.0234045	-0.233163	0.108311	-0.109726	0.589775
p4983	CD037_MOUSE	Uncharacterized protein C4orf37 homolog OS=Mus musculus PE=2 SV=1	Dusp27 p-S386 (z= 2)	Dusp27 382 - 391	GPGPS^DYQVR	Phospho (ST)	-0.287835	0.0233959	-0.0964623	0.430819	-0.191373	0.271342
p6828	SRRM2_MOUSE	Serine/arginine repetitive matrix protein 2 OS=Mus musculus GN=Srrm2 PE=1 SV=3	Srrm2 p-S2084 (z= 3)	Srrm2 2082 - 2095	CRS^PGMLEPLGSAR	Phospho (ST)	0.417098	0.023385	0.210906	0.237434	0.206192	0.411406
p3176	ESYT2_MOUSE	Extended synaptotagmin-2 OS=Mus musculus GN=Esyt2 PE=1 SV=1	Esyt2 p-S679 p-S685 (z= 2)	Esyt2 675 - 694	EPTPS^IASDIS^LPIATQELR	2 Phospho (ST)	-0.401627	0.0233334	-0.340695	0.0567113	-0.0609319	0.801872
p7335	NCOA3_MOUSE	Nuclear receptor coactivator 3 OS=Mus musculus GN=Ncoa3 PE=1 SV=2	Ncoa3 p-S762 (z= 4)	Ncoa3 746 - 776	ELQPQADSGDSKLSQCS^CSTNPSSGQEKDPK	Phospho (ST)	0.812855	0.0232845	0.398865	0.260797	0.41399	0.401872
p5485	GSTA1_MOUSE		GSTA1 p-S186 (z= 2)	GSTA1 186 - 195	S^RISSLPNVK	Phospho (ST)	0.313919	0.0232802	-0.0358158	0.78746	0.349735	0.0696234
p2544	UBFD1_MOUSE		UBFD1 p-T197 (z= 2)	UBFD1 190 - 199	GLVPEDKT^LR	Phospho (ST)	0.243691	0.0232133	0.203061	0.0555727	0.0406298	0.780454
p0058	ARHGH_MOUSE	Rho guanine nucleotide exchange factor 17 OS=Mus musculus GN=Arhgef17 PE=1 SV=2	Arhgef17 p-S728 (z= 2)	Arhgef17 726 - 734	SLS^DPIPQR	Phospho (ST)	-0.383874	0.0230249	-0.149064	0.339524	-0.23481	0.297197
p4149	PANX1_MOUSE	Pannexin-1 OS=Mus musculus GN=Panx1 PE=1 SV=3	Panx1 p-T387 p-S394 (z= 3)	Panx1 381 - 396	IPTSLQT^KGEDQGS^QR	2 Phospho (ST)	-0.99286	0.0229551	-0.414605	0.314812	-0.578255	0.326775
p6074	NCOR2_MOUSE	Nuclear receptor corepressor 2 OS=Mus musculus GN=Ncor2 PE=1 SV=3	Ncor2 p-T954 (z= 2)	Ncor2 952 - 963	AST^SPQKPLDLK	Phospho (ST)	0.309679	0.0229362	0.0751823	0.577626	0.234497	0.216611
p4923	PCM1_MOUSE	Pericentriolar material 1 protein OS=Mus musculus GN=Pcm1 PE=1 SV=2	Pcm1 p-S957 (z= 2)	Pcm1 952 - 967	SNRPVS^ADGNYRPLAK	Phospho (ST)	0.556824	0.0228549	0.0571442	0.807731	0.499679	0.139038
p2097	CB071_MOUSE	Uncharacterized protein C2orf71 homolog OS=Mus musculus PE=2 SV=1	Pomt2 p-T4 p-S17 (z= 5) + Oxi	Pomt2 1 - 26	MGCT^PSHNVIVNSVAKS^GIQFFKKPK	Oxidation (M); 2 Phospho (ST)	0.666402	0.0226449	0.274229	0.342095	0.392173	0.330818
p6103	PLSI_MOUSE		PLSI p-S359 (z= 2)	PLSI 350 - 363	QFVTPADVVS^GNPK	Phospho (ST)	-0.214716	0.0225831	-0.0414184	0.647049	-0.173298	0.180988
p1514	VIME_MOUSE	Vimentin OS=Mus musculus GN=Vim PE=1 SV=3	Vim p-S325 (z= 3)	Vim 322 - 342	QVQS^LTCEVDALKGTNESLER	Phospho (ST)	0.509911	0.02246	0.0432803	0.843223	0.466631	0.134374
p1419	CCNY_MOUSE	Cyclin-Y OS=Mus musculus GN=Ccny PE=1 SV=1	Ccny p-S324 (z= 2)	Ccny 324 - 334	S^ASADNLILPR	Phospho (ST)	-1.35547	0.0223623	-0.111194	0.794055	-1.24427	0.0872989
p2552	MTBP_MOUSE		MTBP p-S573 (z= 2)	MTBP 567 - 576	QKMRTGS^LPR	Gln->pyro-Glu (N-term Q); Phospho (ST)	-1.35547	0.0223623	-0.111194	0.794055	-1.24427	0.0872989
p6476	RBP2_MOUSE	E3 SUMO-protein ligase RanBP2 OS=Mus musculus GN=Ranbp2 PE=1 SV=2	Ranbp2 p-S790 (z= 2)	Ranbp2 785 - 791	YSLSPS^K	Phospho (ST)	0.347009	0.0223286	0.202666	0.177617	0.144343	0.488545
p6788	NEK2_MOUSE	Serine/threonine-protein kinase Nek2 OS=Mus musculus GN=Nek2 PE=1 SV=2	Nek2 p-Y41 p-S43 p-T45 (z= 2)	Nek2 33 - 49	ILVWKELDY^GS^MT^EVEKMT^	2 Phospho (ST); Phospho (Y)	-0.503196	0.0222877	-0.319397	0.137186	-0.183799	0.53941
p7346	PCD20_MOUSE	Protocadherin-20 OS=Mus musculus GN=Pcdh20 PE=2 SV=2	Pcdh20 p-S874 p-T876 (z= 4) + Oxi	Pcdh20 855 - 888	VESMSCMPTLVALSVISLGS^IT^LVTGMGIYICLR	Oxidation (M); 2 Phospho (ST)	-0.377172	0.0222201	0.0482488	0.754982	-0.42542	0.0613858
p4049	PGFS_MOUSE		PGFS p-Y108 p-S112 p-S127 (z= 3)	PGFS 107 - 128	RY^NSLS^ILPAALGKPVRDVAS^KILPAALGKPVRDVAS^	2 Phospho (ST); Phospho (Y)	0.343146	0.0221513	0.282594	0.0603602	0.0605512	0.767769
p7510	ADDB_MOUSE	Beta-adducin OS=Mus musculus GN=Add2 PE=1 SV=4	Add2 p-S662 (z= 2)	Add2 652 - 663	EEEPSVEEALS^K	Phospho (ST)	-0.465412	0.0221	-0.331704	0.0895391	-0.133708	0.624473
p0413	RRP8_MOUSE	Ribosomal RNA-processing protein 8 OS=Mus musculus GN=Rrp8 PE=1 SV=1	Rrp8 p-S181 (z= 3)	Rrp8 161 - 186	TSTATIDPSKPSPESMSPNSS^HTLSR	Phospho (ST)	0.697195	0.0220534	0.271451	0.363375	0.425744	0.310122
p3305	MAST4_MOUSE	Microtubule-associated serine/threonine-protein kinase 4 OS=Mus musculus GN=Mast4 PE=1 SV=3	Mast4 p-S1776 (z= 2)	Mast4 1769 - 1780	AGLAAPES^PVRK	Phospho (ST)	0.341402	0.0220133	0.201542	0.154743	0.13986	0.483141
p4226	PCNP_MOUSE	PEST proteolytic signal-containing nuclear protein OS=Mus musculus GN=Pcnp PE=1 SV=1	Pcnp p-S119 (z= 2)	Pcnp 106 - 129	TLSVAAAFNEDEDS^EPEEMPPEAK	Phospho (ST)	-0.401681	0.0219642	-0.0315367	0.851227	-0.370145	0.126439
p6998	EM55_MOUSE	55 kDa erythrocyte membrane protein OS=Mus musculus GN=Mpp1 PE=1 SV=1	Mpp1 p-S243 (z= 3)	Mpp1 228 - 248	VASVAHSAPSEAPSCS^PFGKK	Phospho (ST)	0.621974	0.0219394	-0.169129	0.622015	0.791103	0.0732531
p3294	LAS1L_MOUSE	Protein LAS1 homolog OS=Mus musculus GN=Las1l PE=2 SV=1	Las1l p-T116 (z= 2)	Las1l 116 - 124	T^KCSNLPLK	Phospho (ST)	0.297858	0.0218776	0.169792	0.16938	0.128065	0.463669
p7060	PNISR_MOUSE	Arginine/serine-rich protein PNISR OS=Mus musculus GN=Pnisr PE=1 SV=1	Pnisr p-S211 (z= 3)	Pnisr 209 - 218	QRS^PIALPVK	Phospho (ST)	0.675138	0.0216944	0.0458612	0.870004	0.629277	0.120276
p4497	MLTK_MOUSE	Mitogen-activated protein kinase kinase kinase MLT OS=Mus musculus GN=Mltk PE=1 SV=1	Mltk p-S275 (z= 3)	Mltk 255 - 280	QIISILESMSNDTNLPDQCNS^FLHNK	Gln->pyro-Glu (N-term Q); Phospho (ST)	-0.794916	0.02167	-0.456143	0.18452	-0.338772	0.474923
p2231	DDX3L_MOUSE	Putative ATP-dependent RNA helicase Pl10 OS=Mus musculus GN=D1Pas1 PE=1 SV=1	D1Pas1 p-S592 (z= 2)	D1Pas1 591 - 598	FS^GGFGAR	Phospho (ST)	0.839975	0.021495	-0.0247449	0.942354	0.86472	0.0845877
p5784	DYH8_MOUSE	Dynein heavy chain 8, axonemal OS=Mus musculus GN=Dnahc8 PE=2 SV=2	Dnahc8 p-T2367 (z= 3) + Oxi	Dnahc8 2363 - 2375	HGLMT^LGPSGSGK	Oxidation (M); Phospho (ST)	0.680233	0.0214852	-0.0075248	0.981477	0.687758	0.11726
p0326	ATRX_MOUSE	Transcriptional regulator ATRX OS=Mus musculus GN=Atrx PE=1 SV=3	Atrx p-S590 (z= 3)	Atrx 582 - 604	LTPVSLSNS^PIKGVDCQEVSQEK	Phospho (ST)	0.348202	0.0212132	0.279618	0.0646909	0.0685831	0.739804
p0154	ATX2L_MOUSE	Ataxin-2-like protein OS=Mus musculus GN=Atxn2l PE=1 SV=1	Atxn2l p-S339 (z= 2)	Atxn2l 331 - 343	QGSGRESPS^LVSR	Gln->pyro-Glu (N-term Q); Phospho (ST)	0.215847	0.0210767	0.0985549	0.252606	0.117292	0.345108
p6835	MACF1_MOUSE	Microtubule-actin cross-linking factor 1 OS=Mus musculus GN=Macf1 PE=1 SV=2	Macf1 p-S1599 (z= 2)	Macf1 1598 - 1606	LS^LEEGLTR	Phospho (ST)	0.538214	0.0210746	-0.0170024	0.942032	0.555216	0.0933568
p1492	AL7A1_MOUSE	Alpha-aminoadipic semialdehyde dehydrogenase OS=Mus musculus GN=Aldh7a1 PE=1 SV=4	Aldh7a1 p-Y526 (z= 3)	Aldh7a1 520 - 539	STCTINY^STSLPLAQGIKFQ	Phospho (Y)	-1.05817	0.0208998	-0.520856	0.196047	-0.537316	0.368568
p4716	NEK2_MOUSE	Serine/threonine-protein kinase Nek2 OS=Mus musculus GN=Nek2 PE=1 SV=2	Nek2 p-Y41 p-T45 (z= 2)	Nek2 33 - 49	ILVWKELDY^GSMT^EVEK	Phospho (ST); Phospho (Y)	2.08634	0.0208872	-0.101934	0.87972	2.18827	0.0529147
p0726	MAP1B_MOUSE	Microtubule-associated protein 1B OS=Mus musculus GN=Map1b PE=1 SV=2	Map1b p-S1775 (z= 2)	Map1b 1766 - 1777	VQSLEGEKLS^PK	Phospho (ST)	0.381609	0.0208397	0.0711484	0.658476	0.310461	0.174791
p6441	RREB1_MOUSE	Ras-responsive element-binding protein 1 OS=Mus musculus GN=Rreb1 PE=1 SV=2	Rreb1 p-S1667 (z= 3)	Rreb1 1656 - 1681	EQASPGETDPQS^PAAIVQDLLELCGK	Phospho (ST)	-0.887055	0.020772	0.0814858	0.830034	-0.96854	0.0740314
p5150	MCM8_MOUSE		MCM8 p-T702 (z= 2)	MCM8 691 - 704	KQSQRVGSSPIT^TR	Phospho (ST)	-0.811718	0.0207364	-0.0170776	0.959492	-0.79464	0.10186
p7417	SRRM2_MOUSE	Serine/arginine repetitive matrix protein 2 OS=Mus musculus GN=Srrm2 PE=1 SV=3	Srrm2 p-S1360 p-T1370 p-S1372 (z= 3)	Srrm2 1358 - 1375	VSS^PVLETVQQRT^PS^RERPS^	3 Phospho (ST)	0.385983	0.0203911	0.106771	0.504492	0.279212	0.220994
p5864	MIEAP_MOUSE		MIEAP p-S253 (z= 2)	MIEAP 244 - 255	SPSPSTGTRS^HR	Phospho (ST)	0.476183	0.0201878	0.244783	0.217966	0.2314	0.407126
p3669	ERF_MOUSE	ETS domain-containing transcription factor ERF OS=Mus musculus GN=Erf PE=2 SV=1	Erf p-S20 p-S21 (z= 3) + Oxi	Erf 1 - 25	MKTPADTGFAFPDWAYKPES^S^PGSR	Oxidation (M); 2 Phospho (ST)	-0.559375	0.0200952	-0.089823	0.70158	-0.469552	0.159335
p5871	BAG3_MOUSE	BAG family molecular chaperone regulator 3 OS=Mus musculus GN=Bag3 PE=1 SV=2	Bag3 p-S297 (z= 2)	Bag3 289 - 300	SGTPVHCPS^PIR	Phospho (ST)	0.888551	0.0199364	0.385421	0.295854	0.50313	0.333965
p1535	BIR1A_MOUSE	Baculoviral IAP repeat-containing protein 1a OS=Mus musculus GN=Naip1 PE=2 SV=3	Naip1 p-S915 p-Y931 (z= 3)	Naip1 915 - 936	S^LEVSINGNKVPKVVDY^SVMEK	Phospho (ST); Phospho (Y)	0.34762	0.0195767	0.28693	0.0546883	0.0606894	0.765227
p6509	UFD1_MOUSE	Ubiquitin fusion degradation protein 1 homolog OS=Mus musculus GN=Ufd1l PE=1 SV=2	Ufd1l p-S247 (z= 3)	Ufd1l 241 - 255	GVEPSPS^PIKPGDIK	Phospho (ST)	0.537027	0.0194798	0.372343	0.0927979	0.164684	0.594199
p2517	PRIC2_MOUSE	Prickle-like protein 2 OS=Mus musculus GN=Prickle2 PE=1 SV=3	Prickle2 p-S526 (z= 2)	Prickle2 523 - 529	RPLS^SLK	Phospho (ST)	0.828477	0.0193658	0.240551	0.488709	0.587926	0.230111
p3997	CLMN_MOUSE	Calmin OS=Mus musculus GN=Clmn PE=1 SV=2	Clmn p-S309 (z= 2)	Clmn 304 - 313	EAPIES^TFVR	Phospho (ST)	0.271344	0.0192316	0.0760074	0.484634	0.195337	0.213162
p3534	TENR_MOUSE	Tenascin-R OS=Mus musculus GN=Tnr PE=1 SV=2	Tnr p-T947 p-T951 p-S955 (z= 4) + Oxi	Tnr 945 - 974	ICT^LVHT^AMDS^PMDLIATNITPTEALLQWKAMDS^	Oxidation (M); 3 Phospho (ST)	-0.687596	0.0191414	-0.212384	0.469667	-0.475212	0.24589
p4336	KDM5A_MOUSE		KDM5A p-S198 p-S204 (z= 2)	KDM5A 190 - 207	EKVEAEVLS^TDIQPS^PER	2 Phospho (ST)	-0.430548	0.0191141	-0.0308601	0.860698	-0.399688	0.11502
p7467	ROCK2_MOUSE	Rho-associated protein kinase 2 OS=Mus musculus GN=Rock2 PE=1 SV=1	Rock2 p-S1132 p-S1137 (z= 3)	Rock2 1121 - 1152	SQLQALHIGMDS^SSIGS^GPGDAEPDDGFPESR	2 Phospho (ST)	-0.518873	0.0190562	-0.269075	0.209548	-0.249798	0.406792
p2147	NOP14_MOUSE	Nucleolar protein 14 OS=Mus musculus GN=Nop14 PE=1 SV=2	Nop14 p-S96 (z= 2)	Nop14 88 - 100	FGEYNSNIS^PEEK	Phospho (ST)	0.420394	0.0190193	0.0528308	0.755137	0.367564	0.133997
p0291	FAM21_MOUSE	WASH complex subunit FAM21 OS=Mus musculus GN=Fam21 PE=1 SV=1	Fam21 p-S533 (z= 3)	Fam21 530 - 551	GLFS^DEEDSEDLFSSQSSSKPK	Phospho (ST)	-1.26759	0.0188907	0.109527	0.832142	-1.37712	0.0664928
p7344	MYO7B_MOUSE	Myosin-VIIb OS=Mus musculus GN=Myo7b PE=1 SV=3	Myo7b p-T1623 p-S1625 (z= 2)	Myo7b 1618 - 1633	APEKET^IS^RAAMPMAR	2 Phospho (ST)	-1.27175	0.0188364	-0.459162	0.378332	-0.81259	0.271916
p5341	SPD2A_MOUSE	SH3 and PX domain-containing protein 2A OS=Mus musculus GN=Sh3pxd2a PE=1 SV=2	Sh3pxd2a p-S1047 (z= 3)	Sh3pxd2a 1043 - 1056	GIPVS^PVRPKPIEK	Phospho (ST)	0.589455	0.0187983	0.230345	0.339454	0.35911	0.293108
p3051	MAP1A_MOUSE	Microtubule-associated protein 1A OS=Mus musculus GN=Map1a PE=1 SV=2	Map1a p-S1648 (z= 2)	Map1a 1638 - 1654	GEPVPAWEGKS^PEQEVR	Phospho (ST)	1.14175	0.0187932	-0.272801	0.653178	1.41455	0.07302
p5101	SRGP2_MOUSE	SLIT-ROBO Rho GTPase-activating protein 3 OS=Mus musculus GN=Srgap3 PE=1 SV=1	Srgap3 p-S858 (z= 2)	Srgap3 856 - 865	LRS^DGAAIPR	Phospho (ST)	0.358164	0.0186099	0.131008	0.371209	0.227156	0.27443
p5608	C2C2L_MOUSE	C2 domain-containing protein 2-like OS=Mus musculus GN=C2cd2l PE=1 SV=2	C2cd2l p-S691 (z= 2)	C2cd2l 689 - 693	RFS^FK	Phospho (ST)	3.38424	0.0183642	0.690637	0.628224	2.6936	0.178686
p5049	MAP4_MOUSE	Microtubule-associated protein 4 OS=Mus musculus GN=Map4 PE=1 SV=3	Map4 p-S512 p-S517 (z= 3)	Map4 496 - 528	VAEFNNVTPLSEEEVTS^VKDMS^PSAETEAPLAK	2 Phospho (ST)	-0.736075	0.0183557	-0.00671195	0.981629	-0.729363	0.0876337
p2385	4EBP1_MOUSE	Eukaryotic translation initiation factor 4E-binding protein 1 OS=Mus musculus GN=Eif4ebp1 PE=1 SV=3	Eif4ebp1 p-S64 (z= 2)	Eif4ebp1 57 - 68	FLMECRNS^PVAK	Phospho (ST)	0.477596	0.0182832	0.228828	0.231468	0.248768	0.360698
p1348	PIAS1_MOUSE	E3 SUMO-protein ligase PIAS1 OS=Mus musculus GN=Pias1 PE=1 SV=2	Pias1 p-S506 (z= 3)	Pias1 494 - 507	GILSLPHQASPVS^R	Phospho (ST)	0.36688	0.018258	0.0428738	0.77768	0.324007	0.133998
p0997	COBL1_MOUSE	Cordon-bleu protein-like 1 OS=Mus musculus GN=Cobll1 PE=1 SV=2	Cobll1 p-S1215 (z= 3)	Cobll1 1213 - 1227	QSS^LTFQSSDPEHVR	Phospho (ST)	0.42196	0.0181392	0.285738	0.0956341	0.136222	0.569852
p6477	NCK5L_MOUSE	Nck-associated protein 5-like OS=Mus musculus GN=Nckap5l PE=2 SV=1	Nckap5l p-T654 (z= 3)	Nckap5l 647 - 657	RPGDPSHT^PLR	Phospho (ST)	0.571417	0.0180763	0.277266	0.224832	0.29415	0.365351
p3485	DAB2P_MOUSE	Disabled homolog 2-interacting protein OS=Mus musculus GN=Dab2ip PE=1 SV=1	Dab2ip p-S747 (z= 2)	Dab2ip 745 - 755	SLS^MVDLQDAR	Phospho (ST)	-0.644464	0.018003	-0.231394	0.37603	-0.41307	0.265665
p0496	MPRIP_MOUSE	Myosin phosphatase Rho-interacting protein OS=Mus musculus GN=Mprip PE=1 SV=2	Mprip p-S221 p-S225 (z= 3)	Mprip 211 - 238	AKDQPDGTSLS^PAQS^PSQSQPPAACTPR	2 Phospho (ST)	-0.338809	0.0179956	-0.265565	0.0540833	-0.0732436	0.702059
p7206	NEST_MOUSE	Nestin OS=Mus musculus GN=Nes PE=1 SV=1	Nes p-S575 (z= 2)	Nes 575 - 585	S^PEKEKQTPLK	Phospho (ST)	0.309679	0.0179225	0.085651	0.502162	0.224028	0.214529
p3639	ZFHX3_MOUSE	Zinc finger homeobox protein 3 OS=Mus musculus GN=Zfhx3 PE=1 SV=1	Zfhx3 p-S1599 (z= 3)	Zfhx3 1586 - 1607	ALQESATGQPEPTS^SPDNKPFK	Phospho (ST)	0.791615	0.0178182	0.172685	0.589576	0.618931	0.176825
p2325	FXR1_MOUSE	Fragile X mental retardation syndrome-related protein 1 OS=Mus musculus GN=Fxr1 PE=1 SV=2	Fxr1 p-S643 (z= 3)	Fxr1 635 - 652	AINGPTSAS^GDEIPKLPR	Phospho (ST)	0.602645	0.0178131	0.24437	0.334028	0.358274	0.304197
p4354	PI4KB_MOUSE	Phosphatidylinositol 4-kinase beta OS=Mus musculus GN=Pi4kb PE=1 SV=2	Pi4kb p-S391 (z= 3)	Pi4kb 381 - 392	VPHTQAVVLNS^K	Phospho (ST)	0.480774	0.0177573	0.151036	0.438094	0.329738	0.234313
p7160	CHSP1_MOUSE	Calcium-regulated heat stable protein 1 OS=Mus musculus GN=Carhsp1 PE=1 SV=1	Carhsp1 p-S42 (z= 3)	Carhsp1 37 - 48	GNVVPS^PLPTRR	Phospho (ST)	0.480774	0.0177573	0.151036	0.438094	0.329738	0.234313
p0115	SMCA4_MOUSE	Transcription activator BRG1 OS=Mus musculus GN=Smarca4 PE=1 SV=1	Smarca4 p-S1419 (z= 3)	Smarca4 1411 - 1427	GRPPAEKLS^PNPPNLTK	Phospho (ST)	0.401134	0.0177413	0.148615	0.360028	0.252519	0.272934
p3766	CSTFT_MOUSE		CSTFT p-T476 (z= 3) + Oxi	CSTFT 473 - 496	GPMT^GGIQGPGPINMGAGGPQGPR	Oxidation (M); Phospho (ST)	-0.433158	0.0175146	-0.336953	0.0601164	-0.0962058	0.696581
p2420	SPD2A_MOUSE	SH3 and PX domain-containing protein 2A OS=Mus musculus GN=Sh3pxd2a PE=1 SV=2	Sh3pxd2a p-S1034 (z= 2)	Sh3pxd2a 1027 - 1041	AASQGSES^PLLPTQR	Phospho (ST)	0.288613	0.0172676	0.0892945	0.432157	0.199319	0.223498
p4069	SDPR_MOUSE	Serum deprivation-response protein OS=Mus musculus GN=Sdpr PE=1 SV=3	Sdpr p-S390 (z= 2)	Sdpr 388 - 405	YES^GYMLNSEEMEEPSEK	Phospho (ST)	-0.837957	0.0172432	-0.485424	0.155356	-0.352533	0.460349
p6601	DGAT2_MOUSE		DGAT2 p-T3 p-Y8 (z= 2) + Oxi	DGAT2 1 - 13	MKT^LIAAY^SGVLR	Oxidation (M); Phospho (ST); Phospho (Y)	-0.348243	0.0172068	-0.110861	0.429626	-0.237381	0.234676
p2717	SRSF2_MOUSE	Serine/arginine-rich splicing factor 2 OS=Mus musculus GN=Srsf2 PE=1 SV=4	Srsf2 p-S26 (z= 3)	Srsf2 18 - 31	VDNLTYRTS^PDTLR	Phospho (ST)	0.731247	0.017068	0.201592	0.461266	0.529654	0.190859
p1385	DBNL_MOUSE	Drebrin-like protein OS=Mus musculus GN=Dbnl PE=1 SV=2	Dbnl p-S284 (z= 3)	Dbnl 275 - 290	AMSTTSVTSS^QPGKLR	Phospho (ST)	0.732888	0.0168907	0.203021	0.458336	0.529868	0.190888
p0740	AKT1_MOUSE	RAC-alpha serine/threonine-protein kinase OS=Mus musculus GN=Akt1 PE=1 SV=2	Akt1 p-S124 (z= 3)	Akt1 122 - 142	SGS^PSDNSGAEEMEVSLAKPK	Phospho (ST)	-0.663182	0.0168771	-0.162224	0.541795	-0.500958	0.187562
p3264	IRS1_MOUSE	Insulin receptor substrate 1 OS=Mus musculus GN=Irs1 PE=1 SV=1	Irs1 p-S324 p-T346 (z= 3)	Irs1 323 - 348	AS^SDGEGTMSRPASVDGSPVSPST^NR	2 Phospho (ST)	-0.410953	0.0168097	-0.239006	0.115123	-0.171948	0.436618
p4260	CHIP_MOUSE	STIP1 homology and U box-containing protein 1 OS=Mus musculus GN=Stub1 PE=1 SV=1	Stub1 p-S20 (z= 3)	Stub1 13 - 31	LGTGGGGS^PDKSPSAQELK	Phospho (ST)	1.08259	0.0167429	0.118235	0.784543	0.96436	0.121638
p7216	CO4A2_MOUSE	Collagen alpha-2(IV) chain OS=Mus musculus GN=Col4a2 PE=2 SV=4	Col4a2 p-T547 p-T549 (z= 2)	Col4a2 540 - 551	GIKGDSRT^IT^TK	2 Phospho (ST)	0.28794	0.0166986	0.0119464	0.915218	0.275994	0.0928935
p1399	MPRIP_MOUSE	Myosin phosphatase Rho-interacting protein OS=Mus musculus GN=Mprip PE=1 SV=2	Mprip p-S617 (z= 2)	Mprip 617 - 627	S^PGLLGTPDLK	Phospho (ST)	-0.619871	0.0166626	-0.469536	0.0643011	-0.150335	0.666764
p2814	CC067_MOUSE	Uncharacterized protein C3orf67 homolog OS=Mus musculus PE=2 SV=2	Ppp1r12c p-T323 (z= 2)	Ppp1r12c 321 - 328	QTT^PLPAK	Phospho (ST)	0.722858	0.0165611	0.0535821	0.852475	0.669276	0.10754
p5066	ZGPAT_MOUSE		ZGPAT p-T504 (z= 2)	ZGPAT 501 - 507	KADT^HRK	Phospho (ST)	0.722858	0.0165611	0.0535821	0.852475	0.669276	0.10754
p7282	PP12C_MOUSE	Protein phosphatase 1 regulatory subunit 12C OS=Mus musculus GN=Ppp1r12c PE=1 SV=1	Ppp1r12c p-T476 (z= 2)	Ppp1r12c 473 - 480	ITPT^PAQK	Phospho (ST)	0.722858	0.0165611	0.0535821	0.852475	0.669276	0.10754
p0507	CTND1_MOUSE	Catenin delta-1 OS=Mus musculus GN=Ctnnd1 PE=1 SV=2	Ctnnd1 p-S230 (z= 2)	Ctnnd1 216 - 233	HYEDGYPGGSDNYGS^LSR	Phospho (ST)	-0.594557	0.0165334	-0.0653123	0.782875	-0.529244	0.121138
p3287	RBMX2_MOUSE	RNA-binding motif protein, X-linked 2 OS=Mus musculus GN=Rbmx2 PE=1 SV=1	Rbmx2 p-S286 (z= 2)	Rbmx2 284 - 292	GHS^DGRSHR	Phospho (ST)	0.332522	0.0165141	0.0537475	0.643397	0.278774	0.120315
p6992	XL3A_MOUSE	X-linked lymphocyte-regulated protein 3A OS=Mus musculus GN=Xlr3a PE=1 SV=1	Xlr3a p-T89 (z= 2) + Oxi	Xlr3a 87 - 98	IMT^SSFSAMEVK	Oxidation (M); Phospho (ST)	-0.497278	0.0164615	-0.337503	0.0887611	-0.159775	0.564701
p1394	VINC_MOUSE	Vinculin OS=Mus musculus GN=Vcl PE=1 SV=4	Vcl p-S434 (z= 2)	Vcl 434 - 444	S^LGEIAALTSK	Phospho (ST)	-0.46085	0.0163825	-0.139629	0.447024	-0.321221	0.219741
p3791	SYT16_MOUSE	Synaptotagmin-16 OS=Mus musculus GN=Syt16 PE=1 SV=1	Syt16 p-S451 (z= 3) + Oxi	Syt16 447 - 468	LFCLS^HLHPEGEMKVTLVLEPR	Oxidation (M); Phospho (ST)	-0.511144	0.0163347	-0.391697	0.0663278	-0.119446	0.681048
p6196	SETD6_MOUSE	N-lysine methyltransferase SETD6 OS=Mus musculus GN=Setd6 PE=2 SV=1	Setd6 p-S22 (z= 3)	Setd6 10 - 24	VSGGSPLVAPCPS^PR	Phospho (ST)	0.434538	0.0163192	0.0265906	0.877682	0.407948	0.102099
p4374	MAST4_MOUSE	Microtubule-associated serine/threonine-protein kinase 4 OS=Mus musculus GN=Mast4 PE=1 SV=3	Mast4 p-S434 (z= 2)	Mast4 427 - 435	SHQGLITS^R	Phospho (ST)	1.14864	0.0163077	0.63105	0.154577	0.517589	0.414005
p1107	NOL7_MOUSE	Nucleolar protein 7 OS=Mus musculus GN=Nol7 PE=1 SV=1	Nol7 p-S129 (z= 3)	Nol7 109 - 134	LLPDAVLEQLTTASEADIKKS^PENVK	Phospho (ST)	0.471586	0.0162308	0.0576861	0.771145	0.4139	0.135711
p4681	MAGE1_MOUSE	Melanoma-associated antigen E1 OS=Mus musculus GN=Magee1 PE=1 SV=1	Magee1 p-S447 (z= 2) + Oxi	Magee1 435 - 448	NSNSITIMGLGTS^R	Oxidation (M); Phospho (ST)	0.918856	0.0161582	0.288915	0.430466	0.62994	0.227261
p6246	DDX24_MOUSE	ATP-dependent RNA helicase DDX24 OS=Mus musculus GN=Ddx24 PE=1 SV=2	Ddx24 p-S170 (z= 2)	Ddx24 162 - 172	KLDTFQSTS^PK	Phospho (ST)	0.400841	0.0158328	0.180145	0.260634	0.220696	0.328626
p7094	NIPA_MOUSE	Nuclear-interacting partner of ALK OS=Mus musculus GN=Zc3hc1 PE=1 SV=1	Zc3hc1 p-S393 (z= 3) + Oxi	Zc3hc1 380 - 398	SMGTGDSAGVEVPS^SPLRR	Oxidation (M); Phospho (ST)	0.646101	0.0156913	0.0191289	0.943182	0.626972	0.097653
p3595	PP1RA_MOUSE	Serine/threonine-protein phosphatase 1 regulatory subunit 10 OS=Mus musculus GN=Ppp1r10 PE=1 SV=1	Ppp1r10 p-S313 (z= 3)	Ppp1r10 311 - 325	VLS^PTAAKPSPFEGK	Phospho (ST)	0.471251	0.0152733	0.162709	0.382752	0.308543	0.244084
p6724	NFAC4_MOUSE	Nuclear factor of activated T-cells, cytoplasmic 4 OS=Mus musculus GN=Nfatc4 PE=1 SV=2	Nfatc4 p-S334 (z= 2)	Nfatc4 332 - 343	RTS^SEQAVALPR	Phospho (ST)	0.361804	0.014541	0.0629694	0.655957	0.298835	0.14109
p3855	RB15B_MOUSE	Putative RNA-binding protein 15B OS=Mus musculus GN=Rbm15b PE=1 SV=2	Rbm15b p-S263 (z= 3)	Rbm15b 261 - 274	SLS^PVAAPPLREPR	Phospho (ST)	0.279854	0.0144998	0.120693	0.273214	0.159161	0.306326
p5552	MY18A_MOUSE	Myosin-XVIIIa OS=Mus musculus GN=Myo18a PE=1 SV=2	Myo18a p-Y2035 p-S2037 (z= 2)	Myo18a 2031 - 2044	FSHSY^LS^DSDTEAK	Phospho (ST); Phospho (Y)	-0.252232	0.0144561	-0.0267161	0.785892	-0.225515	0.11183
p6623	MY18A_MOUSE	Myosin-XVIIIa OS=Mus musculus GN=Myo18a PE=1 SV=2	Myo18a p-S2037 p-S2039 (z= 2)	Myo18a 2031 - 2044	FSHSYLS^DS^DTEAK	2 Phospho (ST)	-0.252232	0.0144561	-0.0267161	0.785892	-0.225515	0.11183
p7205	A4_MOUSE	Amyloid beta A4 protein OS=Mus musculus GN=App PE=1 SV=3	App p-T456 (z= 4) + Oxi	App 439 - 460	VESLEQEAANERQQLVET^HMAR	Oxidation (M); Phospho (ST)	0.680791	0.0144548	0.339666	0.212126	0.341124	0.369156
p2651	NUP53_MOUSE	Nucleoporin NUP53 OS=Mus musculus GN=Nup35 PE=1 SV=2	Nup35 p-T307 (z= 2)	Nup35 294 - 309	ASTSDYQVISDRQT^PK	Phospho (ST)	0.495747	0.0143685	0.157526	0.405868	0.338221	0.215279
p2102	SYNRG_MOUSE	Synergin gamma OS=Mus musculus GN=Synrg PE=1 SV=1	Synrg p-S1065 (z= 2)	Synrg 1065 - 1075	S^LSLGDKEISR	Phospho (ST)	0.321498	0.0143173	0.0729801	0.551329	0.248518	0.161535
p5303	FGD1_MOUSE	FYVE, RhoGEF and PH domain-containing protein 1 OS=Mus musculus GN=Fgd1 PE=1 SV=2	Fgd1 p-S116 (z= 2)	Fgd1 114 - 132	SLS^LDPGQSLEPHPEGPQR	Phospho (ST)	-0.317071	0.0142972	-0.07355	0.541656	-0.243521	0.163269
p0917	ARM10_MOUSE	Armadillo repeat-containing protein 10 OS=Mus musculus GN=Armc10 PE=1 SV=1	Armc10 p-T48 (z= 2)	Armc10 43 - 62	SAEDLT^DGSYDDILNAEQLK	Phospho (ST)	-0.404435	0.0142561	-0.196317	0.225236	-0.208118	0.355643
p3227	AN33B_MOUSE	Ankyrin repeat domain-containing protein 33B OS=Mus musculus GN=Ankrd33b PE=2 SV=1	Ankrd33b p-S378 p-T393 (z= 3)	Ankrd33b 378 - 394	S^PKSPAASRSTPAPVT^R	2 Phospho (ST)	0.435169	0.0141647	0.0496325	0.762673	0.385536	0.108881
p0010	MILK1_MOUSE	MICAL-like protein 1 OS=Mus musculus GN=Micall1 PE=1 SV=3	Micall1 p-S496 (z= 3)	Micall1 492 - 504	APSAS^PLAIHASR	Phospho (ST)	0.679552	0.014026	0.141776	0.585838	0.537776	0.152491
p1218	TARA_MOUSE	TRIO and F-actin-binding protein OS=Mus musculus GN=Triobp PE=1 SV=3	Triobp p-S1101 (z= 2)	Triobp 1096 - 1108	LSGPQS^PNRHPEK	Phospho (ST)	-2.13323	0.013994	-1.15169	0.183913	-0.981539	0.41203
p1650	CSTF2_MOUSE	Cleavage stimulation factor subunit 2 OS=Mus musculus GN=Cstf2 PE=1 SV=2	Cstf2 p-S527 (z= 3)	Cstf2 503 - 540	QVPVMQGAGMQGASMQGGSQPGGFS^PGQSQVTPQDHEK	Phospho (ST)	-0.773676	0.0139898	-0.116249	0.689833	-0.657427	0.122696
p0206	KALRN_MOUSE	Kalirin OS=Mus musculus GN=Kalrn PE=1 SV=1	Kalrn p-S1687 (z= 2)	Kalrn 1686 - 1697	SS^VEMDCFFPLK	Phospho (ST)	-1.10584	0.0139674	-0.373167	0.328957	-0.73267	0.205697
p1406	GRIN3_MOUSE		GRIN3 p-S723 (z= 2)	GRIN3 721 - 731	SIS^SDSSSSKK	Phospho (ST)	0.562671	0.0139622	0.409706	0.056279	0.152965	0.611923
p3214	RBBP6_MOUSE	E3 ubiquitin-protein ligase RBBP6 OS=Mus musculus GN=Rbbp6 PE=1 SV=5	Rbbp6 p-S1179 (z= 3)	Rbbp6 1167 - 1181	ISKVEGTEIVKPS^PK	Phospho (ST)	0.447433	0.013951	0.15853	0.363621	0.288903	0.243723
p6212	CCD86_MOUSE	Coiled-coil domain-containing protein 86 OS=Mus musculus GN=Ccdc86 PE=1 SV=2	Ccdc86 p-S404 (z= 2)	Ccdc86 401 - 408	QLRS^IEKR	Phospho (ST)	0.467525	0.0138606	0.100494	0.579581	0.367032	0.158052
p5598	KAP2_MOUSE	cAMP-dependent protein kinase type II-alpha regulatory subunit OS=Mus musculus GN=Prkar2a PE=1 SV=2	Prkar2a p-S96 (z= 2)	Prkar2a 94 - 114	RVS^VCAETFNPDEEEEDNDPR	Phospho (ST)	-0.517905	0.0136663	-0.169088	0.400517	-0.348817	0.222936
p3531	BAG6_MOUSE	Large proline-rich protein BAG6 OS=Mus musculus GN=Bag6 PE=1 SV=1	Bag6 p-S995 (z= 2) + Oxi	Bag6 992 - 1008	ENAS^PAPGTTAEEAMSR	Oxidation (M); Phospho (ST)	-0.688699	0.0135955	-0.0900925	0.726141	-0.598607	0.112094
p1628	TF2H2_MOUSE	General transcription factor IIH subunit 2 OS=Mus musculus GN=Gtf2h2 PE=1 SV=1	Gtf2h2 p-T82 p-T84 (z= 2)	Gtf2h2 70 - 86	TMEDQDLKPNRLT^CT^LK	2 Phospho (ST)	-0.538174	0.0134634	-0.198728	0.34129	-0.339446	0.251939
p6399	WDR4_MOUSE	tRNA (guanine-N(7)-)-methyltransferase subunit WDR4 OS=Mus musculus GN=Wdr4 PE=1 SV=2	Wdr4 p-S397 (z= 2)	Wdr4 392 - 403	SPFPGS^PEQTKK	Phospho (ST)	0.558617	0.0134584	0.314942	0.149995	0.243675	0.425652
p1832	K0913_MOUSE	Zinc finger SWIM domain-containing protein KIAA0913 OS=Mus musculus GN=Kiaa0913 PE=1 SV=1	Kiaa0913 p-S894 (z= 2)	Kiaa0913 889 - 902	IPRGPS^EMSTIRCR	Phospho (ST)	0.493638	0.0134373	0.284701	0.14021	0.208937	0.437893
p2927	MBB1A_MOUSE	Myb-binding protein 1A OS=Mus musculus GN=Mybbp1a PE=1 SV=2	Mybbp1a p-S1280 (z= 2)	Mybbp1a 1270 - 1287	LSQVNGATPVS^PIEPESK	Phospho (ST)	1.40257	0.0134362	0.330211	0.573526	1.07236	0.1828
p2699	UBAC1_MOUSE	Ubiquitin-associated domain-containing protein 1 OS=Mus musculus GN=Ubac1 PE=2 SV=2	Ubac1 p-S98 (z= 2)	Ubac1 95 - 102	RVPS^PLPK	Phospho (ST)	0.684253	0.0133561	0.142308	0.589696	0.541945	0.15215
p0461	BIN1_MOUSE	Myc box-dependent-interacting protein 1 OS=Mus musculus GN=Bin1 PE=1 SV=1	Bin1 p-S321 (z= 2)	Bin1 313 - 331	VNHEPEPAS^GASPGATIPK	Phospho (ST)	0.418128	0.0132614	0.00165404	0.991918	0.416474	0.076284
p4366	CCM2_MOUSE	Malcavernin OS=Mus musculus GN=Ccm2 PE=1 SV=1	Ccm2 p-S393 (z= 2)	Ccm2 388 - 396	GIITDS^FGR	Phospho (ST)	-0.350571	0.0127997	-0.138507	0.305285	-0.212064	0.26773
p2578	M4K5_MOUSE	Mitogen-activated protein kinase kinase kinase kinase 5 OS=Mus musculus GN=Map4k5 PE=2 SV=2	Map4k5 p-S335 (z= 3)	Map4k5 333 - 349	TAS^EINFDKLQFEPPLR	Phospho (ST)	-0.531801	0.0127451	-0.3029	0.134169	-0.228901	0.422336
p6297	PRP4B_MOUSE	Serine/threonine-protein kinase PRP4 homolog OS=Mus musculus GN=Prpf4b PE=1 SV=3	Prpf4b p-Y141 p-S145 (z= 3)	Prpf4b 130 - 154	VQSGMGLILQGY^ESGS^EEEGEIHEK	Phospho (ST); Phospho (Y)	-0.349778	0.0126906	-0.180497	0.182518	-0.169281	0.372936
p4426	SRRM1_MOUSE	Serine/arginine repetitive matrix protein 1 OS=Mus musculus GN=Srrm1 PE=1 SV=2	Srrm1 p-S401 p-T404 (z= 2)	Srrm1 397 - 408	HRPSS^PAT^PPPK	2 Phospho (ST)	1.42427	0.0126553	-0.175472	0.768598	1.59974	0.0545792
p3251	PRS39_MOUSE	Inactive serine protease 39 OS=Mus musculus GN=Prss39 PE=2 SV=1	Prss39 p-S320 p-S330 (z= 3) + Oxi	Prss39 311 - 332	KANTPAADVS^SAPLEEMASS^LR	Oxidation (M); 2 Phospho (ST)	0.388174	0.0126295	0.0562035	0.689344	0.33197	0.110524
p6780	MBD6_MOUSE	Methyl-CpG-binding domain protein 6 OS=Mus musculus GN=Mbd6 PE=2 SV=2	Mbd6 p-S214 p-S224 p-S235 (z= 3)	Mbd6 210 - 237	GNAPS^PAPPPPPAIS^LNAPSYNWGAS^LRLNAPSYNWGAS^	3 Phospho (ST)	-0.338809	0.012547	-0.225047	0.0815979	-0.113761	0.529309
p2116	TIF1A_MOUSE	Transcription intermediary factor 1-alpha OS=Mus musculus GN=Trim24 PE=1 SV=1	Trim24 p-S812 (z= 3)	Trim24 803 - 820	SEWSDASQKS^PVHVGETR	Phospho (ST)	0.674166	0.0124918	0.158549	0.537999	0.515617	0.161959
p2768	SRRM2_MOUSE	Serine/arginine repetitive matrix protein 2 OS=Mus musculus GN=Srrm2 PE=1 SV=3	Srrm2 p-S2404 (z= 4)	Srrm2 2386 - 2415	MVQASSQSLLPPAQDRPRS^PVPSAFSDQSR	Phospho (ST)	1.20955	0.0123998	-0.105638	0.832497	1.31519	0.0599033
p4580	NTCP5_MOUSE		NTCP5 p-T400 (z= 4)	NTCP5 391 - 419	AHEASVAPFT^VAMCSSCEMLLLLLVYKAK	Phospho (ST)	1.20955	0.0123998	-0.105638	0.832497	1.31519	0.0599033
p1226	PAXI_MOUSE	Paxillin OS=Mus musculus GN=Pxn PE=1 SV=1	Pxn p-Y118 (z= 2)	Pxn 111 - 123	AGEEEHVY^SFPNK	Phospho (Y)	-0.430389	0.0123332	-0.188892	0.27048	-0.241496	0.307191
p6881	ZN609_MOUSE	Zinc finger protein 609 OS=Mus musculus GN=Znf609 PE=1 SV=2	Znf609 p-S467 (z= 2)	Znf609 465 - 479	TNS^MGSATGPLPGTK	Phospho (ST)	1.08939	0.0123143	0.202884	0.616953	0.886505	0.131648
p7092	BIN1_MOUSE	Myc box-dependent-interacting protein 1 OS=Mus musculus GN=Bin1 PE=1 SV=1	Bin1 p-S324 (z= 3)	Bin1 313 - 331	VNHEPEPASGAS^PGATIPK	Phospho (ST)	0.409511	0.0121847	0.125357	0.431442	0.284154	0.205982
p4584	PAK2_MOUSE	Serine/threonine-protein kinase PAK 2 OS=Mus musculus GN=Pak2 PE=1 SV=1	Pak2 p-S141 p-S152 (z= 3)	Pak2 139 - 160	YLS^FTPPEKDGFPS^GTPALNTK	2 Phospho (ST)	-0.428493	0.0118833	-0.312185	0.0553381	-0.116308	0.607658
p6356	ALS2_MOUSE	Alsin OS=Mus musculus GN=Als2 PE=1 SV=2	Als2 p-S1067 (z= 2)	Als2 1065 - 1071	MYS^GMFR	Phospho (ST)	0.376383	0.0118494	0.211211	0.144016	0.165173	0.4137
p3848	PAK1_MOUSE	Serine/threonine-protein kinase PAK 1 OS=Mus musculus GN=Pak1 PE=1 SV=1	Pak1 p-S144 (z= 2)	Pak1 142 - 148	YMS^FTDK	Phospho (ST)	0.376434	0.0118409	0.211211	0.144025	0.165224	0.413569
p6146	TTYH2_MOUSE	Protein tweety homolog 2 OS=Mus musculus GN=Ttyh2 PE=2 SV=1	Ttyh2 p-S504 p-S512 (z= 3)	Ttyh2 503 - 526	GS^PPPTYSPS^MRPTYMSVADEHLR	2 Phospho (ST)	0.695494	0.0118271	0.280902	0.301782	0.414592	0.275546
p7174	VIME_MOUSE	Vimentin OS=Mus musculus GN=Vim PE=1 SV=3	Vim p-S72 (z= 2)	Vim 70 - 78	LRS^SVPGVR	Phospho (ST)	0.692865	0.0117893	0.37566	0.157296	0.317205	0.393654
p6091	PRC2B_MOUSE	Protein PRRC2B OS=Mus musculus GN=Prrc2b PE=1 SV=1	Prrc2b p-S1007 (z= 3)	Prrc2b 1006 - 1026	SS^PYGTLKPEEISGPGLAESK	Phospho (ST)	0.520758	0.0117046	0.379094	0.0604101	0.141663	0.610536
p2555	PCBP2_MOUSE	Poly(rC)-binding protein 2 OS=Mus musculus GN=Pcbp2 PE=1 SV=1	Pcbp2 p-T175 (z= 4)	Pcbp2 173 - 195	GVT^IPYRPKPSSSPVIFAGGQDR	Phospho (ST)	0.477037	0.0115046	0.236059	0.201032	0.240978	0.348875
p7486	RDH12_MOUSE	Retinol dehydrogenase 12 OS=Mus musculus GN=Rdh12 PE=2 SV=1	Rdh12 p-S90 (z= 3)	Rdh12 85 - 96	ADTKNS^QVLVRK	Phospho (ST)	0.426643	0.0114004	0.138663	0.389387	0.28798	0.209247
p6186	MAST4_MOUSE	Microtubule-associated serine/threonine-protein kinase 4 OS=Mus musculus GN=Mast4 PE=1 SV=3	Mast4 p-S2338 (z= 2)	Mast4 2334 - 2341	HPKPS^TVK	Phospho (ST)	0.449881	0.0113751	0.235295	0.169748	0.214585	0.371791
p4367	WIZ_MOUSE	Protein Wiz OS=Mus musculus GN=Wiz PE=1 SV=2	Wiz p-S1043 (z= 3)	Wiz 1039 - 1052	SPQLS^LSPRPTSPK	Phospho (ST)	0.611072	0.0113736	0.197265	0.381246	0.413807	0.202226
p2277	ZCH18_MOUSE	Zinc finger CCCH domain-containing protein 18 OS=Mus musculus GN=Zc3h18 PE=1 SV=1	Zc3h18 p-S530 (z= 2)	Zc3h18 524 - 533	KLGVSVS^PSR	Phospho (ST)	0.354698	0.0113127	0.0567056	0.670272	0.297993	0.120132
p1335	E41L2_MOUSE	Band 4.1-like protein 2 OS=Mus musculus GN=Epb41l2 PE=1 SV=1	Epb41l2 p-S86 (z= 2)	Epb41l2 86 - 93	S^YNLVVAK	Phospho (ST)	0.450896	0.0110512	0.235295	0.168855	0.2156	0.368543
p0817	LIMC1_MOUSE	LIM and calponin homology domains-containing protein 1 OS=Mus musculus GN=Limch1 PE=1 SV=2	Limch1 p-S719 (z= 2)	Limch1 719 - 733	S^PEPEATLTFPFLDK	Phospho (ST)	-0.973191	0.0109789	-0.464162	0.205813	-0.509028	0.32397
p5618	BCLF1_MOUSE	Bcl-2-associated transcription factor 1 OS=Mus musculus GN=Bclaf1 PE=1 SV=2	Bclaf1 p-S529 (z= 3)	Bclaf1 523 - 532	SIFREES^PLR	Phospho (ST)	0.597957	0.0108457	0.323501	0.161505	0.274456	0.391022
p5359	SYNP2_MOUSE	Synaptopodin-2 OS=Mus musculus GN=Synpo2 PE=1 SV=2	Synpo2 p-S351 (z= 2)	Synpo2 348 - 357	LRRS^ESLSEK	Phospho (ST)	0.349048	0.0108101	0.0704593	0.579666	0.278589	0.13189
p1553	RANB3_MOUSE	Ran-binding protein 3 OS=Mus musculus GN=Ranbp3 PE=1 SV=2	Ranbp3 p-S257 (z= 2)	Ranbp3 255 - 270	VLS^PPKLNEANSDTSR	Phospho (ST)	0.368202	0.0107793	0.253476	0.0715041	0.114726	0.554973
p1318	ERCC3_MOUSE		ERCC3 p-T357 (z= 3)	ERCC3 348 - 359	SLVGVTAACT^VR	Phospho (ST)	0.598822	0.0107708	0.324207	0.160781	0.274616	0.390934
p5975	ARHGH_MOUSE	Rho guanine nucleotide exchange factor 17 OS=Mus musculus GN=Arhgef17 PE=1 SV=2	Arhgef17 p-T522 (z= 3)	Arhgef17 498 - 527	DSPSAGSPMEQSESTLSQSPTSPTT^RPTLK	Phospho (ST)	-0.390155	0.0105333	-0.208079	0.157015	-0.182076	0.376592
p2392	STMN1_MOUSE	Stathmin OS=Mus musculus GN=Stmn1 PE=1 SV=2	Stmn1 p-S16 p-S25 (z= 2)	Stmn1 15 - 27	AS^GQAFELILS^PR	2 Phospho (ST)	-0.449219	0.0104999	-0.365522	0.0779879	-0.0836977	0.749878
p1339	MOR2A_MOUSE	MORC family CW-type zinc finger protein 2A OS=Mus musculus GN=Morc2a PE=1 SV=2	Morc2a p-S614 (z= 2)	Morc2a 614 - 622	S^PPLPAVIK	Phospho (ST)	0.434651	0.0104138	0.156815	0.333452	0.277836	0.227553
p6671	CDN1A_MOUSE	Cyclin-dependent kinase inhibitor 1 OS=Mus musculus GN=Cdkn1a PE=1 SV=4	Cdkn1a p-S78 (z= 2)	Cdkn1a 75 - 82	VYLS^PGSR	Phospho (ST)	0.588397	0.0102414	0.274584	0.212045	0.313813	0.311157
p1434	SHRM2_MOUSE	Protein Shroom2 OS=Mus musculus GN=Shroom2 PE=1 SV=1	Shroom2 p-S318 (z= 2)	Shroom2 316 - 327	APS^PPPLGLPLR	Phospho (ST)	-0.969569	0.0102338	-0.0751125	0.835405	-0.894457	0.0858193
p7436	PHLB1_MOUSE	Pleckstrin homology-like domain family B member 1 OS=Mus musculus GN=Phldb1 PE=1 SV=1	Phldb1 p-Y544 (z= 2)	Phldb1 540 - 555	LSPAY^SLGSLTGASPR	Phospho (Y)	-0.315202	0.0102038	-0.129274	0.27115	-0.185928	0.263245
p1341	SRBS2_MOUSE	Sorbin and SH3 domain-containing protein 2 OS=Mus musculus GN=Sorbs2 PE=1 SV=2	Sorbs2 p-S339 (z= 2)	Sorbs2 339 - 347	S^EPAVGPLR	Phospho (ST)	-0.654859	0.0101211	-0.320579	0.190266	-0.33428	0.331199
p0009	GPKOW_MOUSE	G patch domain and KOW motifs-containing protein OS=Mus musculus GN=Gpkow PE=2 SV=2	Gpkow p-S450 (z= 2)	Gpkow 445 - 451	VGLLRS^R	Phospho (ST)	0.536089	0.0100922	0.227108	0.244252	0.308981	0.267502
p1796	NCOR2_MOUSE	Nuclear receptor corepressor 2 OS=Mus musculus GN=Ncor2 PE=1 SV=3	Ncor2 p-S1929 (z= 3)	Ncor2 1911 - 1932	VDAGHAFLTKPPAREPASS^PSK	Phospho (ST)	0.647345	0.00998221	0.259983	0.268344	0.387363	0.249253
p1658	MOCS1_MOUSE	Molybdenum cofactor biosynthesis protein 1 OS=Mus musculus GN=Mocs1 PE=2 SV=2	Mocs1 p-T77 (z= 3)	Mocs1 74 - 83	ISLT^EKCNLR	Phospho (ST)	0.597957	0.00991909	0.319462	0.152727	0.278495	0.373296
p1951	LMNA_MOUSE	Prelamin-A/C OS=Mus musculus GN=Lmna PE=1 SV=2	Lmna p-S390 (z= 2)	Lmna 387 - 397	LRLS^PSPTSQR	Phospho (ST)	0.54065	0.00968544	0.104122	0.599838	0.436528	0.126042
p5460	ZN828_MOUSE	Zinc finger protein 828 OS=Mus musculus GN=Znf828 PE=1 SV=1	Znf828 p-S605 (z= 3)	Znf828 596 - 608	KLLDEALSPS^SKK	Phospho (ST)	0.518577	0.009684	0.167068	0.392637	0.351509	0.199909
p1660	AKAP9_MOUSE	A-kinase anchor protein 9 OS=Mus musculus GN=Akap9 PE=2 SV=2	Akap9 p-S2982 (z= 3)	Akap9 2981 - 2991	RS^LLAEIEDLR	Phospho (ST)	0.484711	0.00947086	0.111005	0.537254	0.373707	0.144628
p6628	VPS35_MOUSE	Vacuolar protein sorting-associated protein 35 OS=Mus musculus GN=Vps35 PE=1 SV=1	Vps35 p-S7 (z= 3)	Vps35 2 - 24	PTTQQS^PQDEQEKLLDEAIQAVK	Phospho (ST)	-0.979353	0.00939578	-0.128098	0.719114	-0.851255	0.0983514
p0431	YJ005_MOUSE	Uncharacterized protein FLJ45252 homolog OS=Mus musculus PE=1 SV=2	Smg1 p-S115 (z= 2)	Smg1 114 - 130	AS^DDLGEPDVFATAPFR	Phospho (ST)	-0.291125	0.00935109	-0.0963139	0.376602	-0.194811	0.203661
p1636	RBCC1_MOUSE	RB1-inducible coiled-coil protein 1 OS=Mus musculus GN=Rb1cc1 PE=1 SV=3	Rb1cc1 p-S623 (z= 2)	Rb1cc1 620 - 639	AAQS^LDEMSQTITDLLNEQK	Phospho (ST)	-0.486569	0.00934991	-0.079552	0.674218	-0.407017	0.122746
p1056	SRBS1_MOUSE	Sorbin and SH3 domain-containing protein 1 OS=Mus musculus GN=Sorbs1 PE=1 SV=2	Sorbs1 p-S1205 (z= 2)	Sorbs1 1205 - 1218	S^ATVSPQQPQAQQR	Phospho (ST)	-0.789646	0.00934375	-0.136624	0.61126	-0.653022	0.104057
p6940	TPD54_MOUSE	Tumor protein D54 OS=Mus musculus GN=Tpd52l2 PE=1 SV=1	Tpd52l2 p-S206 (z= 2)	Tpd52l2 197 - 220	ENGSDNLPPS^PGSGDQTLPDHAPF	Phospho (ST)	-0.634944	0.00932344	-0.210376	0.365779	-0.424568	0.195859
p0230	GRB10_MOUSE	Growth factor receptor-bound protein 10 OS=Mus musculus GN=Grb10 PE=1 SV=2	Grb10 p-S503 (z= 3)	Grb10 496 - 516	MNILSSQS^PLHPSTLNAVIHR	Phospho (ST)	1.31482	0.00924736	0.901768	0.0664758	0.41305	0.542653
p2795	ALS2_MOUSE	Alsin OS=Mus musculus GN=Als2 PE=1 SV=2	Als2 p-T850 (z= 2)	Als2 844 - 861	VLLKLAT^CFEVTSPEYQK	Phospho (ST)	0.430149	0.0090268	0.269809	0.0529684	0.16034	0.438963
p6241	SFR1_MOUSE	Swi5-dependent recombination DNA repair protein 1 homolog OS=Mus musculus GN=Sfr1 PE=1 SV=2	Sfr1 p-S141 (z= 2)	Sfr1 139 - 149	SSS^HSFCSVVK	Phospho (ST)	0.603311	0.00877906	0.0883015	0.691608	0.51501	0.105079
p4128	RALY_MOUSE	RNA-binding protein Raly OS=Mus musculus GN=Raly PE=1 SV=3	Raly p-S135 (z= 2)	Raly 132 - 141	GRLS^PVPVPR	Phospho (ST)	0.374077	0.00861262	0.14877	0.273926	0.225308	0.241989
p2427	RPA34_MOUSE	DNA-directed RNA polymerase I subunit RPA34 OS=Mus musculus GN=Cd3eap PE=1 SV=2	Cd3eap p-S166 (z= 3)	Cd3eap 150 - 175	FSAFGGSPPVTGPGSAS^ALRSPTSGK	Phospho (ST)	0.549886	0.00851925	0.328155	0.11118	0.221731	0.434335
p2685	MAP4_MOUSE	Microtubule-associated protein 4 OS=Mus musculus GN=Map4 PE=1 SV=3	Map4 p-S667 (z= 2)	Map4 647 - 671	AAVGVTGNDITTPPNKEPPPS^PEKK	Phospho (ST)	0.818365	0.00850697	0.311209	0.292718	0.507156	0.22674
p7398	TLN1_MOUSE	Talin-1 OS=Mus musculus GN=Tln1 PE=1 SV=2	Tln1 p-S2040 (z= 2)	Tln1 2032 - 2043	VLVQNAAGS^QEK	Phospho (ST)	-0.542675	0.0083664	-0.356659	0.0739691	-0.186017	0.500602
p0194	VIME_MOUSE	Vimentin OS=Mus musculus GN=Vim PE=1 SV=3	Vim p-S56 (z= 2)	Vim 51 - 64	SLYSSS^PGGAYVTR	Phospho (ST)	0.501056	0.00830163	0.334283	0.0696185	0.166772	0.512547
p4571	CK5P2_MOUSE	CDK5 regulatory subunit-associated protein 2 OS=Mus musculus GN=Cdk5rap2 PE=1 SV=3	Cdk5rap2 p-T1810 (z= 3)	Cdk5rap2 1801 - 1822	GNLELRPGAT^RPGASSPSRPGS	Phospho (ST)	0.336273	0.00825409	0.0625854	0.611101	0.273687	0.118408
p3093	ESF1_MOUSE		ESF1 p-S156 (z= 2)	ESF1 151 - 158	IDSEIS^PK	Phospho (ST)	1.1619	0.00821802	0.458726	0.278584	0.703172	0.236953
p0202	MK01_MOUSE	Mitogen-activated protein kinase 1 OS=Mus musculus GN=Mapk1 PE=1 SV=3	Mapk1 p-T183 p-Y185 (z= 3)	Mapk1 171 - 189	VADPDHDHTGFLT^EY^VATR	Phospho (ST); Phospho (Y)	-0.531545	0.00802767	-0.209572	0.273261	-0.321973	0.23476
p3767	ID1_MOUSE		ID1 p-S7 p-S15 p-S17 (z= 3) + Oxi	ID1 1 - 22	MKVASGS^AAAAAGPS^CS^LKAGRCS^	Oxidation (M); 3 Phospho (ST)	-0.531545	0.00802767	-0.209572	0.273261	-0.321973	0.23476
p1397	ARVC_MOUSE	Armadillo repeat protein deleted in velo-cardio-facial syndrome homolog OS=Mus musculus GN=Arvcf PE=1 SV=2	Arvcf p-S205 (z= 2)	Arvcf 199 - 208	DIPSYGS^LSR	Phospho (ST)	-0.370573	0.00799255	-0.191183	0.154152	-0.17939	0.340099
p6056	JUB_MOUSE	Protein ajuba OS=Mus musculus GN=Jub PE=1 SV=1	Jub p-S129 (z= 2)	Jub 121 - 131	LETTAPALS^PR	Phospho (ST)	0.486666	0.00797146	0.204906	0.24217	0.281759	0.255176
p5113	EST4A_MOUSE	Carboxylesterase 4A OS=Mus musculus GN=Ces4a PE=2 SV=1	Ces4a p-S548 (z= 2)	Ces4a 543 - 551	KMAFWS^QLR	Phospho (ST)	-0.641857	0.00794636	-0.323782	0.162888	-0.318075	0.328557
p6204	ONCM_MOUSE	Oncostatin-M OS=Mus musculus GN=Osm PE=1 SV=1	Osm p-S204 (z= 2)	Osm 204 - 211	S^RRQSPLR	Phospho (ST)	0.907688	0.00790441	0.50088	0.127741	0.406808	0.375895
p1505	KPCD_MOUSE	Protein kinase C delta type OS=Mus musculus GN=Prkcd PE=1 SV=3	Prkcd p-S662 (z= 3)	Prkcd 648 - 667	NLIDSMDQEAFHGFS^FVNPK	Phospho (ST)	-0.875105	0.00778199	-0.255029	0.434225	-0.620076	0.173326
p4442	PDLI2_MOUSE	PDZ and LIM domain protein 2 OS=Mus musculus GN=Pdlim2 PE=1 SV=1	Pdlim2 p-S199 p-S204 (z= 2)	Pdlim2 195 - 207	VLLHS^PGRPS^SPR	2 Phospho (ST)	-0.473334	0.00756648	-0.1428	0.384892	-0.330534	0.163729
p4600	CSDE1_MOUSE	Cold shock domain-containing protein E1 OS=Mus musculus GN=Csde1 PE=2 SV=1	Csde1 p-S123 (z= 2)	Csde1 116 - 132	SPAAPGQS^PTGSVCYER	Phospho (ST)	0.875741	0.00753419	-0.0102495	0.973884	0.885991	0.0508932
p1699	NCOR2_MOUSE	Nuclear receptor corepressor 2 OS=Mus musculus GN=Ncor2 PE=1 SV=3	Ncor2 p-S1929 (z= 4)	Ncor2 1911 - 1932	VDAGHAFLTKPPAREPASS^PSK	Phospho (ST)	0.837444	0.00744652	0.425702	0.15608	0.411741	0.327951
p7168	SRSF9_MOUSE	Serine/arginine-rich splicing factor 9 OS=Mus musculus GN=Srsf9 PE=1 SV=1	Srsf9 p-S212 (z= 3)	Srsf9 211 - 222	GS^PHYFSPFRPY	Phospho (ST)	1.17822	0.00724272	0.768773	0.0761807	0.409446	0.490044
p0694	TSC2_MOUSE	Tuberin OS=Mus musculus GN=Tsc2 PE=1 SV=1	Tsc2 p-S981 (z= 2)	Tsc2 979 - 988	SIS^VSEHVVR	Phospho (ST)	0.338606	0.00724115	0.0912237	0.423823	0.247382	0.138802
p3551	SPTB2_MOUSE	Spectrin beta chain, brain 1 OS=Mus musculus GN=Sptbn1 PE=1 SV=2	Sptbn1 p-T2158 p-S2168 p-T2170 (z= 2)	Sptbn1 2158 - 2174	T^SSKESSPVPS^PT^LDRKPT^	3 Phospho (ST)	-0.428363	0.0070869	-0.279689	0.0694299	-0.148674	0.485215
p5209	CLASR_MOUSE	CLK4-associating serine/arginine rich protein OS=Mus musculus GN=Clasrp PE=1 SV=3	Clasrp p-S285 (z= 2)	Clasrp 283 - 291	KIS^PPSYAR	Phospho (ST)	0.432361	0.00693795	0.0604604	0.68924	0.371901	0.0887999
p5023	FMN1_MOUSE	Formin-1 OS=Mus musculus GN=Fmn1 PE=1 SV=2	Fmn1 p-T500 p-S509 (z= 4) + Oxi	Fmn1 489 - 518	CDEKKPTPQVPT^ALGMVFNNS^SPQSSAHKR	Oxidation (M); 2 Phospho (ST)	-0.287346	0.00672746	-0.151789	0.143593	-0.135557	0.345456
p7426	TRA2B_MOUSE	Transformer-2 protein homolog beta OS=Mus musculus GN=Tra2b PE=1 SV=1	Tra2b p-S16 (z= 2)	Tra2b 16 - 31	S^ASRSGSAHGSGKSAR	Phospho (ST)	-0.672509	0.00670042	-0.246197	0.296408	-0.426312	0.202981
p2863	UBP2L_MOUSE	Ubiquitin-associated protein 2-like OS=Mus musculus GN=Ubap2l PE=1 SV=1	Ubap2l p-S629 (z= 3)	Ubap2l 621 - 638	RYPSSISSS^PQKDLTQAK	Phospho (ST)	0.866238	0.00665447	0.563173	0.0682741	0.303065	0.477962
p7468	PTRF_MOUSE	Polymerase I and transcript release factor OS=Mus musculus GN=Ptrf PE=1 SV=1	Ptrf p-S177 p-T198 (z= 4)	Ptrf 176 - 219	ES^EALPEKEGDELGEGERPEDDT^AAIELSSDEAVEVEEVIEESR	2 Phospho (ST)	-0.63369	0.00650707	-0.390946	0.0956591	-0.242744	0.445497
p5394	MAP1B_MOUSE	Microtubule-associated protein 1B OS=Mus musculus GN=Map1b PE=1 SV=2	Map1b p-S1768 p-S1778 (z= 3)	Map1b 1766 - 1786	VQS^LEGEKLSPKS^DISPLTPR	2 Phospho (ST)	0.515818	0.00648883	0.0171784	0.921196	0.498639	0.0520122
p5520	PHLB2_MOUSE	Pleckstrin homology-like domain family B member 2 OS=Mus musculus GN=Phldb2 PE=1 SV=2	Phldb2 p-S534 (z= 2)	Phldb2 533 - 545	GS^RSDELLGDLTR	Phospho (ST)	-0.623991	0.0064511	-0.0662855	0.761881	-0.557705	0.0763128
p5434	GSH1_MOUSE		GSH1 p-S502 (z= 3)	GSH1 493 - 527	GGNAVVDGCS^KAQSSSEPAAEEYTLMSIDTIINGK	Phospho (ST)	-0.843874	0.00633566	-0.0224021	0.938658	-0.821471	0.0527942
p5740	CTND1_MOUSE	Catenin delta-1 OS=Mus musculus GN=Ctnnd1 PE=1 SV=2	Ctnnd1 p-T177 (z= 3)	Ctnnd1 152 - 180	TVQPVPMGPDGLPVDASAVSNNYIQT^LGR	Phospho (ST)	-0.996864	0.00633144	-0.584874	0.0961247	-0.41199	0.399489
p1609	TLN1_MOUSE	Talin-1 OS=Mus musculus GN=Tln1 PE=1 SV=2	Tln1 p-S1227 (z= 2)	Tln1 1223 - 1241	LLSDS^LPPSTGTFQEAQSR	Phospho (ST)	-0.323965	0.00623404	-0.0363002	0.74497	-0.287665	0.0752799
p0019	SRRM1_MOUSE	Serine/arginine repetitive matrix protein 1 OS=Mus musculus GN=Srrm1 PE=1 SV=2	Srrm1 p-S220 (z= 3)	Srrm1 218 - 229	EKS^PELPEPSVR	Phospho (ST)	0.36787	0.00620195	0.0351259	0.776227	0.332744	0.0668844
p4603	CCNL1_MOUSE	Cyclin-L1 OS=Mus musculus GN=Ccnl1 PE=1 SV=1	Ccnl1 p-S172 p-Y180 (z= 2)	Ccnl1 170 - 184	TPS^PLILDQNY^INTK	Phospho (ST); Phospho (Y)	-0.598436	0.00604597	-0.0614427	0.764691	-0.536994	0.0712816
p3076	SFRP2_MOUSE	Secreted frizzled-related protein 2 OS=Mus musculus GN=Sfrp2 PE=2 SV=2	Sfrp2 p-S272 (z= 3)	Sfrp2 264 - 274	QGGELVITS^VK	Phospho (ST)	0.465322	0.00588384	0.284932	0.0863342	0.18039	0.428805
p2223	TCTP_MOUSE	Translationally-controlled tumor protein OS=Mus musculus GN=Tpt1 PE=1 SV=1	Tpt1 p-S46 (z= 4)	Tpt1 39 - 85	TEGAIDDS^LIGGNASAEGPEGEGTESTVVTGVDIVMNHHLQETSFTK	Phospho (ST)	-1.09621	0.0056928	-0.247611	0.585746	-0.848603	0.154877
p6359	SRSF9_MOUSE	Serine/arginine-rich splicing factor 9 OS=Mus musculus GN=Srsf9 PE=1 SV=1	Srsf9 p-Y215 (z= 3)	Srsf9 211 - 222	GSPHY^FSPFRPY	Phospho (Y)	1.22534	0.00563214	0.752119	0.0838823	0.473218	0.427876
p3852	ATX2_MOUSE	Ataxin-2 OS=Mus musculus GN=Atxn2 PE=1 SV=1	Atxn2 p-T710 (z= 2)	Atxn2 708 - 716	ALT^PSIEAK	Phospho (ST)	0.416268	0.00561272	0.102318	0.468986	0.313949	0.122025
p0961	LIMD2_MOUSE	LIM domain-containing protein 2 OS=Mus musculus GN=Limd2 PE=2 SV=1	Limd2 p-S28 (z= 2)	Limd2 28 - 34	S^KSFSLR	Phospho (ST)	0.480004	0.00553197	0.0466729	0.774216	0.433331	0.0665715
p5636	PHLB1_MOUSE	Pleckstrin homology-like domain family B member 1 OS=Mus musculus GN=Phldb1 PE=1 SV=1	Phldb1 p-S387 (z= 2)	Phldb1 385 - 393	FQS^PVPAPR	Phospho (ST)	1.0542	0.00546148	0.266667	0.445583	0.787529	0.120758
p5583	MAP1B_MOUSE	Microtubule-associated protein 1B OS=Mus musculus GN=Map1b PE=1 SV=2	Map1b p-S2030 (z= 2)	Map1b 2027 - 2043	TTRS^PDTSAYCYETMEK	Phospho (ST)	0.917338	0.00526439	0.307776	0.343402	0.609563	0.177809
p5291	K0754_MOUSE	Uncharacterized protein KIAA0754 OS=Mus musculus GN=Kiaa0754 PE=2 SV=2	Kiaa0754 p-S468 (z= 2)	Kiaa0754 467 - 483	AS^CEENLPVFIASELAK	Phospho (ST)	-0.751847	0.0052572	-0.328827	0.143047	-0.42302	0.215543
p6891	LAP2_MOUSE	Protein LAP2 OS=Mus musculus GN=Erbb2ip PE=1 SV=3	Erbb2ip p-S1120 (z= 2)	Erbb2ip 1109 - 1122	TPVMSGSQRPLS^AR	Phospho (ST)	0.750576	0.00523261	0.431394	0.0556705	0.319182	0.345615
p2324	CDK1_MOUSE	Cyclin-dependent kinase 1 OS=Mus musculus GN=Cdk1 PE=1 SV=3	Cdk1 p-Y15 (z= 2)	Cdk1 10 - 20	IGEGTY^GVVYK	Phospho (Y)	0.269446	0.00514524	0.12065	0.188084	0.148796	0.249486
p5751	SKT_MOUSE	Sickle tail protein OS=Mus musculus GN=Skt PE=1 SV=1	Skt p-T1840 (z= 3)	Skt 1814 - 1848	SSSLPSASGDSSNLPNAPATKPSIAST^PLSPQAGR	Phospho (ST)	-0.85083	0.00513607	-0.476418	0.0847165	-0.374412	0.343928
p4349	SGOL2_MOUSE	Shugoshin-like 2 OS=Mus musculus GN=Sgol2 PE=1 SV=1	Sgol2 p-T250 (z= 3)	Sgol2 250 - 260	T^APSPSLRREK	Phospho (ST)	0.653286	0.0048147	0.0502162	0.817335	0.60307	0.0566353
p3114	RIC8A_MOUSE	Synembryn-A OS=Mus musculus GN=Ric8a PE=1 SV=2	Ric8a p-S501 (z= 2)	Ric8a 494 - 503	VIQPMGMS^PR	Phospho (ST)	0.505911	0.00460744	0.179841	0.286862	0.32607	0.17455
p3175	CTND1_MOUSE	Catenin delta-1 OS=Mus musculus GN=Ctnnd1 PE=1 SV=2	Ctnnd1 p-Y291 (z= 2)	Ctnnd1 288 - 306	SMGY^DDLDYGMMSDYGTAR	Phospho (Y)	-0.658751	0.00459959	-0.284801	0.197013	-0.37395	0.23016
p1590	PTPRA_MOUSE	Receptor-type tyrosine-protein phosphatase alpha OS=Mus musculus GN=Ptpra PE=1 SV=3	Ptpra p-Y825 (z= 2)	Ptpra 814 - 829	VVQEYIDAFSDY^ANFK	Phospho (Y)	-0.541046	0.00459691	-0.143112	0.413366	-0.397934	0.117292
p2255	LRP1_MOUSE	Prolow-density lipoprotein receptor-related protein 1 OS=Mus musculus GN=Lrp1 PE=1 SV=1	Lrp1 p-T3262 (z= 2)	Lrp1 3258 - 3266	AHKTT^GANK	Phospho (ST)	0.648365	0.00449709	0.406059	0.0645882	0.242306	0.425257
p1155	CH058_MOUSE		CH058 p-S314 (z= 2)	CH058 310 - 316	LRWRS^PR	Phospho (ST)	0.643239	0.004493	0.155625	0.464983	0.487614	0.111126
p3399	CDK1_MOUSE	Cyclin-dependent kinase 1 OS=Mus musculus GN=Cdk1 PE=1 SV=3	Cdk1 p-T14 (z= 2)	Cdk1 10 - 20	IGEGT^YGVVYK	Phospho (ST)	0.269446	0.00436082	0.108353	0.226249	0.161093	0.203869
p4005	DJB14_MOUSE		DJB14 p-T116 (z= 2)	DJB14 108 - 117	NYYEVLGVT^K	Phospho (ST)	0.269446	0.00436082	0.108353	0.226249	0.161093	0.203869
p7150	ESYT2_MOUSE	Extended synaptotagmin-2 OS=Mus musculus GN=Esyt2 PE=1 SV=1	Esyt2 p-T677 p-S679 p-S685 (z= 2)	Esyt2 675 - 694	EPT^PS^IASDIS^LPIATQELRIASDIS^	3 Phospho (ST)	-0.581358	0.00430431	-0.362353	0.0595122	-0.219004	0.413878
p3080	TRAK1_MOUSE	Trafficking kinesin-binding protein 1 OS=Mus musculus GN=Trak1 PE=1 SV=1	Trak1 p-S500 (z= 2)	Trak1 498 - 503	RLS^LRR	Phospho (ST)	0.827965	0.00429216	0.231951	0.395495	0.596015	0.127442
p1393	RGNEF_MOUSE	Rho-guanine nucleotide exchange factor OS=Mus musculus GN=Rgnef PE=1 SV=1	Rgnef p-S1535 (z= 2)	Rgnef 1535 - 1545	S^LPAVFSPGSK	Phospho (ST)	-0.60951	0.0041981	-0.301021	0.152327	-0.308489	0.288492
p0312	STMN1_MOUSE	Stathmin OS=Mus musculus GN=Stmn1 PE=1 SV=2	Stmn1 p-S16 p-S25 (z= 2)	Stmn1 14 - 27	RAS^GQAFELILS^PR	2 Phospho (ST)	-0.509642	0.00416191	-0.187702	0.264105	-0.32194	0.177583
p1035	PDLI4_MOUSE	PDZ and LIM domain protein 4 OS=Mus musculus GN=Pdlim4 PE=1 SV=3	Pdlim4 p-S119 (z= 2)	Pdlim4 117 - 129	RSS^VSGISLEDNR	Phospho (ST)	1.13023	0.00414433	0.55872	0.136708	0.571512	0.277776
p5051	SDPR_MOUSE	Serum deprivation-response protein OS=Mus musculus GN=Sdpr PE=1 SV=3	Sdpr p-S359 p-S363 (z= 3)	Sdpr 355 - 387	RGNNS^AVGS^NADLTIEEDEEEEPVALQQAQQVR	2 Phospho (ST)	-1.11823	0.00408183	-0.423902	0.258986	-0.694333	0.187896
p4568	MPRIP_MOUSE	Myosin phosphatase Rho-interacting protein OS=Mus musculus GN=Mprip PE=1 SV=2	Mprip p-S1015 (z= 2)	Mprip 1013 - 1024	SKS^VIEQVSWDN	Phospho (ST)	-0.423223	0.00396537	-0.271745	0.0547672	-0.151478	0.437745
p5042	PAK2_MOUSE	Serine/threonine-protein kinase PAK 2 OS=Mus musculus GN=Pak2 PE=1 SV=1	Pak2 p-S197 (z= 2)	Pak2 197 - 216	S^VIDPIPAPVGDSNVDSGAK	Phospho (ST)	-0.807452	0.003917	-0.382509	0.150474	-0.424943	0.255735
p3643	PAK2_MOUSE	Serine/threonine-protein kinase PAK 2 OS=Mus musculus GN=Pak2 PE=1 SV=1	Pak2 p-Y139 p-T154 (z= 3)	Pak2 139 - 160	Y^LSFTPPEKDGFPSGT^PALNTK	Phospho (ST); Phospho (Y)	-0.632413	0.00390032	-0.310227	0.136761	-0.322185	0.270692
p3262	LIPB1_MOUSE	Liprin-beta-1 OS=Mus musculus GN=Ppfibp1 PE=1 SV=3	Ppfibp1 p-S595 (z= 2)	Ppfibp1 591 - 605	DLGQS^NSDLDMPFAK	Phospho (ST)	-0.333719	0.00383214	-0.0960018	0.376403	-0.237717	0.126107
p6809	PK1IP_MOUSE	p21-activated protein kinase-interacting protein 1 OS=Mus musculus GN=Pak1ip1 PE=2 SV=2	Pak1ip1 p-S285 (z= 3)	Pak1ip1 281 - 291	KVPPS^LLCEAK	Phospho (ST)	0.653286	0.00379168	0.139596	0.509435	0.513689	0.0921782
p5467	SEPT9_MOUSE	Septin-9 OS=Mus musculus GN=Sept9 PE=1 SV=1	Sept9 p-T49 (z= 2)	Sept9 46 - 53	RVQT^PLLR	Phospho (ST)	0.660954	0.00372649	0.3191	0.118727	0.341854	0.243736
p0797	SI1L1_MOUSE	Signal-induced proliferation-associated 1-like protein 1 OS=Mus musculus GN=Sipa1l1 PE=1 SV=2	Sipa1l1 p-S258 (z= 2)	Sipa1l1 254 - 269	GSGFS^LDVIDGPISQR	Phospho (ST)	-0.811559	0.00353514	-0.0716843	0.791577	-0.739874	0.0555722
p6920	NFX1_MOUSE		NFX1 p-T34 (z= 2)	NFX1 27 - 42	TSGLNCGT^QRRLDSSR	Phospho (ST)	-0.567778	0.00326074	-0.119327	0.498328	-0.448451	0.081527
p0580	MK01_MOUSE	Mitogen-activated protein kinase 1 OS=Mus musculus GN=Mapk1 PE=1 SV=3	Mapk1 p-T183 p-Y185 (z= 2)	Mapk1 171 - 189	VADPDHDHTGFLT^EY^VATR	Phospho (ST); Phospho (Y)	-0.690323	0.00322812	-0.237007	0.282472	-0.453315	0.149053
p2342	FOSL2_MOUSE	Fos-related antigen 2 OS=Mus musculus GN=Fosl2 PE=2 SV=2	Fosl2 p-S200 (z= 2)	Fosl2 199 - 210	RS^PPTSGLQSLR	Phospho (ST)	0.554194	0.00313803	0.207539	0.238406	0.346654	0.165692
p2481	SHC1_MOUSE	SHC-transforming protein 1 OS=Mus musculus GN=Shc1 PE=1 SV=3	Shc1 p-Y423 (z= 2)	Shc1 416 - 431	ELFDDPSY^VNIQNLDK	Phospho (Y)	-0.351708	0.00310034	-0.15754	0.169866	-0.194168	0.224902
p0568	CTNA1_MOUSE	Catenin alpha-1 OS=Mus musculus GN=Ctnna1 PE=1 SV=1	Ctnna1 p-S641 (z= 2)	Ctnna1 634 - 651	TPEELDDS^DFETEDFDVR	Phospho (ST)	-0.419958	0.00309843	-0.147022	0.270968	-0.272936	0.151198
p2838	XRCC1_MOUSE	DNA repair protein XRCC1 OS=Mus musculus GN=Xrcc1 PE=1 SV=2	Xrcc1 p-T452 (z= 3)	Xrcc1 439 - 454	TQAAGPSSPPRPPT^PK	Phospho (ST)	0.473718	0.00300198	0.0934908	0.520589	0.380227	0.0741784
p2907	S39A6_MOUSE	Zinc transporter ZIP6 OS=Mus musculus GN=Slc39a6 PE=1 SV=1	Slc39a6 p-T233 (z= 2)	Slc39a6 221 - 235	TKDVNPSTPPSIT^EK	Phospho (ST)	0.279489	0.00298555	0.0840951	0.314525	0.195394	0.1114
p6712	TRIM3_MOUSE	Tripartite motif-containing protein 3 OS=Mus musculus GN=Trim3 PE=1 SV=1	Trim3 p-T568 (z= 2) + Oxi	Trim3 568 - 579	T^KIGAGRLMGPK	Oxidation (M); Phospho (ST)	-1.81139	0.00297372	-1.01433	0.0736631	-0.797057	0.316204
p7218	OLA1_MOUSE	Obg-like ATPase 1 OS=Mus musculus GN=Ola1 PE=1 SV=1	Ola1 p-Y282 p-S290 (z= 3) + Oxi	Ola1 280 - 297	QKY^LEANMTQS^ALPKIIK	Gln->pyro-Glu (N-term Q); Oxidation (M); Phospho (ST); Phospho (Y)	-0.888097	0.00287806	-0.29016	0.296735	-0.597937	0.132818
p3925	JIP1_MOUSE	C-Jun-amino-terminal kinase-interacting protein 1 OS=Mus musculus GN=Mapk8ip1 PE=1 SV=2	Mapk8ip1 p-Y652 p-T657 (z= 2)	Mapk8ip1 652 - 664	Y^FGFIT^KHPADHR	Phospho (ST); Phospho (Y)	-1.60987	0.00283584	-0.574393	0.247147	-1.03548	0.143564
p5649	PAIRB_MOUSE	Plasminogen activator inhibitor 1 RNA-binding protein OS=Mus musculus GN=Serbp1 PE=1 SV=2	Serbp1 p-S203 (z= 2)	Serbp1 202 - 211	SS^FSHYSGLK	Phospho (ST)	0.979629	0.00278839	0.490384	0.11338	0.489245	0.259027
p6100	MA7D1_MOUSE	MAP7 domain-containing protein 1 OS=Mus musculus GN=Map7d1 PE=1 SV=1	Map7d1 p-S127 (z= 3)	Map7d1 114 - 135	SSQPSPTTVPASDS^PPAKQDVK	Phospho (ST)	0.39884	0.00270331	0.171911	0.17067	0.226929	0.200114
p0742	LUZP1_MOUSE	Leucine zipper protein 1 OS=Mus musculus GN=Luzp1 PE=1 SV=2	Luzp1 p-S988 (z= 2)	Luzp1 986 - 998	TQS^SLTASEVLTR	Phospho (ST)	-0.487992	0.00262462	-0.284341	0.0717516	-0.203651	0.347127
p3995	AHSA2_MOUSE	Activator of 90 kDa heat shock protein ATPase homolog 2 OS=Mus musculus GN=Ahsa2 PE=2 SV=2	Ahsa2 p-S189 (z= 2)	Ahsa2 186 - 196	LQAS^PVALGVR	Phospho (ST)	0.535122	0.00256514	0.109796	0.602282	0.425326	0.118853
p4661	PCM1_MOUSE	Pericentriolar material 1 protein OS=Mus musculus GN=Pcm1 PE=1 SV=2	Pcm1 p-S957 (z= 3)	Pcm1 952 - 967	SNRPVS^ADGNYRPLAK	Phospho (ST)	0.416757	0.00251218	0.232506	0.0766418	0.184251	0.312949
p7466	RBM44_MOUSE	RNA-binding protein 44 OS=Mus musculus GN=Rbm44 PE=2 SV=1	Rbm44 p-T461 (z= 2) + Oxi	Rbm44 448 - 467	VNASSSIVSASSIT^ETKMVR	Oxidation (M); Phospho (ST)	-0.53163	0.00245912	-0.164394	0.326496	-0.367237	0.121484
p1526	JPH2_MOUSE	Junctophilin-2 OS=Mus musculus GN=Jph2 PE=1 SV=2	Jph2 p-S593 p-S597 (z= 3)	Jph2 590 - 612	RSDS^APPS^PVSATVPEEEPPAPR	2 Phospho (ST)	-0.762196	0.00244957	-0.197892	0.399487	-0.564304	0.0947506
p5044	AKA12_MOUSE	A-kinase anchor protein 12 OS=Mus musculus GN=Akap12 PE=1 SV=1	Akap12 p-S371 (z= 2)	Akap12 356 - 373	VELPLEDQVGDLEALS^EK	Phospho (ST)	-1.06538	0.0024161	-0.16675	0.589168	-0.89863	0.051546
p4379	ABCA5_MOUSE	ATP-binding cassette sub-family A member 5 OS=Mus musculus GN=Abca5 PE=1 SV=2	Abca5 p-S696 (z= 2)	Abca5 693 - 701	CVGS^SIFLK	Phospho (ST)	-1.60231	0.00239014	-0.614888	0.214752	-0.987426	0.160356
p0089	LARP1_MOUSE	La-related protein 1 OS=Mus musculus GN=Larp1 PE=1 SV=2	Larp1 p-T503 (z= 3)	Larp1 501 - 516	AVT^PVPTKTEEVSNLK	Phospho (ST)	0.573946	0.00225372	0.217697	0.216982	0.356249	0.154764
p4989	FAK2_MOUSE	Protein-tyrosine kinase 2-beta OS=Mus musculus GN=Ptk2b PE=1 SV=1	Ptk2b p-S375 (z= 3)	Ptk2b 373 - 387	RNS^LPQIPTLNLEAR	Phospho (ST)	-0.513948	0.0021551	-0.221729	0.159643	-0.29222	0.189126
p5382	KIF22_MOUSE		KIF22 p-S654 (z= 2)	KIF22 646 - 660	ANLLSLAAS^QHSGPS	Phospho (ST)	-0.313697	0.00208247	-0.048052	0.611354	-0.265645	0.0533666
p7490	TRPA1_MOUSE	Transient receptor potential cation channel subfamily A member 1 OS=Mus musculus GN=Trpa1 PE=1 SV=1	Trpa1 p-T599 p-T600 (z= 2)	Trpa1 595 - 602	EVVLT^T^IR	2 Phospho (ST)	-1.60359	0.00206928	-0.781135	0.118533	-0.822453	0.236523
p1171	HEXI2_MOUSE	Protein HEXIM2 OS=Mus musculus GN=Hexim2 PE=2 SV=1	Hexim2 p-S75 (z= 3)	Hexim2 73 - 88	TQS^PGGCSVEAVLARK	Phospho (ST)	0.522443	0.00200697	0.296261	0.059522	0.226182	0.304484
p4122	F193A_MOUSE	Protein FAM193A OS=Mus musculus GN=Fam193a PE=1 SV=2	Fam193a p-S1151 (z= 2)	Fam193a 1146 - 1155	LILASS^PQPK	Phospho (ST)	0.391176	0.00191263	0.0641299	0.583123	0.327046	0.0541164
p2732	AKA12_MOUSE	A-kinase anchor protein 12 OS=Mus musculus GN=Akap12 PE=1 SV=1	Akap12 p-S489 (z= 3)	Akap12 476 - 492	HPEGIVSEVEMLSS^QER	Phospho (ST)	-0.620598	0.00181	-0.279887	0.134717	-0.340711	0.195896
p5956	PTN14_MOUSE	Tyrosine-protein phosphatase non-receptor type 14 OS=Mus musculus GN=Ptpn14 PE=1 SV=1	Ptpn14 p-S620 (z= 3)	Ptpn14 608 - 632	TFQEDSSPVVHQS^LQEVSEPLTATK	Phospho (ST)	-0.348395	0.00177314	-0.0932782	0.346044	-0.255117	0.0794147
p3903	MPRIP_MOUSE	Myosin phosphatase Rho-interacting protein OS=Mus musculus GN=Mprip PE=1 SV=2	Mprip p-S292 p-S294 (z= 3)	Mprip 280 - 299	AEEQLPPLLSPPS^PS^TPHSR	2 Phospho (ST)	-0.44545	0.00177129	-0.107346	0.417201	-0.338103	0.076496
p1443	FMO4_MOUSE	Dimethylaniline monooxygenase [N-oxide-forming] 4 OS=Mus musculus GN=Fmo4 PE=2 SV=3	Fmo4 p-S396 p-T408 (z= 3) + Oxi	Fmo4 393 - 409	GLCS^IPPSQKLMAEAT^K	Oxidation (M); 2 Phospho (ST)	-0.620598	0.00176464	-0.296418	0.112963	-0.32418	0.216664
p2874	CHCH2_MOUSE	Coiled-coil-helix-coiled-coil-helix domain-containing protein 2, mitochondrial OS=Mus musculus GN=Chchd2 PE=1 SV=1	Chchd2 p-S45 (z= 3)	Chchd2 28 - 51	RAPAAQPPAAAAPSAVGS^PAAAPR	Phospho (ST)	0.726281	0.00175997	0.204531	0.353076	0.52175	0.0955131
p4699	CATF_MOUSE	Cathepsin F OS=Mus musculus GN=Ctsf PE=2 SV=1	Ctsf p-Y52 p-Y54 p-T60 (z= 3)	Ctsf 47 - 68	FALDMY^NY^GRAAGT^RAVLGAVRGRAAGT^	Phospho (ST); 2 Phospho (Y)	-1.85982	0.00171735	-0.590818	0.303374	-1.26901	0.114696
p1613	TOP2B_MOUSE	DNA topoisomerase 2-beta OS=Mus musculus GN=Top2b PE=1 SV=2	Top2b p-S1453 (z= 2)	Top2b 1451 - 1469	FDS^NEEDTASVFAPSFGLK	Phospho (ST)	-0.74047	0.00170759	-0.317123	0.160303	-0.423347	0.179628
p0479	PA24A_MOUSE	Cytosolic phospholipase A2 OS=Mus musculus GN=Pla2g4a PE=1 SV=1	Pla2g4a p-S437 (z= 2)	Pla2g4a 428 - 445	HIVSNDSSDS^DDEAQGPK	Phospho (ST)	-0.595599	0.00167292	-0.197211	0.264237	-0.398388	0.114348
p2311	JADE1_MOUSE	Protein Jade-1 OS=Mus musculus GN=Phf17 PE=1 SV=2	Phf17 p-T250 (z= 3)	Phf17 250 - 264	T^CALGVQPKCLLCPK	Phospho (ST)	0.416537	0.00162735	0.22455	0.0727285	0.191987	0.27026
p4758	PB1_MOUSE		PB1 p-Y462 p-S467 (z= 3)	PB1 462 - 475	Y^NVPNS^AIYKRVLK	Phospho (ST); Phospho (Y)	0.416537	0.00162735	0.22455	0.0727285	0.191987	0.27026
p5201	LIMS1_MOUSE		LIMS1 p-S319 (z= 2)	LIMS1 317 - 324	KLS^ETLGR	Phospho (ST)	0.825995	0.00151957	0.38132	0.151649	0.444675	0.218898
p4523	IRS1_MOUSE	Insulin receptor substrate 1 OS=Mus musculus GN=Irs1 PE=1 SV=1	Irs1 p-S887 (z= 2)	Irs1 887 - 911	S^PGEYVNIEFGSGQPGYLAGPATSR	Phospho (ST)	-0.970773	0.00144997	-0.474545	0.105826	-0.496227	0.218006
p3481	IMDH2_MOUSE	Inosine-5'-monophosphate dehydrogenase 2 OS=Mus musculus GN=Impdh2 PE=1 SV=2	Impdh2 p-S296 (z= 3)	Impdh2 294 - 311	YPS^LQVIGGNVVTAAQAK	Phospho (ST)	0.467541	0.001383	0.118752	0.371233	0.348788	0.0711504
p6868	MAP1B_MOUSE	Microtubule-associated protein 1B OS=Mus musculus GN=Map1b PE=1 SV=2	Map1b p-S1911 (z= 3)	Map1b 1908 - 1924	TIKS^PCDSGYSYETIEK	Phospho (ST)	0.908286	0.00137857	0.205604	0.433543	0.702682	0.0642414
p6153	SHC1_MOUSE	SHC-transforming protein 1 OS=Mus musculus GN=Shc1 PE=1 SV=3	Shc1 p-S422 (z= 2)	Shc1 416 - 431	ELFDDPS^YVNIQNLDK	Phospho (ST)	-0.41483	0.00132672	-0.179197	0.146114	-0.235633	0.171002
p1409	IGDC3_MOUSE	Immunoglobulin superfamily DCC subclass member 3 OS=Mus musculus GN=Igdcc3 PE=2 SV=1	Igdcc3 p-S8 (z= 2)	Igdcc3 1 - 10	MAEPRTAS^PR	Phospho (ST)	0.497462	0.00126666	0.181171	0.207181	0.316291	0.121827
p3173	MA7D1_MOUSE	MAP7 domain-containing protein 1 OS=Mus musculus GN=Map7d1 PE=1 SV=1	Map7d1 p-S115 p-S118 (z= 2)	Map7d1 113 - 131	RSS^QPS^PTTVPASDSPPAK	2 Phospho (ST)	-0.416197	0.00126573	-0.239716	0.0500759	-0.176481	0.297077
p0907	AKT1_MOUSE	RAC-alpha serine/threonine-protein kinase OS=Mus musculus GN=Akt1 PE=1 SV=2	Akt1 p-S124 (z= 2)	Akt1 122 - 142	SGS^PSDNSGAEEMEVSLAKPK	Phospho (ST)	-0.75248	0.00124126	-0.169755	0.430089	-0.582725	0.0612585
p3333	SRRM1_MOUSE	Serine/arginine repetitive matrix protein 1 OS=Mus musculus GN=Srrm1 PE=1 SV=2	Srrm1 p-S810 (z= 3)	Srrm1 804 - 828	KPPAPPS^PVQSQSPSTNWSPAVPAK	Phospho (ST)	0.363091	0.00114749	0.123174	0.243608	0.239917	0.107975
p2571	TCOF_MOUSE	Treacle protein OS=Mus musculus GN=Tcof1 PE=1 SV=1	Tcof1 p-S154 (z= 2)	Tcof1 145 - 156	TVVHLLSGKS^PK	Phospho (ST)	0.75647	0.0010574	0.240193	0.249758	0.516277	0.0877948
p1324	BAG3_MOUSE	BAG family molecular chaperone regulator 3 OS=Mus musculus GN=Bag3 PE=1 SV=2	Bag3 p-S297 (z= 3)	Bag3 289 - 300	SGTPVHCPS^PIR	Phospho (ST)	0.741197	0.0009957	0.223497	0.282738	0.5177	0.0829953
p4215	FA73A_MOUSE		FA73A p-Y546 p-S548 p-T557 (z= 2)	FA73A 546 - 562	Y^SS^IDTLAEDLT^HLLIRIDTLAEDLT^	2 Phospho (ST); Phospho (Y)	-0.532645	0.000969923	-0.169755	0.255502	-0.36289	0.0896708
p1086	FAK2_MOUSE	Protein-tyrosine kinase 2-beta OS=Mus musculus GN=Ptk2b PE=1 SV=1	Ptk2b p-S375 (z= 2)	Ptk2b 373 - 387	RNS^LPQIPTLNLEAR	Phospho (ST)	-0.818172	0.000964845	-0.195279	0.380355	-0.622893	0.0560753
p4210	JPH2_MOUSE	Junctophilin-2 OS=Mus musculus GN=Jph2 PE=1 SV=2	Jph2 p-S479 p-T483 (z= 2)	Jph2 469 - 488	ETPQPEGGPPS^PAGT^PPQPK	2 Phospho (ST)	-0.619796	0.000955475	-0.134952	0.434065	-0.484844	0.0526377
p5271	MTUS1_MOUSE	Microtubule-associated tumor suppressor 1 homolog OS=Mus musculus GN=Mtus1 PE=1 SV=2	Mtus1 p-T1144 (z= 2)	Mtus1 1141 - 1155	QLST^EQAALQESLEK	Gln->pyro-Glu (N-term Q); Phospho (ST)	-0.856378	0.00094117	-0.398198	0.0935539	-0.45818	0.172873
p6193	RN19B_MOUSE	E3 ubiquitin-protein ligase RNF19B OS=Mus musculus GN=Rnf19b PE=1 SV=2	Rnf19b p-S553 (z= 3)	Rnf19b 550 - 564	DTAS^LGAISDSASTR	Phospho (ST)	0.864625	0.000913028	0.195172	0.424368	0.669453	0.0560301
p2824	RL18A_MOUSE	60S ribosomal protein L18a OS=Mus musculus GN=Rpl18a PE=1 SV=1	Rpl18a p-S123 (z= 2)	Rpl18a 121 - 128	AHS^IQIMK	Phospho (ST)	1.00563	0.000865374	0.453465	0.149235	0.552169	0.188738
p1158	RU17_MOUSE	U1 small nuclear ribonucleoprotein 70 kDa OS=Mus musculus GN=Snrnp70 PE=1 SV=2	Snrnp70 p-S226 (z= 3)	Snrnp70 219 - 231	YDERPGPS^PLPHR	Phospho (ST)	0.533817	0.000857618	0.286133	0.0573796	0.247683	0.23641
p7331	K1143_MOUSE	Uncharacterized protein KIAA1143 homolog OS=Mus musculus PE=1 SV=1	Ifi35 p-S150 (z= 2)	Ifi35 142 - 155	NSSLLSFDS^EDENE	Phospho (ST)	-0.464999	0.000791899	-0.251678	0.0533373	-0.213321	0.23801
p1594	CYTSA_MOUSE	Cytospin-A OS=Mus musculus GN=Specc1l PE=1 SV=1	Specc1l p-S385 p-S386 (z= 2)	Specc1l 383 - 400	KGS^S^GNASEVSVACLTER	2 Phospho (ST)	-0.521231	0.000688591	-0.167633	0.235728	-0.353597	0.0809008
p4249	SAFB1_MOUSE	Scaffold attachment factor B1 OS=Mus musculus GN=Safb PE=2 SV=2	Safb p-S626 (z= 2)	Safb 623 - 631	SVVS^FDKVK	Phospho (ST)	0.574461	0.000634632	0.299156	0.0572918	0.275305	0.208599
p3270	PLEC_MOUSE	Plectin OS=Mus musculus GN=Plec PE=1 SV=2	Plec p-S4620 p-S4633 (z= 2)	Plec 4617 - 4634	GYYS^PYSVSGSGSTAGS^R	2 Phospho (ST)	-0.602139	0.000553072	-0.231721	0.149605	-0.370418	0.1049
p1607	SMN_MOUSE	Survival motor neuron protein OS=Mus musculus GN=Smn1 PE=1 SV=1	Smn1 p-S25 p-S28 (z= 2)	Smn1 21 - 38	GTGQS^DDS^DIWDDTALIK	2 Phospho (ST)	-0.693626	0.000529333	-0.169187	0.369259	-0.524439	0.0507345
p3469	TLN1_MOUSE	Talin-1 OS=Mus musculus GN=Tln1 PE=1 SV=2	Tln1 p-S620 (z= 2)	Tln1 614 - 624	GLAGAVS^ELLR	Phospho (ST)	-0.830278	0.000512022	-0.255704	0.262025	-0.574574	0.0728541
p3710	ZCCHV_MOUSE	Zinc finger CCCH-type antiviral protein 1 OS=Mus musculus GN=Zc3hav1 PE=1 SV=1	Zc3hav1 p-S490 (z= 2)	Zc3hav1 489 - 497	SS^PTGFGIK	Phospho (ST)	0.750124	0.000455749	0.258274	0.177427	0.491851	0.0757111
p3938	PLEC_MOUSE	Plectin OS=Mus musculus GN=Plec PE=1 SV=2	Plec p-Y4622 p-S4623 (z= 2)	Plec 4617 - 4634	GYYSPY^S^VSGSGSTAGSR	Phospho (ST); Phospho (Y)	-0.738885	0.000347778	-0.243049	0.19733	-0.495836	0.0665807
p2404	RFIP1_MOUSE	Rab11 family-interacting protein 1 OS=Mus musculus GN=Rab11fip1 PE=1 SV=2	Rab11fip1 p-S158 (z= 2)	Rab11fip1 153 - 165	NNMTAS^MFDLSMK	Phospho (ST)	-0.577738	0.000334497	-0.284773	0.0563927	-0.292965	0.159543
p0363	RRAS2_MOUSE	Ras-related protein R-Ras2 OS=Mus musculus GN=Rras2 PE=1 SV=1	Rras2 p-S186 (z= 2)	Rras2 178 - 191	FQEQECPPS^PEPTR	Phospho (ST)	-1.09191	0.000236907	-0.524816	0.0525129	-0.56709	0.133064
p6492	ARHGH_MOUSE	Rho guanine nucleotide exchange factor 17 OS=Mus musculus GN=Arhgef17 PE=1 SV=2	Arhgef17 p-S906 (z= 2)	Arhgef17 901 - 908	LTSVLS^PR	Phospho (ST)	0.597328	0.000196919	0.227999	0.109584	0.369329	0.0715497
p5040	AKA12_MOUSE	A-kinase anchor protein 12 OS=Mus musculus GN=Akap12 PE=1 SV=1	Akap12 p-S489 (z= 2)	Akap12 476 - 492	HPEGIVSEVEMLSS^QER	Phospho (ST)	-0.724101	0.000178483	-0.343593	0.0527987	-0.380508	0.125123
p1891	SRC8_MOUSE	Src substrate cortactin OS=Mus musculus GN=Cttn PE=1 SV=2	Cttn p-T401 p-S405 p-Y421 (z= 3)	Cttn 399 - 428	KQT^PPAS^PSPQPIEDRPPSSPIY^EDAAPFKPSPQPIEDRPPSSPIY^	2 Phospho (ST); Phospho (Y)	-0.468686	0.00015035	-0.199453	0.0766907	-0.269233	0.0904008
p4057	MARK3_MOUSE	MAP/microtubule affinity-regulating kinase 3 OS=Mus musculus GN=Mark3 PE=1 SV=2	Mark3 p-T541 p-S543 (z= 2)	Mark3 536 - 552	TPVAST^HS^ISSATTPDR	2 Phospho (ST)	-0.579127	0.000146118	-0.209103	0.129623	-0.370024	0.0604098
p3092	MAP1B_MOUSE	Microtubule-associated protein 1B OS=Mus musculus GN=Map1b PE=1 SV=2	Map1b p-S2267 (z= 3)	Map1b 2261 - 2274	SKPLAAS^PKPGALK	Phospho (ST)	0.670058	9.94942e-05	0.249372	0.108016	0.420686	0.0572605
p7182	MUTA_MOUSE	Methylmalonyl-CoA mutase, mitochondrial OS=Mus musculus GN=Mut PE=2 SV=2	Mut p-S340 (z= 3) + Oxi	Mut 334 - 346	MFQPKNS^KSLLLR	Oxidation (M); Phospho (ST)	0.697633	6.27311e-05	0.262082	0.0933964	0.435551	0.0505108
p2962	TRMB_MOUSE	tRNA (guanine-N(7)-)-methyltransferase OS=Mus musculus GN=Mettl1 PE=2 SV=1	Mettl1 p-S21 (z= 3)	Mettl1 19 - 30	AHS^NPMADHTLR	Phospho (ST)	1.91846	5.27927e-05	0.713114	0.183161	1.20534	0.0795136
p0401	MPRI_MOUSE	Cation-independent mannose-6-phosphate receptor OS=Mus musculus GN=Igf2r PE=1 SV=1	Igf2r p-S2476 (z= 2)	Igf2r 2469 - 2483	LVSFHDDS^DEDLLHI	Phospho (ST)	-0.0259613	0.970189	1.55287	0.0312529	-1.57884	0.115116
p1524	CYTSB_MOUSE	Cytospin-B OS=Mus musculus GN=Specc1 PE=1 SV=2	Specc1 p-S352 (z= 3)	Specc1 351 - 375	SS^KGSPTGSSPNNASELSLASLTEK	Phospho (ST)	0.0159093	0.966374	-0.906995	0.0212677	0.922904	0.0909732
p0150	TGFI1_MOUSE	Transforming growth factor beta-1-induced transcript 1 protein OS=Mus musculus GN=Tgfb1i1 PE=1 SV=2	Tgfb1i1 p-T188 (z= 3)	Tgfb1i1 170 - 189	VQNHLPASGPPQPPAASPT^R	Phospho (ST)	-0.0082252	0.951524	-0.286667	0.0296594	0.278442	0.140145
p1835	IF4G1_MOUSE	Eukaryotic translation initiation factor 4 gamma 1 OS=Mus musculus GN=Eif4g1 PE=1 SV=1	Eif4g1 p-S1096 (z= 3)	Eif4g1 1076 - 1099	ITKPGSIDSNNQLFAPGGRLS^WGK	Phospho (ST)	-0.0099588	0.950316	0.344167	0.0379354	-0.354126	0.124623
p1737	CWC22_MOUSE	Pre-mRNA-splicing factor CWC22 homolog OS=Mus musculus GN=Cwc22 PE=1 SV=1	Cwc22 p-T125 (z= 2)	Cwc22 117 - 126	KDELDPLLT^R	Phospho (ST)	-0.0118761	0.936997	0.354954	0.026527	-0.366831	0.095209
p6061	NSRP1_MOUSE	Nuclear speckle splicing regulatory protein 1 OS=Mus musculus GN=Nsrp1 PE=1 SV=1	Nsrp1 p-S442 (z= 2)	Nsrp1 440 - 449	RES^SPRSRPK	Phospho (ST)	-0.0122787	0.93411	0.349766	0.0269699	-0.362044	0.0957037
p2981	NCOAT_MOUSE	Bifunctional protein NCOAT OS=Mus musculus GN=Mgea5 PE=1 SV=2	Mgea5 p-T301 (z= 2)	Mgea5 298 - 306	GRST^ELIPR	Phospho (ST)	-0.0538246	0.910806	-0.923538	0.0428359	0.869713	0.188557
p3444	OTUD4_MOUSE	OTU domain-containing protein 4 OS=Mus musculus GN=Otud4 PE=1 SV=1	Otud4 p-S415 (z= 2)	Otud4 413 - 419	MPS^QITR	Phospho (ST)	0.0215619	0.908311	-0.420203	0.0201822	0.441765	0.0902868
p6219	MAP2_MOUSE	Microtubule-associated protein 2 OS=Mus musculus GN=Map2 PE=1 SV=2	Map2 p-T1681 (z= 2)	Map2 1676 - 1685	SKIGST^DNIK	Phospho (ST)	0.0574081	0.903572	-1.1863	0.0278491	1.24371	0.0838987
p6725	COL10_MOUSE	Collectin-10 OS=Mus musculus GN=Colec10 PE=2 SV=1	Colec10 p-S91 (z= 3) + Oxi	Colec10 77 - 97	GELGDMGAQGNIGKS^GPIGKK	Oxidation (M); Phospho (ST)	-0.0312533	0.899394	-0.502261	0.04224	0.471008	0.177124
p3868	CDK13_MOUSE	Cyclin-dependent kinase 13 OS=Mus musculus GN=Cdk13 PE=1 SV=3	Cdk13 p-S350 (z= 3)	Cdk13 338 - 354	SRKSPSPAGGGSS^PYSR	Phospho (ST)	0.0421331	0.894787	-0.741219	0.0284212	0.783353	0.0926464
p5703	MAP1B_MOUSE	Microtubule-associated protein 1B OS=Mus musculus GN=Map1b PE=1 SV=2	Map1b p-S1775 p-S1778 p-T1784 (z= 3)	Map1b 1766 - 1786	VQSLEGEKLS^PKS^DISPLT^PRDISPLT^	3 Phospho (ST)	-0.0280897	0.890266	-0.418584	0.0421588	0.390494	0.176693
p5456	SH3G1_MOUSE	Endophilin-A2 OS=Mus musculus GN=Sh3gl1 PE=1 SV=1	Sh3gl1 p-S288 (z= 2)	Sh3gl1 283 - 290	ITASSS^FR	Phospho (ST)	-0.0241889	0.871095	-0.420788	0.00767263	0.396599	0.066963
p6446	PKHM2_MOUSE	Pleckstrin homology domain-containing family M member 2 OS=Mus musculus GN=Plekhm2 PE=1 SV=2	Plekhm2 p-T88 p-Y98 p-S105 (z= 4)	Plekhm2 79 - 111	QIEVLQHVAT^NLGRSRAWLY^LALNENS^LESYLRLALNENS^	Gln->pyro-Glu (N-term Q); 2 Phospho (ST); Phospho (Y)	0.0679835	0.869159	1.0885	0.00827656	-1.02052	0.0794901
p4094	PALLD_MOUSE	Palladin OS=Mus musculus GN=Palld PE=1 SV=2	Palld p-T885 (z= 2)	Palld 883 - 891	GVT^PAGFPK	Phospho (ST)	-0.0507045	0.867927	-0.876026	0.0215678	0.825321	0.0900217
p7470	GRB10_MOUSE	Growth factor receptor-bound protein 10 OS=Mus musculus GN=Grb10 PE=1 SV=2	Grb10 p-T76 p-S110 (z= 3)	Grb10 76 - 115	T^ASLPAIPNPFPELTGAAPGSPPSVAPSSLPPPPS^QPPAK	2 Phospho (ST)	-0.0579835	0.856523	0.730257	0.0233387	-0.788241	0.0836933
p0004	CC137_MOUSE	Coiled-coil domain-containing protein 137 OS=Mus musculus GN=Ccdc137 PE=2 SV=1	Ccdc137 p-S223 (z= 2) + Oxi	Ccdc137 223 - 228	S^LMLKK	Oxidation (M); Phospho (ST)	0.0530938	0.856249	-0.655232	0.0367285	0.708326	0.100319
p1128	ACACA_MOUSE	Acetyl-CoA carboxylase 1 OS=Mus musculus GN=Acaca PE=1 SV=1	Acaca p-S29 (z= 2)	Acaca 19 - 38	FIIGSVSEDNS^EDEISNLVK	Phospho (ST)	-0.0588424	0.851509	0.677329	0.0373542	-0.736172	0.104782
p5300	GRAP1_MOUSE	GRIP1-associated protein 1 OS=Mus musculus GN=Gripap1 PE=1 SV=1	Gripap1 p-S657 (z= 3)	Gripap1 653 - 679	SLSSS^PQAQPPRPAELSDEEVAELFQR	Phospho (ST)	0.032337	0.848351	0.461373	0.00970925	-0.429036	0.079922
p5379	PDLI1_MOUSE	PDZ and LIM domain protein 1 OS=Mus musculus GN=Pdlim1 PE=2 SV=4	Pdlim1 p-S130 (z= 2)	Pdlim1 123 - 136	SAMPFTAS^PAPSTR	Phospho (ST)	-0.0378306	0.84471	0.476484	0.0182809	-0.514315	0.0667055
p6257	PRRX1_MOUSE	Paired mesoderm homeobox protein 1 OS=Mus musculus GN=Prrx1 PE=2 SV=1	Prrx1 p-S21 (z= 2)	Prrx1 19 - 31	LDS^PGNLDTLQAK	Phospho (ST)	0.0396281	0.836358	0.432189	0.0300038	-0.392561	0.154396
p3761	CP088_MOUSE	Protein C16orf88 homolog OS=Mus musculus GN=Tsg118 PE=1 SV=2	Tsg118 p-S261 (z= 2)	Tsg118 251 - 263	SEALEFVPIDS^PK	Phospho (ST)	-0.0236873	0.833469	0.246424	0.0313118	-0.270111	0.0938343
p3014	ROR2_MOUSE	Tyrosine-protein kinase transmembrane receptor ROR2 OS=Mus musculus GN=Ror2 PE=1 SV=2	Ror2 p-S447 p-S458 (z= 4) + Oxi	Ror2 443 - 466	QLMAS^PSQDMEMPLIS^QHKQAKLK	2 Oxidation (M); 2 Phospho (ST)	-0.0639916	0.829468	0.717732	0.018448	-0.781723	0.0673523
p2885	K1143_MOUSE	Uncharacterized protein KIAA1143 homolog OS=Mus musculus PE=1 SV=1	Me3 p-S50 (z= 4)	Me3 38 - 64	IQPQLPDEDGNHS^DKEDEQPQVVVLKK	Phospho (ST)	0.0664371	0.825635	0.626477	0.047958	-0.56004	0.198873
p4102	ECE2_MOUSE		ECE2 p-Y101 (z= 2)	ECE2 101 - 108	Y^AHVPSLR	Phospho (Y)	-0.0630121	0.821007	-0.671395	0.0136014	0.608383	0.116588
p6719	PI51A_MOUSE	Phosphatidylinositol-4-phosphate 5-kinase type-1 alpha OS=Mus musculus GN=Pip5k1a PE=1 SV=2	Pip5k1a p-S458 (z= 3)	Pip5k1a 458 - 476	S^GPSGNSCTSQLMASGEHR	Phospho (ST)	-0.0475908	0.820168	-0.553442	0.010447	0.505851	0.0913888
p5296	VASP_MOUSE	Vasodilator-stimulated phosphoprotein OS=Mus musculus GN=Vasp PE=1 SV=4	Vasp p-S317 (z= 3) + Oxi	Vasp 315 - 341	MKS^SSSVTTSEAHPSTPCSSDDSDLER	Oxidation (M); Phospho (ST)	-0.0911204	0.815953	0.79271	0.0499508	-0.883831	0.117769
p5899	SR140_MOUSE	U2 snRNP-associated SURP motif-containing protein OS=Mus musculus GN=U2surp PE=1 SV=3	U2surp p-S63 (z= 3)	U2surp 62 - 80	ES^LCDSPHQNLSRPLLENK	Phospho (ST)	-0.0626358	0.813668	0.565444	0.0396131	-0.62808	0.101709
p4942	CTBP2_MOUSE	C-terminal-binding protein 2 OS=Mus musculus GN=Ctbp2 PE=1 SV=2	Ctbp2 p-T433 (z= 4)	Ctbp2 387 - 434	YPPGIVGVAPGGLPPAMEGIIPGGIPVTHNLPTVAHPSQAPSPNQPT^K	Phospho (ST)	0.0835875	0.806806	0.753253	0.0304074	-0.669665	0.168325
p4503	FOXK2_MOUSE	Forkhead box protein K2 OS=Mus musculus GN=Foxk2 PE=2 SV=3	Foxk2 p-S419 (z= 2)	Foxk2 412 - 432	FAQSAPGS^PLSSQPVLITVQR	Phospho (ST)	0.0402073	0.790147	0.369468	0.0219556	-0.32926	0.134442
p1379	S35F3_MOUSE	Solute carrier family 35 member F3 OS=Mus musculus GN=Slc35f3 PE=2 SV=1	Slc35f3 p-T397 p-S410 (z= 4)	Slc35f3 395 - 414	EET^AESSGDLGTGPQS^RSRR	2 Phospho (ST)	-0.10751	0.785207	-0.864744	0.0343295	0.757234	0.18059
p7462	DOK1_MOUSE	Docking protein 1 OS=Mus musculus GN=Dok1 PE=1 SV=2	Dok1 p-S290 (z= 3)	Dok1 278 - 303	TVPPPVPQDPLGS^PPALYAEPLDSLR	Phospho (ST)	0.0597658	0.781108	0.464294	0.0369726	-0.404529	0.189302
p5925	ES8L2_MOUSE	Epidermal growth factor receptor kinase substrate 8-like protein 2 OS=Mus musculus GN=Eps8l2 PE=1 SV=1	Eps8l2 p-S483 (z= 3)	Eps8l2 465 - 488	HSLSSESQAPEDIAPPGSS^PHANR	Phospho (ST)	0.108001	0.778839	1.02571	0.00971037	-0.917705	0.0949432
p0748	NFAC4_MOUSE	Nuclear factor of activated T-cells, cytoplasmic 4 OS=Mus musculus GN=Nfatc4 PE=1 SV=2	Nfatc4 p-S289 (z= 3)	Nfatc4 287 - 307	RGS^LGEEGPEPPPPPPLPLVR	Phospho (ST)	-0.05315	0.775031	0.389714	0.0424576	-0.442864	0.099176
p5509	PP12C_MOUSE	Protein phosphatase 1 regulatory subunit 12C OS=Mus musculus GN=Ppp1r12c PE=1 SV=1	Ppp1r12c p-S559 (z= 2)	Ppp1r12c 558 - 569	RS^TQGVTLTDLK	Phospho (ST)	-0.0850719	0.771696	-0.725279	0.00875004	0.640207	0.110516
p2303	CTDP1_MOUSE	RNA polymerase II subunit A C-terminal domain phosphatase OS=Mus musculus GN=Ctdp1 PE=1 SV=1	Ctdp1 p-S730 (z= 2)	Ctdp1 728 - 737	DNS^PAVFPDR	Phospho (ST)	0.0632571	0.771322	-0.497364	0.0290819	0.560621	0.0769444
p6768	PB1_MOUSE	Protein polybromo-1 OS=Mus musculus GN=Pbrm1 PE=1 SV=4	Pbrm1 p-S13 p-S14 (z= 3)	Pbrm1 8 - 33	ATSPSS^S^VSGDFDDGHHSVPTPGPSR	2 Phospho (ST)	-0.119331	0.766382	-0.734745	0.0424528	0.615414	0.253028
p3130	AFAD_MOUSE	Afadin OS=Mus musculus GN=Mllt4 PE=1 SV=3	Mllt4 p-S1795 (z= 2)	Mllt4 1793 - 1803	LFS^QGQDVSDK	Phospho (ST)	0.0845533	0.752996	0.818815	0.0036614	-0.734262	0.0576923
p7542	NHRF1_MOUSE	Na(+)/H(+) exchange regulatory cofactor NHE-RF1 OS=Mus musculus GN=Slc9a3r1 PE=1 SV=3	Slc9a3r1 p-S275 (z= 2)	Slc9a3r1 266 - 282	EALVEPASES^PRPALAR	Phospho (ST)	0.0718702	0.748638	0.493281	0.0303291	-0.42141	0.184974
p6412	HN1L_MOUSE	Hematological and neurological expressed 1-like protein OS=Mus musculus GN=Hn1l PE=2 SV=1	Hn1l p-T76 (z= 2)	Hn1l 68 - 81	GSGIFDEST^PVQTR	Phospho (ST)	0.0519051	0.748039	0.382868	0.0249972	-0.330963	0.156976
p0979	ZN592_MOUSE	Zinc finger protein 592 OS=Mus musculus GN=Znf592 PE=1 SV=3	Znf592 p-S344 (z= 2)	Znf592 340 - 348	SIKPS^DSPR	Phospho (ST)	0.0811623	0.747878	-0.543073	0.0252061	0.624236	0.0762758
p1618	MYH10_MOUSE	Myosin-10 OS=Mus musculus GN=Myh10 PE=1 SV=2	Myh10 p-S1956 (z= 2)	Myh10 1945 - 1963	QLHIEGASLELS^DDDTESK	Phospho (ST)	-0.112633	0.745401	-0.719781	0.0491492	0.607147	0.226175
p1617	SAMH1_MOUSE	SAM domain and HD domain-containing protein 1 OS=Mus musculus GN=Samhd1 PE=1 SV=2	Samhd1 p-T603 (z= 2)	Samhd1 588 - 606	DFTKPQDGDIIAPLIT^PLK	Phospho (ST)	0.0913773	0.738989	0.825099	0.00544721	-0.733722	0.0676201
p3866	NDKA_MOUSE	Nucleoside diphosphate kinase A OS=Mus musculus GN=Nme1 PE=1 SV=1	Nme1 p-S120 (z= 2)	Nme1 115 - 124	NIIHGS^DSVK	Phospho (ST)	-0.18891	0.737957	-1.15636	0.0324672	0.967452	0.213519
p4906	THUM2_MOUSE	THUMP domain-containing protein 2 OS=Mus musculus GN=Thumpd2 PE=2 SV=3	Thumpd2 p-S172 (z= 3)	Thumpd2 168 - 188	LLQGS^PEQGEAVTRTELQDHR	Phospho (ST)	-0.071721	0.734481	0.497731	0.0269209	-0.569452	0.066775
p2367	ASC_MOUSE	Apoptosis-associated speck-like protein containing a CARD OS=Mus musculus GN=Pycard PE=2 SV=1	Pycard p-S105 (z= 4)	Pycard 90 - 117	EESGAVAAAASVPAQS^TARTGHFVDQHR	Phospho (ST)	0.0713155	0.734455	0.633622	0.00719322	-0.562307	0.072391
p7393	K0913_MOUSE	Zinc finger SWIM domain-containing protein KIAA0913 OS=Mus musculus GN=Kiaa0913 PE=1 SV=1	Kiaa0913 p-S53 (z= 3)	Kiaa0913 46 - 67	KQSAGPNS^PTGGGGGGGSGGTR	Phospho (ST)	0.113404	0.731061	-0.672426	0.037516	0.785829	0.090504
p1585	TEBP_MOUSE	Prostaglandin E synthase 3 OS=Mus musculus GN=Ptges3 PE=1 SV=1	Ptges3 p-S113 (z= 2)	Ptges3 108 - 122	DWEDDS^DEDMSNFDR	Phospho (ST)	-0.167861	0.727551	-1.00946	0.0384822	0.841601	0.217035
p5761	SHAN3_MOUSE	SH3 and multiple ankyrin repeat domains protein 3 OS=Mus musculus GN=Shank3 PE=1 SV=2	Shank3 p-S1531 (z= 3) + Oxi	Shank3 1511 - 1545	QSSDSELMAQQHHAASTGLAS^AAGPARPRYLFQRR	Gln->pyro-Glu (N-term Q); Oxidation (M); Phospho (ST)	0.145632	0.725997	1.07696	0.0117087	-0.931333	0.115717
p4086	RS6_MOUSE	40S ribosomal protein S6 OS=Mus musculus GN=Rps6 PE=1 SV=1	Rps6 p-S236 (z= 2)	Rps6 233 - 238	RLSS^LR	Phospho (ST)	-0.103877	0.724149	-0.652581	0.0324003	0.548704	0.192971
p4586	ETV6_MOUSE	Transcription factor ETV6 OS=Mus musculus GN=Etv6 PE=1 SV=1	Etv6 p-T18 p-S22 (z= 2)	Etv6 15 - 28	ISYT^PPES^PVASHR	2 Phospho (ST)	-0.0391402	0.711502	-0.29854	0.00766091	0.2594	0.0899364
p3893	RANG_MOUSE	Ran-specific GTPase-activating protein OS=Mus musculus GN=Ranbp1 PE=1 SV=2	Ranbp1 p-S60 (z= 2)	Ranbp1 58 - 68	FAS^ENDLPEWK	Phospho (ST)	0.033971	0.70601	0.289352	0.00412422	-0.255381	0.0569506
p1978	RFIP5_MOUSE	Rab11 family-interacting protein 5 OS=Mus musculus GN=Rab11fip5 PE=1 SV=2	Rab11fip5 p-S280 (z= 2)	Rab11fip5 278 - 291	SPS^HSSWLSTEGGR	Phospho (ST)	0.0569349	0.699018	0.35423	0.0210167	-0.297295	0.159438
p2673	YAP1_MOUSE	Yorkie homolog OS=Mus musculus GN=Yap1 PE=1 SV=2	Yap1 p-S149 (z= 2)	Yap1 147 - 166	QSS^FEIPDDVPLPAGWEMAK	Phospho (ST)	-0.0763263	0.69093	0.408711	0.036187	-0.485038	0.0785282
p5944	F195B_MOUSE	Protein FAM195B OS=Mus musculus GN=Fam195b PE=1 SV=1	Fam195b p-S18 p-S21 (z= 3)	Fam195b 16 - 38	NSS^PRS^PTNSSEIFTPAHEENVR	2 Phospho (ST)	-0.119047	0.68919	0.680139	0.0281213	-0.799186	0.0648
p1957	FLNA_MOUSE	Filamin-A OS=Mus musculus GN=Flna PE=1 SV=5	Flna p-T2179 (z= 3)	Flna 2166 - 2184	IPEISIQDMTAQVT^SPSGK	Phospho (ST)	-0.167302	0.685957	-1.03516	0.0170396	0.86786	0.144676
p0177	SDPR_MOUSE	Serum deprivation-response protein OS=Mus musculus GN=Sdpr PE=1 SV=3	Sdpr p-S293 (z= 2)	Sdpr 287 - 299	SSPFKVS^PLSFGR	Phospho (ST)	-0.0667784	0.680193	0.352957	0.0352447	-0.419735	0.073733
p1211	PTPRF_MOUSE		PTPRF p-S218 (z= 2)	PTPRF 217 - 228	YS^APANLYVRVR	Phospho (ST)	-0.0669632	0.679318	0.352957	0.035221	-0.41992	0.0735743
p7332	LMOD1_MOUSE	Leiomodin-1 OS=Mus musculus GN=Lmod1 PE=2 SV=1	Lmod1 p-S511 (z= 2)	Lmod1 502 - 517	GSPKPSPQPS^PKPAPK	Phospho (ST)	-0.138921	0.671359	-0.826343	0.0130185	0.687422	0.137152
p1334	PEAR1_MOUSE	Platelet endothelial aggregation receptor 1 OS=Mus musculus GN=Pear1 PE=1 SV=1	Pear1 p-S951 (z= 2)	Pear1 946 - 954	GPPSVS^PPR	Phospho (ST)	0.312382	0.669229	1.40895	0.0357912	-1.09656	0.262918
p6047	LRC45_MOUSE	Leucine-rich repeat-containing protein 45 OS=Mus musculus GN=Lrrc45 PE=2 SV=2	Lrrc45 p-S470 (z= 2)	Lrrc45 463 - 471	LSLEEELS^R	Phospho (ST)	0.0779633	0.666723	0.4722	0.0129354	-0.394237	0.129972
p4901	VIME_MOUSE	Vimentin OS=Mus musculus GN=Vim PE=1 SV=3	Vim p-S42 (z= 2)	Vim 37 - 50	TYSLGS^ALRPSTSR	Phospho (ST)	0.108814	0.665217	0.56246	0.0309263	-0.453646	0.207141
p0592	FKB15_MOUSE	FK506-binding protein 15 OS=Mus musculus GN=Fkbp15 PE=1 SV=2	Fkbp15 p-S310 (z= 3)	Fkbp15 305 - 339	DSAAPS^PIPASDSLSADPVVTPLPLPLKPGEPGLR	Phospho (ST)	0.10907	0.65654	0.536447	0.0388893	-0.427378	0.227983
p2854	MKL1_MOUSE	MKL/myocardin-like protein 1 OS=Mus musculus GN=Mkl1 PE=1 SV=2	Mkl1 p-S548 (z= 2)	Mkl1 542 - 552	AASCCLS^PGAR	Phospho (ST)	0.0840682	0.640313	-0.392159	0.035102	0.476227	0.0679005
p3618	UGDH_MOUSE	UDP-glucose 6-dehydrogenase OS=Mus musculus GN=Ugdh PE=1 SV=1	Ugdh p-T474 (z= 2)	Ugdh 470 - 480	RIPYT^PGEIPK	Phospho (ST)	0.103177	0.636391	0.475634	0.0351212	-0.372457	0.231998
p1121	SRC8_MOUSE	Src substrate cortactin OS=Mus musculus GN=Cttn PE=1 SV=2	Cttn p-S417 (z= 3)	Cttn 400 - 428	QTPPASPSPQPIEDRPPS^SPIYEDAAPFK	Phospho (ST)	0.0851265	0.631539	0.562817	0.00377451	-0.477691	0.0667122
p5043	RIC1_MOUSE	Protein RIC1 homolog OS=Mus musculus GN=Kiaa1432 PE=2 SV=2	Kiaa1432 p-S1188 (z= 2)	Kiaa1432 1186 - 1204	ASS^PGPQMQDAFLSPLSNK	Phospho (ST)	0.167599	0.626806	0.71351	0.0311868	-0.545911	0.250123
p0863	RPTOR_MOUSE	Regulatory-associated protein of mTOR OS=Mus musculus GN=Rptor PE=1 SV=1	Rptor p-S863 (z= 2)	Rptor 850 - 867	ILDTSSLTQSAPAS^PTNK	Phospho (ST)	0.044822	0.626133	0.204142	0.0325147	-0.15932	0.225608
p2350	MGAP_MOUSE	MAX gene-associated protein OS=Mus musculus GN=Mga PE=2 SV=1	Mga p-S482 (z= 3) + Oxi	Mga 477 - 494	STVKIS^ELPDNMLSTSRK	Oxidation (M); Phospho (ST)	-0.0625503	0.617409	-0.263371	0.0375929	0.20082	0.255629
p4098	RPGF3_MOUSE		RPGF3 p-T855 (z= 3)	RPGF3 852 - 864	SHST^APLSPLRSR	Phospho (ST)	0.0924691	0.615865	0.389092	0.0407865	-0.296623	0.258974
p0134	MYOF_MOUSE	Myoferlin OS=Mus musculus GN=Myof PE=1 SV=2	Myof p-S174 (z= 2)	Myof 168 - 180	GPSGTVS^EAQLAR	Phospho (ST)	-0.102	0.611427	-0.445888	0.0319618	0.343888	0.230209
p6094	PKP4_MOUSE	Plakophilin-4 OS=Mus musculus GN=Pkp4 PE=1 SV=1	Pkp4 p-S334 (z= 2)	Pkp4 324 - 338	VASPSQGQVGS^SSPK	Phospho (ST)	-0.0734264	0.60951	-0.386471	0.0036674	0.313045	0.106073
p5076	SDPR_MOUSE	Serum deprivation-response protein OS=Mus musculus GN=Sdpr PE=1 SV=3	Sdpr p-S293 (z= 3)	Sdpr 287 - 299	SSPFKVS^PLSFGR	Phospho (ST)	0.09405	0.609189	0.389092	0.040428	-0.295042	0.260579
p2319	NF1_MOUSE	Neurofibromin OS=Mus musculus GN=Nf1 PE=1 SV=1	Nf1 p-S2545 (z= 2)	Nf1 2545 - 2554	S^FDHLISDTK	Phospho (ST)	-0.0990323	0.606906	0.411077	0.0386302	-0.51011	0.0674892
p5647	TCF15_MOUSE	Transcription factor 15 OS=Mus musculus GN=Tcf15 PE=1 SV=2	Tcf15 p-S180 (z= 3)	Tcf15 176 - 191	DLGGS^CLKVRGVAPLR	Phospho (ST)	0.20798	0.585121	0.91445	0.0357821	-0.70647	0.217579
p7314	TPX2_MOUSE	Targeting protein for Xklp2 OS=Mus musculus GN=Tpx2 PE=1 SV=1	Tpx2 p-S737 (z= 2)	Tpx2 727 - 739	SSELPLTVPVS^PK	Phospho (ST)	-0.0566936	0.583521	0.218832	0.0467149	-0.275525	0.0705447
p2041	ATRX_MOUSE	Transcriptional regulator ATRX OS=Mus musculus GN=Atrx PE=1 SV=3	Atrx p-T1514 (z= 2)	Atrx 1504 - 1521	EVIEIEDASPT^KCPITTK	Phospho (ST)	0.0984638	0.582051	0.374561	0.0487953	-0.276097	0.285438
p3902	SAMH1_MOUSE	SAM domain and HD domain-containing protein 1 OS=Mus musculus GN=Samhd1 PE=1 SV=2	Samhd1 p-T279 (z= 3)	Samhd1 271 - 289	EQIMGPPIT^PVKDSLWPYK	Phospho (ST)	0.148039	0.580891	0.792844	0.00642185	-0.644805	0.0992639
p0837	LCA5L_MOUSE	Lebercilin-like protein OS=Mus musculus GN=Lca5l PE=2 SV=1	Lca5l p-Y342 p-T343 (z= 2)	Lca5l 333 - 345	DRELEIKNIY^T^NR	Phospho (ST); Phospho (Y)	-0.217418	0.573099	-0.79322	0.045535	0.575802	0.29414
p1831	CCNL1_MOUSE	Cyclin-L1 OS=Mus musculus GN=Ccnl1 PE=1 SV=1	Ccnl1 p-S341 (z= 3)	Ccnl1 325 - 350	GLNLDGTPALSTLGGFS^PASKPSSPR	Phospho (ST)	0.0585064	0.570982	0.312794	0.00444516	-0.254288	0.0880544
p6898	MAGI3_MOUSE	Membrane-associated guanylate kinase, WW and PDZ domain-containing protein 3 OS=Mus musculus GN=Magi3 PE=1 SV=2	Magi3 p-S702 (z= 2)	Magi3 700 - 713	SGS^PKLDPSEVYLK	Phospho (ST)	-0.410917	0.570732	1.72785	0.0368808	-2.13877	0.0562356
p2556	SPDYA_MOUSE	Speedy protein A OS=Mus musculus GN=Spdya PE=1 SV=2	Spdya p-T10 p-T15 (z= 4) + Oxi	Spdya 1 - 19	MRHNQMYCET^PPTVT^IHVK	Oxidation (M); 2 Phospho (ST)	0.187166	0.568389	0.750547	0.0274086	-0.563381	0.22885
p6627	VINEX_MOUSE	Vinexin OS=Mus musculus GN=Sorbs3 PE=1 SV=1	Sorbs3 p-S669 (z= 3)	Sorbs3 658 - 680	ATSRPINLGPSS^PNTEIHWTPYR	Phospho (ST)	0.187417	0.568365	0.747235	0.0447613	-0.559818	0.254827
p0973	CD109_MOUSE	CD109 antigen OS=Mus musculus GN=Cd109 PE=2 SV=1	Cd109 p-S894 (z= 3)	Cd109 884 - 896	FSFPPDTVIGS^ER	Phospho (ST)	-0.0848875	0.566247	-0.376575	0.0149878	0.291687	0.168696
p7312	SPTB2_MOUSE	Spectrin beta chain, brain 1 OS=Mus musculus GN=Sptbn1 PE=1 SV=2	Sptbn1 p-T2327 (z= 3)	Sptbn1 2325 - 2344	AQT^LPTSVVTITSESSPGKR	Phospho (ST)	0.0691563	0.564397	0.243004	0.0490098	-0.173848	0.308336
p3137	PKHA1_MOUSE	Pleckstrin homology domain-containing family A member 1 OS=Mus musculus GN=Plekha1 PE=1 SV=1	Plekha1 p-S375 (z= 2)	Plekha1 372 - 383	SRLS^LQESQLPK	Phospho (ST)	0.0796995	0.562888	0.312049	0.0288208	-0.232349	0.236961
p6328	IBTK_MOUSE	Inhibitor of Bruton tyrosine kinase OS=Mus musculus GN=Ibtk PE=1 SV=3	Ibtk p-S994 (z= 2)	Ibtk 991 - 1013	SDSS^GGYTLSDVIQSPPSAGLLK	Phospho (ST)	-0.163411	0.556785	-0.565188	0.0491035	0.401777	0.30998
p5690	MYL6_MOUSE	Myosin light polypeptide 6 OS=Mus musculus GN=Myl6 PE=1 SV=3	Myl6 p-S57 (z= 2)	Myl6 51 - 63	VLGNPKS^DEMNVK	Phospho (ST)	0.195646	0.556282	0.843915	0.0319625	-0.648269	0.20229
p0120	PLEC_MOUSE	Plectin OS=Mus musculus GN=Plec PE=1 SV=2	Plec p-T4037 (z= 2)	Plec 4034 - 4043	KQIT^VEELVR	Phospho (ST)	0.163615	0.554781	0.746556	0.010373	-0.582941	0.142447
p0525	ARHG2_MOUSE	Rho guanine nucleotide exchange factor 2 OS=Mus musculus GN=Arhgef2 PE=1 SV=4	Arhgef2 p-S885 (z= 2)	Arhgef2 885 - 903	S^LPAGDALYLSFNPPQPSR	Phospho (ST)	-0.142436	0.551456	-0.574024	0.0210885	0.431588	0.206398
p3140	INVS_MOUSE	Inversin OS=Mus musculus GN=Invs PE=1 SV=2	Invs p-S989 p-Y993 (z= 2)	Invs 983 - 995	SPSKGSS^ATKY^AR	Phospho (ST); Phospho (Y)	-0.120399	0.536188	-0.582078	0.0247464	0.461679	0.150355
p4834	MCM10_MOUSE	Protein MCM10 homolog OS=Mus musculus GN=Mcm10 PE=2 SV=1	Mcm10 p-T85 (z= 2)	Mcm10 74 - 93	LATLFGDVEDLT^DDEVATSK	Phospho (ST)	0.150961	0.533369	0.550064	0.0400249	-0.399102	0.264065
p7410	AKAP1_MOUSE	A-kinase anchor protein 1, mitochondrial OS=Mus musculus GN=Akap1 PE=1 SV=4	Akap1 p-S103 (z= 2)	Akap1 101 - 114	SES^SGNLPSVADTR	Phospho (ST)	-0.132774	0.52857	-0.605983	0.0303372	0.473209	0.172499
p2306	E41L3_MOUSE	Band 4.1-like protein 3 OS=Mus musculus GN=Epb41l3 PE=1 SV=1	Epb41l3 p-S486 (z= 3)	Epb41l3 484 - 499	GIS^QTNLITTVTPEKK	Phospho (ST)	-0.0962662	0.524812	-0.411431	0.00877425	0.315164	0.142887
p3804	M3K15_MOUSE	Mitogen-activated protein kinase kinase kinase 15 OS=Mus musculus GN=Map3k15 PE=3 SV=1	Map3k15 p-S719 p-S721 p-S737 (z= 4)	Map3k15 712 - 745	NIVQYLGS^VS^ENGYIKIFMEQVPGGS^LSALLRSKENGYIKIFMEQVPGGS^	4 Phospho (ST)	0.304557	0.521168	1.02132	0.0374841	-0.716761	0.288613
p3636	FLNB_MOUSE	Filamin-B OS=Mus musculus GN=Flnb PE=1 SV=3	Flnb p-S932 (z= 2)	Flnb 932 - 946	S^PFTVGVAAPLDLSK	Phospho (ST)	-0.246388	0.517237	-1.01931	0.00833778	0.772923	0.149906
p0398	CA144_MOUSE	UPF0485 protein C1orf144 homolog OS=Mus musculus GN=D4Ertd22e PE=1 SV=1	D4Ertd22e p-S37 (z= 3)	D4Ertd22e 37 - 61	S^KSPPKVPIVIQDDSLPTGPPPQIR	Phospho (ST)	0.100038	0.512126	0.351331	0.0263825	-0.251293	0.247675
p0406	PGK1_MOUSE	Phosphoglycerate kinase 1 OS=Mus musculus GN=Pgk1 PE=1 SV=4	Pgk1 p-S203 (z= 2)	Pgk1 200 - 216	ALES^PERPFLAILGGAK	Phospho (ST)	0.0824209	0.505404	0.289876	0.0252028	-0.207455	0.240663
p1116	K0564_MOUSE	Uncharacterized protein KIAA0564 homolog OS=Mus musculus GN=Kiaa0564 PE=2 SV=2	Kiaa0564 p-T1245 p-T1250 p-T1261 (z= 4)	Kiaa0564 1244 - 1278	QT^GNSLT^VLDVLEGLAHT^ISLPINLRTVFLVAEDKVLDVLEGLAHT^	Gln->pyro-Glu (N-term Q); 5 Phospho (ST)	-0.432552	0.495052	-1.58805	0.0188137	1.1555	0.206718
p6393	CLAP1_MOUSE	CLIP-associating protein 1 OS=Mus musculus GN=Clasp1 PE=1 SV=2	Clasp1 p-S1193 (z= 3)	Clasp1 1189 - 1203	FSFRS^QEDLNEPIKR	Phospho (ST)	0.325291	0.487117	1.50358	0.00209068	-1.17829	0.0759989
p2366	PPHLN_MOUSE	Periphilin-1 OS=Mus musculus GN=Pphln1 PE=1 SV=1	Pphln1 p-S147 (z= 2)	Pphln1 140 - 151	DAPFFRES^PVGR	Phospho (ST)	0.123339	0.486904	0.356414	0.0476539	-0.233075	0.351045
p0777	TRIO_MOUSE	Triple functional domain protein OS=Mus musculus GN=Trio PE=1 SV=3	Trio p-S2458 (z= 3)	Trio 2452 - 2474	TRPGAVS^PLNSPLSTTFPSPFGK	Phospho (ST)	0.177376	0.479088	0.582918	0.0281725	-0.405542	0.26085
p5692	NEST_MOUSE	Nestin OS=Mus musculus GN=Nes PE=1 SV=1	Nes p-S731 (z= 3)	Nes 724 - 741	ERQESLKS^PEEEDQQAFR	Phospho (ST)	0.174003	0.478269	0.542331	0.0434247	-0.368329	0.307092
p6144	FAT4_MOUSE	Protocadherin Fat 4 OS=Mus musculus GN=Fat4 PE=1 SV=2	Fat4 p-S4784 (z= 3)	Fat4 4772 - 4796	LKQPIAQIPLESS^PPVGLSIEEVER	Phospho (ST)	0.245421	0.473173	1.17683	0.000784461	-0.93141	0.0537744
p4434	SYAP1_MOUSE	Synapse-associated protein 1 OS=Mus musculus GN=Syap1 PE=1 SV=1	Syap1 p-T262 (z= 3)	Syap1 249 - 268	DDNLPLTEAVRPKT^PPVVIK	Phospho (ST)	0.123004	0.462178	0.346175	0.0491975	-0.22317	0.352093
p7115	PHLB1_MOUSE	Pleckstrin homology-like domain family B member 1 OS=Mus musculus GN=Phldb1 PE=1 SV=1	Phldb1 p-S535 p-S537 (z= 3)	Phldb1 533 - 555	KGS^FS^GRLSPAYSLGSLTGASPR	2 Phospho (ST)	0.164981	0.457677	0.523271	0.0232031	-0.35829	0.256863
p1164	PAF_MOUSE	PCNA-associated factor OS=Mus musculus GN=Paf PE=2 SV=1	Paf p-S29 (z= 3)	Paf 25 - 40	VLGSS^TFVTNSSSSSR	Phospho (ST)	0.174091	0.456132	0.474608	0.047953	-0.300517	0.364036
p6139	RGAP1_MOUSE	Rac GTPase-activating protein 1 OS=Mus musculus GN=Racgap1 PE=2 SV=1	Racgap1 p-T577 (z= 2)	Racgap1 569 - 584	VSLLGPVTT^PEFQLVK	Phospho (ST)	0.17565	0.455011	0.591711	0.038611	-0.416061	0.254816
p4642	SYNE1_MOUSE	Nesprin-1 OS=Mus musculus GN=Syne1 PE=1 SV=2	Syne1 p-Y4479 (z= 3)	Syne1 4478 - 4489	EY^ICLLPDDVSK	Phospho (Y)	-0.113862	0.445941	-0.376575	0.0139381	0.262713	0.212669
p0314	ERF_MOUSE	ETS domain-containing transcription factor ERF OS=Mus musculus GN=Erf PE=2 SV=1	Erf p-S21 (z= 3)	Erf 3 - 25	TPADTGFAFPDWAYKPESS^PGSR	Phospho (ST)	-0.170352	0.44526	0.462238	0.0439659	-0.63259	0.0507981
p1083	IRS2_MOUSE	Insulin receptor substrate 2 OS=Mus musculus GN=Irs2 PE=1 SV=2	Irs2 p-S678 (z= 2)	Irs2 668 - 683	SDDYMPMSPTS^VSAPK	Phospho (ST)	-0.201745	0.429236	-0.548728	0.0401342	0.346983	0.341568
p4870	JHD2C_MOUSE	Probable JmjC domain-containing histone demethylation protein 2C OS=Mus musculus GN=Jmjd1c PE=1 SV=3	Jmjd1c p-T25 p-T29 (z= 4)	Jmjd1c 17 - 36	QDSATQWFT^GIIT^HHDLFTR	Gln->pyro-Glu (N-term Q); 2 Phospho (ST)	0.229983	0.426999	0.667542	0.0259561	-0.437559	0.287156
p1542	RABE2_MOUSE	Rab GTPase-binding effector protein 2 OS=Mus musculus GN=Rabep2 PE=2 SV=3	Rabep2 p-S180 (z= 2)	Rabep2 173 - 188	QPASLHGS^TELLPLSR	Gln->pyro-Glu (N-term Q); Phospho (ST)	0.124541	0.425751	0.37978	0.0183499	-0.255239	0.247917
p6622	PCBP2_MOUSE	Poly(rC)-binding protein 2 OS=Mus musculus GN=Pcbp2 PE=1 SV=1	Pcbp2 p-S266 (z= 4) + Oxi	Pcbp2 242 - 272	LHQLAMQQSHFPMTHGNTGFSGIES^SSPEVK	Oxidation (M); Phospho (ST)	0.293338	0.418192	0.90032	0.0211524	-0.606982	0.247309
p3501	TE2IP_MOUSE	Telomeric repeat-binding factor 2-interacting protein 1 OS=Mus musculus GN=Terf2ip PE=1 SV=1	Terf2ip p-S200 (z= 2)	Terf2ip 192 - 205	YLLGNAPVS^PSSQK	Phospho (ST)	0.136401	0.414148	0.340771	0.0468982	-0.20437	0.387248
p0441	MRP1_MOUSE	Multidrug resistance-associated protein 1 OS=Mus musculus GN=Abcc1 PE=1 SV=1	Abcc1 p-S290 (z= 2)	Abcc1 288 - 304	GSS^QLDVNEEVEALIVK	Phospho (ST)	-0.28065	0.411231	-0.912434	0.0108017	0.631784	0.194436
p2979	RGS8_MOUSE	Regulator of G-protein signaling 8 OS=Mus musculus GN=Rgs8 PE=2 SV=1	Rgs8 p-S165 (z= 3)	Rgs8 165 - 177	S^KMYLDLLSQSQR	Phospho (ST)	0.122718	0.402516	0.33088	0.028921	-0.208162	0.316497
p1968	PHLB2_MOUSE	Pleckstrin homology-like domain family B member 2 OS=Mus musculus GN=Phldb2 PE=1 SV=2	Phldb2 p-S551 (z= 3)	Phldb2 536 - 556	SDELLGDLTRTPPSSS^AAFLK	Phospho (ST)	0.147461	0.401112	0.632629	0.00148273	-0.485169	0.0620868
p2587	NEST_MOUSE	Nestin OS=Mus musculus GN=Nes PE=1 SV=1	Nes p-S688 (z= 3)	Nes 685 - 701	FPRS^PEEDQQAFRPLEK	Phospho (ST)	0.27852	0.388511	0.704075	0.0343806	-0.425556	0.351985
p0974	PDCD4_MOUSE	Programmed cell death protein 4 OS=Mus musculus GN=Pdcd4 PE=1 SV=1	Pdcd4 p-S94 (z= 2)	Pdcd4 87 - 96	SGVAVPTS^PK	Phospho (ST)	-0.333574	0.38542	-0.739494	0.0316836	0.40592	0.422491
p6527	ERCC5_MOUSE	DNA repair protein complementing XP-G cells homolog OS=Mus musculus GN=Ercc5 PE=1 SV=3	Ercc5 p-S341 (z= 3)	Ercc5 329 - 343	VKPEREPEAAPPS^PR	Phospho (ST)	0.297259	0.370555	0.795529	0.0292683	-0.498269	0.304439
p0077	FBP1L_MOUSE	Formin-binding protein 1-like OS=Mus musculus GN=Fnbp1l PE=1 SV=2	Fnbp1l p-S295 (z= 2)	Fnbp1l 293 - 303	TIS^DGTISAAK	Phospho (ST)	-0.0992942	0.365754	-0.26161	0.0246604	0.162316	0.302054
p1065	MYCB2_MOUSE	Probable E3 ubiquitin-protein ligase MYCBP2 OS=Mus musculus GN=Mycbp2 PE=1 SV=2	Mycbp2 p-S2905 (z= 2)	Mycbp2 2903 - 2916	SKS^DSYTLDPDTLR	Phospho (ST)	0.13579	0.365702	0.353239	0.0230677	-0.217449	0.306586
p4307	VINC_MOUSE	Vinculin OS=Mus musculus GN=Vcl PE=1 SV=4	Vcl p-T604 (z= 3)	Vcl 585 - 607	AQMQEAMTQEVSDVFSDTTT^PIK	Phospho (ST)	-0.289259	0.364611	-0.672449	0.0402484	0.38319	0.395369
p4881	PCBP1_MOUSE	Poly(rC)-binding protein 1 OS=Mus musculus GN=Pcbp1 PE=1 SV=1	Pcbp1 p-S173 (z= 3)	Pcbp1 161 - 177	QICLVMLETLSQS^PQGR	Phospho (ST)	-0.295596	0.352011	-0.649228	0.0419933	0.353632	0.425222
p5797	MKNK1_MOUSE		MKNK1 p-S396 (z= 2)	MKNK1 395 - 402	LS^PPSKSR	Phospho (ST)	-0.158815	0.350713	-0.370925	0.0345665	0.21211	0.377771
p5259	CBL_MOUSE	E3 ubiquitin-protein ligase CBL OS=Mus musculus GN=Cbl PE=1 SV=3	Cbl p-S484 (z= 3)	Cbl 476 - 497	VERPSSPFS^MAPQASLPPVPPR	Phospho (ST)	0.111218	0.35015	0.329674	0.00837034	-0.218455	0.197223
p1898	SPTA2_MOUSE	Spectrin alpha chain, brain OS=Mus musculus GN=Sptan1 PE=1 SV=4	Sptan1 p-S1190 (z= 2)	Sptan1 1188 - 1193	TAS^PWK	Phospho (ST)	0.14031	0.34868	0.383212	0.0200765	-0.242902	0.26904
p1750	RS6_MOUSE	40S ribosomal protein S6 OS=Mus musculus GN=Rps6 PE=1 SV=1	Rps6 p-S236 p-T241 (z= 2)	Rps6 233 - 243	RLSS^LRAST^SK	2 Phospho (ST)	-0.3402	0.341662	-0.818028	0.026817	0.477828	0.344924
p7534	MEPCE_MOUSE	7SK snRNA methylphosphate capping enzyme OS=Mus musculus GN=Mepce PE=1 SV=2	Mepce p-T188 p-S191 (z= 2)	Mepce 183 - 197	ALNAET^PKS^SPLPAK	2 Phospho (ST)	-0.172743	0.337005	-0.575992	0.00282086	0.403249	0.117744
p6230	NKTR_MOUSE	NK-tumor recognition protein OS=Mus musculus GN=Nktr PE=1 SV=3	Nktr p-S470 (z= 3)	Nktr 460 - 474	IVMPDLEPSRS^PTHR	Phospho (ST)	0.171993	0.328629	0.379286	0.0361141	-0.207293	0.404145
p4192	PRP31_MOUSE	U4/U6 small nuclear ribonucleoprotein Prp31 OS=Mus musculus GN=Prpf31 PE=2 SV=3	Prpf31 p-S451 p-T455 (z= 3)	Prpf31 445 - 470	SSGTASS^VAFT^PLQGLEIVNPQAAEK	2 Phospho (ST)	-0.366416	0.328469	-1.36543	0.000411576	0.999017	0.0580643
p2017	MON1A_MOUSE	Vacuolar fusion protein MON1 homolog A OS=Mus musculus GN=Mon1a PE=1 SV=3	Mon1a p-S31 (z= 3)	Mon1a 29 - 55	AES^PTPGLTQGTEPGAGQEGAMFVHTR	Phospho (ST)	-0.220776	0.326901	-0.540874	0.0262617	0.320098	0.325626
p1943	GRDN_MOUSE	Girdin OS=Mus musculus GN=Ccdc88a PE=1 SV=2	Ccdc88a p-S1717 (z= 2)	Ccdc88a 1715 - 1725	SLS^VSSDFLGK	Phospho (ST)	0.183541	0.3261	0.414887	0.031152	-0.231346	0.380704
p5814	CLAP2_MOUSE	CLIP-associating protein 2 OS=Mus musculus GN=Clasp2 PE=1 SV=1	Clasp2 p-S1005 (z= 3)	Clasp2 994 - 1007	ASLLHSMPLHSS^PR	Phospho (ST)	0.284854	0.321761	0.736099	0.0126038	-0.451245	0.262527
p3376	PK1L2_MOUSE	Polycystic kidney disease protein 1-like 2 OS=Mus musculus GN=Pkd1l2 PE=2 SV=1	Pkd1l2 p-S1547 (z= 2)	Pkd1l2 1546 - 1553	SS^FTRVQR	Phospho (ST)	0.225466	0.321289	0.555922	0.0184183	-0.330456	0.304278
p5564	GSH0_MOUSE	Glutamate--cysteine ligase regulatory subunit OS=Mus musculus GN=Gclm PE=2 SV=1	Gclm p-S59 (z= 2)	Gclm 50 - 64	TLNEWSSQIS^PDLVR	Phospho (ST)	0.312737	0.319653	0.751168	0.0209804	-0.438431	0.323814
p5879	ARHGC_MOUSE	Rho guanine nucleotide exchange factor 12 OS=Mus musculus GN=Arhgef12 PE=1 SV=2	Arhgef12 p-S309 (z= 3)	Arhgef12 292 - 311	TDWSSGDASRPSSDSADS^PK	Phospho (ST)	0.178689	0.314354	0.586282	0.00144571	-0.407594	0.103702
p7385	KI26B_MOUSE	Kinesin-like protein KIF26B OS=Mus musculus GN=Kif26b PE=1 SV=3	Kif26b p-S1007 (z= 2)	Kif26b 1005 - 1014	NRS^PAPTVTR	Phospho (ST)	-0.153955	0.312561	-0.504617	0.00121762	0.350661	0.0980762
p5120	RHG29_MOUSE	Rho GTPase-activating protein 29 OS=Mus musculus GN=Arhgap29 PE=1 SV=1	Arhgap29 p-S1040 (z= 2)	Arhgap29 1034 - 1044	LLLLASS^PTER	Phospho (ST)	0.119647	0.312431	0.275245	0.0294026	-0.155598	0.360213
p4841	AT133_MOUSE		AT133 p-S895 p-S913 p-S915 (z= 3)	AT133 890 - 925	AHGGIS^LSELEASVASPFTSKTPS^IS^CVPNLIREGRIS^	3 Phospho (ST)	-0.525103	0.310317	-1.46375	0.00607186	0.938651	0.196718
p3473	PHLB2_MOUSE	Pleckstrin homology-like domain family B member 2 OS=Mus musculus GN=Phldb2 PE=1 SV=2	Phldb2 p-S199 p-S203 (z= 2)	Phldb2 195 - 205	SGAAS^MPSS^PK	2 Phospho (ST)	-0.260551	0.295823	-0.489394	0.0493755	0.228842	0.508441
p0098	SRRM1_MOUSE	Serine/arginine repetitive matrix protein 1 OS=Mus musculus GN=Srrm1 PE=1 SV=2	Srrm1 p-T600 p-S602 (z= 2)	Srrm1 598 - 606	RRT^PS^PPPR	2 Phospho (ST)	-0.538305	0.293713	-1.22494	0.0385753	0.686631	0.373519
p1013	NCAM1_MOUSE	Neural cell adhesion molecule 1 OS=Mus musculus GN=Ncam1 PE=1 SV=3	Ncam1 p-T1001 (z= 2)	Ncam1 995 - 1007	NPPEAAT^APASPK	Phospho (ST)	-0.34007	0.293113	-0.481073	0.00812583	0.141003	0.698275
p5882	BAG6_MOUSE	Large proline-rich protein BAG6 OS=Mus musculus GN=Bag6 PE=1 SV=1	Bag6 p-Y1138 (z= 3)	Bag6 1132 - 1148	LQEDPNY^SPQRFPNAHR	Phospho (Y)	0.297357	0.292117	0.584043	0.0436597	-0.286687	0.470419
p6668	TR150_MOUSE	Thyroid hormone receptor-associated protein 3 OS=Mus musculus GN=Thrap3 PE=1 SV=1	Thrap3 p-S681 (z= 3)	Thrap3 675 - 685	RIDISPS^TFRK	Phospho (ST)	0.457213	0.291409	0.952091	0.0373929	-0.494878	0.42344
p1430	K0284_MOUSE	Protein KIAA0284 OS=Mus musculus GN=Kiaa0284 PE=1 SV=2	Kiaa0284 p-S882 (z= 3)	Kiaa0284 877 - 893	LPHISS^HPLLQDLAAAR	Phospho (ST)	0.272304	0.289212	0.538477	0.0463974	-0.266172	0.466696
p3922	AKA12_MOUSE	A-kinase anchor protein 12 OS=Mus musculus GN=Akap12 PE=1 SV=1	Akap12 p-T272 (z= 3)	Akap12 263 - 285	EPTKPLESPT^SPVSNETTSSFKK	Phospho (ST)	-0.385665	0.287746	-0.776783	0.0391304	0.391117	0.446405
p6113	RBM33_MOUSE	RNA-binding protein 33 OS=Mus musculus GN=Rbm33 PE=1 SV=2	Rbm33 p-S1002 (z= 3)	Rbm33 988 - 1007	VLQVKPMDMEETPHS^PQAAR	Phospho (ST)	0.202764	0.282466	0.519985	0.0180967	-0.31722	0.264044
p0761	GSK3B_MOUSE	Glycogen synthase kinase-3 beta OS=Mus musculus GN=Gsk3b PE=1 SV=2	Gsk3b p-S9 (z= 3)	Gsk3b 7 - 27	TTS^FAESCKPVQQPSAFGSMK	Phospho (ST)	0.405639	0.279291	0.89825	0.0205441	-0.492612	0.351697
p2452	NUP53_MOUSE	Nucleoporin NUP53 OS=Mus musculus GN=Nup35 PE=1 SV=2	Nup35 p-S73 (z= 2)	Nup35 66 - 83	SPLLAGGS^PPQPVVPAHK	Phospho (ST)	0.176655	0.277917	0.323423	0.0471319	-0.146767	0.51668
p4265	TBCB_MOUSE	Tubulin-folding cofactor B OS=Mus musculus GN=Tbcb PE=1 SV=2	Tbcb p-S110 (z= 2)	Tbcb 107 - 116	YEIS^PEAYER	Phospho (ST)	0.211305	0.271205	0.406682	0.0388025	-0.195377	0.469485
p5790	MA7D1_MOUSE	MAP7 domain-containing protein 1 OS=Mus musculus GN=Map7d1 PE=1 SV=1	Map7d1 p-S444 (z= 3)	Map7d1 442 - 452	RQS^LPASIRPR	Phospho (ST)	0.257679	0.269715	0.515888	0.0353492	-0.258209	0.437026
p0435	NU160_MOUSE	Nuclear pore complex protein Nup160 OS=Mus musculus GN=Nup160 PE=1 SV=2	Nup160 p-S1123 (z= 3)	Nup160 1100 - 1125	LIRPEYAWIVQPASGAVSDRPGAS^PK	Phospho (ST)	0.197087	0.26749	0.363846	0.0452878	-0.16676	0.504402
p6620	STAT3_MOUSE	Signal transducer and activator of transcription 3 OS=Mus musculus GN=Stat3 PE=1 SV=2	Stat3 p-Y705 (z= 3)	Stat3 686 - 707	YCRPESQEHPEADPGSAAPY^LK	Phospho (Y)	0.228903	0.267181	0.458796	0.030528	-0.229893	0.42849
p6049	BRD8_MOUSE	Bromodomain-containing protein 8 OS=Mus musculus GN=Brd8 PE=1 SV=2	Brd8 p-T264 p-S268 (z= 3)	Brd8 263 - 277	AT^PPPS^PLLSELLKK	2 Phospho (ST)	-0.180043	0.262945	-0.491487	0.0062043	0.311443	0.183675
p5568	RHG31_MOUSE	Rho GTPase-activating protein 31 OS=Mus musculus GN=Arhgap31 PE=1 SV=1	Arhgap31 p-S961 (z= 3)	Arhgap31 946 - 969	TTGNSHWTLEAPFSSS^CANLETER	Phospho (ST)	-0.263054	0.254267	-0.622949	0.0208915	0.359895	0.302509
p7053	GSK3B_MOUSE	Glycogen synthase kinase-3 beta OS=Mus musculus GN=Gsk3b PE=1 SV=2	Gsk3b p-S9 (z= 2) + Oxi	Gsk3b 7 - 27	TTS^FAESCKPVQQPSAFGSMK	Oxidation (M); Phospho (ST)	0.363408	0.252789	0.658985	0.0217082	-0.295577	0.481889
p2482	GCF_MOUSE	GC-rich sequence DNA-binding factor OS=Mus musculus GN=Tcf9 PE=1 SV=2	Tcf9 p-S118 (z= 2)	Tcf9 116 - 133	DVS^PIVEIPDAAFIQAAR	Phospho (ST)	-1.06764	0.248724	-2.4435	0.0111046	1.37586	0.292417
p2329	SH3L1_MOUSE	SH3 domain-binding glutamic acid-rich-like protein OS=Mus musculus GN=Sh3bgrl PE=2 SV=1	Sh3bgrl p-S13 p-T14 (z= 3)	Sh3bgrl 2 - 18	VIRVYIASSSGS^T^AIKK	2 Phospho (ST)	-0.291012	0.246628	-0.550185	0.0338178	0.259174	0.464156
p6834	PO121_MOUSE	Nuclear envelope pore membrane protein POM 121 OS=Mus musculus GN=Pom121 PE=1 SV=2	Pom121 p-S159 (z= 2)	Pom121 159 - 168	S^PPPASAVQR	Phospho (ST)	-0.168257	0.245724	-0.54486	0.00060134	0.376603	0.0707211
p6429	PKP3_MOUSE	Plakophilin-3 OS=Mus musculus GN=Pkp3 PE=1 SV=2	Pkp3 p-S9 p-T15 (z= 4) + Oxi	Pkp3 1 - 30	MQEGNFLLS^ALQPET^GVCSLALPSDLQLDR	Oxidation (M); 2 Phospho (ST)	0.406252	0.244199	0.916818	0.011818	-0.510566	0.299561
p2563	BCLF1_MOUSE	Bcl-2-associated transcription factor 1 OS=Mus musculus GN=Bclaf1 PE=1 SV=2	Bclaf1 p-S529 (z= 2)	Bclaf1 523 - 532	SIFREES^PLR	Phospho (ST)	0.371748	0.243755	0.661125	0.0425894	-0.289377	0.518004
p3327	NKAP_MOUSE	NF-kappa-B-activating protein OS=Mus musculus GN=Nkap PE=1 SV=1	Nkap p-S147 (z= 2)	Nkap 135 - 149	IGELGAPEVWGLS^PK	Phospho (ST)	0.112061	0.243452	0.207466	0.0442178	-0.0954047	0.48993
p5811	MAP1A_MOUSE	Microtubule-associated protein 1A OS=Mus musculus GN=Map1a PE=1 SV=2	Map1a p-S1580 (z= 3) + Oxi	Map1a 1573 - 1585	EMTLDQKS^PEKAK	Oxidation (M); Phospho (ST)	0.394314	0.24337	0.865893	0.0407174	-0.471579	0.373118
p1361	IRS2_MOUSE	Insulin receptor substrate 2 OS=Mus musculus GN=Irs2 PE=1 SV=2	Irs2 p-S573 (z= 2)	Irs2 571 - 579	TYS^LTTPAR	Phospho (ST)	-0.169313	0.241971	-0.571951	0.000349464	0.402638	0.0538147
p6879	K0284_MOUSE	Protein KIAA0284 OS=Mus musculus GN=Kiaa0284 PE=1 SV=2	Kiaa0284 p-S421 (z= 2)	Kiaa0284 419 - 431	SQS^FTHTPPADPK	Phospho (ST)	0.303208	0.24175	0.67621	0.0121086	-0.373003	0.307273
p4875	VCIP1_MOUSE	Deubiquitinating protein VCIP135 OS=Mus musculus GN=Vcpip1 PE=2 SV=1	Vcpip1 p-S47 (z= 2)	Vcpip1 42 - 52	RILSGS^CPDPK	Phospho (ST)	0.337903	0.240124	0.909447	0.0157922	-0.571544	0.218938
p2088	ZFP92_MOUSE	Zinc finger protein 92 OS=Mus musculus GN=Zfp92 PE=2 SV=2	Zfp92 p-S181 (z= 2)	Zfp92 181 - 189	S^LALLEHQR	Phospho (ST)	-0.297988	0.225235	-0.606694	0.0170145	0.308706	0.371781
p1530	RHG12_MOUSE	Rho GTPase-activating protein 12 OS=Mus musculus GN=Arhgap12 PE=1 SV=2	Arhgap12 p-T229 p-S238 (z= 3)	Arhgap12 227 - 248	ATT^PPNQGRPDS^PVYANLQELK	2 Phospho (ST)	-0.231872	0.215208	-0.474965	0.0125581	0.243093	0.350298
p3672	HSF1_MOUSE	Heat shock factor protein 1 OS=Mus musculus GN=Hsf1 PE=1 SV=2	Hsf1 p-S319 (z= 3)	Hsf1 310 - 336	VLEASPGRPS^SMDTPLSPTAFIDSILR	Phospho (ST)	0.274644	0.215199	0.437569	0.0358919	-0.162925	0.584948
p4556	SRRM1_MOUSE	Serine/arginine repetitive matrix protein 1 OS=Mus musculus GN=Srrm1 PE=1 SV=2	Srrm1 p-S387 p-S391 (z= 2)	Srrm1 385 - 394	RLS^PSAS^PPR	2 Phospho (ST)	-0.130664	0.210534	-0.282587	0.00940637	0.151924	0.301356
p6205	SPHK1_MOUSE	Sphingosine kinase 1 OS=Mus musculus GN=Sphk1 PE=1 SV=1	Sphk1 p-S225 (z= 2)	Sphk1 222 - 230	RPAS^TLVQK	Phospho (ST)	-0.218991	0.206673	-0.492725	0.00596406	0.273734	0.259032
p5858	COBL1_MOUSE	Cordon-bleu protein-like 1 OS=Mus musculus GN=Cobll1 PE=1 SV=2	Cobll1 p-S1215 (z= 3)	Cobll1 1212 - 1227	RQSS^LTFQSSDPEHVR	Phospho (ST)	0.321864	0.206208	0.511905	0.0454101	-0.190041	0.590392
p1084	K0913_MOUSE	Zinc finger SWIM domain-containing protein KIAA0913 OS=Mus musculus GN=Kiaa0913 PE=1 SV=1	Kiaa0913 p-T55 (z= 2)	Kiaa0913 47 - 67	QSAGPNSPT^GGGGGGGSGGTR	Phospho (ST)	-0.257788	0.206041	-0.431119	0.0210588	0.173331	0.520698
p5781	PAXI_MOUSE	Paxillin OS=Mus musculus GN=Pxn PE=1 SV=1	Pxn p-S258 (z= 2)	Pxn 257 - 264	IS^ASSATR	Phospho (ST)	-0.277727	0.205663	-0.449151	0.0499435	0.171424	0.581821
p4683	FLNB_MOUSE	Filamin-B OS=Mus musculus GN=Flnb PE=1 SV=3	Flnb p-T2134 (z= 4)	Flnb 2121 - 2150	IPEINSSDMSAHVT^SPSGHVTEAEIVPMGK	Phospho (ST)	-0.294231	0.203898	-0.672333	0.00569688	0.378103	0.247262
p5094	CO6A1_MOUSE		CO6A1 p-S928 (z= 2)	CO6A1 926 - 935	EAS^SGATKKR	Phospho (ST)	0.353502	0.196789	0.547588	0.0310104	-0.194086	0.596522
p1378	CD158_MOUSE		CD158 p-T927 (z= 2)	CD158 927 - 936	T^PSLGALEDR	Phospho (ST)	-0.54875	0.195935	-0.900394	0.0377719	0.351643	0.553732
p2541	HSPB1_MOUSE	Heat shock protein beta-1 OS=Mus musculus GN=Hspb1 PE=1 SV=3	Hspb1 p-S87 (z= 2)	Hspb1 84 - 93	QLSS^GVSEIR	Gln->pyro-Glu (N-term Q); Phospho (ST)	-0.54875	0.195935	-0.900394	0.0377719	0.351643	0.553732
p4697	F122A_MOUSE	Protein FAM122A OS=Mus musculus GN=Fam122a PE=1 SV=1	Fam122a p-S144 (z= 2)	Fam122a 133 - 147	RIDFIPVSPAPS^PTR	Phospho (ST)	0.191722	0.193651	0.341307	0.0298589	-0.149585	0.477243
p3735	NHRF1_MOUSE	Na(+)/H(+) exchange regulatory cofactor NHE-RF1 OS=Mus musculus GN=Slc9a3r1 PE=1 SV=3	Slc9a3r1 p-S275 (z= 3)	Slc9a3r1 266 - 282	EALVEPASES^PRPALAR	Phospho (ST)	0.274305	0.189308	0.468176	0.0288202	-0.193871	0.507496
p6210	TPX2_MOUSE	Targeting protein for Xklp2 OS=Mus musculus GN=Tpx2 PE=1 SV=1	Tpx2 p-S486 (z= 3)	Tpx2 478 - 492	VIPATVPKS^PVFALK	Phospho (ST)	0.389486	0.186731	0.666507	0.0317832	-0.277021	0.507274
p6064	KLF3_MOUSE	Krueppel-like factor 3 OS=Mus musculus GN=Klf3 PE=1 SV=1	Klf3 p-S71 (z= 2)	Klf3 70 - 83	GS^PPAAGGSPSSLK	Phospho (ST)	-0.134961	0.184783	-0.231807	0.0297443	0.0968459	0.501216
p6521	TB182_MOUSE	182 kDa tankyrase-1-binding protein OS=Mus musculus GN=Tnks1bp1 PE=1 SV=2	Tnks1bp1 p-S1241 (z= 3)	Tnks1bp1 1230 - 1244	DLPGQAEVGRHS^QAR	Phospho (ST)	0.256787	0.180319	0.365323	0.0495286	-0.108536	0.677753
p0923	ARP5_MOUSE	Actin-related protein 5 OS=Mus musculus GN=Actr5 PE=2 SV=2	Actr5 p-S585 p-S602 (z= 2)	Actr5 583 - 605	QAS^RASETQTSGRGSSASGS^GGW	2 Phospho (ST)	-0.623312	0.179117	-0.9994	0.048575	0.376088	0.574672
p0345	RADIL_MOUSE	Ras-associating and dilute domain-containing protein OS=Mus musculus GN=Radil PE=1 SV=2	Radil p-S235 (z= 2)	Radil 223 - 239	GTPALTSEAAQSS^PPTR	Phospho (ST)	-0.259991	0.177105	-0.40441	0.0420123	0.144419	0.593722
p4850	UBR5_MOUSE	E3 ubiquitin-protein ligase UBR5 OS=Mus musculus GN=Ubr5 PE=1 SV=2	Ubr5 p-S154 (z= 2)	Ubr5 147 - 155	SSAGARDS^R	Phospho (ST)	0.222521	0.174139	0.590078	0.000838981	-0.367556	0.114307
p4170	PEAK1_MOUSE	Pseudopodium-enriched atypical kinase 1 OS=Mus musculus GN=Peak1 PE=1 SV=4	Peak1 p-T568 p-S569 (z= 2)	Peak1 565 - 578	SAPT^S^PTATNISSK	2 Phospho (ST)	-0.258371	0.170075	-0.418917	0.029697	0.160546	0.541792
p1326	SSH1_MOUSE	Protein phosphatase Slingshot homolog 1 OS=Mus musculus GN=Ssh1 PE=1 SV=1	Ssh1 p-T891 (z= 2)	Ssh1 889 - 896	SPT^STLPR	Phospho (ST)	-0.317674	0.162144	-0.460876	0.0460131	0.143202	0.65139
p5245	TBCD4_MOUSE	TBC1 domain family member 4 OS=Mus musculus GN=Tbc1d4 PE=1 SV=2	Tbc1d4 p-S577 (z= 2)	Tbc1d4 573 - 584	SLTSS^LENIFSR	Phospho (ST)	0.344027	0.161793	0.585389	0.0205531	-0.241362	0.482551
p2381	PEAK1_MOUSE	Pseudopodium-enriched atypical kinase 1 OS=Mus musculus GN=Peak1 PE=1 SV=4	Peak1 p-T536 (z= 2)	Peak1 528 - 539	YQEVWTSST^SPR	Phospho (ST)	-0.313513	0.158635	-0.483745	0.0252467	0.170233	0.57261
p0302	CDK12_MOUSE	Cyclin-dependent kinase 12 OS=Mus musculus GN=Cdk12 PE=1 SV=2	Cdk12 p-T889 (z= 2)	Cdk12 879 - 891	LYNSEESRPYT^NK	Phospho (ST)	-0.171763	0.157553	-0.366187	0.0041714	0.194424	0.255283
p5421	BAG6_MOUSE	Large proline-rich protein BAG6 OS=Mus musculus GN=Bag6 PE=1 SV=1	Bag6 p-S1106 p-S1108 (z= 4) + Oxi	Bag6 1075 - 1109	TMQGEGPQLLLSEAVSRAAKAAGARPLTSPES^LS^R	Oxidation (M); 2 Phospho (ST)	0.327165	0.155114	0.453026	0.040845	-0.125861	0.68787
p5545	FLOT2_MOUSE		FLOT2 p-T210 (z= 2) + Oxi	FLOT2 199 - 211	KEMLDVKFMADT^K	2 Oxidation (M); Phospho (ST)	-0.283473	0.152694	-0.438818	0.0302339	0.155345	0.574226
p0919	BAG3_MOUSE	BAG family molecular chaperone regulator 3 OS=Mus musculus GN=Bag3 PE=1 SV=2	Bag3 p-S390 (z= 2)	Bag3 371 - 393	VSSAPIPCPSPSPAPSAVPS^PPK	Phospho (ST)	0.223278	0.152333	0.467256	0.00435794	-0.243978	0.26566
p0253	TUT7_MOUSE	Terminal uridylyltransferase 7 OS=Mus musculus GN=Zcchc6 PE=1 SV=3	Zcchc6 p-S645 (z= 3)	Zcchc6 635 - 655	VTKPNLTKPPS^PVTCVSDPYR	Phospho (ST)	0.226389	0.152073	0.401944	0.0138234	-0.175556	0.427027
p4095	IRS1_MOUSE	Insulin receptor substrate 1 OS=Mus musculus GN=Irs1 PE=1 SV=1	Irs1 p-S369 (z= 2)	Irs1 369 - 376	S^IPMPSSR	Phospho (ST)	-0.368913	0.149977	-0.501755	0.0486055	0.132842	0.706517
p7129	TENC1_MOUSE	Tensin-like C1 domain-containing phosphatase OS=Mus musculus GN=Tenc1 PE=1 SV=1	Tenc1 p-S915 (z= 3)	Tenc1 895 - 920	DPQCSASSELSGPSTPLHTSS^PVQGK	Phospho (ST)	0.243335	0.149291	0.562196	0.00244099	-0.318861	0.185805
p4678	UBP2L_MOUSE	Ubiquitin-associated protein 2-like OS=Mus musculus GN=Ubap2l PE=1 SV=1	Ubap2l p-S625 p-S627 (z= 2)	Ubap2l 621 - 632	RYPSS^IS^SSPQK	2 Phospho (ST)	-0.272634	0.149195	-0.456064	0.0189262	0.18343	0.487058
p7109	GSDC2_MOUSE	Gasdermin-C2 OS=Mus musculus GN=Gsdmc2 PE=2 SV=2	Gsdmc2 p-Y237 p-T244 (z= 2)	Gsdmc2 237 - 248	Y^ASASEPT^EIYR	Phospho (ST); Phospho (Y)	-0.544841	0.144143	-1.07782	0.00572563	0.532976	0.308143
p3832	BNI3L_MOUSE	BCL2/adenovirus E1B 19 kDa protein-interacting protein 3-like OS=Mus musculus GN=Bnip3l PE=1 SV=1	Bnip3l p-S165 (z= 2)	Bnip3l 163 - 169	AAS^LSMR	Phospho (ST)	0.638063	0.143989	0.980712	0.00810051	-0.342649	0.531766
p0038	AKTS1_MOUSE	Proline-rich AKT1 substrate 1 OS=Mus musculus GN=Akt1s1 PE=1 SV=1	Akt1s1 p-T247 (z= 2)	Akt1s1 245 - 252	LNT^SDFQK	Phospho (ST)	0.288915	0.140826	0.486615	0.0188635	-0.1977	0.475208
p4120	AP2M1_MOUSE	AP-2 complex subunit mu OS=Mus musculus GN=Ap2m1 PE=1 SV=1	Ap2m1 p-Y277 p-T280 (z= 3)	Ap2m1 277 - 288	Y^RTT^KDIILPFR	Phospho (ST); Phospho (Y)	0.194149	0.140449	0.327972	0.0156306	-0.133824	0.466642
p5832	TRM44_MOUSE		TRM44 p-S248 p-S254 (z= 3)	TRM44 244 - 257	SEFKS^TLSLVS^ILR	2 Phospho (ST)	0.294204	0.140338	0.436486	0.0492853	-0.142282	0.624599
p5080	VINC_MOUSE	Vinculin OS=Mus musculus GN=Vcl PE=1 SV=4	Vcl p-Y822 (z= 2)	Vcl 816 - 823	SFLDSGY^R	Phospho (Y)	-0.284245	0.139139	-0.418619	0.0228769	0.134374	0.601188
p3713	VINC_MOUSE	Vinculin OS=Mus musculus GN=Vcl PE=1 SV=4	Vcl p-S820 (z= 2)	Vcl 816 - 823	SFLDS^GYR	Phospho (ST)	-0.193751	0.134184	-0.301041	0.0195333	0.10729	0.545093
p1970	EXOC1_MOUSE	Exocyst complex component 1 OS=Mus musculus GN=Exoc1 PE=2 SV=4	Exoc1 p-S566 (z= 2)	Exoc1 563 - 576	QHSS^GTLLPVSSEK	Gln->pyro-Glu (N-term Q); Phospho (ST)	-0.273517	0.133753	-0.475827	0.0116334	0.20231	0.426947
p2729	HELB_MOUSE	DNA helicase B OS=Mus musculus GN=Helb PE=1 SV=1	Helb p-S1017 (z= 3)	Helb 1005 - 1020	IGDGFPFDEESPS^KFR	Phospho (ST)	0.335671	0.13224	0.465795	0.0433629	-0.130125	0.677461
p3006	RTN4_MOUSE	Reticulon-4 OS=Mus musculus GN=Rtn4 PE=1 SV=2	Rtn4 p-S768 (z= 4)	Rtn4 765 - 788	LSAS^PQEVGKPYLESFQPNLHITK	Phospho (ST)	0.306512	0.12847	0.46361	0.0218005	-0.157098	0.571244
p1591	BORG2_MOUSE	Cdc42 effector protein 3 OS=Mus musculus GN=Cdc42ep3 PE=1 SV=1	Cdc42ep3 p-T90 (z= 2)	Cdc42ep3 87 - 104	ANST^SDSMFTETPSPVLK	Phospho (ST)	-0.307405	0.121514	-0.452609	0.0255641	0.145204	0.598883
p4242	ZN667_MOUSE		ZN667 p-S99 (z= 2)	ZN667 95 - 102	LPPNS^CHK	Phospho (ST)	0.247259	0.118517	0.314568	0.0450586	-0.067309	0.756781
p5582	SRRM2_MOUSE	Serine/arginine repetitive matrix protein 2 OS=Mus musculus GN=Srrm2 PE=1 SV=3	Srrm2 p-T2421 (z= 2)	Srrm2 2416 - 2436	SVVQTT^PVAGSQSLSSGTVAK	Phospho (ST)	0.289795	0.116422	0.418618	0.0262156	-0.128823	0.615477
p6847	KPCD1_MOUSE	Serine/threonine-protein kinase D1 OS=Mus musculus GN=Prkd1 PE=1 SV=2	Prkd1 p-S255 (z= 3)	Prkd1 253 - 267	SNS^QSYIGRPIQLDK	Phospho (ST)	0.388939	0.115923	0.63845	0.0107414	-0.249511	0.463794
p6751	PHXR5_MOUSE		PHXR5 p-T91 p-T93 (z= 3)	PHXR5 78 - 101	ATGRGTGTDTDTGT^VT^ARATVTAR	2 Phospho (ST)	0.123164	0.115008	0.160557	0.047102	-0.0373935	0.732506
p1092	PRC2B_MOUSE	Protein PRRC2B OS=Mus musculus GN=Prrc2b PE=1 SV=1	Prrc2b p-S226 (z= 2)	Prrc2b 216 - 233	NIISAASLSAS^PTELGSR	Phospho (ST)	0.230598	0.11168	0.327378	0.0287542	-0.09678	0.632745
p6382	TOM70_MOUSE	Mitochondrial import receptor subunit TOM70 OS=Mus musculus GN=Tomm70a PE=1 SV=2	Tomm70a p-S108 (z= 4)	Tomm70a 93 - 116	ASPALGSGHHDGSGDS^LEMSSLDR	Phospho (ST)	0.323122	0.111114	0.591585	0.00442448	-0.268463	0.337528
p1690	TAB2_MOUSE	TGF-beta-activated kinase 1 and MAP3K7-binding protein 2 OS=Mus musculus GN=Tab2 PE=1 SV=1	Tab2 p-T449 (z= 2)	Tab2 442 - 452	VLGGNSAT^SPR	Phospho (ST)	-0.701188	0.109139	-1.06326	0.0234061	0.362073	0.556825
p1117	B2L13_MOUSE	Bcl-2-like protein 13 OS=Mus musculus GN=Bcl2l13 PE=1 SV=2	Bcl2l13 p-S343 (z= 3)	Bcl2l13 342 - 369	TS^PTPSVFVELGEEELEAVTARPEAVER	Phospho (ST)	-0.50083	0.108468	-0.599314	0.0368037	0.0984842	0.812004
p4932	NUP88_MOUSE	Nuclear pore complex protein Nup88 OS=Mus musculus GN=Nup88 PE=2 SV=1	Nup88 p-T46 (z= 3)	Nup88 33 - 60	NQSPAEAEKPAAST^SPSCPSLPPHLPTR	Phospho (ST)	0.193457	0.107898	0.302398	0.0166641	-0.108941	0.519289
p5829	EST1A_MOUSE	Telomerase-binding protein EST1A OS=Mus musculus GN=Smg6 PE=2 SV=1	Smg6 p-S232 (z= 3)	Smg6 227 - 242	KVADDS^VPGKPGSVKR	Phospho (ST)	0.323511	0.107079	0.441947	0.0304153	-0.118436	0.670639
p3740	SKT_MOUSE	Sickle tail protein OS=Mus musculus GN=Skt PE=1 SV=1	Skt p-S361 (z= 2)	Skt 359 - 370	SIS^PSPSAILER	Phospho (ST)	-0.507884	0.105722	-0.631407	0.0407303	0.123523	0.772871
p6082	LAP2_MOUSE	Protein LAP2 OS=Mus musculus GN=Erbb2ip PE=1 SV=3	Erbb2ip p-S1171 (z= 2)	Erbb2ip 1169 - 1181	VGS^EHSLLDPPGK	Phospho (ST)	0.329029	0.105534	0.694321	0.00151597	-0.365291	0.200719
p5938	CBL_MOUSE	E3 ubiquitin-protein ligase CBL OS=Mus musculus GN=Cbl PE=1 SV=3	Cbl p-S692 (z= 4)	Cbl 684 - 714	LPPGEQGES^EEDTEYMTPTSRPVGVQKPEPK	Phospho (ST)	0.285043	0.105223	0.360536	0.0428772	-0.0754934	0.756885
p0212	RBCC1_MOUSE	RB1-inducible coiled-coil protein 1 OS=Mus musculus GN=Rb1cc1 PE=1 SV=3	Rb1cc1 p-S646 (z= 2)	Rb1cc1 640 - 654	VSTSQAS^PQSAASPR	Phospho (ST)	-0.180731	0.102492	-0.276969	0.0148097	0.0962384	0.531255
p3215	S1PBP_MOUSE	S100P-binding protein OS=Mus musculus GN=S100pbp PE=2 SV=1	S100pbp p-Y305 p-S307 (z= 2)	S100pbp 301 - 308	QKDIY^LS^K	Phospho (ST); Phospho (Y)	-0.372536	0.0939141	-0.5126	0.0153558	0.140063	0.638334
p1441	BORG4_MOUSE	Cdc42 effector protein 4 OS=Mus musculus GN=Cdc42ep4 PE=1 SV=1	Cdc42ep4 p-S116 (z= 2)	Cdc42ep4 113 - 123	NAMS^LPQLNEK	Phospho (ST)	-0.329586	0.0889251	-0.469328	0.0178072	0.139742	0.602514
p2930	PRDBP_MOUSE	Protein kinase C delta-binding protein OS=Mus musculus GN=Prkcdbp PE=1 SV=1	Prkcdbp p-S4 (z= 3)	Prkcdbp 2 - 31	GES^ALEPGPVPETPAGGPVHAVTVVTLLEK	Phospho (ST)	-0.4098	0.0855875	-0.492302	0.0416073	0.0825014	0.803235
p4001	CCNK_MOUSE	Cyclin-K OS=Mus musculus GN=Ccnk PE=1 SV=3	Ccnk p-S325 p-S329 (z= 2)	Ccnk 323 - 332	KPS^PQPS^PPR	2 Phospho (ST)	-0.267611	0.0852326	-0.372912	0.00682523	0.105301	0.601235
p5738	FLNC_MOUSE	Filamin-C OS=Mus musculus GN=Flnc PE=1 SV=3	Flnc p-S2234 (z= 1)	Flnc 2232 - 2240	LGS^FGSITR	Phospho (ST)	0.290918	0.0851083	0.654885	0.000350457	-0.363968	0.125816
p3162	JIP4_MOUSE	C-Jun-amino-terminal kinase-interacting protein 4 OS=Mus musculus GN=Spag9 PE=1 SV=2	Spag9 p-S730 p-S733 (z= 2)	Spag9 728 - 742	SAS^QSS^LDKLDQELK	2 Phospho (ST)	-0.337668	0.0831429	-0.44283	0.0196239	0.105162	0.689057
p3985	RRP15_MOUSE	RRP15-like protein OS=Mus musculus GN=Rrp15 PE=2 SV=2	Rrp15 p-S11 (z= 2)	Rrp15 10 - 18	VS^PGEILKR	Phospho (ST)	0.429053	0.0813746	0.565803	0.026445	-0.13675	0.688947
p5060	GHITM_MOUSE	Growth hormone-inducible transmembrane protein OS=Mus musculus GN=Ghitm PE=2 SV=1	Ghitm p-S14 (z= 3)	Ghitm 6 - 15	LVCLRTLPS^R	Phospho (ST)	0.357817	0.0810793	0.532636	0.0103126	-0.174818	0.534366
p6444	RBBP7_MOUSE	Histone-binding protein RBBP7 OS=Mus musculus GN=Rbbp7 PE=1 SV=1	Rbbp7 p-S354 (z= 3)	Rbbp7 349 - 375	IGEEQS^AEDAEDGPPELLFIHGGHTAK	Phospho (ST)	0.439492	0.0805237	0.589517	0.0375846	-0.150025	0.681655
p5728	CASC5_MOUSE		CASC5 p-T560 p-S563 p-T568 (z= 3)	CASC5 557 - 579	SHTT^KLS^QVIPT^TFDLASKNVTKQVIPT^	4 Phospho (ST)	0.228355	0.0793911	0.345389	0.00994908	-0.117034	0.516106
p2281	DBF4A_MOUSE	Protein DBF4 homolog A OS=Mus musculus GN=Dbf4 PE=1 SV=1	Dbf4 p-S193 (z= 2)	Dbf4 191 - 201	KSS^ASGKDAGK	Phospho (ST)	-0.3546	0.0781209	-0.423589	0.0455662	0.0689896	0.807801
p1372	NXP20_MOUSE	Protein Noxp20 OS=Mus musculus GN=Fam114a1 PE=2 SV=1	Fam114a1 p-S262 (z= 2)	Fam114a1 260 - 268	TVS^LSQMLR	Phospho (ST)	0.49481	0.0778182	0.570237	0.0303374	-0.0754271	0.84073
p7377	SK2L2_MOUSE	Superkiller viralicidic activity 2-like 2 OS=Mus musculus GN=Skiv2l2 PE=2 SV=1	Skiv2l2 p-S38 (z= 2)	Skiv2l2 34 - 44	GPPGS^ADKAGK	Phospho (ST)	-0.46658	0.0761312	-0.49613	0.0353206	0.0295507	0.931698
p2087	SCAP_MOUSE		SCAP p-T52 (z= 3)	SCAP 47 - 62	LPLPGT^GPVEFSTPVK	Phospho (ST)	0.336654	0.074792	0.40809	0.0326989	-0.0714359	0.784058
p6372	RHG21_MOUSE	Rho GTPase-activating protein 21 OS=Mus musculus GN=Arhgap21 PE=1 SV=1	Arhgap21 p-S1214 (z= 3)	Arhgap21 1208 - 1221	DLNVISS^LLKSFFR	Phospho (ST)	0.336654	0.074792	0.40809	0.0326989	-0.0714359	0.784058
p0899	AKA12_MOUSE	A-kinase anchor protein 12 OS=Mus musculus GN=Akap12 PE=1 SV=1	Akap12 p-S892 (z= 3)	Akap12 890 - 919	SPS^WISASMTEPLEHAEGVATPPVGEVTEK	Phospho (ST)	-0.692136	0.0737371	-1.27777	0.00175946	0.585632	0.276901
p5469	FHOD3_MOUSE		FHOD3 p-S766 p-S768 (z= 2)	FHOD3 765 - 772	AS^LS^EKER	2 Phospho (ST)	0.274056	0.0737201	0.389139	0.013163	-0.115083	0.586805
p2439	ZFHX3_MOUSE	Zinc finger homeobox protein 3 OS=Mus musculus GN=Zfhx3 PE=1 SV=1	Zfhx3 p-S426 (z= 2)	Zfhx3 413 - 429	TPITSVPLGPLASS^PTK	Phospho (ST)	0.151634	0.0733081	0.179741	0.0355349	-0.0281073	0.809778
p2897	FIL1L_MOUSE	Filamin A-interacting protein 1-like OS=Mus musculus GN=Filip1l PE=1 SV=2	Filip1l p-S1047 (z= 2)	Filip1l 1045 - 1059	SNS^NSSSVITTEDNK	Phospho (ST)	-0.512501	0.0721466	-0.60681	0.0314197	0.0943088	0.80813
p3099	EIF3A_MOUSE	Eukaryotic translation initiation factor 3 subunit A OS=Mus musculus GN=Eif3a PE=1 SV=5	Eif3a p-S584 (z= 2)	Eif3a 582 - 589	LES^LNIQR	Phospho (ST)	0.202961	0.0711166	0.333952	0.00365757	-0.130991	0.395137
p4994	SSH1_MOUSE	Protein phosphatase Slingshot homolog 1 OS=Mus musculus GN=Ssh1 PE=1 SV=1	Ssh1 p-S929 (z= 2)	Ssh1 927 - 937	SSS^SDSIHSVR	Phospho (ST)	-0.292874	0.0687814	-0.356711	0.0254367	0.0638369	0.770871
p6135	PARF_MOUSE	Putative GTP-binding protein Parf OS=Mus musculus GN=Parf PE=1 SV=2	Parf p-T376 (z= 3)	Parf 373 - 398	LFGT^SPAAEVTPSPPEPAPALEAPAR	Phospho (ST)	0.233847	0.0661258	0.509909	0.000230248	-0.276062	0.122074
p5562	SACS_MOUSE	Sacsin OS=Mus musculus GN=Sacs PE=1 SV=2	Sacs p-S1781 (z= 3)	Sacs 1776 - 1799	IADLQS^PLFRGPDDDPATLFEMAK	Phospho (ST)	0.607883	0.0655063	0.845871	0.00859402	-0.237988	0.593236
p4874	GLU2B_MOUSE		GLU2B p-S157 (z= 2)	GLU2B 156 - 166	QS^KLLELQAGK	Phospho (ST)	0.245932	0.0652997	0.450915	0.00139397	-0.204984	0.268975
p5367	CMC1_MOUSE	Calcium-binding mitochondrial carrier protein Aralar1 OS=Mus musculus GN=Slc25a12 PE=1 SV=1	Slc25a12 p-T462 (z= 2)	Slc25a12 454 - 465	LQVAGEITT^GPR	Phospho (ST)	-0.976929	0.0651067	-1.16385	0.0237853	0.186922	0.792327
p1333	ACLY_MOUSE	ATP-citrate synthase OS=Mus musculus GN=Acly PE=1 SV=1	Acly p-S455 (z= 2)	Acly 453 - 460	TAS^FSESR	Phospho (ST)	0.360781	0.065031	0.462456	0.0199738	-0.101675	0.705891
p5968	PTN23_MOUSE	Tyrosine-protein phosphatase non-receptor type 23 OS=Mus musculus GN=Ptpn23 PE=1 SV=2	Ptpn23 p-S1179 (z= 4)	Ptpn23 1169 - 1208	GAAAADLLSSS^PESQHGGTQPPGGGQPLLQPTKVDAAEGR	Phospho (ST)	0.373212	0.0645154	0.511866	0.0132725	-0.138654	0.61782
p6873	CB071_MOUSE	Uncharacterized protein C2orf71 homolog OS=Mus musculus PE=2 SV=1	F101B p-S923 p-S928 (z= 2)	F101B 918 - 929	QTASPS^SEAKS^R	2 Phospho (ST)	-0.203514	0.0642001	-0.359917	0.00231457	0.156403	0.310381
p6473	HDGR2_MOUSE	Hepatoma-derived growth factor-related protein 2 OS=Mus musculus GN=Hdgfrp2 PE=1 SV=1	Hdgfrp2 p-S450 (z= 3)	Hdgfrp2 448 - 457	KRS^EGLSLER	Phospho (ST)	0.559593	0.0624311	0.582681	0.0480961	-0.023088	0.9549
p5737	MYPT1_MOUSE	Protein phosphatase 1 regulatory subunit 12A OS=Mus musculus GN=Ppp1r12a PE=1 SV=2	Ppp1r12a p-S299 (z= 2) + Oxi	Ppp1r12a 299 - 315	S^PLIESTANMENNQPQK	Oxidation (M); Phospho (ST)	-0.469681	0.0607226	-0.552788	0.0329883	0.0831069	0.811222
p6221	F122A_MOUSE	Protein FAM122A OS=Mus musculus GN=Fam122a PE=1 SV=1	Fam122a p-T146 (z= 3)	Fam122a 133 - 147	RIDFIPVSPAPSPT^R	Phospho (ST)	0.400324	0.0605714	0.504552	0.0253672	-0.104228	0.727957
p6296	HMOX1_MOUSE	Heme oxygenase 1 OS=Mus musculus GN=Hmox1 PE=1 SV=1	Hmox1 p-S174 (z= 3)	Hmox1 154 - 179	AMALPSSGEGLAFFTFPNIDS^PTKFK	Phospho (ST)	0.593456	0.0605445	0.791948	0.0270724	-0.198492	0.663586
p1516	MAST2_MOUSE	Microtubule-associated serine/threonine-protein kinase 2 OS=Mus musculus GN=Mast2 PE=1 SV=1	Mast2 p-S88 (z= 2)	Mast2 82 - 97	NQSLGQS^APSLTAGLK	Phospho (ST)	-0.439642	0.0599849	-0.533053	0.0242983	0.0934106	0.771441
p1258	HMGA1_MOUSE	High mobility group protein HMG-I/HMG-Y OS=Mus musculus GN=Hmga1 PE=1 SV=4	Hmga1 p-T53 (z= 3)	Hmga1 31 - 55	KQPPVSPGTALVGSQKEPSEVPT^PK	Phospho (ST)	0.463758	0.0582034	0.520106	0.0348963	-0.0563485	0.867028
p0033	FLNC_MOUSE	Filamin-C OS=Mus musculus GN=Flnc PE=1 SV=3	Flnc p-S2234 (z= 2)	Flnc 2232 - 2240	LGS^FGSITR	Phospho (ST)	0.324161	0.0569636	0.463502	0.00810007	-0.13934	0.552561
p3751	TB182_MOUSE	182 kDa tankyrase-1-binding protein OS=Mus musculus GN=Tnks1bp1 PE=1 SV=2	Tnks1bp1 p-S300 (z= 2)	Tnks1bp1 290 - 302	LANISVPASES^PR	Phospho (ST)	0.188074	0.0552517	0.21346	0.030898	-0.0253859	0.850599
p2903	BAP18_MOUSE	Chromatin complexes subunit BAP18 OS=Mus musculus GN=Bap18 PE=1 SV=1	Bap18 p-S96 (z= 2)	Bap18 84 - 98	VYEDSGIPLPAES^PK	Phospho (ST)	-0.00035519	0.999192	0.341446	0.429305	-0.341801	0.539054
p4921	TRIO_MOUSE	Triple functional domain protein OS=Mus musculus GN=Trio PE=1 SV=3	Trio p-T1899 (z= 3)	Trio 1894 - 1918	LLVRPT^SSETPSAAELVSAIEELVK	Phospho (ST)	0.00037931	0.99894	0.148032	0.560154	-0.147653	0.699181
p2542	BCLF1_MOUSE	Bcl-2-associated transcription factor 1 OS=Mus musculus GN=Bclaf1 PE=1 SV=2	Bclaf1 p-Y283 (z= 3)	Bclaf1 283 - 297	Y^SPSQNSPIHHIPSR	Phospho (Y)	-0.000370449	0.998826	-0.0870903	0.729603	0.0867199	0.807626
p6817	ROA1_MOUSE	Heterogeneous nuclear ribonucleoprotein A1 OS=Mus musculus GN=Hnrnpa1 PE=1 SV=2	Hnrnpa1 p-S6 (z= 3)	Hnrnpa1 4 - 15	SES^PKEPEQLRK	Phospho (ST)	0.00021275	0.998809	0.130878	0.351046	-0.130665	0.513523
p3755	TB182_MOUSE	182 kDa tankyrase-1-binding protein OS=Mus musculus GN=Tnks1bp1 PE=1 SV=2	Tnks1bp1 p-S1061 (z= 3) + Oxi	Tnks1bp1 1057 - 1074	MQAES^QSPTNVDLEDKER	Oxidation (M); Phospho (ST)	0.000853351	0.998448	-0.417566	0.355261	0.41842	0.506375
p7345	CHERP_MOUSE	Calcium homeostasis endoplasmic reticulum protein OS=Mus musculus GN=Cherp PE=1 SV=1	Cherp p-S824 p-S826 p-T828 (z= 3)	Cherp 822 - 847	SRS^RS^PT^PPSAAGLGSNSAPPIPDSRPT^	4 Phospho (ST)	0.000417244	0.998434	-0.0599387	0.778131	0.0603559	0.840948
p5715	DLG1_MOUSE	Disks large homolog 1 OS=Mus musculus GN=Dlg1 PE=1 SV=1	Dlg1 p-S575 (z= 2) + Oxi	Dlg1 562 - 577	EQMMNSSVSSGSGS^LR	Oxidation (M); Phospho (ST)	-0.00130798	0.997576	-0.127608	0.750747	0.1263	0.830163
p6010	SRRM2_MOUSE	Serine/arginine repetitive matrix protein 2 OS=Mus musculus GN=Srrm2 PE=1 SV=3	Srrm2 p-T1812 (z= 2)	Srrm2 1812 - 1818	T^SPAPWK	Phospho (ST)	-0.00106746	0.997523	-0.0721242	0.833903	0.0710567	0.883834
p4141	SFR19_MOUSE	Splicing factor, arginine/serine-rich 19 OS=Mus musculus GN=Scaf1 PE=1 SV=1	Scaf1 p-S1208 p-Y1214 p-Y1214 (z= 3)	Scaf1 1207 - 1219	VS^NLVRAY^^VQRYR^	Phospho (ST); 2 Phospho (Y)	-0.00180843	0.997506	0.0632812	0.914426	-0.0650896	0.937156
p2191	NS1BP_MOUSE	Influenza virus NS1A-binding protein homolog OS=Mus musculus GN=Ivns1abp PE=1 SV=2	Ivns1abp p-S338 (z= 3) + Oxi	Ivns1abp 336 - 358	SLS^FEMQPDELLEKPMSPMQYAR	Oxidation (M); Phospho (ST)	-0.00067794	0.997431	0.11964	0.570842	-0.120318	0.686526
p5780	SRBS2_MOUSE	Sorbin and SH3 domain-containing protein 2 OS=Mus musculus GN=Sorbs2 PE=1 SV=2	Sorbs2 p-S339 (z= 3)	Sorbs2 337 - 347	RKS^EPAVGPLR	Phospho (ST)	0.00159788	0.99668	0.0866696	0.821535	-0.0850718	0.875562
p3066	B4GN2_MOUSE	Beta-1,4 N-acetylgalactosaminyltransferase 2 OS=Mus musculus GN=B4galnt2 PE=2 SV=1	B4galnt2 p-T18 p-T27 p-S36 (z= 3) + Oxi	B4galnt2 18 - 47	T^FVLMVGLAT^VAFMVRKVS^LTTDFSTFKPKVAFMVRKVS^	2 Oxidation (M); 3 Phospho (ST)	-0.00244706	0.996158	0.747079	0.152814	-0.749526	0.303859
p7273	RBM39_MOUSE	RNA-binding protein 39 OS=Mus musculus GN=Rbm39 PE=1 SV=2	Rbm39 p-S97 (z= 3)	Rbm39 95 - 103	YRS^PYSGPK	Phospho (ST)	0.00132602	0.995872	0.165332	0.520208	-0.164006	0.651421
p1772	HDAC2_MOUSE	Histone deacetylase 2 OS=Mus musculus GN=Hdac2 PE=1 SV=1	Hdac2 p-S394 (z= 5) + Oxi	Hdac2 373 - 405	MLPHAPGVQMQAIPEDAVHEDS^GDEDGEDPDKR	Oxidation (M); Phospho (ST)	-0.00189876	0.995847	0.435631	0.226528	-0.43753	0.393451
p3312	UHRF1_MOUSE	E3 ubiquitin-protein ligase UHRF1 OS=Mus musculus GN=Uhrf1 PE=1 SV=2	Uhrf1 p-S393 p-S397 (z= 2)	Uhrf1 389 - 400	AKMAS^ATSS^SRR	2 Phospho (ST)	0.00143409	0.995654	-0.165031	0.527997	0.166465	0.653751
p6798	SCRIB_MOUSE	Protein scribble homolog OS=Mus musculus GN=Scrib PE=1 SV=2	Scrib p-S1548 (z= 3)	Scrib 1518 - 1556	LAEAPSPAPTPSPTPLEDFGLQTSASPGRLS^PDFVEELR	Phospho (ST)	0.00206155	0.995571	0.340118	0.404055	-0.338057	0.539842
p3727	SNW1_MOUSE	SNW domain-containing protein 1 OS=Mus musculus GN=Snw1 PE=1 SV=3	Snw1 p-S224 p-S234 (z= 3) + Oxi	Snw1 221 - 236	GPPS^PPAPVMHSPS^RK	Oxidation (M); 2 Phospho (ST)	-0.00186442	0.99545	-0.0218093	0.946821	0.0199449	0.965596
p1189	BCL9L_MOUSE	B-cell CLL/lymphoma 9-like protein OS=Mus musculus GN=Bcl9l PE=1 SV=1	Bcl9l p-S1014 (z= 2)	Bcl9l 1010 - 1021	TAMPS^PGVSQNK	Phospho (ST)	-0.00110582	0.99532	-0.0543137	0.756595	0.0532079	0.836216
p0567	ZFAN5_MOUSE	AN1-type zinc finger protein 5 OS=Mus musculus GN=Zfand5 PE=1 SV=1	Zfand5 p-S48 (z= 2)	Zfand5 47 - 68	MS^PMGTASGSNSPTSDSASVQR	Phospho (ST)	0.00156966	0.995028	-0.107595	0.655373	0.109164	0.754206
p3907	STIM1_MOUSE	Stromal interaction molecule 1 OS=Mus musculus GN=Stim1 PE=1 SV=2	Stim1 p-S575 (z= 3)	Stim1 559 - 580	LIEGVHPGSLVEKLPDS^PALAK	Phospho (ST)	0.00143381	0.994497	0.318582	0.132776	-0.317148	0.285379
p3087	SVIL_MOUSE	Supervillin OS=Mus musculus GN=Svil PE=1 SV=1	Svil p-T1747 (z= 3)	Svil 1743 - 1754	YMAST^AVGSRQK	Phospho (ST)	0.00104238	0.994233	0.127909	0.33194	-0.126867	0.516124
p5660	PA24A_MOUSE	Cytosolic phospholipase A2 OS=Mus musculus GN=Pla2g4a PE=1 SV=1	Pla2g4a p-S726 (z= 2)	Pla2g4a 725 - 735	CS^VSLSNVEAR	Phospho (ST)	0.00277758	0.99382	0.0660958	0.853815	-0.0633182	0.900658
p2407	CP088_MOUSE	Protein C16orf88 homolog OS=Mus musculus GN=Tsg118 PE=1 SV=2	Tsg118 p-S57 (z= 3)	Tsg118 55 - 75	ATS^PSNNVDEVQIPEISLSKR	Phospho (ST)	-0.00243396	0.993654	-0.0122237	0.968777	0.00978977	0.982137
p6496	SRRM2_MOUSE	Serine/arginine repetitive matrix protein 2 OS=Mus musculus GN=Srrm2 PE=1 SV=3	Srrm2 p-S531 p-S540 (z= 3)	Srrm2 531 - 541	S^RSPQRPGWS^R	2 Phospho (ST)	0.00420457	0.993387	0.397851	0.435117	-0.393647	0.584116
p3537	NUT_MOUSE		NUT p-S558 p-T567 p-S569 (z= 4) + Oxi	NUT 550 - 581	DGNNLPSPS^SWDVQLELT^AS^QGMPVLLGMERKAS^	2 Oxidation (M); 3 Phospho (ST)	0.00298951	0.993261	0.45333	0.216082	-0.45034	0.376718
p0417	HDAC1_MOUSE	Histone deacetylase 1 OS=Mus musculus GN=Hdac1 PE=1 SV=1	Hdac1 p-S393 (z= 4) + Oxi	Hdac1 372 - 404	MLPHAPGVQMQAIPEDAIPEES^GDEDEEDPDKR	Oxidation (M); Phospho (ST)	0.00298951	0.993195	0.417491	0.249225	-0.414502	0.410936
p2189	DPYD_MOUSE		DPYD p-T934 p-S939 (z= 4) + Oxi	DPYD 928 - 958	SLQYLGT^FGEMS^IMEQVVALIDEEMCINCGK	Oxidation (M); 2 Phospho (ST)	0.00298951	0.993157	0.405079	0.260672	-0.40209	0.422382
p1383	FA53C_MOUSE	Protein FAM53C OS=Mus musculus GN=Fam53c PE=1 SV=1	Fam53c p-S122 (z= 2)	Fam53c 120 - 129	SLS^VPVDLSR	Phospho (ST)	0.00105131	0.992958	-0.0867413	0.458558	0.0877926	0.59908
p2839	STIM2_MOUSE	Stromal interaction molecule 2 OS=Mus musculus GN=Stim2 PE=1 SV=2	Stim2 p-S719 (z= 3)	Stim2 717 - 730	VSS^IPHDLCHNGEK	Phospho (ST)	0.0046209	0.992699	0.354869	0.546845	-0.350248	0.651651
p0812	PININ_MOUSE	Pinin OS=Mus musculus GN=Pnn PE=1 SV=4	Pnn p-S100 (z= 3)	Pnn 98 - 121	QES^DPEDDDVKKPALQSSVVATSK	Gln->pyro-Glu (N-term Q); Phospho (ST)	0.00112554	0.992014	-0.0561279	0.602949	0.0572535	0.713349
p4601	KPCA_MOUSE	Protein kinase C alpha type OS=Mus musculus GN=Prkca PE=1 SV=3	Prkca p-T574 (z= 2) + Oxi	Prkca 564 - 579	EAVSICKGLMT^KQPAK	Oxidation (M); Phospho (ST)	-0.00239841	0.991465	-0.143136	0.533695	0.140738	0.661246
p3207	CRBG3_MOUSE	Beta/gamma crystallin domain-containing protein 3 OS=Mus musculus GN=Crybg3 PE=2 SV=2	Crybg3 p-S551 (z= 2)	Crybg3 545 - 553	DFHGIGS^IR	Phospho (ST)	0.00327148	0.991237	-0.202153	0.493022	0.205425	0.624095
p3148	MTSSL_MOUSE	MTSS1-like protein OS=Mus musculus GN=Mtss1l PE=1 SV=1	Mtss1l p-S564 (z= 2)	Mtss1l 558 - 572	TPTVPDS^PGYVGPTR	Phospho (ST)	0.00394125	0.990833	-0.215947	0.491756	0.219888	0.636406
p5188	MARK2_MOUSE	Serine/threonine-protein kinase MARK2 OS=Mus musculus GN=Mark2 PE=1 SV=3	Mark2 p-S483 (z= 3)	Mark2 480 - 488	SRNS^PLLDR	Phospho (ST)	-0.00289001	0.990219	-0.134647	0.567103	0.131757	0.692391
p0865	MKL2_MOUSE	MKL/myocardin-like protein 2 OS=Mus musculus GN=Mkl2 PE=1 SV=1	Mkl2 p-S207 (z= 3)	Mkl2 206 - 233	VS^ASPPPVTASTPAQFTSVSPAVPEFLK	Phospho (ST)	-0.00304971	0.990016	-0.336634	0.183063	0.333584	0.342117
p3152	CCD97_MOUSE	Coiled-coil domain-containing protein 97 OS=Mus musculus GN=Ccdc97 PE=1 SV=1	Ccdc97 p-T215 (z= 3)	Ccdc97 210 - 231	SGSPGT^PAYPLSDLLFQSYQER	Phospho (ST)	-0.00299846	0.989538	0.130884	0.559475	-0.133882	0.675956
p5138	KAPCA_MOUSE	cAMP-dependent protein kinase catalytic subunit alpha OS=Mus musculus GN=Prkaca PE=1 SV=3	Prkaca p-T198 (z= 3)	Prkaca 196 - 214	TWT^LCGTPEYLAPEIILSK	Phospho (ST)	-0.009869	0.989419	0.137236	0.856287	-0.147105	0.889844
p3041	F122B_MOUSE	Protein FAM122B OS=Mus musculus GN=Fam122b PE=1 SV=2	Fam122b p-S115 p-S119 (z= 2)	Fam122b 108 - 122	RIDFTPVS^PAPS^PTR	2 Phospho (ST)	0.0019962	0.989244	0.139927	0.342719	-0.137931	0.509217
p6390	GOGA4_MOUSE	Golgin subfamily A member 4 OS=Mus musculus GN=Golga4 PE=1 SV=2	Golga4 p-S599 (z= 3)	Golga4 589 - 604	ILELETSLEKS^LQESK	Phospho (ST)	0.00453863	0.988991	-0.421869	0.205414	0.426408	0.362493
p6300	CXA1_MOUSE	Gap junction alpha-1 protein OS=Mus musculus GN=Gja1 PE=1 SV=2	Gja1 p-S328 p-S330 (z= 3)	Gja1 320 - 345	MGQAGSTIS^NS^HAQPFDFPDDSQNAK	2 Phospho (ST)	0.00473076	0.988592	0.27328	0.40239	-0.268549	0.563329
p1271	CTNB1_MOUSE	Catenin beta-1 OS=Mus musculus GN=Ctnnb1 PE=1 SV=1	Ctnnb1 p-S552 (z= 2)	Ctnnb1 550 - 565	RTS^MGGTQQQFVEGVR	Phospho (ST)	0.00258883	0.988318	0.191393	0.283432	-0.188804	0.452229
p7399	FLOT2_MOUSE	Flotillin-2 OS=Mus musculus GN=Flot2 PE=1 SV=2	Flot2 p-S215 (z= 3) + Oxi	Flot2 200 - 216	EMLDVKFMADTKIADS^K	2 Oxidation (M); Phospho (ST)	0.00828411	0.987875	0.777881	0.160082	-0.769597	0.321896
p6941	PCBP1_MOUSE	Poly(rC)-binding protein 1 OS=Mus musculus GN=Pcbp1 PE=1 SV=1	Pcbp1 p-S189 (z= 2) + Oxi	Pcbp1 178 - 200	VMTIPYQPMPAS^SPVICAGGQDR	Oxidation (M); Phospho (ST)	0.00560049	0.987718	0.133031	0.707945	-0.127431	0.802072
p4648	SNIP1_MOUSE	Smad nuclear-interacting protein 1 OS=Mus musculus GN=Snip1 PE=1 SV=1	Snip1 p-S33 (z= 2)	Snip1 32 - 40	LS^PEPVAHR	Phospho (ST)	0.0031431	0.987572	-0.137934	0.49592	0.141077	0.621746
p3818	IF4G1_MOUSE	Eukaryotic translation initiation factor 4 gamma 1 OS=Mus musculus GN=Eif4g1 PE=1 SV=1	Eif4g1 p-T212 p-T214 (z= 3)	Eif4g1 209 - 242	TAST^PT^PPQTGGSLEPQPNGESPQVAVIIRPDDR	2 Phospho (ST)	0.00712651	0.987408	-0.463565	0.322927	0.470692	0.469763
p5413	SHPK_MOUSE	Sedoheptulokinase OS=Mus musculus GN=Shpk PE=2 SV=1	Shpk p-S30 p-S37 (z= 3)	Shpk 19 - 43	AALLEAAPSLPS^GFVVLAS^CARAAR	2 Phospho (ST)	-0.00606044	0.987109	0.420411	0.277628	-0.426471	0.428982
p4873	CB054_MOUSE	Uncharacterized protein C2orf54 homolog OS=Mus musculus PE=2 SV=2	Golga4 p-S197 (z= 3)	Golga4 186 - 201	EGQMRLSLLVSS^GWRK	Phospho (ST)	0.00453863	0.98691	-0.344119	0.219036	0.348657	0.375794
p0705	CIC_MOUSE	Protein capicua homolog OS=Mus musculus GN=Cic PE=1 SV=2	Cic p-S18 (z= 3)	Cic 7 - 25	ACPGLAGSASGS^KSPPATR	Phospho (ST)	-0.00827357	0.986554	0.746897	0.135027	-0.755171	0.281161
p0796	LAP2A_MOUSE	Lamina-associated polypeptide 2, isoforms alpha/zeta OS=Mus musculus GN=Tmpo PE=1 SV=4	Tmpo p-S158 (z= 2)	Tmpo 157 - 172	SS^TPLPTVSSSAENTR	Phospho (ST)	-0.00685759	0.9865	-0.156961	0.69279	0.150103	0.791396
p7429	RGS12_MOUSE	Regulator of G-protein signaling 12 OS=Mus musculus GN=Rgs12 PE=1 SV=2	Rgs12 p-S850 (z= 2)	Rgs12 840 - 854	TLPDSQQVPSS^PASK	Phospho (ST)	0.00168339	0.986323	-0.145909	0.144058	0.147592	0.292126
p2295	BAG3_MOUSE	BAG family molecular chaperone regulator 3 OS=Mus musculus GN=Bag3 PE=1 SV=2	Bag3 p-S201 (z= 2)	Bag3 200 - 209	SS^LGSHQLPR	Phospho (ST)	0.00388287	0.986144	0.147334	0.546039	-0.143452	0.664685
p6312	ARHGH_MOUSE	Rho guanine nucleotide exchange factor 17 OS=Mus musculus GN=Arhgef17 PE=1 SV=2	Arhgef17 p-S611 (z= 3) + Oxi	Arhgef17 597 - 623	MGAQQDDGNDVCPTS^PDWAGDMTQGHR	Oxidation (M); Phospho (ST)	-0.0061721	0.985936	0.0229328	0.946437	-0.0291049	0.952539
p6875	FAM21_MOUSE	WASH complex subunit FAM21 OS=Mus musculus GN=Fam21 PE=1 SV=1	Fam21 p-S388 (z= 3)	Fam21 374 - 393	ARPAQAPVSEELPPS^PKPGK	Phospho (ST)	0.00637878	0.985761	0.309692	0.389212	-0.303313	0.549671
p0537	CTNA1_MOUSE	Catenin alpha-1 OS=Mus musculus GN=Ctnna1 PE=1 SV=1	Ctnna1 p-S655 (z= 2)	Ctnna1 652 - 670	SRTS^VQTEDDQLIAGQSAR	Phospho (ST)	0.0053579	0.985532	0.0430191	0.88426	-0.0376612	0.928189
p1438	VWA2_MOUSE	von Willebrand factor A domain-containing protein 2 OS=Mus musculus GN=Vwa2 PE=1 SV=1	Vwa2 p-S642 (z= 3)	Vwa2 634 - 653	AVVMLTGGS^GAEDAAVPAQK	Phospho (ST)	0.00729121	0.985069	0.358666	0.370338	-0.351375	0.529306
p0890	PHLB2_MOUSE	Pleckstrin homology-like domain family B member 2 OS=Mus musculus GN=Phldb2 PE=1 SV=2	Phldb2 p-S976 (z= 2)	Phldb2 974 - 990	TAS^ESNVYLNSFHYPDR	Phospho (ST)	0.00591116	0.985015	0.0246999	0.940108	-0.0187887	0.967069
p6604	ITF2_MOUSE	Transcription factor 4 OS=Mus musculus GN=Tcf4 PE=1 SV=1	Tcf4 p-S66 (z= 2)	Tcf4 54 - 69	SSSGSWGTGGHPS^PSR	Phospho (ST)	0.00412341	0.984875	0.22153	0.312349	-0.217406	0.481415
p5268	ABLM3_MOUSE	Actin-binding LIM protein 3 OS=Mus musculus GN=Ablim3 PE=1 SV=2	Ablim3 p-T596 (z= 4) + Oxi	Ablim3 591 - 618	NGLHRT^PSADLFHYDSMNAVNWGMREYK	Oxidation (M); Phospho (ST)	0.0125851	0.984567	-0.0128905	0.984193	0.0254756	0.977912
p7042	LMOD2_MOUSE		LMOD2 p-T251 p-S253 p-T257 (z= 4) + Oxi	LMOD2 239 - 272	FAEALKENTVVKT^FS^LANT^HADDAAAIAIADMLKLANT^	Oxidation (M); 3 Phospho (ST)	0.00622706	0.984504	0.307662	0.340738	-0.301435	0.507655
p0783	FA53C_MOUSE	Protein FAM53C OS=Mus musculus GN=Fam53c PE=1 SV=1	Fam53c p-S232 p-S234 (z= 2)	Fam53c 230 - 243	RFS^LS^PSLGPQASR	2 Phospho (ST)	-0.00472781	0.984261	-0.355138	0.138881	0.35041	0.301407
p3096	GAPD1_MOUSE	GTPase-activating protein and VPS9 domain-containing protein 1 OS=Mus musculus GN=Gapvd1 PE=1 SV=2	Gapvd1 p-S902 (z= 2)	Gapvd1 902 - 910	S^SDIVSSVR	Phospho (ST)	-0.00399156	0.984154	-0.271564	0.183159	0.267572	0.350042
p6406	GREM1_MOUSE	Gremlin-1 OS=Mus musculus GN=Grem1 PE=2 SV=1	Grem1 p-T4 p-Y6 p-T7 p-T21 (z= 4) + Oxi	Grem1 1 - 25	MNRT^AY^T^VGALLLLLGTLLPT^AEGKVGALLLLLGTLLPT^T^	Oxidation (M); 3 Phospho (ST); Phospho (Y)	-0.00412622	0.98389	0.127192	0.534911	-0.131319	0.650075
p4684	CDCA2_MOUSE	Cell division cycle-associated protein 2 OS=Mus musculus GN=Cdca2 PE=2 SV=2	Cdca2 p-S295 (z= 2)	Cdca2 286 - 300	SPETPMCGSS^SPSAK	Phospho (ST)	-0.00241785	0.983746	0.0972235	0.404905	-0.0996413	0.549513
p5593	SRC8_MOUSE	Src substrate cortactin OS=Mus musculus GN=Cttn PE=1 SV=2	Cttn p-T401 p-S417 p-Y421 (z= 3)	Cttn 397 - 428	AKKQT^PPASPSPQPIEDRPPS^SPIY^EDAAPFKSPIY^	2 Phospho (ST); Phospho (Y)	-0.0114422	0.983637	0.10236	0.854474	-0.113802	0.885337
p4723	P4HA1_MOUSE	Prolyl 4-hydroxylase subunit alpha-1 OS=Mus musculus GN=P4ha1 PE=2 SV=2	P4ha1 p-T411 p-Y420 (z= 3)	P4ha1 401 - 435	IQDLTGLDVST^AEELQVANY^GVGGQYEPHFDFARK	Phospho (ST); Phospho (Y)	-0.00474732	0.983537	-0.000258067	0.999169	-0.00448926	0.98941
p6413	VIME_MOUSE	Vimentin OS=Mus musculus GN=Vim PE=1 SV=3	Vim p-Y53 p-S56 (z= 2)	Vim 51 - 64	SLY^SSS^PGGAYVTR	Phospho (ST); Phospho (Y)	0.00341263	0.983507	0.272039	0.102296	-0.268626	0.251834
p4582	TGFR2_MOUSE	TGF-beta receptor type-2 OS=Mus musculus GN=Tgfbr2 PE=2 SV=1	Tgfbr2 p-S59 p-S64 (z= 3) + Oxi	Tgfbr2 50 - 71	TIHPLKHFNS^DVMAS^DNGGAVK	Oxidation (M); 2 Phospho (ST)	0.0100953	0.983037	0.0142616	0.976565	-0.0041663	0.995105
p0377	NDRG3_MOUSE	Protein NDRG3 OS=Mus musculus GN=Ndrg3 PE=1 SV=1	Ndrg3 p-T332 (z= 2)	Ndrg3 329 - 345	THST^SSSIGSGESPFSR	Phospho (ST)	-0.0046749	0.982977	0.110698	0.614098	-0.115372	0.709934
p0663	HNRPG_MOUSE	Heterogeneous nuclear ribonucleoprotein G OS=Mus musculus GN=Rbmx PE=1 SV=1	Rbmx p-S162 (z= 2)	Rbmx 161 - 169	RS^TPSGPVR	Phospho (ST)	-0.0123787	0.982814	-0.177748	0.720661	0.165369	0.8277
p4829	NPM_MOUSE	Nucleophosmin OS=Mus musculus GN=Npm1 PE=1 SV=1	Npm1 p-Y67 (z= 3)	Npm1 55 - 80	DELHIVEAEAMNY^EGSPIKVTLATLK	Phospho (Y)	0.00883457	0.982773	0.201195	0.62357	-0.19236	0.739776
p1080	LPIN2_MOUSE	Phosphatidate phosphatase LPIN2 OS=Mus musculus GN=Lpin2 PE=1 SV=2	Lpin2 p-S243 (z= 2)	Lpin2 243 - 257	S^DSELEVKPSESLLR	Phospho (ST)	-0.00359427	0.982692	0.0393604	0.816352	-0.0429547	0.856191
p6437	MYO9B_MOUSE	Myosin-IXb OS=Mus musculus GN=Myo9b PE=1 SV=2	Myo9b p-S890 p-T899 (z= 3)	Myo9b 887 - 908	SGYS^AKYTFQDFT^EQFQVLLPK	2 Phospho (ST)	0.00430773	0.98222	0.0883676	0.648126	-0.0840599	0.758642
p6506	MKL1_MOUSE	MKL/myocardin-like protein 1 OS=Mus musculus GN=Mkl1 PE=1 SV=2	Mkl1 p-S606 (z= 3)	Mkl1 597 - 610	RAQQPAPASS^PVKR	Phospho (ST)	0.0045363	0.981873	0.160765	0.423204	-0.156229	0.581018
p1039	NCOR2_MOUSE	Nuclear receptor corepressor 2 OS=Mus musculus GN=Ncor2 PE=1 SV=3	Ncor2 p-S2215 (z= 2)	Ncor2 2215 - 2228	S^PGNTSQPPAFFSK	Phospho (ST)	-0.00275963	0.981332	-0.0581067	0.622905	0.055347	0.740234
p6970	SI1L1_MOUSE	Signal-induced proliferation-associated 1-like protein 1 OS=Mus musculus GN=Sipa1l1 PE=1 SV=2	Sipa1l1 p-S1507 (z= 2)	Sipa1l1 1503 - 1513	DLQAS^PKPTSK	Phospho (ST)	0.005162	0.981099	-0.166666	0.425188	0.171828	0.569322
p5383	UBE4B_MOUSE	Ubiquitin conjugation factor E4 B OS=Mus musculus GN=Ube4b PE=1 SV=3	Ube4b p-S105 (z= 2)	Ube4b 103 - 115	SQS^MDIDGVSCEK	Phospho (ST)	0.00595026	0.980994	0.06732	0.787639	-0.0613698	0.8621
p7554	DBPA_MOUSE	DNA-binding protein A OS=Mus musculus GN=Csda PE=1 SV=2	Csda p-S33 (z= 4)	Csda 33 - 77	S^PAASGAPQAPAPAALLAGSPGGDAAPGPAPASSAPAGGEDAEKK	Phospho (ST)	-0.0100252	0.980905	0.0982761	0.810494	-0.108301	0.853386
p1708	RTKN_MOUSE	Rhotekin OS=Mus musculus GN=Rtkn PE=1 SV=3	Rtkn p-S106 (z= 3)	Rtkn 104 - 118	RPS^DSVQPAQHSPCR	Phospho (ST)	-0.00696743	0.980712	0.511188	0.0771357	-0.518156	0.204606
p6961	SNW1_MOUSE	SNW domain-containing protein 1 OS=Mus musculus GN=Snw1 PE=1 SV=3	Snw1 p-S224 p-S232 (z= 3) + Oxi	Snw1 221 - 235	GPPS^PPAPVMHS^PSR	Oxidation (M); 2 Phospho (ST)	0.00865426	0.980622	-0.156487	0.681977	0.165141	0.751884
p7136	DDX42_MOUSE	ATP-dependent RNA helicase DDX42 OS=Mus musculus GN=Ddx42 PE=1 SV=3	Ddx42 p-S185 (z= 4) + Oxi	Ddx42 163 - 195	YMAENPTAGVVQEEEEDNLEYDS^DGNPIAPSKK	Oxidation (M); Phospho (ST)	0.00912978	0.980338	0.0284979	0.941892	-0.0193681	0.971313
p7259	P4HA1_MOUSE	Prolyl 4-hydroxylase subunit alpha-1 OS=Mus musculus GN=P4ha1 PE=2 SV=2	P4ha1 p-S15 p-T29 (z= 4) + Oxi	P4ha1 1 - 36	MIWVVLMMAILLPQS^LAHPGFFTSIGQMT^DLIHNEK	Oxidation (M); 2 Phospho (ST)	-0.0133077	0.980309	0.432498	0.435021	-0.445806	0.564233
p1894	ALS2_MOUSE	Alsin OS=Mus musculus GN=Als2 PE=1 SV=2	Als2 p-S1458 (z= 2)	Als2 1456 - 1478	SES^PEPGYVVTSSGLLLPVLLPR	Phospho (ST)	0.00911635	0.980244	0.248963	0.376465	-0.239847	0.604711
p3263	FNDC8_MOUSE	Fibronectin type III domain-containing protein 8 OS=Mus musculus GN=Fndc8 PE=2 SV=1	Fndc8 p-S276 (z= 3)	Fndc8 272 - 294	FATVS^TDFNSFPETNPIQVTVQR	Phospho (ST)	0.00705084	0.979922	-0.0651736	0.816132	0.0722244	0.855397
p0040	LS14A_MOUSE	Protein LSM14 homolog A OS=Mus musculus GN=Lsm14a PE=1 SV=1	Lsm14a p-S216 (z= 3)	Lsm14a 216 - 229	S^PVPARPLPPTSQK	Phospho (ST)	-0.00376084	0.97985	-0.0840866	0.564718	0.0803257	0.700085
p5397	PKP4_MOUSE	Plakophilin-4 OS=Mus musculus GN=Pkp4 PE=1 SV=1	Pkp4 p-S336 (z= 2)	Pkp4 324 - 339	VASPSQGQVGSSS^PKR	Phospho (ST)	0.00555839	0.979588	-0.28888	0.171218	0.294439	0.331255
p3575	TBC15_MOUSE	TBC1 domain family member 15 OS=Mus musculus GN=Tbc1d15 PE=1 SV=1	Tbc1d15 p-T625 (z= 4)	Tbc1d15 602 - 652	ELPQAVCEILGLQDSEITTPDSDT^DENVGSPCPVSAFPSSTLPILAASEAK	Phospho (ST)	-0.00602893	0.979442	-0.102104	0.62372	0.096075	0.75896
p3061	CCD86_MOUSE	Coiled-coil domain-containing protein 86 OS=Mus musculus GN=Ccdc86 PE=1 SV=2	Ccdc86 p-S18 (z= 2)	Ccdc86 11 - 29	LEGLKPLS^PENLPVPEVSR	Phospho (ST)	0.00382905	0.979377	0.252716	0.0892085	-0.248887	0.235564
p6111	AIBP_MOUSE		AIBP p-T275 (z= 3)	AIBP 265 - 282	YQLNLPSYPDT^ECVYRLQ	Phospho (ST)	0.0039734	0.979142	-0.11753	0.441469	0.121503	0.572824
p0196	MAP4_MOUSE	Microtubule-associated protein 4 OS=Mus musculus GN=Map4 PE=1 SV=3	Map4 p-S517 (z= 2)	Map4 515 - 528	DMS^PSAETEAPLAK	Phospho (ST)	0.00550244	0.979059	-0.148476	0.470839	0.153978	0.600316
p2693	IGS10_MOUSE	Immunoglobulin superfamily member 10 OS=Mus musculus GN=Igsf10 PE=2 SV=2	Igsf10 p-S713 (z= 2)	Igsf10 711 - 717	QVS^GIHK	Phospho (ST)	0.0203719	0.979	0.352642	0.552663	-0.33227	0.733351
p0362	COBL1_MOUSE	Cordon-bleu protein-like 1 OS=Mus musculus GN=Cobll1 PE=1 SV=2	Cobll1 p-S1215 (z= 2)	Cobll1 1213 - 1227	QSS^LTFQSSDPEHVR	Gln->pyro-Glu (N-term Q); Phospho (ST)	0.00470842	0.978941	0.271933	0.134253	-0.267224	0.293672
p5936	ACLY_MOUSE	ATP-citrate synthase OS=Mus musculus GN=Acly PE=1 SV=1	Acly p-S457 (z= 2)	Acly 453 - 468	TASFS^ESRADEVAPAK	Phospho (ST)	0.016624	0.977968	0.542067	0.370888	-0.525443	0.538303
p5534	PIAS2_MOUSE	E3 SUMO-protein ligase PIAS2 OS=Mus musculus GN=Pias2 PE=1 SV=2	Pias2 p-T501 (z= 2)	Pias2 490 - 502	CIFMSETQSSPT^K	Phospho (ST)	-0.00424081	0.977632	0.0189763	0.902354	-0.0232171	0.914537
p5242	ZDHC5_MOUSE	Palmitoyltransferase ZDHHC5 OS=Mus musculus GN=Zdhhc5 PE=1 SV=1	Zdhhc5 p-S425 (z= 2)	Zdhhc5 415 - 426	SFHFDPLSSGS^R	Phospho (ST)	0.00449426	0.976917	-0.108082	0.488187	0.112577	0.609049
p0221	ATG13_MOUSE	Autophagy-related protein 13 OS=Mus musculus GN=Atg13 PE=1 SV=2	Atg13 p-S360 (z= 2)	Atg13 359 - 371	AS^PHDILETIFVR	Phospho (ST)	-0.0094087	0.976764	-0.367996	0.269861	0.358588	0.439812
p3927	PKHH2_MOUSE	Pleckstrin homology domain-containing family H member 2 OS=Mus musculus GN=Plekhh2 PE=2 SV=3	Plekhh2 p-S399 p-T403 (z= 3)	Plekhh2 392 - 415	LDYTSSSS^EANT^PSPILTPALTPR	2 Phospho (ST)	0.00868515	0.976737	-0.0758267	0.799142	0.0845119	0.84103
p1264	YAP1_MOUSE	Yorkie homolog OS=Mus musculus GN=Yap1 PE=1 SV=2	Yap1 p-S116 p-S123 (z= 4)	Yap1 110 - 146	AHSSPAS^LQLGAVS^PGTLTASGVVSGPAAAPAAQHLR	2 Phospho (ST)	-0.0038792	0.976623	0.156337	0.242714	-0.160216	0.394832
p7471	AKTS1_MOUSE	Proline-rich AKT1 substrate 1 OS=Mus musculus GN=Akt1s1 PE=1 SV=1	Akt1s1 p-S88 p-S92 (z= 4)	Akt1s1 71 - 120	AATATRPPGPPPAPQPPS^PAPS^PPPRPALAREDEEEDEDEPTETETSGER	2 Phospho (ST)	-0.016948	0.976547	0.0211517	0.971952	-0.0380996	0.96353
p3773	ARHG2_MOUSE	Rho guanine nucleotide exchange factor 2 OS=Mus musculus GN=Arhgef2 PE=1 SV=4	Arhgef2 p-T175 (z= 2) + Oxi	Arhgef2 169 - 181	QILSQST^DSLNMR	Oxidation (M); Phospho (ST)	0.0124204	0.975924	0.140094	0.650572	-0.127674	0.804112
p2621	FYCO1_MOUSE	FYVE and coiled-coil domain-containing protein 1 OS=Mus musculus GN=Fyco1 PE=1 SV=1	Fyco1 p-T372 (z= 3)	Fyco1 369 - 390	GEKT^PPDTELHQEPVPADLVLK	Phospho (ST)	0.00643477	0.97592	0.194799	0.374567	-0.188365	0.537956
p1824	PHLB2_MOUSE	Pleckstrin homology-like domain family B member 2 OS=Mus musculus GN=Phldb2 PE=1 SV=2	Phldb2 p-S241 (z= 2)	Phldb2 239 - 253	KYS^GSSLSNMGAYSR	Phospho (ST)	0.0122149	0.975918	0.312533	0.422575	-0.300318	0.592875
p7008	CAPG_MOUSE	Macrophage-capping protein OS=Mus musculus GN=Capg PE=1 SV=2	Capg p-S341 (z= 3)	Capg 326 - 345	YSPNTQVEILPQGRES^PIFK	Phospho (ST)	0.00586505	0.975912	0.153944	0.420868	-0.148079	0.586911
p6199	DC1L2_MOUSE	Cytoplasmic dynein 1 light intermediate chain 2 OS=Mus musculus GN=Dync1li2 PE=1 SV=2	Dync1li2 p-S124 (z= 2)	Dync1li2 121 - 129	FAVS^AESLR	Phospho (ST)	0.0117734	0.975649	-0.274895	0.477783	0.286669	0.599997
p0045	LMOD1_MOUSE	Leiomodin-1 OS=Mus musculus GN=Lmod1 PE=2 SV=1	Lmod1 p-S550 (z= 2)	Lmod1 547 - 555	NSLS^PATQR	Phospho (ST)	-0.00863391	0.97542	0.0595347	0.835453	-0.0681686	0.864968
p7422	M4K4_MOUSE	Mitogen-activated protein kinase kinase kinase kinase 4 OS=Mus musculus GN=Map4k4 PE=1 SV=1	Map4k4 p-S691 (z= 4)	Map4k4 662 - 694	LVPRPGSGSSSGSSNSGSQPGSHPGSQSGS^GER	Phospho (ST)	0.00892844	0.97519	-0.151585	0.591033	0.160514	0.690093
p6625	ZO1_MOUSE	Tight junction protein ZO-1 OS=Mus musculus GN=Tjp1 PE=1 SV=2	Tjp1 p-S125 (z= 4)	Tjp1 111 - 140	KVQIPVSHPDPEPVS^DNEDDSYDEEVHDPR	Phospho (ST)	-0.00819544	0.974919	0.144505	0.572273	-0.152701	0.67597
p6858	SSDH_MOUSE	Succinate-semialdehyde dehydrogenase, mitochondrial OS=Mus musculus GN=Aldh5a1 PE=1 SV=1	Aldh5a1 p-T190 (z= 4) + Oxi	Aldh5a1 181 - 202	QPVGVAAIIT^PWNFPSAMITRK	Oxidation (M); Phospho (ST)	0.0218685	0.9747	-0.51681	0.455333	0.538678	0.581487
p3718	HNRPK_MOUSE	Heterogeneous nuclear ribonucleoprotein K OS=Mus musculus GN=Hnrnpk PE=1 SV=1	Hnrnpk p-S284 (z= 2) + Oxi	Hnrnpk 279 - 286	DYDDMS^PR	Oxidation (M); Phospho (ST)	-0.0135862	0.974587	-0.290751	0.470317	0.277164	0.636499
p5199	PRP4B_MOUSE	Serine/threonine-protein kinase PRP4 homolog OS=Mus musculus GN=Prpf4b PE=1 SV=3	Prpf4b p-S366 p-S368 (z= 3)	Prpf4b 366 - 375	S^RS^PLLNDRR	2 Phospho (ST)	0.00880127	0.974434	-0.0424645	0.877142	0.0512658	0.895002
p7068	CDK14_MOUSE	Cyclin-dependent kinase 14 OS=Mus musculus GN=Cdk14 PE=2 SV=2	Cdk14 p-S119 (z= 3)	Cdk14 117 - 128	RHS^SPSSPTSPK	Phospho (ST)	-0.00990988	0.974402	-0.0653883	0.860573	0.0554784	0.908682
p1592	NEK1_MOUSE	Serine/threonine-protein kinase Nek1 OS=Mus musculus GN=Nek1 PE=1 SV=2	Nek1 p-S618 (z= 2)	Nek1 603 - 621	SSDVPLPLELLETGGS^PSK	Phospho (ST)	-0.00722434	0.974103	0.0740149	0.744722	-0.0812392	0.798449
p7248	GIT1_MOUSE	ARF GTPase-activating protein GIT1 OS=Mus musculus GN=Git1 PE=1 SV=1	Git1 p-S517 (z= 3)	Git1 514 - 539	QAFS^MYEPGSALKPFGGTPGDELATR	Phospho (ST)	-0.0119464	0.973308	-0.552149	0.074138	0.540203	0.252566
p6944	KALRN_MOUSE		KALRN p-T2219 (z= 3)	KALRN 2215 - 2223	KERST^AVIR	Phospho (ST)	0.0094069	0.97326	0.241128	0.384332	-0.231721	0.556796
p6329	DLGP4_MOUSE	Disks large-associated protein 4 OS=Mus musculus GN=Dlgap4 PE=1 SV=1	Dlgap4 p-S977 (z= 2)	Dlgap4 971 - 991	QNSATES^ADSIEIYVPEAQTR	Phospho (ST)	0.0122817	0.972444	0.0816111	0.822443	-0.0693293	0.891566
p0455	PDLI5_MOUSE	PDZ and LIM domain protein 5 OS=Mus musculus GN=Pdlim5 PE=1 SV=4	Pdlim5 p-S332 (z= 4)	Pdlim5 306 - 344	ANSTQEPSQQPASSGASPLSASEGPES^PGSSRPSVAGLR	Phospho (ST)	0.00622706	0.972132	-0.00461885	0.979327	0.0108459	0.965682
p5479	POL2_MOUSE	Retrovirus-related Pol polyprotein LINE-1 OS=Mus musculus GN=Pol PE=1 SV=2	Pol p-T1198 (z= 4) + Oxi	Pol 1197 - 1215	DT^CSTMFIAALFIIARSWK	Oxidation (M); Phospho (ST)	-0.0139069	0.971958	0.160821	0.696618	-0.174728	0.759845
p1156	ITA6_MOUSE	Integrin alpha-6 OS=Mus musculus GN=Itga6 PE=1 SV=3	Itga6 p-T473 p-T477 (z= 2)	Itga6 473 - 480	T^ITVT^PNR	2 Phospho (ST)	-0.0104947	0.971558	-0.293365	0.32268	0.28287	0.498357
p2531	SRRM2_MOUSE	Serine/arginine repetitive matrix protein 2 OS=Mus musculus GN=Srrm2 PE=1 SV=3	Srrm2 p-S1996 p-S1998 (z= 2)	Srrm2 1996 - 2003	S^RS^PLAIR	2 Phospho (ST)	0.0117734	0.97138	-0.560244	0.0949689	0.572017	0.223167
p4976	ZN668_MOUSE		ZN668 p-S585 (z= 2)	ZN668 580 - 588	AFLSAS^DLR	Phospho (ST)	0.0117734	0.97138	-0.560244	0.0949689	0.572017	0.223167
p5280	EPC2_MOUSE		EPC2 p-S51 p-S60 (z= 4) + Oxi	EPC2 37 - 66	AVPQMPTGMEKEEES^EHHLQRAIS^AQQVFR	Oxidation (M); 2 Phospho (ST)	0.0063268	0.9713	-0.203985	0.251011	0.210312	0.400384
p1474	RENT1_MOUSE	Regulator of nonsense transcripts 1 OS=Mus musculus GN=Upf1 PE=1 SV=2	Upf1 p-S1122 (z= 2)	Upf1 1112 - 1124	AYQHGGVTGLS^QY	Phospho (ST)	-0.00683008	0.971046	-0.251583	0.193472	0.244753	0.36431
p6572	MAP1B_MOUSE	Microtubule-associated protein 1B OS=Mus musculus GN=Map1b PE=1 SV=2	Map1b p-S2205 p-S2207 (z= 3) + Oxi	Map1b 2193 - 2209	HMDPPPAPMQDRS^PS^PR	Oxidation (M); 2 Phospho (ST)	-0.010088	0.970865	-0.0366082	0.89457	0.0265202	0.945871
p3801	XRN2_MOUSE	5'-3' exoribonuclease 2 OS=Mus musculus GN=Xrn2 PE=1 SV=1	Xrn2 p-S499 p-S501 (z= 2)	Xrn2 495 - 510	KAEDS^DS^EPEPEDNVR	2 Phospho (ST)	0.0175541	0.970391	-0.0692106	0.885735	0.0867647	0.897726
p5767	NEST_MOUSE	Nestin OS=Mus musculus GN=Nes PE=1 SV=1	Nes p-S1481 (z= 3)	Nes 1476 - 1515	LLEPCS^PIPILTDAHELQPQAEGIQEAGWQPEAGTEALGR	Phospho (ST)	0.0143511	0.970233	0.734788	0.0525161	-0.720437	0.181922
p3045	PRR16_MOUSE	Proline-rich protein 16 OS=Mus musculus GN=Prr16 PE=2 SV=1	Prr16 p-T79 (z= 2)	Prr16 77 - 94	TDT^LNSSSSGTTASSIEK	Phospho (ST)	-0.0131677	0.970208	0.14663	0.680556	-0.159797	0.749861
p6561	FA54B_MOUSE	Protein FAM54B OS=Mus musculus GN=Fam54b PE=1 SV=1	Fam54b p-S235 (z= 2)	Fam54b 233 - 244	ASS^FADMMGILK	Phospho (ST)	-0.00609791	0.970187	-0.269632	0.096284	0.263534	0.251735
p4099	SNCAP_MOUSE	Synphilin-1 OS=Mus musculus GN=Sncaip PE=2 SV=1	Sncaip p-S235 (z= 3)	Sncaip 230 - 243	LSTEDS^ESSPALGK	Phospho (ST)	0.0145495	0.970066	-0.478866	0.212454	0.493415	0.366124
p1525	HNRPC_MOUSE	Heterogeneous nuclear ribonucleoproteins C1/C2 OS=Mus musculus GN=Hnrnpc PE=1 SV=1	Hnrnpc p-S306 (z= 3)	Hnrnpc 292 - 313	DDEKEPEEGEDDRDS^ANGEDDS	Phospho (ST)	0.015448	0.969595	-0.193531	0.666406	0.208979	0.729746
p3436	DHX40_MOUSE		DHX40 p-S70 p-T104 (z= 3) + Oxi	DHX40 68 - 107	DNS^FLIVTGNTGSGKTTQLPKYLYEAGFSQHGMIGVT^QPR	Oxidation (M); 2 Phospho (ST)	0.0082778	0.969263	0.286903	0.179334	-0.278626	0.357586
p6269	P66A_MOUSE	Transcriptional repressor p66 alpha OS=Mus musculus GN=Gatad2a PE=1 SV=2	Gatad2a p-T171 (z= 3)	Gatad2a 169 - 191	EAT^AQKPTASSGSTVTTPPPLVR	Phospho (ST)	0.011166	0.969262	0.228498	0.422524	-0.217332	0.59268
p1454	SPTB2_MOUSE	Spectrin beta chain, brain 1 OS=Mus musculus GN=Sptbn1 PE=1 SV=2	Sptbn1 p-S1629 (z= 2)	Sptbn1 1621 - 1632	AKDEQSAVS^MLK	Phospho (ST)	0.0111151	0.96914	-0.367546	0.216604	0.378661	0.360062
p4934	SRC8_MOUSE	Src substrate cortactin OS=Mus musculus GN=Cttn PE=1 SV=2	Cttn p-T401 p-S418 (z= 4)	Cttn 399 - 434	KQT^PPASPSPQPIEDRPPSS^PIYEDAAPFKAEPSYR	2 Phospho (ST)	0.0168047	0.969138	0.2023	0.641957	-0.185495	0.76283
p3151	COBL1_MOUSE	Cordon-bleu protein-like 1 OS=Mus musculus GN=Cobll1 PE=1 SV=2	Cobll1 p-S546 p-T550 (z= 3)	Cobll1 533 - 555	ITVEKDPDSALGIS^DGET^SPSSK	2 Phospho (ST)	-0.00813302	0.968298	0.000296366	0.998844	-0.00842938	0.976764
p2270	AF10_MOUSE	Protein AF-10 OS=Mus musculus GN=Mllt10 PE=1 SV=2	Mllt10 p-S691 (z= 2)	Mllt10 691 - 699	S^PVSNLQLR	Phospho (ST)	-0.00938956	0.96796	0.0229376	0.92184	-0.0323272	0.922107
p3616	MPRI_MOUSE	Cation-independent mannose-6-phosphate receptor OS=Mus musculus GN=Igf2r PE=1 SV=1	Igf2r p-S2471 p-S2476 (z= 3)	Igf2r 2469 - 2483	LVS^FHDDS^DEDLLHI	2 Phospho (ST)	0.016755	0.967858	0.19495	0.639796	-0.178195	0.762042
p1356	TR150_MOUSE	Thyroid hormone receptor-associated protein 3 OS=Mus musculus GN=Thrap3 PE=1 SV=1	Thrap3 p-S253 (z= 2)	Thrap3 253 - 261	S^PLQSVVVR	Phospho (ST)	0.0106612	0.967657	-0.153635	0.560064	0.164296	0.659094
p6552	SRRM2_MOUSE	Serine/arginine repetitive matrix protein 2 OS=Mus musculus GN=Srrm2 PE=1 SV=3	Srrm2 p-S2084 (z= 2) + Oxi	Srrm2 2084 - 2095	S^PGMLEPLGSAR	Oxidation (M); Phospho (ST)	-0.00633626	0.967491	-0.0924387	0.535908	0.0861024	0.689526
p0299	SEPT2_MOUSE	Septin-2 OS=Mus musculus GN=Sept2 PE=1 SV=2	Sept2 p-S218 (z= 3)	Sept2 210 - 229	IYHLPDAES^DEDEDFKEQTR	Phospho (ST)	0.0141069	0.967203	0.534647	0.126128	-0.52054	0.287675
p4807	ZN609_MOUSE	Zinc finger protein 609 OS=Mus musculus GN=Znf609 PE=1 SV=2	Znf609 p-S779 p-S782 (z= 3)	Znf609 761 - 783	DAAGDGIKVESLLNGSSES^HQS^R	2 Phospho (ST)	0.0141069	0.967203	0.534647	0.126128	-0.52054	0.287675
p0636	EF1B_MOUSE	Elongation factor 1-beta OS=Mus musculus GN=Eef1b PE=1 SV=5	Eef1b p-S106 (z= 3)	Eef1b 79 - 117	YGPSSVEDTTGSGAADAKDDDDIDLFGS^DDEEESEEAKK	Phospho (ST)	0.0172889	0.966961	-0.314583	0.453055	0.331872	0.574915
p5257	TCPB_MOUSE	T-complex protein 1 subunit beta OS=Mus musculus GN=Cct2 PE=1 SV=4	Cct2 p-S28 (z= 2)	Cct2 26 - 40	LSS^FIGAIAIGDLVK	Phospho (ST)	-0.0154436	0.96678	-0.272907	0.429267	0.257463	0.611263
p2887	INO1_MOUSE	Inositol-3-phosphate synthase 1 OS=Mus musculus GN=Isyna1 PE=2 SV=1	Isyna1 p-S524 (z= 3)	Isyna1 508 - 529	MERPGPGIKPGEVVATS^PLPCK	Phospho (ST)	-0.0226388	0.966771	-0.233175	0.70681	0.210536	0.798403
p6543	ICAL_MOUSE	Calpastatin OS=Mus musculus GN=Cast PE=1 SV=2	Cast p-S219 (z= 4)	Cast 210 - 231	KEQKPFTPAS^PVQSTPSKPSDK	Phospho (ST)	0.0108895	0.966579	-0.111239	0.656429	0.122128	0.73494
p4159	SMAG1_MOUSE	Protein Smaug homolog 1 OS=Mus musculus GN=Samd4a PE=1 SV=2	Samd4a p-S420 (z= 2)	Samd4a 417 - 428	AYSS^PSTTPEVR	Phospho (ST)	-0.00976565	0.966363	-0.168107	0.461333	0.158341	0.626143
p3831	F1891_MOUSE		F1891 p-S18 (z= 2)	F1891 18 - 23	S^LSRLR	Phospho (ST)	-0.0828319	0.966336	2.5918	0.175371	-2.67463	0.32932
p4407	GLCI1_MOUSE	Glucocorticoid-induced transcript 1 protein OS=Mus musculus GN=Glcci1 PE=1 SV=1	Glcci1 p-S214 (z= 2)	Glcci1 212 - 222	SAS^WGSADQLK	Phospho (ST)	0.00806402	0.966314	0.200289	0.298356	-0.192225	0.478317
p5165	RRP5_MOUSE	Protein RRP5 homolog OS=Mus musculus GN=Pdcd11 PE=2 SV=2	Pdcd11 p-S1418 (z= 3)	Pdcd11 1400 - 1424	NLIELSLLPSDTGRPDVFS^PAPEPK	Phospho (ST)	-0.0198997	0.966265	-0.0584524	0.88652	0.0385527	0.950719
p1239	ETHE1_MOUSE	Protein ETHE1, mitochondrial OS=Mus musculus GN=Ethe1 PE=1 SV=2	Ethe1 p-S14 (z= 2)	Ethe1 12 - 26	RLS^QQSASGAPVLLR	Phospho (ST)	-0.00809963	0.965597	0.0942169	0.616565	-0.102317	0.700373
p1899	ADDA_MOUSE	Alpha-adducin OS=Mus musculus GN=Add1 PE=1 SV=2	Add1 p-S724 (z= 2)	Add1 722 - 727	TPS^FLK	Phospho (ST)	0.0090201	0.965401	-0.00912093	0.965015	0.018141	0.950813
p6758	MD13L_MOUSE	Mediator of RNA polymerase II transcription subunit 13-like OS=Mus musculus GN=Med13l PE=1 SV=2	Med13l p-S2160 (z= 2)	Med13l 2150 - 2164	APHPLDSKTTS^DVLR	Phospho (ST)	0.01001	0.965305	0.0658138	0.760052	-0.0558038	0.859484
p5308	ROR2_MOUSE	Tyrosine-protein kinase transmembrane receptor ROR2 OS=Mus musculus GN=Ror2 PE=1 SV=2	Ror2 p-S449 (z= 2)	Ror2 443 - 461	QLMASPS^QDMEMPLISQHK	Gln->pyro-Glu (N-term Q); Phospho (ST)	0.0207157	0.965107	-0.475756	0.265845	0.496472	0.436715
p3948	ATX2L_MOUSE	Ataxin-2-like protein OS=Mus musculus GN=Atxn2l PE=1 SV=1	Atxn2l p-S637 (z= 4)	Atxn2l 603 - 644	TESILDKEDKVPMAGVGGTEGPEQLPAPCPSQTGS^PPVGLIK	Phospho (ST)	-0.0093942	0.965071	0.363146	0.0976781	-0.372541	0.224867
p4063	ANXA2_MOUSE	Annexin A2 OS=Mus musculus GN=Anxa2 PE=1 SV=2	Anxa2 p-S26 (z= 3)	Anxa2 11 - 37	LSLEGDHSTPPSAYGS^VKPYTNFDAER	Phospho (ST)	0.0120597	0.965039	-0.255361	0.367217	0.26742	0.498372
p3576	SHIP1_MOUSE	Phosphatidylinositol-3,4,5-trisphosphate 5-phosphatase 1 OS=Mus musculus GN=Inpp5d PE=1 SV=2	Inpp5d p-T749 (z= 2)	Inpp5d 745 - 750	TKSQT^K	Phospho (ST)	0.0091278	0.964952	-0.0276255	0.894219	0.0367533	0.900452
p5805	LUZP1_MOUSE	Leucine zipper protein 1 OS=Mus musculus GN=Luzp1 PE=1 SV=2	Luzp1 p-S982 (z= 3)	Luzp1 971 - 984	RVGNSGDAPELS^PR	Phospho (ST)	0.0118191	0.964669	0.0434279	0.883215	-0.0316088	0.936736
p0185	DDX51_MOUSE	ATP-dependent RNA helicase DDX51 OS=Mus musculus GN=Ddx51 PE=2 SV=1	Ddx51 p-S79 (z= 2)	Ddx51 75 - 88	RVSGS^ATPNSEAPR	Phospho (ST)	0.00560261	0.964603	0.0559858	0.6646	-0.0503832	0.780215
p0356	VINC_MOUSE	Vinculin OS=Mus musculus GN=Vcl PE=1 SV=4	Vcl p-T719 (z= 3)	Vcl 709 - 732	MTGLVDEAIDT^KSLLDASEEAIKK	Phospho (ST)	-0.0199769	0.964544	0.846639	0.0666476	-0.866616	0.178901
p2819	CASP8_MOUSE	Caspase-8 OS=Mus musculus GN=Casp8 PE=1 SV=1	Casp8 p-S188 (z= 2) + Oxi	Casp8 186 - 192	RMS^LEGR	Oxidation (M); Phospho (ST)	-0.0392239	0.96432	0.106485	0.891714	-0.145709	0.901319
p2037	MBB1A_MOUSE	Myb-binding protein 1A OS=Mus musculus GN=Mybbp1a PE=1 SV=2	Mybbp1a p-S1255 p-T1256 (z= 2)	Mybbp1a 1244 - 1262	SPAPSNPTLSPS^T^PAKTPK	2 Phospho (ST)	-0.00867863	0.964293	0.126221	0.516382	-0.1349	0.623345
p2137	CHSP1_MOUSE	Calcium-regulated heat stable protein 1 OS=Mus musculus GN=Carhsp1 PE=1 SV=1	Carhsp1 p-S31 p-S33 p-S42 (z= 3)	Carhsp1 29 - 47	DRS^PS^PLRGNVVPS^PLPTRPLRGNVVPS^	3 Phospho (ST)	-0.00739472	0.964234	0.0692473	0.674974	-0.076642	0.742645
p4273	CTNA1_MOUSE	Catenin alpha-1 OS=Mus musculus GN=Ctnna1 PE=1 SV=1	Ctnna1 p-T654 (z= 3)	Ctnna1 652 - 670	SRT^SVQTEDDQLIAGQSAR	Phospho (ST)	0.00877119	0.964232	-0.244198	0.217388	0.252969	0.363578
p7184	RS6_MOUSE	40S ribosomal protein S6 OS=Mus musculus GN=Rps6 PE=1 SV=1	Rps6 p-T241 (z= 2)	Rps6 234 - 243	LSSLRAST^SK	Phospho (ST)	0.0170969	0.96412	-0.267536	0.487796	0.284633	0.59918
p3249	PGRC1_MOUSE	Membrane-associated progesterone receptor component 1 OS=Mus musculus GN=Pgrmc1 PE=1 SV=4	Pgrmc1 p-Y180 (z= 3)	Pgrmc1 173 - 192	EGEEPTVY^SDDEEPKDETAR	Phospho (Y)	-0.0154268	0.964091	-0.261483	0.452628	0.246056	0.614379
p4061	DPEP1_MOUSE		DPEP1 p-S351 p-S357 p-S358 (z= 3)	DPEP1 349 - 371	VFS^EVELVS^S^NMQSPEEVPITLKS^	4 Phospho (ST)	0.0098071	0.963843	-0.0198942	0.926736	0.0297013	0.922669
p1603	LAP2_MOUSE	Protein LAP2 OS=Mus musculus GN=Erbb2ip PE=1 SV=3	Erbb2ip p-S912 (z= 3)	Erbb2ip 910 - 938	SKS^ATLLYDQPLQVFTAASSSSELLSGTK	Phospho (ST)	-0.00686352	0.963765	0.214411	0.162746	-0.221274	0.304684
p1207	SIK3_MOUSE	Serine/threonine-protein kinase SIK3 OS=Mus musculus GN=Sik3 PE=1 SV=3	Sik3 p-S616 (z= 2)	Sik3 614 - 626	RFS^DGAASIQAFK	Phospho (ST)	-0.00746623	0.963126	0.288994	0.0807303	-0.29646	0.200117
p1991	IF4B_MOUSE	Eukaryotic translation initiation factor 4B OS=Mus musculus GN=Eif4b PE=1 SV=1	Eif4b p-S422 p-S424 (z= 2)	Eif4b 420 - 435	TGS^ES^SQTGASATSGR	2 Phospho (ST)	-0.0197768	0.96277	-0.165744	0.656201	0.145968	0.795765
p4662	KS6A6_MOUSE	Ribosomal protein S6 kinase alpha-6 OS=Mus musculus GN=Rps6ka6 PE=1 SV=2	Rps6ka6 p-S322 (z= 3)	Rps6ka6 310 - 325	LGMPQFLSAEAQS^LLR	Phospho (ST)	-0.0520932	0.962692	-0.146156	0.888816	0.0940628	0.950894
p7210	FAT3_MOUSE		FAT3 p-T2964 (z= 2)	FAT3 2958 - 2969	QVSYHIT^GGNPR	Gln->pyro-Glu (N-term Q); Phospho (ST)	-0.00626017	0.962518	-0.0349281	0.793276	0.028668	0.879072
p7211	CAMP1_MOUSE	Calmodulin-regulated spectrin-associated protein 1 OS=Mus musculus GN=Camsap1 PE=1 SV=1	Camsap1 p-S553 (z= 2)	Camsap1 547 - 558	TDVSPPS^PQMPR	Phospho (ST)	-0.00626017	0.962518	-0.0349281	0.793276	0.028668	0.879072
p6685	KIF1B_MOUSE	Kinesin-like protein KIF1B OS=Mus musculus GN=Kif1b PE=1 SV=2	Kif1b p-S1057 (z= 2)	Kif1b 1054 - 1062	SGLS^LEELR	Phospho (ST)	0.00898449	0.962336	0.316915	0.0978095	-0.30793	0.253584
p0361	CTND1_MOUSE	Catenin delta-1 OS=Mus musculus GN=Ctnnd1 PE=1 SV=2	Ctnnd1 p-S252 (z= 2)	Ctnnd1 250 - 264	APS^RQDVYGPQPQVR	Phospho (ST)	-0.0103171	0.962135	0.00661438	0.975719	-0.0169314	0.956066
p4504	TB10B_MOUSE	TBC1 domain family member 10B OS=Mus musculus GN=Tbc1d10b PE=1 SV=2	Tbc1d10b p-S673 (z= 3)	Tbc1d10b 671 - 705	RAS^AGPVPGAVVIAEGLHPSLPSPTGNSTPLGTSK	Phospho (ST)	-0.0135744	0.961969	0.307079	0.318553	-0.320653	0.444656
p2935	SH3B4_MOUSE	SH3 domain-binding protein 4 OS=Mus musculus GN=Sh3bp4 PE=2 SV=1	Sh3bp4 p-S295 (z= 3)	Sh3bp4 295 - 321	S^CHDLDLLGQSPGWGQTQAVETNIVCK	Phospho (ST)	0.0112815	0.961956	0.442907	0.0682108	-0.431626	0.202694
p1265	PI3R4_MOUSE	Phosphoinositide 3-kinase regulatory subunit 4 OS=Mus musculus GN=Pik3r4 PE=1 SV=3	Pik3r4 p-S905 (z= 3)	Pik3r4 892 - 917	SESSAGICVPLSTS^PQVSEAAHIPSK	Phospho (ST)	0.0154985	0.961873	0.0558297	0.866286	-0.0403311	0.930691
p7112	MYPT1_MOUSE	Protein phosphatase 1 regulatory subunit 12A OS=Mus musculus GN=Ppp1r12a PE=1 SV=2	Ppp1r12a p-S299 (z= 3) + Oxi	Ppp1r12a 296 - 315	DKKS^PLIESTANMENNQPQK	Oxidation (M); Phospho (ST)	0.0171586	0.961532	0.163893	0.667373	-0.146734	0.778404
p1674	GTSE1_MOUSE	G2 and S phase-expressed protein 1 OS=Mus musculus GN=Gtse1 PE=1 SV=2	Gtse1 p-S139 (z= 2)	Gtse1 137 - 144	DRS^PMSLK	Phospho (ST)	-0.010014	0.961461	0.167741	0.420676	-0.177755	0.545349
p0763	PGRC1_MOUSE	Membrane-associated progesterone receptor component 1 OS=Mus musculus GN=Pgrmc1 PE=1 SV=4	Pgrmc1 p-S181 (z= 3)	Pgrmc1 173 - 192	EGEEPTVYS^DDEEPKDETAR	Phospho (ST)	-0.016819	0.961305	-0.209989	0.545841	0.19317	0.69392
p4722	PANK1_MOUSE		PANK1 p-T289 (z= 3) + Oxi	PANK1 262 - 295	FPTCAMHLFIQMGSEKNFSSLHTTLCAT^GGGAFK	Oxidation (M); Phospho (ST)	0.0221325	0.961204	-0.494384	0.292302	0.516516	0.429693
p2794	FDFT_MOUSE		FDFT p-S35 p-S38 p-S39 (z= 2)	FDFT 25 - 41	RNFIPKMDQDS^LSS^S^LKS^	3 Phospho (ST)	0.0336047	0.961196	-0.0288674	0.967456	0.0624722	0.949623
p0297	NOP56_MOUSE	Nucleolar protein 56 OS=Mus musculus GN=Nop56 PE=1 SV=2	Nop56 p-S554 (z= 2)	Nop56 552 - 565	KFS^EEPEVAANFTK	Phospho (ST)	0.00694022	0.960975	0.0798162	0.574572	-0.072876	0.716654
p5184	AP3D1_MOUSE	AP-3 complex subunit delta-1 OS=Mus musculus GN=Ap3d1 PE=1 SV=1	Ap3d1 p-T870 (z= 3)	Ap3d1 860 - 895	GEDLDFWLSTT^PPPAAAPIPAPSTEELAASTITSPK	Phospho (ST)	-0.0103771	0.96085	0.358714	0.0909793	-0.369091	0.218267
p5293	SPTC2_MOUSE	Serine palmitoyltransferase 2 OS=Mus musculus GN=Sptlc2 PE=2 SV=2	Sptlc2 p-T232 p-S241 (z= 3) + Oxi	Sptlc2 224 - 250	FLGVEAAMT^YGMGFATNS^MNIPALVGK	Oxidation (M); 2 Phospho (ST)	-0.0213119	0.960833	0.281819	0.451485	-0.30313	0.596939
p3703	SRRM2_MOUSE	Serine/arginine repetitive matrix protein 2 OS=Mus musculus GN=Srrm2 PE=1 SV=3	Srrm2 p-S1832 p-S1834 p-T1836 (z= 3)	Srrm2 1832 - 1841	S^RS^RT^PLISRRT^	3 Phospho (ST)	-0.01291	0.960769	-0.130964	0.618473	0.118054	0.750632
p7158	RON_MOUSE	Macrophage-stimulating protein receptor OS=Mus musculus GN=Mst1r PE=1 SV=3	Mst1r p-S216 p-S218 (z= 2)	Mst1r 216 - 221	S^VS^IRR	2 Phospho (ST)	-0.0170002	0.960699	-0.264168	0.44594	0.247167	0.613154
p3764	ACACA_MOUSE	Acetyl-CoA carboxylase 1 OS=Mus musculus GN=Acaca PE=1 SV=1	Acaca p-S25 (z= 3)	Acaca 19 - 38	FIIGSVS^EDNSEDEISNLVK	Phospho (ST)	-0.0139775	0.960592	0.259426	0.36225	-0.273404	0.49592
p1489	CDO1_MOUSE		CDO1 p-S183 (z= 2) + Oxi	CDO1 177 - 188	VTMTFHS^KFGIR	Oxidation (M); Phospho (ST)	-0.00588932	0.960561	0.086956	0.467167	-0.0928454	0.58236
p7348	EDC4_MOUSE	Enhancer of mRNA-decapping protein 4 OS=Mus musculus GN=Edc4 PE=1 SV=2	Edc4 p-S884 (z= 3)	Edc4 875 - 903	DSQDTSAEQS^DHDDEVASLASASGGFGSK	Phospho (ST)	0.010908	0.960489	-0.0149968	0.946891	0.0259048	0.934441
p1461	ATX2_MOUSE	Ataxin-2 OS=Mus musculus GN=Atxn2 PE=1 SV=1	Atxn2 p-S593 (z= 2) + Oxi	Atxn2 584 - 595	MSSEGPPRMS^PK	Oxidation (M); Phospho (ST)	-0.0165298	0.960409	0.215556	0.518786	-0.232086	0.622788
p0968	ZN516_MOUSE	Zinc finger protein 516 OS=Mus musculus GN=Znf516 PE=2 SV=1	Znf516 p-S16 (z= 2)	Znf516 14 - 22	GPS^PPRAGR	Phospho (ST)	0.0248358	0.960281	-0.357297	0.465759	0.382133	0.584728
p5779	MTA1_MOUSE	Metastasis-associated protein MTA1 OS=Mus musculus GN=Mta1 PE=1 SV=1	Mta1 p-S449 (z= 3) + Oxi	Mta1 446 - 456	NNMS^PHGIPAR	Oxidation (M); Phospho (ST)	-0.0209001	0.960085	0.013592	0.974036	-0.0344921	0.953428
p4250	CR3L2_MOUSE	Cyclic AMP-responsive element-binding protein 3-like protein 2 OS=Mus musculus GN=Creb3l2 PE=2 SV=1	Creb3l2 p-S247 (z= 3)	Creb3l2 242 - 257	GPSALS^TSPLLTAPHK	Phospho (ST)	0.0104939	0.959451	0.303516	0.157657	-0.293022	0.324998
p1875	CUED1_MOUSE	CUE domain-containing protein 1 OS=Mus musculus GN=Cuedc1 PE=1 SV=2	Cuedc1 p-S182 (z= 2)	Cuedc1 174 - 189	NWNPPLLGS^LPDDFLR	Phospho (ST)	0.0307647	0.959257	0.672202	0.196038	-0.641437	0.419855
p5741	NUCKS_MOUSE	Nuclear ubiquitous casein and cyclin-dependent kinases substrate OS=Mus musculus GN=Nucks1 PE=1 SV=1	Nucks1 p-S19 (z= 3)	Nucks1 9 - 35	KVVDYSQFQES^DDADEDYGRDSGPPAK	Phospho (ST)	-0.0248129	0.959249	0.637448	0.205146	-0.662261	0.343847
p2057	HNRL1_MOUSE	Heterogeneous nuclear ribonucleoprotein U-like protein 1 OS=Mus musculus GN=Hnrnpul1 PE=1 SV=1	Hnrnpul1 p-S195 (z= 3)	Hnrnpul1 195 - 224	S^PQPPAEEDEDDFDDTLVAIDTYNCDLHFK	Phospho (ST)	0.0141594	0.959195	0.0714699	0.796313	-0.0573105	0.883597
p6653	PAPD7_MOUSE	DNA polymerase sigma OS=Mus musculus GN=Papd7 PE=2 SV=1	Papd7 p-S152 p-S153 p-S155 (z= 4) + Oxi	Papd7 136 - 173	QFLLQRDLNEVFTGGIS^S^YS^LILMAISFLQLHPRIDARYS^	Oxidation (M); 4 Phospho (ST)	-0.0222207	0.959165	0.341556	0.443649	-0.363777	0.558908
p7539	SNW1_MOUSE	SNW domain-containing protein 1 OS=Mus musculus GN=Snw1 PE=1 SV=3	Snw1 p-S224 p-S234 (z= 2) + Oxi	Snw1 221 - 236	GPPS^PPAPVMHSPS^RK	Oxidation (M); 2 Phospho (ST)	-0.0111288	0.958715	-0.252689	0.24489	0.24156	0.429173
p7143	NYNRI_MOUSE	Protein NYNRIN OS=Mus musculus GN=Nynrin PE=1 SV=2	Nynrin p-S855 (z= 4) + Oxi	Nynrin 823 - 856	ITTYDYRFMVKLAEETDGVIVTNEQIHILMNNS^K	2 Oxidation (M); Phospho (ST)	-0.0258737	0.958665	0.462173	0.403502	-0.488047	0.512687
p5606	KPCI_MOUSE	Protein kinase C iota type OS=Mus musculus GN=Prkci PE=1 SV=3	Prkci p-T563 (z= 3)	Prkci 533 - 571	QVVPPFKPNISGEFGLDNFDSQFTNEPVQLT^PDDDDIVR	Phospho (ST)	-0.0210292	0.9586	0.2326	0.609318	-0.253629	0.677289
p5240	CAMLG_MOUSE	Calcium signal-modulating cyclophilin ligand OS=Mus musculus GN=Camlg PE=1 SV=2	Camlg p-S55 (z= 3) + Oxi	Camlg 45 - 62	IMGFHRPGSGS^EEENQTK	Oxidation (M); Phospho (ST)	-0.0180609	0.958579	0.50345	0.154711	-0.52151	0.293446
p3554	HAP28_MOUSE	28 kDa heat- and acid-stable phosphoprotein OS=Mus musculus GN=Pdap1 PE=1 SV=1	Pdap1 p-S57 p-S63 (z= 2)	Pdap1 57 - 73	S^LDSDES^EDEDDDYQQK	2 Phospho (ST)	0.0172216	0.958301	-0.0758343	0.827517	0.0930558	0.846034
p4859	MED1_MOUSE	Mediator of RNA polymerase II transcription subunit 1 OS=Mus musculus GN=Med1 PE=1 SV=2	Med1 p-S1157 (z= 3)	Med1 1147 - 1162	NSSQTGGKPGS^SPITK	Phospho (ST)	0.0110717	0.957878	-0.09883	0.60639	0.109902	0.698984
p1467	MYH10_MOUSE	Myosin-10 OS=Mus musculus GN=Myh10 PE=1 SV=2	Myh10 p-S1956 (z= 3)	Myh10 1945 - 1963	QLHIEGASLELS^DDDTESK	Phospho (ST)	0.0210406	0.957747	-0.290313	0.466633	0.311353	0.580236
p0066	ARHG7_MOUSE	Rho guanine nucleotide exchange factor 7 OS=Mus musculus GN=Arhgef7 PE=1 SV=2	Arhgef7 p-S497 (z= 2)	Arhgef7 496 - 504	MS^GFIYQGK	Phospho (ST)	0.00742359	0.957651	-0.0466411	0.744412	0.0540647	0.78697
p4460	TJAP1_MOUSE	Tight junction-associated protein 1 OS=Mus musculus GN=Tjap1 PE=1 SV=1	Tjap1 p-S527 (z= 2)	Tjap1 525 - 539	KDS^LTQAQEQGTVLS	Phospho (ST)	-0.00775396	0.95754	-0.0234262	0.869389	0.0156722	0.938678
p1804	ZF106_MOUSE	Zinc finger protein 106 OS=Mus musculus GN=Zfp106 PE=1 SV=3	Zfp106 p-S1381 (z= 3)	Zfp106 1374 - 1394	ATHVPENS^DTEQDVFTAKPAR	Phospho (ST)	0.0150754	0.956844	0.302653	0.25165	-0.287577	0.453467
p3843	CDK16_MOUSE	Cyclin-dependent kinase 16 OS=Mus musculus GN=Cdk16 PE=1 SV=1	Cdk16 p-S12 (z= 2)	Cdk16 10 - 16	QLS^MTLR	Phospho (ST)	-0.00897981	0.956493	0.0975403	0.554547	-0.10652	0.647778
p7528	DYHC1_MOUSE	Cytoplasmic dynein 1 heavy chain 1 OS=Mus musculus GN=Dync1h1 PE=1 SV=2	Dync1h1 p-S4366 (z= 2) + Oxi	Dync1h1 4364 - 4376	TDS^TSDGRPAWMR	Oxidation (M); Phospho (ST)	0.012927	0.956171	0.261598	0.270662	-0.248671	0.45669
p7547	CDCA3_MOUSE	Cell division cycle-associated protein 3 OS=Mus musculus GN=Cdca3 PE=1 SV=2	Cdca3 p-S197 p-T210 p-T212 (z= 3)	Cdca3 193 - 217	VLGRS^PLTILQDDNSPGT^LT^LRQGKLT^	3 Phospho (ST)	0.0206545	0.956046	-0.317529	0.391501	0.338183	0.521234
p5085	SBK1_MOUSE		SBK1 p-T285 (z= 2)	SBK1 283 - 290	RFT^EPALR	Phospho (ST)	-0.0120604	0.95581	-0.104311	0.632357	0.0922503	0.764554
p1513	ATF2_MOUSE	Cyclic AMP-dependent transcription factor ATF-2 OS=Mus musculus GN=Atf2 PE=1 SV=2	Atf2 p-S94 (z= 2) + Oxi	Atf2 89 - 102	MPLDLS^PLATPIIR	Oxidation (M); Phospho (ST)	0.0192603	0.955758	0.0583971	0.860004	-0.0391368	0.934977
p1345	F123C_MOUSE	Protein FAM123C OS=Mus musculus GN=Fam123c PE=2 SV=1	Fam123c p-S396 p-T399 (z= 3)	Fam123c 393 - 406	EAAS^PGT^PAATFPR	2 Phospho (ST)	0.0177581	0.955611	-0.208254	0.515404	0.226012	0.617155
p1734	M10L1_MOUSE	Putative helicase Mov10l1 OS=Mus musculus GN=Mov10l1 PE=1 SV=1	Mov10l1 p-T314 p-S317 (z= 4)	Mov10l1 310 - 330	LANST^EIS^PDGCACKEESREK	2 Phospho (ST)	-0.011759	0.955487	0.148628	0.482203	-0.160387	0.591185
p1095	CDR2_MOUSE	Cerebellar degeneration-related protein 2 OS=Mus musculus GN=Cdr2 PE=1 SV=2	Cdr2 p-S310 (z= 3)	Cdr2 308 - 332	SSS^ETALSSLAGDDIVKDHEDTCIR	Phospho (ST)	0.0155329	0.955471	-0.0143201	0.958945	0.029853	0.939513
p2402	DC1L1_MOUSE	Cytoplasmic dynein 1 light intermediate chain 1 OS=Mus musculus GN=Dync1li1 PE=1 SV=1	Dync1li1 p-S207 (z= 3)	Dync1li1 193 - 211	DFQEYVEPGEDFPAS^PQRR	Phospho (ST)	0.0162272	0.955361	-0.213972	0.46249	0.230199	0.575464
p0506	TB182_MOUSE	182 kDa tankyrase-1-binding protein OS=Mus musculus GN=Tnks1bp1 PE=1 SV=2	Tnks1bp1 p-S1437 (z= 2)	Tnks1bp1 1437 - 1456	S^PPSGSQSLLEGIMTASSSK	Phospho (ST)	-0.0128147	0.955159	-0.23621	0.304022	0.223395	0.489855
p5836	MON2_MOUSE	Protein MON2 homolog OS=Mus musculus GN=Mon2 PE=2 SV=2	Mon2 p-S204 (z= 2)	Mon2 204 - 213	S^VSTLRPCAK	Phospho (ST)	0.0329501	0.955028	0.418503	0.465971	-0.385553	0.637738
p2526	LMNA_MOUSE	Prelamin-A/C OS=Mus musculus GN=Lmna PE=1 SV=2	Lmna p-S429 (z= 2)	Lmna 428 - 435	SS^FSQHAR	Phospho (ST)	0.0378194	0.955018	0.581016	0.345387	-0.543196	0.550539
p5658	TTK_MOUSE	Dual specificity protein kinase TTK OS=Mus musculus GN=Ttk PE=1 SV=1	Ttk p-Y835 p-S846 (z= 4)	Ttk 827 - 847	TAKTLYERY^NCGEGQDSSSS^K	Phospho (ST); Phospho (Y)	-0.011759	0.954875	0.290167	0.16898	-0.301926	0.308228
p1366	EMAL3_MOUSE	Echinoderm microtubule-associated protein-like 3 OS=Mus musculus GN=Eml3 PE=2 SV=1	Eml3 p-S177 (z= 2)	Eml3 175 - 184	AAS^SANLLLR	Phospho (ST)	-0.0114807	0.954868	0.10523	0.596763	-0.116711	0.681289
p1823	TNR6C_MOUSE	Trinucleotide repeat-containing gene 6C protein OS=Mus musculus GN=Tnrc6c PE=1 SV=2	Tnrc6c p-T776 (z= 2)	Tnrc6c 774 - 788	AET^PPSHQAGTQLNR	Phospho (ST)	-0.0140288	0.954818	-0.325113	0.185267	0.311084	0.372003
p3131	UBP8_MOUSE	Ubiquitin carboxyl-terminal hydrolase 8 OS=Mus musculus GN=Usp8 PE=1 SV=2	Usp8 p-S680 (z= 3)	Usp8 678 - 694	SYS^SPDITQALQEEEKR	Phospho (ST)	0.0327441	0.95463	-0.4609	0.425554	0.493644	0.545339
p5731	PDXD1_MOUSE	Pyridoxal-dependent decarboxylase domain-containing protein 1 OS=Mus musculus GN=Pdxdc1 PE=1 SV=2	Pdxdc1 p-S718 p-T720 p-S721 (z= 5)	Pdxdc1 713 - 754	GSDAVS^ET^S^SVSHIEDLEKVEQLSSGLEHDNLEAHSPEQPPRS^	3 Phospho (ST)	-0.0292047	0.954488	0.0150723	0.977277	-0.044277	0.952038
p4887	PLIN1_MOUSE	Perilipin-1 OS=Mus musculus GN=Plin1 PE=1 SV=2	Plin1 p-T378 p-S384 p-S386 (z= 4) + Oxi	Plin1 366 - 390	ILHLTPAQAVSST^KGRAMS^LS^DALKLS^	Oxidation (M); 3 Phospho (ST)	0.00851048	0.954278	-0.0650821	0.661526	0.0735926	0.726152
p3071	EMAL6_MOUSE	Echinoderm microtubule-associated protein-like 6 OS=Mus musculus GN=Eml6 PE=2 SV=1	Eml6 p-T1557 p-S1560 (z= 3) + Oxi	Eml6 1545 - 1582	GVIGSMEAAKMQT^MLS^VAFGANNLTFTGAINGDVYVWK	Oxidation (M); 2 Phospho (ST)	0.0164037	0.954018	0.327928	0.264337	-0.311524	0.44596
p0104	CDK18_MOUSE	Cyclin-dependent kinase 18 OS=Mus musculus GN=Cdk18 PE=1 SV=1	Cdk18 p-S109 (z= 2)	Cdk18 107 - 117	RAS^LSDIGFGK	Phospho (ST)	0.0231121	0.953598	0.64441	0.111806	-0.621298	0.27324
p4641	TRRAP_MOUSE		TRRAP p-T1672 (z= 2)	TRRAP 1668 - 1674	TVVKT^WR	Phospho (ST)	-0.0121662	0.953597	-0.136337	0.506372	0.124171	0.671559
p6452	PABP2_MOUSE	Polyadenylate-binding protein 2 OS=Mus musculus GN=Pabpn1 PE=2 SV=3	Pabpn1 p-S146 (z= 2)	Pabpn1 142 - 162	QMNMS^PPPGNAGPVIMSLEEK	Phospho (ST)	-0.0184503	0.953194	-0.181134	0.557385	0.162684	0.711867
p3960	PALLD_MOUSE	Palladin OS=Mus musculus GN=Palld PE=1 SV=2	Palld p-S779 p-S782 (z= 3)	Palld 752 - 790	QFIAAQNLGPASGLPTPTSSPSSSSLPS^PLS^PTPRPFGR	2 Phospho (ST)	-0.0196	0.952875	0.293704	0.378971	-0.313304	0.505737
p3257	NSRP1_MOUSE	Nuclear speckle splicing regulatory protein 1 OS=Mus musculus GN=Nsrp1 PE=1 SV=1	Nsrp1 p-S180 p-Y183 (z= 3)	Nsrp1 164 - 184	AAALEAHLDVTKQKDLS^GFY^R	Phospho (ST); Phospho (Y)	0.0716834	0.952627	-0.518001	0.668155	0.589684	0.729908
p4362	ETV6_MOUSE	Transcription factor ETV6 OS=Mus musculus GN=Etv6 PE=1 SV=1	Etv6 p-S205 (z= 2)	Etv6 205 - 212	S^PLDNMSR	Phospho (ST)	-0.0176876	0.952198	-0.502681	0.0889426	0.484994	0.245143
p2525	DOCK7_MOUSE	Dedicator of cytokinesis protein 7 OS=Mus musculus GN=Dock7 PE=1 SV=3	Dock7 p-S439 (z= 2)	Dock7 437 - 444	RNS^SLVGR	Phospho (ST)	-0.0293223	0.952035	-0.451078	0.335579	0.421755	0.532539
p5594	FERM2_MOUSE	Fermitin family homolog 2 OS=Mus musculus GN=Fermt2 PE=1 SV=1	Fermt2 p-S199 (z= 4)	Fermt2 188 - 235	TMTPTYDAHDGS^PLSPTSAWFGDSALSEGNPGILAVSQPVTSPEILAK	Phospho (ST)	-0.0430957	0.951969	0.236594	0.730091	-0.279689	0.777818
p1713	FA53C_MOUSE	Protein FAM53C OS=Mus musculus GN=Fam53c PE=1 SV=1	Fam53c p-S162 (z= 3)	Fam53c 149 - 166	GNAGGGGPQVPQQS^PPKR	Phospho (ST)	0.0125186	0.951946	-0.00911942	0.966473	0.021638	0.942574
p2475	ANLN_MOUSE	Actin-binding protein anillin OS=Mus musculus GN=Anln PE=1 SV=2	Anln p-S180 p-T192 (z= 2)	Anln 178 - 196	AAS^PSKPPISNASAT^PVGR	2 Phospho (ST)	0.0102209	0.951808	-0.140456	0.401044	0.150677	0.526594
p2524	DSN1_MOUSE		DSN1 p-S93 (z= 2)	DSN1 91 - 96	RQS^WRR	Phospho (ST)	-0.0293223	0.951682	-0.439427	0.344533	0.410104	0.540905
p3126	TBC8B_MOUSE	TBC1 domain family member 8B OS=Mus musculus GN=Tbc1d8b PE=2 SV=1	Tbc1d8b p-S1034 (z= 2)	Tbc1d8b 1032 - 1043	LHS^PASSASTAR	Phospho (ST)	0.0172426	0.951575	-0.0795619	0.780766	0.0968045	0.810149
p0679	TLR4_MOUSE		TLR4 p-T355 p-T357 (z= 3)	TLR4 353 - 366	SLT^LT^MNKGSISFK	2 Phospho (ST)	0.0106705	0.951511	-0.0472156	0.777924	0.057886	0.811382
p0638	HNRPK_MOUSE	Heterogeneous nuclear ribonucleoprotein K OS=Mus musculus GN=Hnrnpk PE=1 SV=1	Hnrnpk p-S116 (z= 3)	Hnrnpk 103 - 139	KIIPTLEEGLQLPS^PTATSQLPLESDAVECLNYQHYK	Phospho (ST)	-0.0251965	0.951382	-0.390322	0.348483	0.365126	0.533461
p0900	I2BPL_MOUSE	Interferon regulatory factor 2-binding protein-like OS=Mus musculus GN=Irf2bpl PE=1 SV=1	Irf2bpl p-S618 (z= 3)	Irf2bpl 589 - 620	TTPPESAPQNGPSPMAALMSVADTLGTAHS^PK	Phospho (ST)	0.0346499	0.951061	0.00471992	0.993784	0.02993	0.971168
p0385	BICD2_MOUSE	Protein bicaudal D homolog 2 OS=Mus musculus GN=Bicd2 PE=1 SV=1	Bicd2 p-S331 (z= 3)	Bicd2 325 - 349	DGLAPPS^PSLVSDLLSELHISEIQK	Phospho (ST)	0.0239812	0.950969	-0.0711318	0.837276	0.095113	0.855321
p7516	CAMP1_MOUSE	Calmodulin-regulated spectrin-associated protein 1 OS=Mus musculus GN=Camsap1 PE=1 SV=1	Camsap1 p-S643 (z= 2)	Camsap1 636 - 648	KVSGGHGS^RDLNR	Phospho (ST)	0.0160206	0.950777	-0.367773	0.140412	0.383794	0.286757
p6388	C163A_MOUSE	Scavenger receptor cysteine-rich type 1 protein M130 OS=Mus musculus GN=Cd163 PE=1 SV=2	Cd163 p-S162 (z= 3)	Cd163 159 - 174	LVNS^AGHRCLGRVEIK	Phospho (ST)	0.0371766	0.950595	-0.394317	0.517094	0.431493	0.613767
p3316	TB10A_MOUSE	TBC1 domain family member 10A OS=Mus musculus GN=Tbc1d10a PE=1 SV=1	Tbc1d10a p-S407 (z= 3)	Tbc1d10a 392 - 411	AILDAEPGPRPALQPS^PSIR	Phospho (ST)	-0.0110438	0.95043	-0.27394	0.129982	0.262896	0.299483
p0271	EPN2_MOUSE	Epsin-2 OS=Mus musculus GN=Epn2 PE=1 SV=1	Epn2 p-S443 (z= 3)	Epn2 441 - 463	TTS^PDLFESQSLTSASSKPSSAR	Phospho (ST)	-0.00967151	0.950368	0.114988	0.467394	-0.12466	0.574168
p5223	KIF1B_MOUSE	Kinesin-like protein KIF1B OS=Mus musculus GN=Kif1b PE=1 SV=2	Kif1b p-S1454 (z= 2) + Oxi	Kif1b 1449 - 1459	MADTGS^PGMQR	Oxidation (M); Phospho (ST)	-0.0214276	0.950145	-0.193844	0.535071	0.172417	0.709976
p2558	RBM10_MOUSE	RNA-binding protein 10 OS=Mus musculus GN=Rbm10 PE=1 SV=1	Rbm10 p-S723 (z= 2)	Rbm10 716 - 726	LASDDRPS^PPR	Phospho (ST)	-0.0105791	0.950114	-0.0571552	0.735577	0.0465761	0.845614
p6744	ABCAD_MOUSE	ATP-binding cassette sub-family A member 13 OS=Mus musculus GN=Abca13 PE=2 SV=1	Abca13 p-S2143 p-S2146 p-T2147 (z= 5) + Oxi	Abca13 2133 - 2164	FIQSLLNAVAS^GNS^T^DVSRLARDFTMYLGYLRT^	Oxidation (M); 4 Phospho (ST)	-0.0280972	0.950051	0.150655	0.742741	-0.178752	0.780638
p4797	INT12_MOUSE	Integrator complex subunit 12 OS=Mus musculus GN=Ints12 PE=1 SV=1	Ints12 p-S354 (z= 3)	Ints12 347 - 369	IGSGNSTS^PSVPLKPLPPLTLGK	Phospho (ST)	0.0139379	0.949981	-0.0737463	0.746236	0.0876842	0.782975
p2358	MDHM_MOUSE	Malate dehydrogenase, mitochondrial OS=Mus musculus GN=Mdh2 PE=1 SV=3	Mdh2 p-S250 (z= 4)	Mdh2 242 - 269	AGAGSATLS^MAYAGARFVFSLVDAMNGK	Phospho (ST)	-0.0200715	0.949817	0.185048	0.556603	-0.20512	0.64722
p1669	SIA4B_MOUSE		SIA4B p-Y240 p-S245 (z= 3)	SIA4B 238 - 248	FTY^APVKS^FLR	Phospho (ST); Phospho (Y)	0.0362436	0.949776	0.0610687	0.921799	-0.0248251	0.976628
p4952	IQEC2_MOUSE		IQEC2 p-S1133 (z= 2)	IQEC2 1128 - 1135	GALSSS^LR	Phospho (ST)	-0.0103888	0.949559	-0.0442523	0.777608	0.0338635	0.881382
p1773	S29A4_MOUSE	Equilibrative nucleoside transporter 4 OS=Mus musculus GN=Slc29a4 PE=1 SV=1	Slc29a4 p-Y260 p-T263 (z= 2)	Slc29a4 257 - 266	FVLY^YTT^RPR	Phospho (ST); Phospho (Y)	0.0153738	0.949552	-0.439527	0.082306	0.454901	0.195114
p1977	IGSF1_MOUSE		IGSF1 p-T246 (z= 3) + Oxi	IGSF1 238 - 256	CQGPIYGMT^FALMRLEDLK	Oxidation (M); Phospho (ST)	0.00920754	0.949479	-0.0305329	0.833633	0.0397405	0.846705
p0270	ZDHC5_MOUSE	Palmitoyltransferase ZDHHC5 OS=Mus musculus GN=Zdhhc5 PE=1 SV=1	Zdhhc5 p-S380 (z= 2)	Zdhhc5 378 - 392	GDS^LKEPTSIADSSR	Phospho (ST)	-0.0239356	0.949345	0.0707063	0.851174	-0.094642	0.85905
p2998	PRC2C_MOUSE	Protein PRRC2C OS=Mus musculus GN=Prrc2c PE=1 SV=2	Prrc2c p-S1514 (z= 2)	Prrc2c 1512 - 1522	SFS^SQRPGVDR	Phospho (ST)	-0.0264731	0.949236	-0.557524	0.186058	0.531051	0.369532
p0166	STK3_MOUSE	Serine/threonine-protein kinase 3 OS=Mus musculus GN=Stk3 PE=1 SV=1	Stk3 p-S391 (z= 3)	Stk3 388 - 405	NATS^PQVQRPSFMDYFDK	Phospho (ST)	-0.0143535	0.949188	-0.145952	0.527575	0.131599	0.683284
p3673	HA1B_MOUSE	H-2 class I histocompatibility antigen, K-B alpha chain OS=Mus musculus GN=H2-K1 PE=1 SV=1	H2-K1 p-S300 p-T301 p-S303 (z= 4) + Oxi	H2-K1 295 - 329	WEPPPS^T^VS^NMATVAVLVVLGAAIVTGAVVAFVMKVS^	Oxidation (M); 5 Phospho (ST)	-0.0347209	0.949028	-0.0760284	0.884813	0.0413075	0.956379
p1302	UBP2L_MOUSE	Ubiquitin-associated protein 2-like OS=Mus musculus GN=Ubap2l PE=1 SV=1	Ubap2l p-S482 (z= 2)	Ubap2l 480 - 504	STS^APQMSPGSSDNQSSSPQPAQQK	Phospho (ST)	-0.0224302	0.948951	-0.293202	0.385536	0.270772	0.577798
p4097	KLF3_MOUSE	Krueppel-like factor 3 OS=Mus musculus GN=Klf3 PE=1 SV=1	Klf3 p-S249 (z= 3)	Klf3 243 - 254	RPLPVES^PDTQR	Phospho (ST)	0.039719	0.948761	0.249038	0.655104	-0.209319	0.801387
p6354	SRRM2_MOUSE	Serine/arginine repetitive matrix protein 2 OS=Mus musculus GN=Srrm2 PE=1 SV=3	Srrm2 p-S1982 p-S1984 p-T1986 (z= 3)	Srrm2 1982 - 1991	S^RS^RT^PLLPRRT^	3 Phospho (ST)	0.0191403	0.948122	-0.23643	0.423897	0.25557	0.540195
p5763	GTPB1_MOUSE	GTP-binding protein 1 OS=Mus musculus GN=Gtpbp1 PE=1 SV=2	Gtpbp1 p-S12 p-S24 (z= 2)	Gtpbp1 6 - 30	SRSPVDS^PVPASMFAPEPS^SPGAAR	2 Phospho (ST)	0.0125468	0.948108	-0.0785372	0.684128	0.091084	0.73854
p2105	NIPA_MOUSE	Nuclear-interacting partner of ALK OS=Mus musculus GN=Zc3hc1 PE=1 SV=1	Zc3hc1 p-S394 (z= 3)	Zc3hc1 380 - 398	SMGTGDSAGVEVPSS^PLRR	Phospho (ST)	0.0223982	0.947482	0.444127	0.197393	-0.421729	0.38335
p6023	CTNB1_MOUSE	Catenin beta-1 OS=Mus musculus GN=Ctnnb1 PE=1 SV=1	Ctnnb1 p-S675 (z= 3)	Ctnnb1 673 - 684	RLS^VELTSSLFR	Phospho (ST)	0.0387436	0.947315	-0.630096	0.25138	0.66884	0.405485
p3648	GREM2_MOUSE	Gremlin-2 OS=Mus musculus GN=Grem2 PE=1 SV=1	Grem2 p-S56 (z= 2)	Grem2 51 - 65	EVLASS^QEALVVTER	Phospho (ST)	0.0257181	0.94728	-0.407161	0.301843	0.432879	0.434779
p4313	DCP1A_MOUSE	mRNA-decapping enzyme 1A OS=Mus musculus GN=Dcp1a PE=1 SV=1	Dcp1a p-S439 (z= 3)	Dcp1a 434 - 459	GTMAPS^FSSAAGQLATPESFIEPSSK	Phospho (ST)	0.0178031	0.947275	-0.0603045	0.822821	0.0781076	0.837501
p1355	RPTOR_MOUSE	Regulatory-associated protein of mTOR OS=Mus musculus GN=Rptor PE=1 SV=1	Rptor p-S722 (z= 2)	Rptor 719 - 727	SVSS^YGNIR	Phospho (ST)	0.0164568	0.947236	-0.218964	0.381457	0.235421	0.50472
p7330	K2C1_MOUSE	Keratin, type II cytoskeletal 1 OS=Mus musculus GN=Krt1 PE=1 SV=4	Krt1 p-S623 (z= 2)	Krt1 608 - 626	GGSSSGGGGVKSSGSS^TVK	Phospho (ST)	-0.016159	0.947175	-0.0830049	0.73383	0.0668458	0.846369
p6861	TENC1_MOUSE	Tensin-like C1 domain-containing phosphatase OS=Mus musculus GN=Tenc1 PE=1 SV=1	Tenc1 p-S120 (z= 2)	Tenc1 118 - 127	SFS^LDPLMER	Phospho (ST)	0.00872557	0.947079	0.206732	0.123265	-0.198007	0.291378
p4825	IF4B_MOUSE	Eukaryotic translation initiation factor 4B OS=Mus musculus GN=Eif4b PE=1 SV=1	Eif4b p-S424 p-S425 (z= 2)	Eif4b 418 - 435	SRTGSES^S^QTGASATSGR	2 Phospho (ST)	-0.0271656	0.947025	-0.157357	0.676832	0.130191	0.814982
p0073	INT12_MOUSE	Integrator complex subunit 12 OS=Mus musculus GN=Ints12 PE=1 SV=1	Ints12 p-S127 (z= 2)	Ints12 126 - 135	SS^PITVQTSK	Phospho (ST)	0.00907755	0.946724	-0.0934363	0.493173	0.102514	0.594435
p4309	MED1_MOUSE	Mediator of RNA polymerase II transcription subunit 1 OS=Mus musculus GN=Med1 PE=1 SV=2	Med1 p-S1481 p-S1484 (z= 3)	Med1 1477 - 1498	SYQNS^PSS^EDGIRPLPEYSTEK	2 Phospho (ST)	-0.0098311	0.946651	-0.0864425	0.594	0.0766114	0.726172
p4473	IMPG2_MOUSE	Interphotoreceptor matrix proteoglycan 2 OS=Mus musculus GN=Impg2 PE=1 SV=1	Impg2 p-S782 p-T784 p-T787 (z= 4)	Impg2 760 - 788	ELDSEVPVSRPDMQPVWTMLPES^DT^VWT^RVWT^	3 Phospho (ST)	0.0156175	0.946597	0.187328	0.434297	-0.171711	0.607373
p0828	SENP3_MOUSE	Sentrin-specific protease 3 OS=Mus musculus GN=Senp3 PE=1 SV=1	Senp3 p-S206 (z= 2)	Senp3 205 - 221	GS^PPVPSGPPMEEDGLR	Phospho (ST)	0.00991887	0.946585	0.132981	0.372087	-0.123062	0.55776
p2879	SPHK2_MOUSE	Sphingosine kinase 2 OS=Mus musculus GN=Sphk2 PE=1 SV=2	Sphk2 p-S364 (z= 3)	Sphk2 362 - 383	AKS^ELVLAPAPAPAATHSPLHR	Phospho (ST)	-0.0200486	0.946485	0.282496	0.380788	-0.302545	0.491393
p3901	DYST_MOUSE	Dystonin OS=Mus musculus GN=Dst PE=1 SV=1	Dst p-S888 (z= 2)	Dst 880 - 892	NPDNPLKTS^IPIK	Phospho (ST)	0.0246706	0.946298	0.357098	0.33316	-0.332427	0.52236
p2214	LRC47_MOUSE	Leucine-rich repeat-containing protein 47 OS=Mus musculus GN=Lrrc47 PE=1 SV=1	Lrrc47 p-S519 (z= 3)	Lrrc47 508 - 540	STSENKEEDMLS^GTEADAGCGLSDPNLTLSSGK	Phospho (ST)	-0.0205446	0.946193	0.17808	0.559601	-0.198624	0.645076
p4288	EPC2_MOUSE	Enhancer of polycomb homolog 2 OS=Mus musculus GN=Epc2 PE=2 SV=2	Epc2 p-S636 p-S642 (z= 3)	Epc2 631 - 652	TLDSAS^AHFAAS^AVVSAPVPSR	2 Phospho (ST)	0.0226048	0.945289	0.282227	0.404715	-0.259622	0.582494
p0293	MAP4_MOUSE	Microtubule-associated protein 4 OS=Mus musculus GN=Map4 PE=1 SV=3	Map4 p-S1046 (z= 2)	Map4 1044 - 1060	VGS^LDNVGHLPAGGAVK	Phospho (ST)	-0.0102203	0.944835	0.0887028	0.549263	-0.0989231	0.636386
p3169	PRS6A_MOUSE	26S protease regulatory subunit 6A OS=Mus musculus GN=Psmc3 PE=2 SV=2	Psmc3 p-S12 (z= 2)	Psmc3 1 - 16	MQEMNLLPTPES^PVTR	Phospho (ST)	0.0175023	0.944821	0.0296933	0.906533	-0.012191	0.972806
p3806	NIBAN_MOUSE	Protein Niban OS=Mus musculus GN=Fam129a PE=1 SV=2	Fam129a p-S601 p-S614 (z= 3)	Fam129a 599 - 624	RVS^AILPGAPDNELPS^NEVFQEPEEK	2 Phospho (ST)	-0.0164955	0.94481	0.182174	0.432734	-0.198669	0.550617
p6432	FAN1_MOUSE	Fanconi-associated nuclease 1 OS=Mus musculus GN=Fan1 PE=2 SV=2	Fan1 p-S29 p-T31 p-S32 (z= 4)	Fan1 25 - 53	SQCHS^IT^S^YFNSAPPAKLACSTCHKMVPRS^	3 Phospho (ST)	-0.0337552	0.944757	0.369374	0.450333	-0.403129	0.559486
p6645	SF01_MOUSE	Splicing factor 1 OS=Mus musculus GN=Sf1 PE=1 SV=6	Sf1 p-S80 p-S82 (z= 3)	Sf1 67 - 93	TGDLGIPPNPEDRS^PS^PEPIYNSEGKR	2 Phospho (ST)	-0.0222158	0.944658	0.00542481	0.986475	-0.0276406	0.951302
p5736	TLN1_MOUSE	Talin-1 OS=Mus musculus GN=Tln1 PE=1 SV=2	Tln1 p-T1263 (z= 3)	Tln1 1242 - 1269	LNEAAAGLNQAATELVQASRGT^PQDLAR	Phospho (ST)	-0.0228068	0.943993	0.227767	0.494242	-0.250574	0.590287
p5969	EIF3A_MOUSE	Eukaryotic translation initiation factor 3 subunit A OS=Mus musculus GN=Eif3a PE=1 SV=5	Eif3a p-T524 (z= 3) + Oxi	Eif3a 521 - 546	NQLT^AMSSVLAKALEVIRPAHILQEK	Oxidation (M); Phospho (ST)	0.0354021	0.943896	-0.291369	0.476787	0.326771	0.614605
p6917	SRRM2_MOUSE	Serine/arginine repetitive matrix protein 2 OS=Mus musculus GN=Srrm2 PE=1 SV=3	Srrm2 p-S821 p-T823 p-T841 (z= 3)	Srrm2 821 - 844	S^GT^PPRPGSVTNMQADECTAT^PQRPPRPGSVTNMQADECTAT^	3 Phospho (ST)	0.00910329	0.943739	-0.12359	0.309523	0.132693	0.454461
p1689	DCTN1_MOUSE	Dynactin subunit 1 OS=Mus musculus GN=Dctn1 PE=1 SV=3	Dctn1 p-S693 (z= 3)	Dctn1 684 - 697	KVGSLYPEMS^AHER	Phospho (ST)	-0.0195227	0.943295	0.053377	0.845838	-0.0728997	0.851056
p5928	RHG01_MOUSE	Rho GTPase-activating protein 1 OS=Mus musculus GN=Arhgap1 PE=1 SV=1	Arhgap1 p-S49 (z= 3)	Arhgap1 49 - 69	S^SSPEPVTHLKWDDPYYDIAR	Phospho (ST)	0.00970679	0.943183	0.163774	0.234405	-0.154067	0.426087
p1416	HS90B_MOUSE	Heat shock protein HSP 90-beta OS=Mus musculus GN=Hsp90ab1 PE=1 SV=3	Hsp90ab1 p-S255 (z= 3)	Hsp90ab1 250 - 265	IEDVGS^DEEDDSGKDK	Phospho (ST)	-0.0294543	0.943132	0.0203544	0.9598	-0.0498087	0.931277
p1263	KPCD1_MOUSE	Serine/threonine-protein kinase D1 OS=Mus musculus GN=Prkd1 PE=1 SV=2	Prkd1 p-S253 (z= 2)	Prkd1 253 - 267	S^NSQSYIGRPIQLDK	Phospho (ST)	-0.0164777	0.943103	0.255494	0.273005	-0.271971	0.407395
p4713	MIXL1_MOUSE		MIXL1 p-T123 p-S128 (z= 3) + Oxi	MIXL1 107 - 129	QTMYPDIHLRERLAALT^LLPES^R	Gln->pyro-Glu (N-term Q); Oxidation (M); 2 Phospho (ST)	0.0181033	0.942821	0.50464	0.0523559	-0.486537	0.179052
p3000	SNX12_MOUSE	Sorting nexin-12 OS=Mus musculus GN=Snx12 PE=2 SV=1	Snx12 p-S73 (z= 2)	Snx12 71 - 79	RYS^DFEWLK	Phospho (ST)	0.0375419	0.942684	-0.449931	0.429436	0.487473	0.528236
p7400	MAP1B_MOUSE	Microtubule-associated protein 1B OS=Mus musculus GN=Map1b PE=1 SV=2	Map1b p-S2205 p-S2207 (z= 3)	Map1b 2193 - 2209	HMDPPPAPMQDRS^PS^PR	2 Phospho (ST)	0.0441599	0.942563	0.144181	0.79754	-0.100021	0.904249
p2832	ATRIP_MOUSE	ATR-interacting protein OS=Mus musculus GN=Atrip PE=1 SV=2	Atrip p-S224 (z= 3)	Atrip 212 - 226	TNKPAAPSVSHVS^PR	Phospho (ST)	0.0302489	0.942358	-0.0782264	0.854926	0.108475	0.856164
p5683	SRRM2_MOUSE	Serine/arginine repetitive matrix protein 2 OS=Mus musculus GN=Srrm2 PE=1 SV=3	Srrm2 p-T1370 p-S1372 (z= 3)	Srrm2 1358 - 1375	VSSPVLETVQQRT^PS^RER	2 Phospho (ST)	0.047214	0.942214	-0.14219	0.840013	0.189404	0.843507
p5441	STON1_MOUSE	Stonin-1 OS=Mus musculus GN=Ston1 PE=2 SV=2	Ston1 p-S203 (z= 2)	Ston1 200 - 205	KPFS^PK	Phospho (ST)	0.0631383	0.94215	-0.0413139	0.959514	0.104452	0.930138
p5522	SYIM_MOUSE	Isoleucyl-tRNA synthetase, mitochondrial OS=Mus musculus GN=Iars2 PE=2 SV=1	Iars2 p-T498 p-S509 (z= 3) + Oxi	Iars2 498 - 516	T^VKFIPGAALNS^MTDMLDR	Oxidation (M); 2 Phospho (ST)	0.0284037	0.941685	-0.262348	0.500774	0.290752	0.597258
p5650	AKAP1_MOUSE	A-kinase anchor protein 1, mitochondrial OS=Mus musculus GN=Akap1 PE=1 SV=4	Akap1 p-S101 (z= 3)	Akap1 99 - 114	RRS^ESSGNLPSVADTR	Phospho (ST)	0.0210751	0.941297	0.578066	0.0533678	-0.556991	0.178059
p0611	TOM70_MOUSE	Mitochondrial import receptor subunit TOM70 OS=Mus musculus GN=Tomm70a PE=1 SV=2	Tomm70a p-S105 (z= 2)	Tomm70a 93 - 116	ASPALGSGHHDGS^GDSLEMSSLDR	Phospho (ST)	-0.0240539	0.940528	0.334473	0.32652	-0.358527	0.44509
p1097	LNP_MOUSE	Protein lunapark OS=Mus musculus GN=Lnp PE=1 SV=1	Lnp p-S411 (z= 2)	Lnp 409 - 425	ADS^VPNLEPSEESLVTK	Phospho (ST)	-0.0204242	0.940441	-0.00698442	0.979615	-0.0134397	0.972266
p4651	BCLF1_MOUSE	Bcl-2-associated transcription factor 1 OS=Mus musculus GN=Bclaf1 PE=1 SV=2	Bclaf1 p-S557 p-S562 (z= 4)	Bclaf1 549 - 567	MAPVPLDDS^NRPAS^LTKDR	2 Phospho (ST)	-0.0313919	0.940288	-0.28912	0.491856	0.257728	0.664114
p0083	MA7D1_MOUSE	MAP7 domain-containing protein 1 OS=Mus musculus GN=Map7d1 PE=1 SV=1	Map7d1 p-S401 (z= 2)	Map7d1 395 - 406	KPGAGGS^PALAR	Phospho (ST)	-0.014871	0.940237	0.0297497	0.880794	-0.0446207	0.873636
p7460	SRC8_MOUSE	Src substrate cortactin OS=Mus musculus GN=Cttn PE=1 SV=2	Cttn p-T401 p-S405 p-Y421 (z= 4)	Cttn 397 - 428	AKKQT^PPAS^PSPQPIEDRPPSSPIY^EDAAPFKPSPQPIEDRPPSSPIY^	2 Phospho (ST); Phospho (Y)	-0.026758	0.940169	0.148989	0.676443	-0.175747	0.727657
p5739	KTN1_MOUSE	Kinectin OS=Mus musculus GN=Ktn1 PE=1 SV=1	Ktn1 p-S75 (z= 2)	Ktn1 66 - 82	EIQNGTLRES^DSEHVPR	Phospho (ST)	-0.0523064	0.939988	0.427656	0.441186	-0.479962	0.58983
p5900	NUCKS_MOUSE	Nuclear ubiquitous casein and cyclin-dependent kinases substrate OS=Mus musculus GN=Nucks1 PE=1 SV=1	Nucks1 p-S19 (z= 4)	Nucks1 9 - 35	KVVDYSQFQES^DDADEDYGRDSGPPAK	Phospho (ST)	0.0539627	0.939877	0.202127	0.777666	-0.148164	0.88359
p7039	BAG3_MOUSE	BAG family molecular chaperone regulator 3 OS=Mus musculus GN=Bag3 PE=1 SV=2	Bag3 p-S136 (z= 2) + Oxi	Bag3 136 - 152	S^QSPLRGGMTEAAQTDK	Oxidation (M); Phospho (ST)	0.0427516	0.939841	-0.45241	0.532346	0.495161	0.590458
p0379	AAK1_MOUSE	AP2-associated protein kinase 1 OS=Mus musculus GN=Aak1 PE=1 SV=2	Aak1 p-S635 (z= 2)	Aak1 633 - 649	ILS^DVTHSAVFGVPASK	Phospho (ST)	-0.0266731	0.939697	-0.389195	0.261218	0.362522	0.463065
p6641	BCLF1_MOUSE	Bcl-2-associated transcription factor 1 OS=Mus musculus GN=Bclaf1 PE=1 SV=2	Bclaf1 p-Y283 p-S289 (z= 3)	Bclaf1 271 - 297	SGSGSVGNGSSRY^SPSQNS^PIHHIPSR	Phospho (ST); Phospho (Y)	-0.0306614	0.939675	0.442028	0.330576	-0.472689	0.437761
p6255	TSNAX_MOUSE	Translin-associated protein X OS=Mus musculus GN=Tsnax PE=1 SV=1	Tsnax p-S33 (z= 2)	Tsnax 28 - 40	DASLSS^PVMLAFK	Phospho (ST)	-0.0256015	0.939285	0.25451	0.490706	-0.280112	0.574955
p6340	LAP2B_MOUSE	Lamina-associated polypeptide 2, isoforms beta/delta/epsilon/gamma OS=Mus musculus GN=Tmpo PE=1 SV=4	Tmpo p-S66 p-S67 (z= 2)	Tmpo 61 - 85	GPPDFS^S^DEEREPTPVLGSGASVGR	2 Phospho (ST)	0.0185956	0.938955	-0.284568	0.246232	0.303163	0.38021
p5586	TPRN_MOUSE		TPRN p-S412 p-T413 p-S423 (z= 4)	TPRN 395 - 435	GEVGWASQSQGLGSQLVS^T^VDGAPALEKS^PLAAEMQWAVRKVDGAPALEKS^	3 Phospho (ST)	0.011881	0.938884	0.0742815	0.632279	-0.0624005	0.775967
p2006	UBE2O_MOUSE	Ubiquitin-conjugating enzyme E2 O OS=Mus musculus GN=Ube2o PE=1 SV=3	Ube2o p-S836 (z= 3)	Ube2o 823 - 846	NMTVEQLLTGSPTS^PTVEPEKPTR	Phospho (ST)	-0.0125933	0.938782	0.268614	0.108504	-0.281207	0.23055
p4546	DHSA_MOUSE		DHSA p-S505 (z= 2)	DHSA 499 - 507	LRFADGS^IR	Phospho (ST)	-0.0132587	0.938528	-0.24539	0.159975	0.232131	0.343126
p6516	MAP1B_MOUSE	Microtubule-associated protein 1B OS=Mus musculus GN=Map1b PE=1 SV=2	Map1b p-S1422 (z= 2)	Map1b 1419 - 1427	RSES^PFEGK	Phospho (ST)	-0.0136637	0.938487	-0.0242524	0.891061	0.0105887	0.966268
p7520	BORG5_MOUSE	Cdc42 effector protein 1 OS=Mus musculus GN=Cdc42ep1 PE=1 SV=1	Cdc42ep1 p-S121 (z= 3)	Cdc42ep1 118 - 137	NAIS^LPQLNQATYDSLVMGK	Phospho (ST)	-0.0222636	0.938481	-0.298876	0.278516	0.276612	0.488014
p3979	CYTSA_MOUSE	Cytospin-A OS=Mus musculus GN=Specc1l PE=1 SV=1	Specc1l p-S869 (z= 2)	Specc1l 866 - 874	TPLS^PSPMK	Phospho (ST)	0.0295811	0.938445	-0.0686825	0.85773	0.0982636	0.856091
p3815	SRRM2_MOUSE	Serine/arginine repetitive matrix protein 2 OS=Mus musculus GN=Srrm2 PE=1 SV=3	Srrm2 p-T316 p-S322 (z= 4)	Srrm2 286 - 329	IHTTALTGQSPPLASGHQGEGDAPSVEPGAT^NIQQPS^SPAPSTK	2 Phospho (ST)	0.0120116	0.938205	0.0742815	0.632231	-0.0622698	0.776392
p4236	PHLB1_MOUSE	Pleckstrin homology-like domain family B member 1 OS=Mus musculus GN=Phldb1 PE=1 SV=1	Phldb1 p-S472 (z= 2)	Phldb1 470 - 477	ALS^PLPAR	Phospho (ST)	-0.0455136	0.937196	-0.367929	0.50853	0.322415	0.687565
p1868	MBB1A_MOUSE	Myb-binding protein 1A OS=Mus musculus GN=Mybbp1a PE=1 SV=2	Mybbp1a p-S6 (z= 2)	Mybbp1a 6 - 23	S^PTKAEPATPAEAAQSDR	Phospho (ST)	0.0210995	0.93685	-0.0976284	0.772074	0.118728	0.782276
p5333	K1324_MOUSE	UPF0577 protein KIAA1324 OS=Mus musculus GN=Kiaa1324 PE=2 SV=1	Kiaa1324 p-T22 (z= 2)	Kiaa1324 18 - 24	TERRT^PR	Phospho (ST)	0.0114564	0.936849	0.0274076	0.849698	-0.0159512	0.937823
p5077	K0556_MOUSE	Uncharacterized protein KIAA0556 OS=Mus musculus GN=Kiaa0556 PE=2 SV=2	Kiaa0556 p-S323 (z= 2)	Kiaa0556 319 - 326	DRPLS^ATR	Phospho (ST)	0.0114564	0.936775	0.0262669	0.855713	-0.0148105	0.942194
p3819	HDAC2_MOUSE	Histone deacetylase 2 OS=Mus musculus GN=Hdac2 PE=1 SV=1	Hdac2 p-S394 (z= 3) + Oxi	Hdac2 373 - 405	MLPHAPGVQMQAIPEDAVHEDS^GDEDGEDPDKR	Oxidation (M); Phospho (ST)	-0.0259733	0.936744	0.439201	0.185669	-0.465174	0.318666
p4581	WDR70_MOUSE	WD repeat-containing protein 70 OS=Mus musculus GN=Wdr70 PE=1 SV=1	Wdr70 p-S641 (z= 3) + Oxi	Wdr70 634 - 653	TMFAQVES^DDEESKNEPEWK	Oxidation (M); Phospho (ST)	0.0246246	0.936686	0.244689	0.432149	-0.220064	0.616371
p1495	AF1Q_MOUSE	Protein AF1q OS=Mus musculus GN=Mllt11 PE=2 SV=1	Mllt11 p-S84 (z= 2)	Mllt11 77 - 90	APIASIHS^VDLDLL	Phospho (ST)	0.0267544	0.936564	0.0779115	0.816784	-0.0511571	0.91431
p1576	CRRY_MOUSE	Complement regulatory protein Crry OS=Mus musculus GN=Crry PE=1 SV=1	Crry p-T479 (z= 3)	Crry 458 - 483	LQSLLTSQENSSTTSPARNSLT^QEVS	Phospho (ST)	0.02426	0.93644	-0.280092	0.360373	0.304352	0.481011
p0552	ARHG2_MOUSE	Rho guanine nucleotide exchange factor 2 OS=Mus musculus GN=Arhgef2 PE=1 SV=4	Arhgef2 p-S151 (z= 2)	Arhgef2 149 - 168	SVS^TTNIAGHFNDESPLGLR	Phospho (ST)	0.0108606	0.936413	0.133172	0.342238	-0.122312	0.53116
p2976	LUZP1_MOUSE	Leucine zipper protein 1 OS=Mus musculus GN=Luzp1 PE=1 SV=2	Luzp1 p-S746 (z= 2)	Luzp1 741 - 748	NQRPFS^PR	Phospho (ST)	0.0129498	0.936411	-0.1775	0.268295	0.19045	0.404219
p4785	MCES_MOUSE	mRNA cap guanine-N7 methyltransferase OS=Mus musculus GN=Rnmt PE=1 SV=1	Rnmt p-S11 (z= 3)	Rnmt 7 - 29	ASVAS^DPESPPGGNEPAAASGQR	Phospho (ST)	-0.0136697	0.936331	-0.262371	0.132097	0.248702	0.308064
p3015	WIZ_MOUSE	Protein Wiz OS=Mus musculus GN=Wiz PE=1 SV=2	Wiz p-S1043 p-T1049 (z= 3)	Wiz 1034 - 1052	NPEDKSPQLS^LSPRPT^SPK	2 Phospho (ST)	-0.0163976	0.936148	0.0502139	0.806285	-0.0666115	0.818065
p6017	SG223_MOUSE	Tyrosine-protein kinase SgK223 OS=Mus musculus GN=Sgk223 PE=2 SV=2	Sgk223 p-T13 (z= 3)	Sgk223 8 - 19	GPRPCT^SPQPLR	Phospho (ST)	0.0152537	0.936087	-0.296545	0.125959	0.311798	0.251357
p3878	STRBP_MOUSE		STRBP p-S343 p-T345 (z= 3)	STRBP 340 - 356	YSWS^VT^DKEGAGSSALK	2 Phospho (ST)	0.0269311	0.936005	0.0406252	0.903603	-0.0136941	0.976968
p6392	SMUF1_MOUSE		SMUF1 p-S386 p-Y387 (z= 3)	SMUF1 375 - 388	IEVSREEIFEES^Y^R	Phospho (ST); Phospho (Y)	0.0269311	0.936005	0.0406252	0.903603	-0.0136941	0.976968
p0386	HS90B_MOUSE	Heat shock protein HSP 90-beta OS=Mus musculus GN=Hsp90ab1 PE=1 SV=3	Hsp90ab1 p-S255 (z= 2)	Hsp90ab1 250 - 265	IEDVGS^DEEDDSGKDK	Phospho (ST)	-0.0305848	0.93595	-0.141607	0.70394	0.111023	0.834848
p5904	K1143_MOUSE	Uncharacterized protein KIAA1143 homolog OS=Mus musculus PE=1 SV=1	Myo7b p-S50 (z= 4)	Myo7b 37 - 63	KIQPQLPDEDGNHS^DKEDEQPQVVVLK	Phospho (ST)	0.0265198	0.93557	0.135598	0.673	-0.109079	0.812181
p7567	MAP1B_MOUSE	Microtubule-associated protein 1B OS=Mus musculus GN=Map1b PE=1 SV=2	Map1b p-S1391 (z= 2)	Map1b 1389 - 1414	VLS^PLRSPPLLGSESPYEDFLSADSK	Phospho (ST)	-0.0386813	0.935248	0.61029	0.22564	-0.648971	0.349634
p2901	MLRS_MOUSE		MLRS p-T25 (z= 3) + Oxi	MLRS 10 - 31	AGAEGSSNVFSMFDQT^QIQEFK	Oxidation (M); Phospho (ST)	0.0141069	0.935182	0.127945	0.46264	-0.113838	0.643148
p0861	PAK4_MOUSE	Serine/threonine-protein kinase PAK 4 OS=Mus musculus GN=Pak4 PE=1 SV=1	Pak4 p-S476 (z= 2)	Pak4 476 - 491	S^LVGTPYWMAPELISR	Phospho (ST)	0.0303476	0.935066	0.13302	0.721264	-0.102672	0.845504
p3623	BICD2_MOUSE	Protein bicaudal D homolog 2 OS=Mus musculus GN=Bicd2 PE=1 SV=1	Bicd2 p-S811 (z= 2)	Bicd2 807 - 820	SKAAS^KAKPASPSL	Phospho (ST)	0.02215	0.934317	-0.0334288	0.901022	0.0555789	0.883757
p0867	CA055_MOUSE	UPF0667 protein C1orf55 homolog OS=Mus musculus PE=1 SV=1	Kiaa1211 p-S269 (z= 2)	Kiaa1211 254 - 271	EDGIDAVEVAADRPGS^PR	Phospho (ST)	-0.0203031	0.934276	0.337097	0.177146	-0.3574	0.308613
p6115	K0090_MOUSE		K0090 p-S734 (z= 3) + Oxi	K0090 719 - 738	SSEHVHSQGRVMGDRS^VLYK	Oxidation (M); Phospho (ST)	0.0285685	0.93413	0.137722	0.710005	-0.109153	0.829365
p6973	ZN532_MOUSE	Zinc finger protein 532 OS=Mus musculus GN=Znf532 PE=2 SV=1	Znf532 p-S313 (z= 3)	Znf532 309 - 325	AADKS^PESQNLIDGTKK	Phospho (ST)	0.0217821	0.933282	-0.175092	0.511907	0.196874	0.597581
p5949	MYO3B_MOUSE	Myosin-IIIb OS=Mus musculus GN=Myo3b PE=2 SV=2	Myo3b p-S433 p-T442 (z= 3)	Myo3b 431 - 453	TES^AHLIVQHLT^FLGKADNQTLR	2 Phospho (ST)	-0.0666924	0.933065	0.935893	0.164965	-1.00259	0.336495
p2738	ARFG3_MOUSE	ADP-ribosylation factor GTPase-activating protein 3 OS=Mus musculus GN=Arfgap3 PE=2 SV=2	Arfgap3 p-S331 (z= 4)	Arfgap3 314 - 338	SGISHSVTSDMQTIEQES^PTLAKPR	Phospho (ST)	-0.0119048	0.93299	0.194691	0.184945	-0.206596	0.311632
p5127	ALPK1_MOUSE	Alpha-protein kinase 1 OS=Mus musculus GN=Alpk1 PE=2 SV=2	Alpk1 p-T237 p-S248 (z= 4) + Oxi	Alpk1 233 - 256	KGIST^SLGILADIFVS^MSKTDYEK	Oxidation (M); 2 Phospho (ST)	-0.0119048	0.93299	0.194691	0.184945	-0.206596	0.311632
p4766	DPOE2_MOUSE	DNA polymerase epsilon subunit 2 OS=Mus musculus GN=Pole2 PE=2 SV=2	Pole2 p-S8 p-T10 (z= 2)	Pole2 6 - 15	LRS^RT^VSAFK	2 Phospho (ST)	0.0508272	0.932943	-0.211299	0.708078	0.262126	0.751218
p1272	LRRF1_MOUSE	Leucine-rich repeat flightless-interacting protein 1 OS=Mus musculus GN=Lrrfip1 PE=1 SV=2	Lrrfip1 p-S88 (z= 2)	Lrrfip1 86 - 102	RGS^GDTSISMDTEASIR	Phospho (ST)	0.0315046	0.932673	0.414003	0.261218	-0.382498	0.465299
p4008	TBC25_MOUSE	TBC1 domain family member 25 OS=Mus musculus GN=Tbc1d25 PE=2 SV=1	Tbc1d25 p-S560 (z= 2)	Tbc1d25 558 - 568	QAS^LDGLQQLR	Gln->pyro-Glu (N-term Q); Phospho (ST)	-0.0113628	0.932667	0.0537861	0.68956	-0.0651489	0.732169
p3147	CN118_MOUSE	Uncharacterized protein C14orf118 homolog OS=Mus musculus GN=Kiaa1152 PE=2 SV=1	Kiaa1152 p-S31 (z= 2)	Kiaa1152 21 - 33	LGELWEEMALS^PR	Phospho (ST)	-0.023583	0.93263	-0.0869439	0.780526	0.0633609	0.879659
p3567	HMGN1_MOUSE	Non-histone chromosomal protein HMG-14 OS=Mus musculus GN=Hmgn1 PE=1 SV=2	Hmgn1 p-S87 (z= 3)	Hmgn1 62 - 94	QADVADQQTTELPAENGETENQSPAS^EEEKEAK	Phospho (ST)	-0.0296101	0.932127	-0.0149563	0.961863	-0.0146538	0.975002
p2441	MAP1B_MOUSE	Microtubule-associated protein 1B OS=Mus musculus GN=Map1b PE=1 SV=2	Map1b p-T1806 (z= 3)	Map1b 1805 - 1829	ET^AAAHQASSSPPIDAATAEPYGFR	Phospho (ST)	-0.0166949	0.932112	-0.0927685	0.636534	0.0760736	0.78383
p1070	DNJC2_MOUSE	DnaJ homolog subfamily C member 2 OS=Mus musculus GN=Dnajc2 PE=1 SV=2	Dnajc2 p-S183 (z= 2)	Dnajc2 176 - 188	DNFFQVFS^PVFER	Phospho (ST)	0.0249097	0.932062	0.505728	0.0895243	-0.480818	0.248555
p6004	SPD2A_MOUSE	SH3 and PX domain-containing protein 2A OS=Mus musculus GN=Sh3pxd2a PE=1 SV=2	Sh3pxd2a p-T515 (z= 3)	Sh3pxd2a 512 - 520	RTST^LTRPK	Phospho (ST)	0.02648	0.931355	0.247603	0.395509	-0.221123	0.601416
p1179	SRRM1_MOUSE	Serine/arginine repetitive matrix protein 1 OS=Mus musculus GN=Srrm1 PE=1 SV=2	Srrm1 p-S714 (z= 2)	Srrm1 709 - 719	APQTSS^PPPVR	Phospho (ST)	0.00793431	0.931167	-0.139111	0.145488	0.147046	0.267799
p3543	TRM61_MOUSE	tRNA (adenine(58)-N(1))-methyltransferase catalytic subunit TRMT61A OS=Mus musculus GN=Trmt61a PE=2 SV=1	Trmt61a p-S19 (z= 2)	Trmt61a 12 - 29	EGDTAILS^LGHGSMVAVR	Phospho (ST)	-0.0210965	0.931111	-0.372176	0.134096	0.35108	0.312914
p2683	HNRL1_MOUSE	Heterogeneous nuclear ribonucleoprotein U-like protein 1 OS=Mus musculus GN=Hnrnpul1 PE=1 SV=1	Hnrnpul1 p-S195 (z= 3)	Hnrnpul1 193 - 224	GRS^PQPPAEEDEDDFDDTLVAIDTYNCDLHFK	Phospho (ST)	-0.0346081	0.930849	0.0552185	0.902398	-0.0898266	0.881299
p2181	LIMA1_MOUSE	LIM domain and actin-binding protein 1 OS=Mus musculus GN=Lima1 PE=1 SV=3	Lima1 p-S225 (z= 4)	Lima1 223 - 254	RLS^ENNCSLDDWEIGAGHLSSSAFNSEKNESK	Phospho (ST)	-0.0603984	0.930601	0.419828	0.575588	-0.480226	0.638369
p7491	LSHR_MOUSE	Lutropin-choriogonadotropic hormone receptor OS=Mus musculus GN=Lhcgr PE=2 SV=1	Lhcgr p-S229 (z= 4)	Lhcgr 217 - 237	MHSGTFQGATGPS^ILDVSSTK	Phospho (ST)	-0.0364475	0.930518	0.11417	0.784866	-0.150617	0.798978
p1732	OSB11_MOUSE	Oxysterol-binding protein-related protein 11 OS=Mus musculus GN=Osbpl11 PE=1 SV=2	Osbpl11 p-S194 (z= 3)	Osbpl11 192 - 207	RPS^QNAMSFFNVGHSK	Phospho (ST)	0.0292279	0.929943	-0.08754	0.80187	0.116768	0.808584
p2765	MAP1A_MOUSE	Microtubule-associated protein 1A OS=Mus musculus GN=Map1a PE=1 SV=2	Map1a p-S1205 (z= 3)	Map1a 1203 - 1224	QLS^PESLGTLQFGELSLGKEEK	Phospho (ST)	0.0251492	0.929891	0.176731	0.52859	-0.151582	0.704913
p6299	RHG31_MOUSE	Rho GTPase-activating protein 31 OS=Mus musculus GN=Arhgap31 PE=1 SV=1	Arhgap31 p-S673 (z= 3)	Arhgap31 666 - 693	TSPIPESS^PAPFPFPEAPGSLPSSSAPR	Phospho (ST)	0.0092916	0.929871	0.131735	0.227588	-0.122444	0.419739
p5651	IQEC1_MOUSE	IQ motif and SEC7 domain-containing protein 1 OS=Mus musculus GN=Iqsec1 PE=1 SV=2	Iqsec1 p-S923 p-S928 (z= 3)	Iqsec1 917 - 932	RSALSSS^LRDLS^EAGK	2 Phospho (ST)	-0.0619052	0.929792	0.351373	0.572798	-0.413278	0.660036
p2466	TB10B_MOUSE	TBC1 domain family member 10B OS=Mus musculus GN=Tbc1d10b PE=1 SV=2	Tbc1d10b p-S644 (z= 2)	Tbc1d10b 635 - 652	QQPPLGPSSS^LLSLPSLK	Phospho (ST)	0.0713022	0.929225	-0.189604	0.818832	0.260906	0.821031
p1433	NFH_MOUSE	Neurofilament heavy polypeptide OS=Mus musculus GN=Nefh PE=1 SV=3	Nefh p-S631 p-S637 (z= 3)	Nefh 625 - 642	SPAEAKS^PAEAKS^PATVK	2 Phospho (ST)	-0.0313559	0.929167	-0.4095	0.240495	0.378144	0.445569
p3814	CI114_MOUSE	Uncharacterized protein C9orf114 homolog OS=Mus musculus GN=D2Wsu81e PE=2 SV=1	D2Wsu81e p-S378 p-S381 (z= 3)	D2Wsu81e 354 - 384	TEEAILISLAALQPGLTQVGSRPAS^PLS^GPR	2 Phospho (ST)	-0.0386529	0.929063	0.489138	0.239337	-0.527791	0.380262
p2382	ARHG1_MOUSE	Rho guanine nucleotide exchange factor 1 OS=Mus musculus GN=Arhgef1 PE=1 SV=2	Arhgef1 p-S905 (z= 3)	Arhgef1 893 - 913	LRPLLSQLGGTLS^PNLAAPER	Phospho (ST)	0.0241544	0.928652	0.145573	0.598456	-0.121418	0.753156
p5905	TACC2_MOUSE	Transforming acidic coiled-coil-containing protein 2 OS=Mus musculus GN=Tacc2 PE=1 SV=2	Tacc2 p-S583 (z= 4)	Tacc2 580 - 610	TPSS^PSKSPASFEIPASTTEADGDGLNKPAK	Phospho (ST)	0.0268761	0.928361	0.112209	0.707681	-0.0853327	0.840075
p6419	SRRM1_MOUSE	Serine/arginine repetitive matrix protein 1 OS=Mus musculus GN=Srrm1 PE=1 SV=2	Srrm1 p-S723 p-S725 p-S731 (z= 3)	Srrm1 720 - 740	RGAS^AS^PQGRQS^PSPSTRPIRPQGRQS^	4 Phospho (ST)	-0.041132	0.928333	-0.0380288	0.933726	-0.00310318	0.996171
p1844	VIME_MOUSE	Vimentin OS=Mus musculus GN=Vim PE=1 SV=3	Vim p-S412 (z= 3)	Vim 402 - 424	KLLEGEESRIS^LPLPTFSSLNLR	Phospho (ST)	0.05907	0.928106	0.984343	0.153348	-0.925273	0.329973
p4443	RHG31_MOUSE	Rho GTPase-activating protein 31 OS=Mus musculus GN=Arhgap31 PE=1 SV=1	Arhgap31 p-S385 (z= 2) + Oxi	Arhgap31 377 - 390	MHASSTGSS^CDLSK	Oxidation (M); Phospho (ST)	0.0440991	0.927749	-0.365368	0.454344	0.409467	0.55263
p1122	PDPK1_MOUSE	3-phosphoinositide-dependent protein kinase 1 OS=Mus musculus GN=Pdpk1 PE=1 SV=2	Pdpk1 p-S244 (z= 2)	Pdpk1 242 - 260	ANS^FVGTAQYVSPELLTEK	Phospho (ST)	-0.026811	0.927668	0.348865	0.233365	-0.375676	0.366735
p5990	TRI45_MOUSE	Tripartite motif-containing protein 45 OS=Mus musculus GN=Trim45 PE=2 SV=2	Trim45 p-T331 (z= 3)	Trim45 315 - 347	AQLEQLLADMRTGVEFT^EHLLTSGSDLEILITK	Phospho (ST)	-0.125909	0.927466	0.623453	0.642042	-0.749362	0.697475
p6808	LFTY2_MOUSE		LFTY2 p-S79 (z= 2)	LFTY2 78 - 83	FS^QNFR	Phospho (ST)	0.0317747	0.927371	-0.0134361	0.968561	0.0452108	0.926123
p1475	SI1L1_MOUSE	Signal-induced proliferation-associated 1-like protein 1 OS=Mus musculus GN=Sipa1l1 PE=1 SV=2	Sipa1l1 p-S1564 (z= 2)	Sipa1l1 1562 - 1573	TLS^DESIYSSQR	Phospho (ST)	-0.016281	0.927211	-0.083841	0.631125	0.0675601	0.786488
p1423	TM186_MOUSE	Transmembrane protein 186 OS=Mus musculus GN=Tmem186 PE=2 SV=2	Tmem186 p-Y132 (z= 3)	Tmem186 126 - 141	RLVGILY^VNESGTLLR	Phospho (Y)	0.0299008	0.92678	0.0978235	0.784769	-0.0679227	0.888346
p6616	NEST_MOUSE	Nestin OS=Mus musculus GN=Nes PE=1 SV=1	Nes p-T627 (z= 3) + Oxi	Nes 616 - 636	MEDQELMSPEHT^LETVSFLGK	2 Oxidation (M); Phospho (ST)	0.0316524	0.926723	0.166863	0.628551	-0.135211	0.78131
p7355	AAK1_MOUSE	AP2-associated protein kinase 1 OS=Mus musculus GN=Aak1 PE=1 SV=2	Aak1 p-S729 (z= 3)	Aak1 726 - 758	LGGS^AESLIPGFQPTQGDAFTTPSFSAGTAEKR	Phospho (ST)	0.0364937	0.926662	0.056028	0.881147	-0.0195343	0.971433
p3188	ECE1_MOUSE	Endothelin-converting enzyme 1 OS=Mus musculus GN=Ece1 PE=1 SV=1	Ece1 p-T544 (z= 2)	Ece1 543 - 549	VT^ADQLR	Phospho (ST)	0.0434461	0.926568	-0.183858	0.701294	0.227304	0.735394
p7062	UPK3B_MOUSE	Uroplakin-3b OS=Mus musculus GN=Upk3b PE=1 SV=1	Upk3b p-S240 (z= 2)	Upk3b 238 - 244	IGS^FMGK	Phospho (ST)	0.0569355	0.926106	0.850111	0.0757439	-0.793175	0.307501
p4702	U2AFM_MOUSE	U2 small nuclear ribonucleoprotein auxiliary factor 35 kDa subunit-related protein 2 OS=Mus musculus GN=Zrsr2 PE=2 SV=1	Zrsr2 p-S353 (z= 2)	Zrsr2 349 - 363	DLYPS^PDWTSSSFGK	Phospho (ST)	0.0347372	0.925749	0.316885	0.384036	-0.282148	0.587884
p3389	AAK1_MOUSE	AP2-associated protein kinase 1 OS=Mus musculus GN=Aak1 PE=1 SV=2	Aak1 p-S640 (z= 3)	Aak1 633 - 649	ILSDVTHS^AVFGVPASK	Phospho (ST)	0.0143004	0.925616	0.0514156	0.736232	-0.0371152	0.863695
p1519	NAV1_MOUSE	Neuron navigator 1 OS=Mus musculus GN=Nav1 PE=1 SV=2	Nav1 p-S93 (z= 2)	Nav1 93 - 106	S^LTNLSFLTDSEKK	Phospho (ST)	-0.0168877	0.925601	0.085112	0.63847	-0.102	0.690378
p3536	MKL1_MOUSE	MKL/myocardin-like protein 1 OS=Mus musculus GN=Mkl1 PE=1 SV=2	Mkl1 p-T488 p-S492 (z= 2)	Mkl1 482 - 498	FGSTGST^PPVS^PTPSER	2 Phospho (ST)	0.0133147	0.925503	0.00175956	0.99014	0.0115552	0.95424
p3124	IF2G_MOUSE	Eukaryotic translation initiation factor 2 subunit 3, X-linked OS=Mus musculus GN=Eif2s3x PE=1 SV=2	Eif2s3x p-S62 p-T66 (z= 3)	Eif2s3x 55 - 70	STVVKAIS^GVHT^VRFK	2 Phospho (ST)	-0.0444003	0.925229	-0.461271	0.34361	0.416871	0.538945
p3230	DNJC5_MOUSE	DnaJ homolog subfamily C member 5 OS=Mus musculus GN=Dnajc5 PE=1 SV=1	Dnajc5 p-S10 (z= 3)	Dnajc5 8 - 24	SLS^TSGESLYHVLGLDK	Phospho (ST)	-0.0569307	0.925179	-0.0261018	0.964968	-0.0308289	0.97103
p1281	MAP1B_MOUSE	Microtubule-associated protein 1B OS=Mus musculus GN=Map1b PE=1 SV=2	Map1b p-S1391 p-S1401 (z= 3)	Map1b 1389 - 1414	VLS^PLRSPPLLGS^ESPYEDFLSADSK	2 Phospho (ST)	-0.108777	0.924798	-0.401062	0.728053	0.292286	0.857692
p4936	CTF8A_MOUSE	Chromosome transmission fidelity protein 8 homolog isoform 2 OS=Mus musculus GN=Chtf8 PE=2 SV=1	Chtf8 p-T311 (z= 4) + Oxi	Chtf8 285 - 326	AAGLLGTNSVSFSQASGNMGTNPPTMT^RVPGPIGPNTGPSSR	Oxidation (M); Phospho (ST)	0.0476966	0.924223	-0.334378	0.506354	0.382074	0.590876
p3563	TGFI1_MOUSE	Transforming growth factor beta-1-induced transcript 1 protein OS=Mus musculus GN=Tgfb1i1 PE=1 SV=2	Tgfb1i1 p-S186 p-S194 (z= 3)	Tgfb1i1 170 - 201	VQNHLPASGPPQPPAAS^PTREGCPS^PPGQTSK	2 Phospho (ST)	0.0356277	0.924174	0.15544	0.671573	-0.119813	0.819067
p2176	LMNA_MOUSE	Prelamin-A/C OS=Mus musculus GN=Lmna PE=1 SV=2	Lmna p-S573 (z= 2)	Lmna 569 - 584	GSHCS^GSGDPAEYNLR	Phospho (ST)	0.0159559	0.923858	-0.00511605	0.975551	0.0210719	0.928881
p1201	NUCKS_MOUSE	Nuclear ubiquitous casein and cyclin-dependent kinases substrate OS=Mus musculus GN=Nucks1 PE=1 SV=1	Nucks1 p-S214 (z= 3)	Nucks1 202 - 219	TPSPKEEDEEAES^PPEKK	Phospho (ST)	-0.0324394	0.923511	-0.079485	0.814077	0.0470456	0.921567
p2063	HNRPU_MOUSE	Heterogeneous nuclear ribonucleoprotein U OS=Mus musculus GN=Hnrnpu PE=1 SV=1	Hnrnpu p-S247 (z= 3)	Hnrnpu 245 - 276	AKS^PQPPVEEEDEHFDDTVVCLDTYNCDLHFK	Phospho (ST)	0.0471986	0.923032	0.404428	0.398688	-0.357229	0.601396
p1126	CTNA1_MOUSE	Catenin alpha-1 OS=Mus musculus GN=Ctnna1 PE=1 SV=1	Ctnna1 p-S507 (z= 3)	Ctnna1 497 - 525	VLTDAVDDITS^IDDFLAVSENHILEDVNK	Phospho (ST)	-0.0386074	0.923003	-0.0411301	0.917989	0.00252279	0.996437
p5528	CDK11_MOUSE	Cyclin-dependent kinase 11 OS=Mus musculus GN=Cdk11 PE=1 SV=2	Cdk11 p-S741 (z= 3)	Cdk11 739 - 760	GTS^PRPPEGGLGYSQLGDDDLK	Phospho (ST)	-0.0150685	0.922794	-0.0928106	0.551649	0.0777421	0.723913
p7494	SRRM2_MOUSE	Serine/arginine repetitive matrix protein 2 OS=Mus musculus GN=Srrm2 PE=1 SV=3	Srrm2 p-S1810 p-S1813 (z= 2)	Srrm2 1810 - 1818	S^RTS^PAPWK	2 Phospho (ST)	0.0170035	0.922201	0.0606485	0.727814	-0.043645	0.85933
p4187	ZC11A_MOUSE	Zinc finger CCCH domain-containing protein 11A OS=Mus musculus GN=Zc3h11a PE=1 SV=1	Zc3h11a p-T581 p-S584 (z= 3)	Zc3h11a 565 - 588	GDEASSYTRVAGKPVLT^AVS^GVTR	2 Phospho (ST)	-0.0286457	0.921939	0.249895	0.38499	-0.27854	0.497333
p5187	UNC5C_MOUSE		UNC5C p-T363 p-S374 p-Y380 p-Y402 (z= 3)	UNC5C 361 - 403	NCT^DGLCMQAAPDS^DDVALY^VGIVIAVTVCLAITVVVALFVY^RVGIVIAVTVCLAITVVVALFVY^DDVALY^	3 Phospho (ST); 2 Phospho (Y)	0.0508564	0.921817	0.0683304	0.890226	-0.017474	0.980545
p5311	CCD97_MOUSE	Coiled-coil domain-containing protein 97 OS=Mus musculus GN=Ccdc97 PE=1 SV=1	Ccdc97 p-T215 (z= 2)	Ccdc97 210 - 231	SGSPGT^PAYPLSDLLFQSYQER	Phospho (ST)	-0.0202149	0.921784	-0.105957	0.599536	0.0857419	0.766052
p3883	SYNPO_MOUSE	Synaptopodin OS=Mus musculus GN=Synpo PE=1 SV=2	Synpo p-S117 (z= 2)	Synpo 110 - 122	VMTASGSS^SPVPR	Phospho (ST)	-0.0220084	0.921721	-0.0260702	0.89995	0.00406183	0.989381
p2566	GCF_MOUSE	GC-rich sequence DNA-binding factor OS=Mus musculus GN=Tcf9 PE=1 SV=2	Tcf9 p-S118 (z= 3)	Tcf9 116 - 133	DVS^PIVEIPDAAFIQAAR	Phospho (ST)	-0.0265842	0.921517	0.0116808	0.966335	-0.038265	0.921143
p2781	RANB3_MOUSE	Ran-binding protein 3 OS=Mus musculus GN=Ranbp3 PE=1 SV=2	Ranbp3 p-S40 (z= 3)	Ranbp3 28 - 53	SAGSSSPEAGEDS^DHEDGNYCPPVKR	Phospho (ST)	0.0191533	0.921485	0.339039	0.0946552	-0.319886	0.254186
p6284	WNK1_MOUSE	Serine/threonine-protein kinase WNK1 OS=Mus musculus GN=Wnk1 PE=1 SV=2	Wnk1 p-T1972 (z= 3)	Wnk1 1968 - 1990	EGPVT^SPPFRDSEQTVIPAVIPK	Phospho (ST)	0.0301535	0.921386	0.261598	0.395485	-0.231444	0.593303
p5288	UBP15_MOUSE	Ubiquitin carboxyl-terminal hydrolase 15 OS=Mus musculus GN=Usp15 PE=2 SV=1	Usp15 p-S242 (z= 2)	Usp15 241 - 256	IS^PSSLSNNYNNINNR	Phospho (ST)	0.0482422	0.921128	0.136349	0.820714	-0.0881067	0.909377
p2374	HNRPC_MOUSE	Heterogeneous nuclear ribonucleoproteins C1/C2 OS=Mus musculus GN=Hnrnpc PE=1 SV=1	Hnrnpc p-S232 (z= 2)	Hnrnpc 225 - 237	QADLSFSS^PVEMK	Gln->pyro-Glu (N-term Q); Phospho (ST)	0.0128143	0.921035	0.114051	0.380493	-0.101236	0.58062
p0832	SIK3_MOUSE	Serine/threonine-protein kinase SIK3 OS=Mus musculus GN=Sik3 PE=1 SV=3	Sik3 p-S856 (z= 2)	Sik3 854 - 869	QLS^ADSAEAHSLNMNR	Gln->pyro-Glu (N-term Q); Phospho (ST)	0.0159206	0.920813	0.0808822	0.602045	-0.0649616	0.770668
p2985	PAK2_MOUSE	Serine/threonine-protein kinase PAK 2 OS=Mus musculus GN=Pak2 PE=1 SV=1	Pak2 p-T143 (z= 2)	Pak2 139 - 147	YLSFT^PPEK	Phospho (ST)	-0.0407467	0.920606	-0.627403	0.131737	0.586656	0.3141
p1923	ACINU_MOUSE	Apoptotic chromatin condensation inducer in the nucleus OS=Mus musculus GN=Acin1 PE=1 SV=3	Acin1 p-S1003 (z= 2)	Acin1 998 - 1006	TAQVPS^PPR	Phospho (ST)	-0.0648711	0.920472	0.193187	0.796889	-0.258058	0.794952
p7403	RIPK1_MOUSE	Receptor-interacting serine/threonine-protein kinase 1 OS=Mus musculus GN=Ripk1 PE=1 SV=1	Ripk1 p-S313 (z= 2)	Ripk1 308 - 318	EYPDQS^PVLQR	Phospho (ST)	0.0289053	0.92046	-0.0357358	0.901755	0.0646411	0.874551
p6996	RBP2_MOUSE	E3 SUMO-protein ligase RanBP2 OS=Mus musculus GN=Ranbp2 PE=1 SV=2	Ranbp2 p-S2641 (z= 3) + Oxi	Ranbp2 2637 - 2656	HSSSS^PVSGTMDKPVDLSTR	Oxidation (M); Phospho (ST)	-0.0206832	0.920457	0.259249	0.216223	-0.279932	0.342653
p4462	SPDLY_MOUSE	Protein Spindly OS=Mus musculus GN=Ccdc99 PE=1 SV=2	Ccdc99 p-S558 (z= 3)	Ccdc99 538 - 560	LVDSPANIEVLHEQSGNTPNS^PR	Phospho (ST)	-0.0270036	0.920369	-0.0851021	0.752889	0.0580985	0.87913
p2565	MA7D1_MOUSE	MAP7 domain-containing protein 1 OS=Mus musculus GN=Map7d1 PE=1 SV=1	Map7d1 p-S401 (z= 2)	Map7d1 394 - 406	RKPGAGGS^PALAR	Phospho (ST)	0.0326748	0.920265	-0.27021	0.432219	0.302885	0.523263
p2067	SRRM2_MOUSE	Serine/arginine repetitive matrix protein 2 OS=Mus musculus GN=Srrm2 PE=1 SV=3	Srrm2 p-T1812 p-S1813 (z= 3)	Srrm2 1810 - 1819	SRT^S^PAPWKR	2 Phospho (ST)	-0.0432442	0.919713	-0.070127	0.873905	0.0268828	0.965181
p1647	PP6R1_MOUSE	Serine/threonine-protein phosphatase 6 regulatory subunit 1 OS=Mus musculus GN=Ppp6r1 PE=1 SV=1	Ppp6r1 p-S707 (z= 3)	Ppp6r1 691 - 727	TSPSSFPSPSTQPPGPS^WTATFDTVPMDAPTGPPVSK	Phospho (ST)	0.0272708	0.919163	-0.134204	0.618133	0.161475	0.671312
p4342	TVB2_MOUSE	T-cell receptor beta chain V region 86T1 OS=Mus musculus PE=2 SV=1	Adipor1 p-S90 (z= 2)	Adipor1 71 - 91	QLIRNETVPSRFIPECPDSS^K	Gln->pyro-Glu (N-term Q); Phospho (ST)	0.0559379	0.919107	-0.264923	0.603761	0.320861	0.669304
p0391	RTKN_MOUSE	Rhotekin OS=Mus musculus GN=Rtkn PE=1 SV=3	Rtkn p-S520 (z= 2)	Rtkn 518 - 534	TFS^LDAAPADHSLGPSR	Phospho (ST)	0.0420001	0.919044	0.331489	0.424749	-0.289489	0.620993
p3676	F117B_MOUSE	Protein FAM117B OS=Mus musculus GN=Fam117b PE=1 SV=1	Fam117b p-S10 (z= 2)	Fam117b 8 - 31	NGS^PTPAGALAGGAVGPPGGPGSR	Phospho (ST)	-0.0443511	0.918871	0.139538	0.762258	-0.183889	0.771961
p2748	DCK_MOUSE	Deoxycytidine kinase OS=Mus musculus GN=Dck PE=1 SV=1	Dck p-T19 (z= 2)	Dck 8 - 20	FCPSPSTSSEGT^R	Phospho (ST)	0.00933614	0.918852	0.0860221	0.351165	-0.076686	0.555094
p0905	OSBP1_MOUSE	Oxysterol-binding protein 1 OS=Mus musculus GN=Osbp PE=1 SV=2	Osbp p-S295 (z= 3) + Oxi	Osbp 292 - 319	GDMS^DEDDENEFFDAPEIITMPENLGHK	Oxidation (M); Phospho (ST)	-0.0340282	0.91864	-0.0189299	0.957061	-0.0150983	0.97513
p0424	PARD3_MOUSE	Partitioning defective 3 homolog OS=Mus musculus GN=Pard3 PE=1 SV=2	Pard3 p-S144 (z= 3)	Pard3 142 - 167	RSS^DPALTGLSTSVSDNNFSSEEPSR	Phospho (ST)	0.0249094	0.918131	-0.273918	0.263045	0.298827	0.386036
p4804	NCOR2_MOUSE	Nuclear receptor corepressor 2 OS=Mus musculus GN=Ncor2 PE=1 SV=3	Ncor2 p-S149 p-S152 (z= 3)	Ncor2 145 - 166	LEPVS^PPS^PPHADPELELAPSR	2 Phospho (ST)	0.019066	0.918111	0.112156	0.546434	-0.0930899	0.722862
p6924	LRCH4_MOUSE	Leucine-rich repeat and calponin homology domain-containing protein 4 OS=Mus musculus GN=Lrch4 PE=2 SV=1	Lrch4 p-S281 (z= 3)	Lrch4 266 - 292	GAALGDLVPSRPPSFS^PCPAEDLFPGR	Phospho (ST)	0.0272744	0.918099	-0.0463069	0.861429	0.0735813	0.844519
p4420	CD33_MOUSE	Myeloid cell surface antigen CD33 OS=Mus musculus GN=Cd33 PE=2 SV=1	Cd33 p-S343 p-T344 p-S351 (z= 4)	Cd33 341 - 361	AVS^T^LRFPWIS^WEGSLRSTQRLRFPWIS^	3 Phospho (ST)	0.0551661	0.918078	0.0244556	0.963629	0.0307104	0.967702
p1775	DGCR8_MOUSE	Microprocessor complex subunit DGCR8 OS=Mus musculus GN=Dgcr8 PE=2 SV=2	Dgcr8 p-S377 (z= 3)	Dgcr8 365 - 384	EQNCDLAPSGEVS^PVKPLGR	Phospho (ST)	-0.0181776	0.917872	0.175275	0.323788	-0.193453	0.439893
p4919	RICTR_MOUSE	Rapamycin-insensitive companion of mTOR OS=Mus musculus GN=Rictor PE=1 SV=2	Rictor p-S1387 (z= 3)	Rictor 1382 - 1404	ALSYAS^LDKEDLLSPINHNTLQR	Phospho (ST)	-0.050755	0.91685	0.511358	0.303218	-0.562113	0.419107
p7526	GEMI8_MOUSE	Gem-associated protein 8 OS=Mus musculus GN=Gemin8 PE=1 SV=1	Gemin8 p-S186 (z= 2)	Gemin8 181 - 192	SLEPPS^EKPWER	Phospho (ST)	0.0173707	0.91667	-0.2211	0.179655	0.238471	0.308536
p6331	MAP1B_MOUSE	Microtubule-associated protein 1B OS=Mus musculus GN=Map1b PE=1 SV=2	Map1b p-S1293 p-S1307 (z= 2)	Map1b 1291 - 1311	SVS^PGVTQAVVEEHCAS^PEEK	2 Phospho (ST)	0.0326111	0.916541	-0.18393	0.555553	0.216541	0.623337
p2103	WBP11_MOUSE	WW domain-binding protein 11 OS=Mus musculus GN=Wbp11 PE=1 SV=2	Wbp11 p-S237 (z= 3)	Wbp11 229 - 243	RRDEDMLYS^PELAQR	Phospho (ST)	0.0523773	0.915616	-0.397408	0.472251	0.449785	0.544517
p4595	CTGE5_MOUSE	Cutaneous T-cell lymphoma-associated antigen 5 homolog OS=Mus musculus GN=Ctage5 PE=1 SV=1	Ctage5 p-S514 p-S526 (z= 3)	Ctage5 511 - 535	AFLS^PPTLLEGPLRLS^PLLPGGGGR	2 Phospho (ST)	-0.045479	0.915427	-0.252108	0.551765	0.206629	0.731441
p1088	SMG1_MOUSE	Serine/threonine-protein kinase SMG1 OS=Mus musculus GN=Smg1 PE=1 SV=3	Smg1 p-Y2315 p-T2319 (z= 3) + Oxi	Smg1 2311 - 2334	VTQSY^ARST^AVMSMVGYIIGLGDR	Oxidation (M); Phospho (ST); Phospho (Y)	0.0413026	0.91514	-0.033788	0.930534	0.0750905	0.891047
p0419	NS1BP_MOUSE	Influenza virus NS1A-binding protein homolog OS=Mus musculus GN=Ivns1abp PE=1 SV=2	Ivns1abp p-S338 (z= 3)	Ivns1abp 336 - 358	SLS^FEMQPDELLEKPMSPMQYAR	Phospho (ST)	0.0591516	0.915103	0.0172602	0.975728	0.0418914	0.957897
p3621	SRS10_MOUSE	Serine/arginine-rich splicing factor 10 OS=Mus musculus GN=Srsf10 PE=1 SV=2	Srsf10 p-S131 p-S133 (z= 2)	Srsf10 131 - 139	S^RS^FDYNYR	2 Phospho (ST)	0.0242349	0.915086	0.212357	0.353396	-0.188122	0.559403
p6892	CXA1_MOUSE	Gap junction alpha-1 protein OS=Mus musculus GN=Gja1 PE=1 SV=2	Gja1 p-S365 (z= 3)	Gja1 346 - 366	KVAAGHELQPLAIVDQRPSS^R	Phospho (ST)	-0.062135	0.91449	0.927146	0.109406	-0.989281	0.227795
p4077	NEST_MOUSE	Nestin OS=Mus musculus GN=Nes PE=1 SV=1	Nes p-S1127 (z= 4)	Nes 1125 - 1170	RKS^VDTQEPLWSTEVTSETIEPLEDETQEPLGCVDENQEVLTPLER	Phospho (ST)	-0.0480987	0.914313	0.0990703	0.858259	-0.147169	0.83637
p4710	F103A_MOUSE	Protein FAM103A1 OS=Mus musculus GN=Fam103a1 PE=2 SV=1	Fam103a1 p-S36 (z= 2)	Fam103a1 32 - 46	RPPES^PPIVEEWNSR	Phospho (ST)	-0.0220444	0.914297	-0.141645	0.505477	0.119601	0.685291
p0409	RMD3_MOUSE	Regulator of microtubule dynamics protein 3 OS=Mus musculus GN=Fam82a2 PE=1 SV=2	Fam82a2 p-S46 (z= 2)	Fam82a2 44 - 59	SHS^LPNSLDYAQASER	Phospho (ST)	0.0339185	0.91429	-0.235967	0.473686	0.269885	0.554055
p2234	MAP4_MOUSE	Microtubule-associated protein 4 OS=Mus musculus GN=Map4 PE=1 SV=3	Map4 p-S798 (z= 2)	Map4 798 - 805	S^PATTLPK	Phospho (ST)	-0.0262048	0.913886	-0.0101444	0.966606	-0.0160604	0.962619
p2111	SNX3_MOUSE	Sorting nexin-3 OS=Mus musculus GN=Snx3 PE=1 SV=3	Snx3 p-S72 (z= 2)	Snx3 70 - 78	RYS^DFEWLR	Phospho (ST)	0.0512392	0.913491	0.167442	0.729519	-0.116202	0.863474
p4474	FARP2_MOUSE	FERM, RhoGEF and pleckstrin domain-containing protein 2 OS=Mus musculus GN=Farp2 PE=1 SV=2	Farp2 p-S863 (z= 2)	Farp2 859 - 875	TIGDS^PPVLLGGPVYTR	Phospho (ST)	-0.0490357	0.9132	0.360569	0.425275	-0.409604	0.52109
p1136	FLNA_MOUSE	Filamin-A OS=Mus musculus GN=Flna PE=1 SV=5	Flna p-S2327 (z= 2)	Flna 2311 - 2333	FNEEHIPDSPFVVPVAS^PSGDAR	Phospho (ST)	0.0409062	0.912554	-0.350455	0.350299	0.391361	0.45956
p0988	FBLN2_MOUSE	Fibulin-2 OS=Mus musculus GN=Fbln2 PE=1 SV=1	Fbln2 p-S574 (z= 2)	Fbln2 567 - 575	VSEMEMAS^R	Phospho (ST)	-0.0235819	0.912311	-0.281903	0.184561	0.258321	0.391262
p7501	BBS10_MOUSE	Bardet-Biedl syndrome 10 protein homolog OS=Mus musculus GN=Bbs10 PE=2 SV=2	Bbs10 p-S70 (z= 2)	Bbs10 63 - 73	MIVACVSS^HLK	Phospho (ST)	-0.0276804	0.911794	-0.473879	0.0649301	0.446199	0.212298
p1375	RBM39_MOUSE	RNA-binding protein 39 OS=Mus musculus GN=Rbm39 PE=1 SV=2	Rbm39 p-Y95 (z= 2)	Rbm39 95 - 103	Y^RSPYSGPK	Phospho (Y)	-0.0235559	0.911768	0.0715498	0.736639	-0.0951057	0.751904
p1993	MPRIP_MOUSE	Myosin phosphatase Rho-interacting protein OS=Mus musculus GN=Mprip PE=1 SV=2	Mprip p-T540 (z= 3)	Mprip 538 - 557	SKT^FDWAEFRPIQQALAQER	Phospho (ST)	-0.0444578	0.911524	0.0549344	0.890799	-0.0993922	0.860583
p3491	ALS2_MOUSE	Alsin OS=Mus musculus GN=Als2 PE=1 SV=2	Als2 p-S486 (z= 2)	Als2 476 - 488	LSLPGLLSQVS^PR	Phospho (ST)	0.0350598	0.911478	-0.200774	0.544336	0.235834	0.606275
p7264	ROBO1_MOUSE	Roundabout homolog 1 OS=Mus musculus GN=Robo1 PE=1 SV=1	Robo1 p-S802 p-S810 p-S816 (z= 3)	Robo1 790 - 824	TVDGSTFSVVIPS^LVPGIRYS^VEVAAS^TGAGPGVKVEVAAS^	4 Phospho (ST)	0.0626975	0.911415	-0.0556398	0.918939	0.118337	0.880211
p3255	RLA2_MOUSE	60S acidic ribosomal protein P2 OS=Mus musculus GN=Rplp2 PE=1 SV=3	Rplp2 p-S102 p-S105 (z= 3)	Rplp2 96 - 115	DEKKEES^EES^DDDMGFGLFD	2 Phospho (ST)	-0.0224481	0.911179	-0.354696	0.0851425	0.332248	0.247978
p5774	EF2_MOUSE	Elongation factor 2 OS=Mus musculus GN=Eef2 PE=1 SV=2	Eef2 p-T59 (z= 3)	Eef2 51 - 60	AGETRFTDT^R	Phospho (ST)	0.0488501	0.910568	-0.269095	0.537278	0.317945	0.605925
p2174	NIBAN_MOUSE	Protein Niban OS=Mus musculus GN=Fam129a PE=1 SV=2	Fam129a p-S581 (z= 3)	Fam129a 564 - 586	KHNLFEDNMALPSESVSS^LTDLK	Phospho (ST)	0.0616633	0.910284	0.045722	0.933412	0.0159413	0.983565
p6862	SLTM_MOUSE	SAFB-like transcription modulator OS=Mus musculus GN=Sltm PE=1 SV=1	Sltm p-S550 p-S552 (z= 3) + Oxi	Sltm 548 - 563	ISS^KS^PGHMVILNQTK	Oxidation (M); 2 Phospho (ST)	0.0411962	0.910108	0.0352782	0.919562	0.005918	0.990652
p2179	F117A_MOUSE	Protein FAM117A OS=Mus musculus GN=Fam117a PE=2 SV=1	Fam117a p-S213 (z= 2)	Fam117a 213 - 227	S^LEGLNQELEEVFVK	Phospho (ST)	-0.0518742	0.909945	0.302502	0.464366	-0.354376	0.566235
p2709	ZN592_MOUSE	Zinc finger protein 592 OS=Mus musculus GN=Znf592 PE=1 SV=3	Znf592 p-S607 (z= 2)	Znf592 601 - 608	SLSQHYS^R	Phospho (ST)	-0.0601958	0.909802	0.937334	0.0848971	-0.99753	0.190319
p6483	DOCK5_MOUSE	Dedicator of cytokinesis protein 5 OS=Mus musculus GN=Dock5 PE=1 SV=2	Dock5 p-S1845 (z= 3)	Dock5 1843 - 1854	RDS^KAPPPPPPK	Phospho (ST)	0.0357817	0.90975	-0.158168	0.616916	0.193949	0.664345
p0630	EF1B_MOUSE	Elongation factor 1-beta OS=Mus musculus GN=Eef1b PE=1 SV=5	Eef1b p-S106 (z= 3)	Eef1b 79 - 116	YGPSSVEDTTGSGAADAKDDDDIDLFGS^DDEEESEEAK	Phospho (ST)	-0.0455353	0.909625	-0.243587	0.544834	0.198052	0.727237
p0132	LPPR5_MOUSE	Lipid phosphate phosphatase-related protein type 5 OS=Mus musculus GN=Lppr5 PE=2 SV=1	Lppr5 p-T295 (z= 4) + Oxi	Lppr5 278 - 299	QPENGHIHRDNVARMPMT^NIPR	Gln->pyro-Glu (N-term Q); 2 Oxidation (M); Phospho (ST)	0.0494128	0.909515	-0.310676	0.476609	0.360089	0.559146
p5507	ABL2_MOUSE	Abelson tyrosine-protein kinase 2 OS=Mus musculus GN=Abl2 PE=1 SV=1	Abl2 p-S632 (z= 2)	Abl2 630 - 641	DKS^PSSLLEDAK	Phospho (ST)	-0.0119069	0.909079	0.0762075	0.466656	-0.0881144	0.551194
p7193	THSD1_MOUSE	Thrombospondin type-1 domain-containing protein 1 OS=Mus musculus GN=Thsd1 PE=2 SV=2	Thsd1 p-T652 p-T658 (z= 3)	Thsd1 646 - 659	SSLFRRT^ASFHET^K	2 Phospho (ST)	-0.0525698	0.909015	-0.257517	0.601521	0.204947	0.761073
p5848	RUN3A_MOUSE	RUN domain-containing protein 3A OS=Mus musculus GN=Rundc3a PE=1 SV=1	Rundc3a p-T152 p-Y156 (z= 3) + Oxi	Rundc3a 151 - 164	TT^RRFY^DSGAIMLR	Oxidation (M); Phospho (ST); Phospho (Y)	0.033936	0.908604	0.0765947	0.800033	-0.0426587	0.919628
p4515	SIK3_MOUSE	Serine/threonine-protein kinase SIK3 OS=Mus musculus GN=Sik3 PE=1 SV=3	Sik3 p-S533 p-S534 (z= 3)	Sik3 512 - 545	GPSPLVTMTPAVPAVTPVDEES^S^DGEPDQEAVQR	2 Phospho (ST)	0.0256189	0.908495	0.214664	0.338964	-0.189045	0.54978
p0085	SRRM4_MOUSE	Serine/arginine repetitive matrix protein 4 OS=Mus musculus GN=Srrm4 PE=1 SV=1	Srrm4 p-S271 (z= 2)	Srrm4 269 - 279	SAS^PLAATRGR	Phospho (ST)	0.0239467	0.908417	-0.106902	0.608286	0.130849	0.657173
p4535	AB1IP_MOUSE	Amyloid beta A4 precursor protein-binding family B member 1-interacting protein OS=Mus musculus GN=Apbb1ip PE=1 SV=2	Apbb1ip p-S507 (z= 3)	Apbb1ip 501 - 512	QGLGNHS^PGATR	Phospho (ST)	0.019064	0.908175	-0.156173	0.305205	0.175237	0.43609
p2608	ZC3H4_MOUSE	Zinc finger CCCH domain-containing protein 4 OS=Mus musculus GN=Zc3h4 PE=1 SV=2	Zc3h4 p-S916 (z= 2)	Zc3h4 910 - 925	AEGSLHS^SPAGPSSSK	Phospho (ST)	0.0216893	0.907789	-0.00614196	0.971993	0.0278313	0.913519
p2516	SRRM1_MOUSE	Serine/arginine repetitive matrix protein 1 OS=Mus musculus GN=Srrm1 PE=1 SV=2	Srrm1 p-S702 p-S704 (z= 3)	Srrm1 700 - 708	RHS^PS^PRPR	2 Phospho (ST)	0.0591868	0.907604	-0.207384	0.69469	0.26657	0.71676
p5419	CCD43_MOUSE	Coiled-coil domain-containing protein 43 OS=Mus musculus GN=Ccdc43 PE=1 SV=1	Ccdc43 p-T137 (z= 4)	Ccdc43 127 - 160	AALLAQYADVT^DEEDEADKKDDAGASTANVSSDR	Phospho (ST)	-0.0352041	0.907545	0.274128	0.368838	-0.309332	0.472322
p0097	ES8L2_MOUSE	Epidermal growth factor receptor kinase substrate 8-like protein 2 OS=Mus musculus GN=Eps8l2 PE=1 SV=1	Eps8l2 p-S573 (z= 2)	Eps8l2 568 - 577	YWGPAS^PTHK	Phospho (ST)	-0.0637849	0.907474	-0.00518493	0.992093	-0.0585999	0.938398
p5266	NEB2_MOUSE	Neurabin-2 OS=Mus musculus GN=Ppp1r9b PE=1 SV=1	Ppp1r9b p-S100 (z= 2)	Ppp1r9b 98 - 112	ASS^LNENVDHSALLK	Phospho (ST)	-0.013466	0.907084	0.0605882	0.600232	-0.0740542	0.650418
p3386	PTN22_MOUSE		PTN22 p-Y440 p-S443 (z= 2)	PTN22 440 - 448	Y^HNS^KGPVK	Phospho (ST); Phospho (Y)	0.020346	0.906929	0.0606485	0.727686	-0.0403025	0.869935
p5486	CBPC5_MOUSE	Cytosolic carboxypeptidase-like protein 5 OS=Mus musculus GN=Agbl5 PE=1 SV=2	Agbl5 p-S605 (z= 2) + Oxi	Agbl5 602 - 613	GLTS^AGNMGASK	Oxidation (M); Phospho (ST)	0.020346	0.906929	0.0606485	0.727686	-0.0403025	0.869935
p3306	NUFP2_MOUSE	Nuclear fragile X mental retardation-interacting protein 2 OS=Mus musculus GN=Nufip2 PE=1 SV=1	Nufip2 p-S649 (z= 2)	Nufip2 647 - 656	NDS^WGSFDLR	Phospho (ST)	-0.0141228	0.906888	0.172679	0.159163	-0.186801	0.278404
p7059	M4K4_MOUSE	Mitogen-activated protein kinase kinase kinase kinase 4 OS=Mus musculus GN=Map4k4 PE=1 SV=1	Map4k4 p-S621 (z= 3)	Map4k4 617 - 626	TTSRS^PVLSR	Phospho (ST)	0.0258356	0.906568	0.18686	0.418884	-0.161024	0.613656
p7242	FAN1_MOUSE	Fanconi-associated nuclease 1 OS=Mus musculus GN=Fan1 PE=2 SV=2	Fan1 p-S29 p-T31 p-Y33 (z= 4)	Fan1 25 - 53	SQCHS^IT^SY^FNSAPPAKLACSTCHKMVPRSY^	2 Phospho (ST); Phospho (Y)	-0.044133	0.906194	0.267596	0.47663	-0.311729	0.557186
p5567	HDAC2_MOUSE	Histone deacetylase 2 OS=Mus musculus GN=Hdac2 PE=1 SV=1	Hdac2 p-S394 (z= 4) + Oxi	Hdac2 373 - 405	MLPHAPGVQMQAIPEDAVHEDS^GDEDGEDPDKR	2 Oxidation (M); Phospho (ST)	0.0558145	0.906151	0.34688	0.486805	-0.291066	0.671879
p0492	SMN_MOUSE	Survival motor neuron protein OS=Mus musculus GN=Smn1 PE=1 SV=1	Smn1 p-S25 (z= 2)	Smn1 21 - 38	GTGQS^DDSDIWDDTALIK	Phospho (ST)	-0.0252762	0.905615	0.0593903	0.784271	-0.0846665	0.780785
p7222	BAG3_MOUSE	BAG family molecular chaperone regulator 3 OS=Mus musculus GN=Bag3 PE=1 SV=2	Bag3 p-S183 (z= 3)	Bag3 177 - 199	SQSPAAS^DCSSSSSSASLPSSGR	Phospho (ST)	0.0437863	0.905398	-0.0875622	0.816257	0.131348	0.803226
p3647	MUL1_MOUSE	Mitochondrial ubiquitin ligase activator of NFKB 1 OS=Mus musculus GN=Mul1 PE=2 SV=2	Mul1 p-S3 p-S5 p-Y29 (z= 4) + Oxi	Mul1 2 - 30	ES^GS^RPSLGQVILLGTSSMVTAVLYSIY^RRPSLGQVILLGTSSMVTAVLYSIY^	Oxidation (M); 3 Phospho (ST); Phospho (Y)	0.0521576	0.905272	0.315934	0.452786	-0.263776	0.663939
p7108	ATN1_MOUSE	Atrophin-1 OS=Mus musculus GN=Atn1 PE=1 SV=1	Atn1 p-S34 (z= 2)	Atn1 31 - 46	GRAS^PGGVSTSSSDGK	Phospho (ST)	0.0287249	0.905179	-0.28934	0.302102	0.318065	0.390199
p7557	PTN23_MOUSE	Tyrosine-protein phosphatase non-receptor type 23 OS=Mus musculus GN=Ptpn23 PE=1 SV=2	Ptpn23 p-S1182 (z= 4)	Ptpn23 1168 - 1208	RGAAAADLLSSSPES^QHGGTQPPGGGQPLLQPTKVDAAEGR	Phospho (ST)	-0.0541148	0.905128	0.0854144	0.867958	-0.139529	0.838777
p0539	DDX21_MOUSE	Nucleolar RNA helicase 2 OS=Mus musculus GN=Ddx21 PE=1 SV=3	Ddx21 p-S118 (z= 2)	Ddx21 111 - 128	EIITEEPS^EEEADMPKPK	Phospho (ST)	-0.0198857	0.905098	0.22881	0.176321	-0.248696	0.295866
p4445	MYPT1_MOUSE	Protein phosphatase 1 regulatory subunit 12A OS=Mus musculus GN=Ppp1r12a PE=1 SV=2	Ppp1r12a p-S299 (z= 3)	Ppp1r12a 296 - 315	DKKS^PLIESTANMENNQPQK	Phospho (ST)	0.0257343	0.904969	-0.139561	0.509429	0.165296	0.584411
p2876	LASP1_MOUSE	LIM and SH3 domain protein 1 OS=Mus musculus GN=Lasp1 PE=1 SV=1	Lasp1 p-T104 (z= 2)	Lasp1 97 - 109	GFSVVADT^PELQR	Phospho (ST)	0.0210319	0.904745	-0.071041	0.686404	0.0920729	0.711321
p6424	FOXC2_MOUSE	Forkhead box protein C2 OS=Mus musculus GN=Foxc2 PE=2 SV=2	Foxc2 p-S231 p-S239 (z= 2)	Foxc2 227 - 241	VETLS^PEGALQAS^PR	2 Phospho (ST)	-0.0432392	0.904661	-0.323775	0.432185	0.280536	0.608282
p4793	DEN2C_MOUSE	DENN domain-containing protein 2C OS=Mus musculus GN=Dennd2c PE=2 SV=1	Dennd2c p-S686 p-T689 (z= 2)	Dennd2c 680 - 692	VIFVANS^LST^LSK	2 Phospho (ST)	0.0570841	0.904471	0.209397	0.654158	-0.152313	0.819256
p5923	ZN667_MOUSE		ZN667 p-S106 p-S114 (z= 3)	ZN667 103 - 124	SGPS^ICEKPTSS^QQKVPTEKAK	2 Phospho (ST)	-0.0346162	0.903652	-0.275882	0.32767	0.241266	0.547537
p0729	BDP1_MOUSE	Transcription factor TFIIIB component B'' homolog OS=Mus musculus GN=Bdp1 PE=2 SV=2	Bdp1 p-S1634 (z= 3)	Bdp1 1621 - 1638	EQPTSLGLEEQSLS^KQIR	Phospho (ST)	-0.0844086	0.903642	-0.858432	0.180503	0.774023	0.413298
p7072	MYPT1_MOUSE	Protein phosphatase 1 regulatory subunit 12A OS=Mus musculus GN=Ppp1r12a PE=1 SV=2	Ppp1r12a p-S422 (z= 3)	Ppp1r12a 413 - 424	KFPISTTKIS^PK	Phospho (ST)	0.0369131	0.903579	0.299157	0.330036	-0.262244	0.54402
p4181	NUP53_MOUSE	Nucleoporin NUP53 OS=Mus musculus GN=Nup35 PE=1 SV=2	Nup35 p-S258 (z= 2)	Nup35 254 - 268	GVLSS^PSLAFTTPIR	Phospho (ST)	0.0413461	0.903427	0.509679	0.141469	-0.468333	0.334656
p0321	TCEA1_MOUSE	Transcription elongation factor A protein 1 OS=Mus musculus GN=Tcea1 PE=1 SV=2	Tcea1 p-S100 (z= 2)	Tcea1 90 - 104	KKEPAISSQNS^PEAR	Phospho (ST)	0.0252691	0.903378	-0.152506	0.465605	0.177775	0.547016
p1885	DKC1_MOUSE	H/ACA ribonucleoprotein complex subunit 4 OS=Mus musculus GN=Dkc1 PE=1 SV=4	Dkc1 p-S451 p-S455 (z= 2)	Dkc1 448 - 465	KRDS^ESES^DETPTVPQLK	2 Phospho (ST)	0.0332976	0.903185	0.0807404	0.758564	-0.0474428	0.900453
p0789	HCFC1_MOUSE	Host cell factor 1 OS=Mus musculus GN=Hcfc1 PE=1 SV=2	Hcfc1 p-S666 (z= 2)	Hcfc1 666 - 682	S^PISVPGGSALISNLGK	Phospho (ST)	-0.0236855	0.902855	-0.165025	0.395257	0.14134	0.606365
p3920	ETV6_MOUSE	Transcription factor ETV6 OS=Mus musculus GN=Etv6 PE=1 SV=1	Etv6 p-Y17 p-S22 (z= 2)	Etv6 15 - 28	ISY^TPPES^PVASHR	Phospho (ST); Phospho (Y)	0.0134987	0.902296	-0.199385	0.0769319	0.212884	0.17719
p1167	SRSF9_MOUSE	Serine/arginine-rich splicing factor 9 OS=Mus musculus GN=Srsf9 PE=1 SV=1	Srsf9 p-S205 (z= 2)	Srsf9 202 - 210	GRDS^PYQSR	Phospho (ST)	0.0642843	0.902131	0.377739	0.421415	-0.313455	0.655246
p2629	PKHG3_MOUSE	Pleckstrin homology domain-containing family G member 3 OS=Mus musculus GN=Plekhg3 PE=1 SV=2	Plekhg3 p-S1290 (z= 3)	Plekhg3 1272 - 1296	GPHPSSTVGLEEDSGKESS^SPVALK	Phospho (ST)	0.0176218	0.901923	-0.049187	0.776981	0.0668088	0.766529
p2871	FIP1_MOUSE	Pre-mRNA 3'-end-processing factor FIP1 OS=Mus musculus GN=Fip1l1 PE=1 SV=1	Fip1l1 p-S479 p-S487 (z= 3)	Fip1l1 477 - 493	DHS^PTPSVFNS^DEERYR	2 Phospho (ST)	-0.074726	0.901813	0.946437	0.135151	-1.02116	0.244714
p3145	PR2A1_MOUSE		PR2A1 p-T67 p-S71 p-S83 (z= 4)	PR2A1 61 - 85	KAFELFT^AFDS^QYAQSHQLIVKS^LKQYAQSHQLIVKS^	3 Phospho (ST)	-0.026557	0.901798	0.232578	0.284192	-0.259135	0.397197
p3747	LAR4B_MOUSE	La-related protein 4B OS=Mus musculus GN=Larp4b PE=1 SV=2	Larp4b p-S603 (z= 2)	Larp4b 601 - 612	SPS^PVHLPEDPK	Phospho (ST)	-0.0126994	0.901328	-0.0185236	0.856508	0.00582427	0.967924
p5570	NPM_MOUSE	Nucleophosmin OS=Mus musculus GN=Npm1 PE=1 SV=1	Npm1 p-S70 (z= 4) + Oxi	Npm1 46 - 80	TVSLGAGAKDELHIVEAEAMNYEGS^PIKVTLATLK	Oxidation (M); Phospho (ST)	-0.047991	0.901295	0.671938	0.108207	-0.719929	0.207355
p4759	MPRI_MOUSE	Cation-independent mannose-6-phosphate receptor OS=Mus musculus GN=Igf2r PE=1 SV=1	Igf2r p-S2476 (z= 3)	Igf2r 2469 - 2483	LVSFHDDS^DEDLLHI	Phospho (ST)	0.0538095	0.901142	0.748929	0.0982368	-0.695119	0.266637
p4294	ARHGH_MOUSE	Rho guanine nucleotide exchange factor 17 OS=Mus musculus GN=Arhgef17 PE=1 SV=2	Arhgef17 p-S689 (z= 2)	Arhgef17 686 - 700	ALVS^PETPPTPGALR	Phospho (ST)	-0.0186297	0.900707	0.0129907	0.936691	-0.0316204	0.886472
p5720	S4A7_MOUSE	Sodium bicarbonate cotransporter 3 OS=Mus musculus GN=Slc4a7 PE=1 SV=2	Slc4a7 p-S268 (z= 2)	Slc4a7 265 - 281	GNGS^GGSRENSTVDFSK	Phospho (ST)	-0.0380865	0.900702	-0.371799	0.20112	0.333712	0.428003
p0859	G3BP2_MOUSE	Ras GTPase-activating protein-binding protein 2 OS=Mus musculus GN=G3bp2 PE=1 SV=2	G3bp2 p-T227 (z= 2)	G3bp2 225 - 242	SAT^PPPAEPASLPQEPPK	Phospho (ST)	0.0194222	0.900571	0.109787	0.472045	-0.0903649	0.678104
p0494	PAIRB_MOUSE	Plasminogen activator inhibitor 1 RNA-binding protein OS=Mus musculus GN=Serbp1 PE=1 SV=2	Serbp1 p-S25 (z= 2)	Serbp1 17 - 32	FDQLFDDES^DPFEVLK	Phospho (ST)	0.0197676	0.900228	0.18287	0.251338	-0.163102	0.466438
p0123	RGPA1_MOUSE	Ral GTPase-activating protein subunit alpha-1 OS=Mus musculus GN=Ralgapa1 PE=1 SV=1	Ralgapa1 p-S859 (z= 2)	Ralgapa1 857 - 868	RGS^SPGSLEIPK	Phospho (ST)	0.0180464	0.900024	-0.0180706	0.899891	0.036117	0.858907
p5941	BPIB1_MOUSE		BPIB1 p-S90 p-T102 (z= 4) + Oxi	BPIB1 82 - 110	YIIWMKVTS^ANILQLDVQPST^YDQELVVR	Oxidation (M); 2 Phospho (ST)	0.0293186	0.899653	0.225455	0.335699	-0.196137	0.551905
p2085	MYT1_MOUSE	Myelin transcription factor 1 OS=Mus musculus GN=Myt1 PE=1 SV=1	Myt1 p-T651 (z= 4) + Oxi	Myt1 642 - 659	CWEMPENLST^KPQDLPSK	Oxidation (M); Phospho (ST)	0.0785646	0.899372	-1.10366	0.083305	1.18222	0.184914
p3141	RB6I2_MOUSE	ELKS/Rab6-interacting/CAST family member 1 OS=Mus musculus GN=Erc1 PE=1 SV=1	Erc1 p-Y2 p-S17 (z= 3) + Oxi	Erc1 1 - 20	MY^GSARSVGKVEPSSQS^PGR	Oxidation (M); Phospho (ST); Phospho (Y)	0.0594022	0.899316	-0.449692	0.34155	0.509094	0.445271
p2917	RIPK2_MOUSE	Receptor-interacting serine/threonine-protein kinase 2 OS=Mus musculus GN=Ripk2 PE=2 SV=1	Ripk2 p-S412 (z= 2)	Ripk2 410 - 425	ASS^CSLAVISPFLVEK	Phospho (ST)	-0.0802416	0.898872	0.00961886	0.988111	-0.0898605	0.920728
p1143	SEPT9_MOUSE	Septin-9 OS=Mus musculus GN=Sept9 PE=1 SV=1	Sept9 p-S85 (z= 2)	Sept9 85 - 91	S^PKPSLR	Phospho (ST)	0.106114	0.898762	0.0863385	0.911818	0.0197752	0.986179
p2724	SR1IP_MOUSE	Protein SREK1IP1 OS=Mus musculus GN=Srek1ip1 PE=2 SV=1	Srek1ip1 p-S144 (z= 2)	Srek1ip1 143 - 152	SS^PYHSELTK	Phospho (ST)	0.0413576	0.89867	-0.407211	0.215427	0.448569	0.332298
p3816	4EBP1_MOUSE	Eukaryotic translation initiation factor 4E-binding protein 1 OS=Mus musculus GN=Eif4ebp1 PE=1 SV=3	Eif4ebp1 p-S64 p-T69 (z= 4)	Eif4ebp1 63 - 104	NS^PVAKT^PPKDLPAIPGVTSPTSDEPPMQASQSQLPSSPEDK	2 Phospho (ST)	0.0281501	0.898527	0.245977	0.269717	-0.217827	0.486944
p6337	OCAD1_MOUSE	OCIA domain-containing protein 1 OS=Mus musculus GN=Ociad1 PE=1 SV=1	Ociad1 p-S193 (z= 3)	Ociad1 161 - 195	YEPIPFSASMNESTPTGITDHIAQGPEPNLEES^PK	Phospho (ST)	-0.0403401	0.898478	0.465632	0.16054	-0.505972	0.270518
p1472	SC5A3_MOUSE		SC5A3 p-S114 (z= 2)	SC5A3 104 - 115	SGVYTMPEYLS^K	Phospho (ST)	0.0363727	0.898216	0.0964908	0.732251	-0.0601182	0.880632
p1949	TLN1_MOUSE	Talin-1 OS=Mus musculus GN=Tln1 PE=1 SV=2	Tln1 p-S1328 (z= 2)	Tln1 1321 - 1332	ALSTDPAS^PNLK	Phospho (ST)	0.016022	0.898153	-0.0723571	0.555572	0.0883791	0.614417
p3057	L2GL1_MOUSE	Lethal(2) giant larvae protein homolog 1 OS=Mus musculus GN=Llgl1 PE=1 SV=1	Llgl1 p-S989 (z= 2)	Llgl1 975 - 993	DIILAPESCEGSPSS^AHSK	Phospho (ST)	-0.0179167	0.897964	0.050457	0.729402	-0.0683737	0.735077
p3891	LDB1_MOUSE	LIM domain-binding protein 1 OS=Mus musculus GN=Ldb1 PE=1 SV=2	Ldb1 p-S302 (z= 3) + Oxi	Ldb1 300 - 320	KMS^GGSTMSSGGGNTNNSNSK	Oxidation (M); Phospho (ST)	-0.08802	0.897857	-0.337019	0.619626	0.248999	0.796221
p4115	BRWD3_MOUSE	Bromodomain and WD repeat-containing protein 3 OS=Mus musculus GN=Brwd3 PE=2 SV=1	Brwd3 p-T1014 p-S1019 (z= 4)	Brwd3 1003 - 1021	LAFLDPISGKMT^GESFS^IK	2 Phospho (ST)	-0.0527365	0.897856	-0.00764227	0.985156	-0.0450942	0.938127
p1889	KPCD_MOUSE	Protein kinase C delta type OS=Mus musculus GN=Prkcd PE=1 SV=3	Prkcd p-T505 (z= 2)	Prkcd 503 - 522	AST^FCGTPDYIAPEILQGLK	Phospho (ST)	-0.0822064	0.897562	-0.664219	0.323028	0.582012	0.529703
p1471	SASH1_MOUSE	SAM and SH3 domain-containing protein 1 OS=Mus musculus GN=Sash1 PE=1 SV=1	Sash1 p-S400 (z= 2)	Sash1 398 - 409	TCS^FGGFDLTNR	Phospho (ST)	0.0173342	0.897438	0.177811	0.186683	-0.160477	0.398459
p0841	IF2B_MOUSE	Eukaryotic translation initiation factor 2 subunit 2 OS=Mus musculus GN=Eif2s2 PE=1 SV=1	Eif2s2 p-S67 (z= 2)	Eif2s2 65 - 79	DAS^DDLDDLNFFNQK	Phospho (ST)	-0.0538427	0.897432	-0.106724	0.80274	0.0528816	0.929456
p1783	RHG21_MOUSE	Rho GTPase-activating protein 21 OS=Mus musculus GN=Arhgap21 PE=1 SV=1	Arhgap21 p-S850 (z= 3)	Arhgap21 848 - 868	QLS^HDQESVGPPSLDGQHSSK	Gln->pyro-Glu (N-term Q); Phospho (ST)	-0.0162872	0.897343	0.00142215	0.990878	-0.0177093	0.920403
p5389	MAP1B_MOUSE	Microtubule-associated protein 1B OS=Mus musculus GN=Map1b PE=1 SV=2	Map1b p-S1293 p-S1307 (z= 3)	Map1b 1291 - 1311	SVS^PGVTQAVVEEHCAS^PEEK	2 Phospho (ST)	-0.0279353	0.897202	-0.0250783	0.907663	-0.00285699	0.992544
p2273	CS047_MOUSE	Uncharacterized protein C19orf47 homolog OS=Mus musculus PE=1 SV=2	Aspdh p-S253 (z= 4)	Aspdh 234 - 254	LGAESKADTTTGTKPTGVFS^R	Phospho (ST)	0.0515348	0.896826	0.404226	0.358903	-0.352691	0.551806
p7246	MLL4_MOUSE	Histone-lysine N-methyltransferase MLL4 OS=Mus musculus GN=Wbp7 PE=1 SV=3	Wbp7 p-S497 p-T502 p-S520 (z= 4)	Wbp7 493 - 526	EAARS^GPEGT^LSPTPNPSTTTGSPLEDS^PTVVPKLSPTPNPSTTTGSPLEDS^	4 Phospho (ST)	0.0656124	0.896427	0.683184	0.192929	-0.617571	0.395273
p2564	C43BP_MOUSE	Collagen type IV alpha-3-binding protein OS=Mus musculus GN=Col4a3bp PE=1 SV=1	Col4a3bp p-S377 (z= 3)	Col4a3bp 375 - 392	SSS^MSSIDLVSASDDVHR	Phospho (ST)	0.0300891	0.896276	-0.415688	0.0857824	0.445777	0.18337
p1984	VIME_MOUSE	Vimentin OS=Mus musculus GN=Vim PE=1 SV=3	Vim p-S51 p-S56 (z= 2)	Vim 51 - 64	S^LYSSS^PGGAYVTR	2 Phospho (ST)	0.0254675	0.896196	0.377715	0.0643686	-0.352248	0.211558
p3856	CDK14_MOUSE	Cyclin-dependent kinase 14 OS=Mus musculus GN=Cdk14 PE=2 SV=2	Cdk14 p-S107 (z= 2)	Cdk14 105 - 114	SSS^AGKESPK	Phospho (ST)	-0.0187947	0.896187	-0.0915782	0.508179	0.0727835	0.715396
p7217	MEG11_MOUSE		MEG11 p-T71 p-Y73 (z= 2)	MEG11 65 - 74	HRISYKT^AY^R	Phospho (ST); Phospho (Y)	0.0342415	0.896163	0.0303945	0.905634	0.003847	0.991632
p4432	PI3R6_MOUSE	Phosphoinositide 3-kinase regulatory subunit 6 OS=Mus musculus GN=Pik3r6 PE=1 SV=1	Pik3r6 p-S336 (z= 2)	Pik3r6 331 - 343	DLARVS^TDSGIER	Phospho (ST)	0.0210319	0.896079	-0.0306484	0.849067	0.0516803	0.820512
p2351	SLTM_MOUSE	SAFB-like transcription modulator OS=Mus musculus GN=Sltm PE=1 SV=1	Sltm p-S552 (z= 2)	Sltm 552 - 563	S^PGHMVILNQTK	Phospho (ST)	-0.0631388	0.89593	0.146249	0.762038	-0.209388	0.759187
p3808	TCOF_MOUSE	Treacle protein OS=Mus musculus GN=Tcof1 PE=1 SV=1	Tcof1 p-S169 p-T171 (z= 3)	Tcof1 157 - 185	KSAEPLANTVLAS^ET^EEEGNAQALGPTAK	2 Phospho (ST)	-0.120183	0.895807	0.0222323	0.980719	-0.142415	0.912728
p5511	DYST_MOUSE	Dystonin OS=Mus musculus GN=Dst PE=1 SV=1	Dst p-S1381 (z= 2)	Dst 1373 - 1384	AMVESQQKS^PVK	Phospho (ST)	-0.0355873	0.895599	-0.568274	0.063135	0.532687	0.191514
p2882	DYHC1_MOUSE	Cytoplasmic dynein 1 heavy chain 1 OS=Mus musculus GN=Dync1h1 PE=1 SV=2	Dync1h1 p-T4367 (z= 2)	Dync1h1 4364 - 4376	TDST^SDGRPAWMR	Phospho (ST)	0.0538476	0.895334	0.132632	0.746077	-0.0787842	0.891739
p1424	CI131_MOUSE		CI131 p-S184 (z= 3)	CI131 176 - 191	LQLFSGLPS^LYNESLK	Phospho (ST)	-0.0275911	0.895262	-0.01004	0.961787	-0.0175511	0.952775
p2235	PHLB1_MOUSE	Pleckstrin homology-like domain family B member 1 OS=Mus musculus GN=Phldb1 PE=1 SV=1	Phldb1 p-S838 (z= 2)	Phldb1 838 - 844	S^KAELLR	Phospho (ST)	0.0223327	0.895082	-0.268875	0.114141	0.291208	0.225971
p4954	AAPK2_MOUSE		AAPK2 p-T258 (z= 2)	AAPK2 257 - 263	AT^IKDIR	Phospho (ST)	0.0223327	0.895082	-0.268875	0.114141	0.291208	0.225971
p6960	YTHD1_MOUSE	YTH domain family protein 1 OS=Mus musculus GN=Ythdf1 PE=2 SV=1	Ythdf1 p-S388 (z= 4)	Ythdf1 373 - 390	AAHSYNPKEFDWNLKS^GR	Phospho (ST)	0.0617221	0.894705	-0.0689538	0.882457	0.130676	0.842962
p2236	PLXB3_MOUSE	Plexin-B3 OS=Mus musculus GN=Plxnb3 PE=2 SV=1	Plxnb3 p-S1737 (z= 2)	Plxnb3 1735 - 1741	TNS^LLLR	Phospho (ST)	0.0223488	0.8947	-0.273336	0.107479	0.295685	0.217748
p2108	MARK3_MOUSE	MAP/microtubule affinity-regulating kinase 3 OS=Mus musculus GN=Mark3 PE=1 SV=2	Mark3 p-S419 (z= 3)	Mark3 417 - 434	RYS^DHAGPAIPSVVAYPK	Phospho (ST)	0.0393486	0.894611	0.303196	0.3008	-0.263848	0.526695
p3128	PER2_MOUSE	Period circadian protein homolog 2 OS=Mus musculus GN=Per2 PE=1 SV=3	Per2 p-T959 (z= 3)	Per2 952 - 969	QPCACPVT^PPAGTVALGR	Phospho (ST)	0.0262444	0.894175	-0.256608	0.199175	0.282852	0.314512
p2942	DGCR8_MOUSE	Microprocessor complex subunit DGCR8 OS=Mus musculus GN=Dgcr8 PE=2 SV=2	Dgcr8 p-S377 (z= 2)	Dgcr8 365 - 384	EQNCDLAPSGEVS^PVKPLGR	Phospho (ST)	0.0259408	0.893952	0.131888	0.499424	-0.105947	0.700547
p6305	EPS15_MOUSE	Epidermal growth factor receptor substrate 15 OS=Mus musculus GN=Eps15 PE=1 SV=1	Eps15 p-T830 (z= 4)	Eps15 804 - 837	LNDPFQPFPGNDSPKEKDPDMFCDPFT^SSTTTNK	Phospho (ST)	0.0783198	0.893865	0.322123	0.617343	-0.243803	0.779646
p0794	STALP_MOUSE	AMSH-like protease OS=Mus musculus GN=Stambpl1 PE=2 SV=1	Stambpl1 p-S242 (z= 2)	Stambpl1 233 - 247	SDGSNFANYS^PPVNR	Phospho (ST)	0.0332683	0.89368	0.44082	0.0837361	-0.407552	0.251848
p5405	STALP_MOUSE	AMSH-like protease OS=Mus musculus GN=Stambpl1 PE=2 SV=1	Stambpl1 p-Y241 (z= 2)	Stambpl1 233 - 247	SDGSNFANY^SPPVNR	Phospho (Y)	0.0332683	0.89368	0.44082	0.0837361	-0.407552	0.251848
p3055	ATRX_MOUSE	Transcriptional regulator ATRX OS=Mus musculus GN=Atrx PE=1 SV=3	Atrx p-S1224 (z= 3)	Atrx 1205 - 1231	IKPVTENLVLPSHTGFCQSS^GDEALSK	Phospho (ST)	0.0120611	0.893544	0.106374	0.26346	-0.0943129	0.471151
p2646	CG026_MOUSE		CG026 p-S119 (z= 2) + Oxi	CG026 111 - 126	MSLLGKLVS^MAVAVCR	2 Oxidation (M); Phospho (ST)	0.0833599	0.893099	0.184358	0.742126	-0.100998	0.903799
p4565	RPR1B_MOUSE	Regulation of nuclear pre-mRNA domain-containing protein 1B OS=Mus musculus GN=Rprd1b PE=2 SV=2	Rprd1b p-S134 (z= 2) + Oxi	Rprd1b 127 - 138	LSMEDSKS^PPPK	Oxidation (M); Phospho (ST)	0.0339766	0.893066	-0.0336825	0.885821	0.0676592	0.844466
p2430	VIME_MOUSE	Vimentin OS=Mus musculus GN=Vim PE=1 SV=3	Vim p-S21 p-S26 (z= 2)	Vim 14 - 28	MFGGSGTS^SRPSS^NR	2 Phospho (ST)	-0.0272281	0.89284	-0.0555204	0.778923	0.0282924	0.920281
p5234	PGRC2_MOUSE	Membrane-associated progesterone receptor component 2 OS=Mus musculus GN=Pgrmc2 PE=1 SV=2	Pgrmc2 p-T210 (z= 4)	Pgrmc2 194 - 215	LLKPGEEPSEYTDEEDT^KDHSK	Phospho (ST)	0.0550042	0.892653	-0.172811	0.671977	0.227815	0.692999
p4109	PTX4_MOUSE		PTX4 p-T131 p-S133 (z= 3)	PTX4 122 - 134	LQALDLSLST^KS^R	2 Phospho (ST)	0.0505987	0.892295	-0.0279302	0.934412	0.0785289	0.876392
p1543	PININ_MOUSE	Pinin OS=Mus musculus GN=Pnn PE=1 SV=4	Pnn p-S100 (z= 3)	Pnn 98 - 121	QES^DPEDDDVKKPALQSSVVATSK	Phospho (ST)	0.0385076	0.89209	0.379472	0.178015	-0.340965	0.393228
p7155	S1PR2_MOUSE	Sphingosine 1-phosphate receptor 2 OS=Mus musculus GN=S1pr2 PE=1 SV=3	S1pr2 p-Y20 p-S32 (z= 3) + Oxi	S1pr2 1 - 33	MGGLYSEYLNPEKVLEHYNY^TKETLDMQETTS^R	2 Oxidation (M); Phospho (ST); Phospho (Y)	0.0739404	0.891871	-0.387012	0.524142	0.460952	0.572254
p6600	C1TC_MOUSE		C1TC p-S601 p-T612 (z= 3) + Oxi	C1TC 596 - 616	KGEPIS^CEDLGVSGALT^VLMK	Oxidation (M); 2 Phospho (ST)	-0.103451	0.891684	-0.145759	0.84787	0.0423079	0.968584
p0063	TNR6B_MOUSE	Trinucleotide repeat-containing gene 6B protein OS=Mus musculus GN=Tnrc6b PE=2 SV=2	Tnrc6b p-T648 (z= 4)	Tnrc6b 648 - 666	T^DLDPRVLSNTGWGQTQIK	Phospho (ST)	0.0420739	0.891561	0.447457	0.153643	-0.405383	0.356166
p0902	LRRF2_MOUSE	Leucine-rich repeat flightless-interacting protein 2 OS=Mus musculus GN=Lrrfip2 PE=1 SV=1	Lrrfip2 p-S116 (z= 2)	Lrrfip2 109 - 128	RGSGDTSS^LIDPDTSLSELR	Phospho (ST)	-0.020926	0.891423	0.0992428	0.527922	-0.120169	0.584491
p5162	MYO9B_MOUSE	Myosin-IXb OS=Mus musculus GN=Myo9b PE=1 SV=2	Myo9b p-T1226 (z= 3)	Myo9b 1208 - 1233	QAQVVGDPPGSPSPVQRPT^TLALDSR	Gln->pyro-Glu (N-term Q); Phospho (ST)	-0.0244547	0.890948	-0.0423003	0.812589	0.0178457	0.943593
p7057	TEBP_MOUSE	Prostaglandin E synthase 3 OS=Mus musculus GN=Ptges3 PE=1 SV=1	Ptges3 p-S148 p-S151 (z= 3) + Oxi	Ptges3 123 - 160	FSEMMDHMGGDEDVDLPEVDGADDDS^QDS^DDEKMPDLE	Oxidation (M); 2 Phospho (ST)	0.0468763	0.890529	-0.0557263	0.875524	0.102603	0.835
p2834	NEK8_MOUSE	Serine/threonine-protein kinase Nek8 OS=Mus musculus GN=Nek8 PE=1 SV=1	Nek8 p-S217 p-S224 (z= 4)	Nek8 215 - 232	IMS^GTFAPIS^DRYSPELR	2 Phospho (ST)	0.0971734	0.890485	0.0676256	0.923656	0.0295478	0.976379
p6771	RM38_MOUSE	39S ribosomal protein L38, mitochondrial OS=Mus musculus GN=Mrpl38 PE=2 SV=2	Mrpl38 p-T29 p-S43 (z= 3) + Oxi	Mrpl38 28 - 50	RT^PPLGPMPNEDIDVS^NLERLEK	Oxidation (M); 2 Phospho (ST)	-0.0659376	0.890432	-0.0748631	0.87572	0.00892547	0.989478
p3160	CD046_MOUSE	Uncharacterized protein C4orf46 homolog OS=Mus musculus PE=2 SV=1	Ube2o p-T47 (z= 3)	Ube2o 43 - 67	SPGPT^VDPLEQVELQIGDAAFSLTK	Phospho (ST)	-0.0731936	0.889899	-0.154832	0.764325	0.0816384	0.912018
p4602	CCD80_MOUSE	Coiled-coil domain-containing protein 80 OS=Mus musculus GN=Ccdc80 PE=1 SV=2	Ccdc80 p-S876 p-Y878 p-S894 (z= 4) + Oxi	Ccdc80 871 - 899	DGNVKS^WY^PSPMWSMVIVYDLIDS^MQLRRPSPMWSMVIVYDLIDS^	Oxidation (M); 2 Phospho (ST); Phospho (Y)	-0.0456537	0.889851	0.402435	0.237768	-0.448088	0.345338
p5611	UBR4_MOUSE	E3 ubiquitin-protein ligase UBR4 OS=Mus musculus GN=Ubr4 PE=1 SV=1	Ubr4 p-S2716 (z= 3)	Ubr4 2709 - 2718	RHVTLPSS^PR	Phospho (ST)	0.0545783	0.889506	0.55131	0.167749	-0.496731	0.374615
p1010	SRRM2_MOUSE	Serine/arginine repetitive matrix protein 2 OS=Mus musculus GN=Srrm2 PE=1 SV=3	Srrm2 p-S2084 (z= 2)	Srrm2 2084 - 2095	S^PGMLEPLGSAR	Phospho (ST)	0.0259027	0.889164	-0.15448	0.408367	0.180382	0.494094
p4718	TB182_MOUSE	182 kDa tankyrase-1-binding protein OS=Mus musculus GN=Tnks1bp1 PE=1 SV=2	Tnks1bp1 p-S527 p-T533 (z= 4)	Tnks1bp1 523 - 567	GEGVS^QVGPGT^PPAPESPRKPISGVQGNDPGISLPQRDDGESQPR	2 Phospho (ST)	0.0503246	0.889131	0.323291	0.383983	-0.272967	0.59779
p7079	K1383_MOUSE	Uncharacterized protein KIAA1383 OS=Mus musculus GN=Kiaa1383 PE=2 SV=1	Kiaa1383 p-S636 p-T645 (z= 3)	Kiaa1383 634 - 648	VPS^PGLSLQEPT^VDK	2 Phospho (ST)	0.0294442	0.888855	-0.149344	0.489772	0.178788	0.554024
p0127	PALMD_MOUSE	Palmdelphin OS=Mus musculus GN=Palmd PE=1 SV=1	Palmd p-S278 (z= 2)	Palmd 276 - 286	VIS^PGPNFQER	Phospho (ST)	0.0445802	0.888243	-0.175801	0.58032	0.220382	0.623873
p6803	CT026_MOUSE	Uncharacterized protein C20orf26 homolog OS=Mus musculus PE=2 SV=2	Mta1 p-Y1128 (z= 3)	Mta1 1121 - 1130	EPFPSSNY^IR	Phospho (Y)	-0.0549625	0.887757	0.00862439	0.983116	-0.0635869	0.910185
p6498	ZN828_MOUSE	Zinc finger protein 828 OS=Mus musculus GN=Znf828 PE=1 SV=1	Znf828 p-S394 (z= 3)	Znf828 388 - 399	KTALPLS^PEHWK	Phospho (ST)	0.0495608	0.887687	0.512941	0.214137	-0.46338	0.391914
p3930	DCP1A_MOUSE	mRNA-decapping enzyme 1A OS=Mus musculus GN=Dcp1a PE=1 SV=1	Dcp1a p-S543 (z= 2)	Dcp1a 540 - 556	KASS^PSPLTVGTAESQR	Phospho (ST)	0.0261559	0.887501	-0.0671394	0.716746	0.0932953	0.721463
p4390	SRRM2_MOUSE	Serine/arginine repetitive matrix protein 2 OS=Mus musculus GN=Srrm2 PE=1 SV=3	Srrm2 p-S1418 (z= 2)	Srrm2 1413 - 1423	HSLSGS^SPGMK	Phospho (ST)	0.0300296	0.887333	0.0735265	0.740538	-0.0434969	0.887269
p6605	SUGP1_MOUSE	SURP and G-patch domain-containing protein 1 OS=Mus musculus GN=Sugp1 PE=1 SV=1	Sugp1 p-S483 (z= 4)	Sugp1 473 - 499	ALQQHQHGYDS^DEEVDSELGTWEHQLR	Phospho (ST)	0.0937315	0.88729	0.0292528	0.972525	0.0644787	0.952233
p1728	PXDC2_MOUSE	Plexin domain-containing protein 2 OS=Mus musculus GN=Plxdc2 PE=1 SV=1	Plxdc2 p-S507 (z= 3)	Plxdc2 505 - 521	RGS^GHPAYAEVEPVGEK	Phospho (ST)	0.0462147	0.887079	0.259545	0.427405	-0.21333	0.643518
p0100	ARC1B_MOUSE	Actin-related protein 2/3 complex subunit 1B OS=Mus musculus GN=Arpc1b PE=1 SV=4	Arpc1b p-S311 (z= 3)	Arpc1b 308 - 326	KASS^EGGAATGAGLDSLHK	Phospho (ST)	-0.0655691	0.887052	0.292795	0.545998	-0.358364	0.592806
p0486	ROA3_MOUSE	Heterogeneous nuclear ribonucleoprotein A3 OS=Mus musculus GN=Hnrnpa3 PE=1 SV=1	Hnrnpa3 p-S359 (z= 2)	Hnrnpa3 356 - 377	SSGS^PYGGGYGSGGGSGGYGSR	Phospho (ST)	-0.015442	0.886892	-0.0705788	0.506989	0.0551368	0.716537
p2715	RRBP1_MOUSE	Ribosome-binding protein 1 OS=Mus musculus GN=Rrbp1 PE=2 SV=2	Rrbp1 p-T1025 (z= 2)	Rrbp1 1023 - 1031	QNT^ELAKLR	Gln->pyro-Glu (N-term Q); Phospho (ST)	-0.0865394	0.88666	-0.712673	0.201362	0.626134	0.447031
p4130	KIF1C_MOUSE	Kinesin-like protein KIF1C OS=Mus musculus GN=Kif1c PE=1 SV=2	Kif1c p-T1080 (z= 2)	Kif1c 1075 - 1083	YPPYTT^PPR	Phospho (ST)	0.115604	0.886657	0.512108	0.545044	-0.396503	0.734981
p3338	HERC2_MOUSE	E3 ubiquitin-protein ligase HERC2 OS=Mus musculus GN=Herc2 PE=1 SV=3	Herc2 p-S1080 (z= 3) + Oxi	Herc2 1066 - 1091	LYPGEKIGPISDTSS^PELMGVGSLLK	Oxidation (M); Phospho (ST)	0.112296	0.886628	0.457456	0.541406	-0.34516	0.750601
p2470	MTMR4_MOUSE	Myotubularin-related protein 4 OS=Mus musculus GN=Mtmr4 PE=1 SV=1	Mtmr4 p-S610 (z= 2)	Mtmr4 610 - 626	S^MDDLLSACDTSSPLTR	Phospho (ST)	0.0317095	0.886544	-0.312759	0.188807	0.344468	0.291093
p5432	RWDD4_MOUSE		RWDD4 p-S138 p-S139 (z= 3)	RWDD4 109 - 140	EQFMENHHPGNSATPVANIISVETPTTAPS^S^K	2 Phospho (ST)	-0.0840997	0.886134	0.128209	0.846746	-0.212309	0.810669
p5321	K0494_MOUSE	EF-hand domain-containing protein KIAA0494 OS=Mus musculus GN=Kiaa0494 PE=2 SV=1	Kiaa0494 p-T342 (z= 3)	Kiaa0494 340 - 350	SDT^VQAQSMKK	Phospho (ST)	0.0422497	0.886125	-0.403657	0.177809	0.445907	0.289678
p2228	C2C4C_MOUSE		C2C4C p-S248 p-S253 (z= 3)	C2C4C 247 - 256	VS^QLKQS^VGR	2 Phospho (ST)	0.0376909	0.886029	-0.173799	0.510049	0.21149	0.570485
p6449	SRC8_MOUSE	Src substrate cortactin OS=Mus musculus GN=Cttn PE=1 SV=2	Cttn p-T401 p-S405 p-S407 (z= 4)	Cttn 399 - 434	KQT^PPAS^PS^PQPIEDRPPSSPIYEDAAPFKAEPSYRPS^	4 Phospho (ST)	0.111368	0.885811	0.201195	0.81025	-0.0898263	0.93727
p5003	MTA1_MOUSE	Metastasis-associated protein MTA1 OS=Mus musculus GN=Mta1 PE=1 SV=1	Mta1 p-S520 (z= 2)	Mta1 516 - 527	LPEAS^QSPLVLK	Phospho (ST)	0.03772	0.885604	-0.00130347	0.996033	0.0390234	0.916174
p1811	TACC2_MOUSE	Transforming acidic coiled-coil-containing protein 2 OS=Mus musculus GN=Tacc2 PE=1 SV=2	Tacc2 p-S510 p-S514 (z= 3)	Tacc2 504 - 525	LDNTPAS^PPRS^PTEPSDTPIAK	2 Phospho (ST)	-0.0267981	0.885446	-0.175392	0.361149	0.148594	0.577915
p7208	CAMP1_MOUSE	Calmodulin-regulated spectrin-associated protein 1 OS=Mus musculus GN=Camsap1 PE=1 SV=1	Camsap1 p-S560 (z= 2)	Camsap1 559 - 571	TS^PQAPGLVASIR	Phospho (ST)	-0.0242808	0.885383	-0.175159	0.302668	0.150878	0.527813
p4828	INP5E_MOUSE	72 kDa inositol polyphosphate 5-phosphatase OS=Mus musculus GN=Inpp5e PE=1 SV=1	Inpp5e p-S208 p-S209 (z= 3)	Inpp5e 189 - 215	LASLHASHTPPAMDLSIASS^S^LRTANK	2 Phospho (ST)	-0.0475571	0.885246	-0.244091	0.460709	0.196534	0.673599
p3375	NCOA2_MOUSE	Nuclear receptor coactivator 2 OS=Mus musculus GN=Ncoa2 PE=1 SV=3	Ncoa2 p-S493 (z= 2)	Ncoa2 492 - 501	MS^PGVAGSPR	Phospho (ST)	-0.0472782	0.885205	-0.134023	0.689292	0.0867447	0.853077
p1294	PYRG1_MOUSE	CTP synthase 1 OS=Mus musculus GN=Ctps PE=1 SV=2	Ctps p-S575 (z= 2)	Ctps 571 - 591	SGSSS^PDSEITELKFPSISQD	Phospho (ST)	0.0308721	0.885191	0.334843	0.132657	-0.30397	0.323969
p5371	SPD2A_MOUSE	SH3 and PX domain-containing protein 2A OS=Mus musculus GN=Sh3pxd2a PE=1 SV=2	Sh3pxd2a p-T821 (z= 3)	Sh3pxd2a 810 - 828	RGSADIIPLTAT^TPPCVPK	Phospho (ST)	0.0352064	0.885106	0.450961	0.0665789	-0.415755	0.228726
p2749	IFI75_MUSCR	Interferon-induced protein 75 OS=Mus caroli GN=Ifi75 PE=2 SV=1	Ifi75 p-T356 p-T367 (z= 3)	Ifi75 356 - 374	T^KNDAVDFLSPT^FPVTCGK	2 Phospho (ST)	0.0559726	0.884845	-0.229796	0.553149	0.285769	0.601796
p6714	RN168_MOUSE		RN168 p-S527 (z= 2)	RN168 522 - 532	NTWKDS^VNGTK	Phospho (ST)	0.0625261	0.884809	-0.614323	0.161043	0.676849	0.271962
p2422	TFEB_MOUSE	Transcription factor EB OS=Mus musculus GN=Tfeb PE=1 SV=2	Tfeb p-T330 (z= 3)	Tfeb 324 - 346	VHGLPTT^SPSGVNMAELAQQVVK	Phospho (ST)	0.0513893	0.884717	-0.0696555	0.844217	0.121045	0.809228
p5860	COPG2_MOUSE	Coatomer subunit gamma-2 OS=Mus musculus GN=Copg2 PE=2 SV=1	Copg2 p-S157 p-S158 p-S162 (z= 4) + Oxi	Copg2 146 - 168	QAIVDKVSSVAS^S^ALVS^SLHMMKALVS^	Gln->pyro-Glu (N-term Q); Oxidation (M); 3 Phospho (ST)	0.050414	0.884626	0.216843	0.538896	-0.166429	0.736629
p1200	ARHG2_MOUSE	Rho guanine nucleotide exchange factor 2 OS=Mus musculus GN=Arhgef2 PE=1 SV=4	Arhgef2 p-S646 (z= 2)	Arhgef2 644 - 654	LES^FESLRGER	Phospho (ST)	0.032075	0.8846	0.200703	0.366794	-0.168628	0.590293
p7069	SRRM2_MOUSE	Serine/arginine repetitive matrix protein 2 OS=Mus musculus GN=Srrm2 PE=1 SV=3	Srrm2 p-T2362 (z= 3)	Srrm2 2360 - 2371	SRT^PPSAPSQSR	Phospho (ST)	-0.0321006	0.884153	-0.0806092	0.669168	0.0485086	0.867083
p1810	HNRPK_MOUSE	Heterogeneous nuclear ribonucleoprotein K OS=Mus musculus GN=Hnrnpk PE=1 SV=1	Hnrnpk p-S216 (z= 2)	Hnrnpk 208 - 221	IILDLISES^PIKGR	Phospho (ST)	-0.0304214	0.883968	0.292516	0.166863	-0.322937	0.27772
p2739	VINC_MOUSE	Vinculin OS=Mus musculus GN=Vcl PE=1 SV=4	Vcl p-S755 (z= 3)	Vcl 739 - 758	VAMANIQPQMLVAGATS^IAR	Phospho (ST)	-0.050034	0.883761	-0.356255	0.334577	0.306221	0.542506
p6030	ZNF48_MOUSE		ZNF48 p-S529 (z= 2)	ZNF48 528 - 535	SS^DLVKHR	Phospho (ST)	-0.022496	0.882988	-0.0519004	0.734401	0.0294044	0.891791
p6029	PARN_MOUSE	Poly(A)-specific ribonuclease PARN OS=Mus musculus GN=Parn PE=1 SV=1	Parn p-S556 (z= 2)	Parn 553 - 560	RTLS^PDPR	Phospho (ST)	-0.022496	0.882936	-0.0467693	0.759657	0.0242733	0.910541
p5206	ANKS3_MOUSE	Ankyrin repeat and SAM domain-containing protein 3 OS=Mus musculus GN=Anks3 PE=2 SV=2	Anks3 p-S264 (z= 2)	Anks3 262 - 270	GLS^IHEGPR	Phospho (ST)	0.0197557	0.882916	0.208605	0.12682	-0.18885	0.323167
p6824	VTDB_MOUSE	Vitamin D-binding protein OS=Mus musculus GN=Gc PE=1 SV=2	Gc p-S398 (z= 2)	Gc 395 - 402	QLTS^FIEK	Phospho (ST)	0.0197557	0.882916	0.208605	0.12682	-0.18885	0.323167
p1279	DREB_MOUSE	Drebrin OS=Mus musculus GN=Dbn1 PE=1 SV=4	Dbn1 p-S387 (z= 3) + Oxi	Dbn1 376 - 402	MAPTPIPTRSPS^DSSTASTPIAEQIER	Oxidation (M); Phospho (ST)	-0.0485764	0.882509	-0.247384	0.453596	0.198808	0.669266
p6750	CSKI2_MOUSE	Caskin-2 OS=Mus musculus GN=Caskin2 PE=1 SV=3	Caskin2 p-S403 (z= 3)	Caskin2 390 - 414	VGLSPDSPAGDRNS^VGSEGSVGSIR	Phospho (ST)	0.0396428	0.882295	0.223282	0.378129	-0.18364	0.617946
p7125	NKX28_MOUSE	Homeobox protein Nkx-2.8 OS=Mus musculus GN=Nkx2-8 PE=2 SV=1	Nkx2-8 p-T145 p-S148 (z= 3)	Nkx2-8 141 - 165	APGIT^EPS^DMAASSDLHAAPGLLRR	2 Phospho (ST)	-0.0664999	0.882221	-0.0382608	0.932062	-0.0282391	0.964511
p2848	THOC2_MOUSE	THO complex subunit 2 OS=Mus musculus GN=Thoc2 PE=3 SV=1	Thoc2 p-T314 p-S320 (z= 3) + Oxi	Thoc2 313 - 326	LT^MVVLSS^EKLDER	Oxidation (M); 2 Phospho (ST)	0.0787524	0.882176	0.13462	0.807031	-0.0558673	0.941808
p1144	E41L3_MOUSE	Band 4.1-like protein 3 OS=Mus musculus GN=Epb41l3 PE=1 SV=1	Epb41l3 p-S417 (z= 2)	Epb41l3 414 - 419	FRYS^GR	Phospho (ST)	-0.0620618	0.882127	-0.0220877	0.957908	-0.039974	0.946151
p2286	DCST1_MOUSE	DC-STAMP domain-containing protein 1 OS=Mus musculus GN=Dcst1 PE=2 SV=1	Dcst1 p-Y481 (z= 3)	Dcst1 472 - 484	ATIQAWEMRY^VIR	Phospho (Y)	0.0464763	0.882074	0.16231	0.605121	-0.115834	0.793837
p7288	ARHG2_MOUSE	Rho guanine nucleotide exchange factor 2 OS=Mus musculus GN=Arhgef2 PE=1 SV=4	Arhgef2 p-S955 p-S959 (z= 2)	Arhgef2 954 - 961	LS^PPHS^PR	2 Phospho (ST)	-0.028911	0.881985	-0.226359	0.249992	0.197448	0.475138
p4107	NMD3B_MOUSE		NMD3B p-S599 p-T604 (z= 2)	NMD3B 599 - 606	S^PYGLT^PR	2 Phospho (ST)	-0.028911	0.881982	-0.220257	0.262715	0.191346	0.488775
p4974	NDUS8_MOUSE		NDUS8 p-S5 p-S7 (z= 2)	NDUS8 4 - 11	LS^SS^MLPR	2 Phospho (ST)	-0.028911	0.881982	-0.220257	0.262715	0.191346	0.488775
p0397	ATX2L_MOUSE	Ataxin-2-like protein OS=Mus musculus GN=Atxn2l PE=1 SV=1	Atxn2l p-S109 (z= 2)	Atxn2l 105 - 120	GPPQS^PVFEGVYNNSR	Phospho (ST)	0.0223895	0.881941	0.0085365	0.954839	0.013853	0.948188
p5084	RBM25_MOUSE	RNA-binding protein 25 OS=Mus musculus GN=Rbm25 PE=1 SV=1	Rbm25 p-S675 (z= 3)	Rbm25 670 - 684	LGASNS^PGQPNSVKR	Phospho (ST)	0.0582756	0.88191	-0.0427959	0.904394	0.101072	0.84877
p6342	DOCK7_MOUSE	Dedicator of cytokinesis protein 7 OS=Mus musculus GN=Dock7 PE=1 SV=3	Dock7 p-S452 (z= 2)	Dock7 450 - 474	TTS^GDDACNLTSFRPATLTVANFFK	Phospho (ST)	-0.0501442	0.881897	0.0408717	0.901273	-0.0910159	0.847009
p4537	HTR5B_MOUSE	HEAT repeat-containing protein 5B OS=Mus musculus GN=Heatr5b PE=2 SV=3	Heatr5b p-S2044 (z= 2)	Heatr5b 2040 - 2047	ASQAS^KAK	Phospho (ST)	0.0248726	0.881761	-0.0340731	0.835287	0.0589457	0.801274
p5514	MMP20_MOUSE		MMP20 p-S64 (z= 3) + Oxi	MMP20 52 - 70	GGPQAGEMVARES^NPMIRR	2 Oxidation (M); Phospho (ST)	-0.156208	0.881515	2.14931	0.161526	-2.30552	0.215787
p1030	PRR5_MOUSE	Proline-rich protein 5 OS=Mus musculus GN=Prr5 PE=1 SV=2	Prr5 p-S311 (z= 2)	Prr5 310 - 322	SS^PTPHSGPCPSR	Phospho (ST)	0.0228656	0.881475	-0.173507	0.208517	0.196373	0.341879
p6311	PDLI5_MOUSE	PDZ and LIM domain protein 5 OS=Mus musculus GN=Pdlim5 PE=1 SV=4	Pdlim5 p-S319 p-S322 (z= 4)	Pdlim5 305 - 344	KANSTQEPSQQPASS^GAS^PLSASEGPESPGSSRPSVAGLR	2 Phospho (ST)	-0.0408636	0.881399	0.124337	0.656946	-0.1652	0.673359
p6886	MYCN_MOUSE	N-myc proto-oncogene protein OS=Mus musculus GN=Mycn PE=2 SV=2	Mycn p-S398 (z= 3)	Mycn 393 - 411	NDLRSS^FLTLRDHVPELVK	Phospho (ST)	0.077475	0.880937	0.632181	0.239069	-0.554706	0.456201
p4705	RPA1_MOUSE	DNA-directed RNA polymerase I subunit RPA1 OS=Mus musculus GN=Polr1a PE=1 SV=2	Polr1a p-S450 (z= 3) + Oxi	Polr1a 450 - 472	S^VICPDMYINTNEIGIPMVFATK	Oxidation (M); Phospho (ST)	-0.119937	0.880894	-0.0967077	0.901773	-0.0232294	0.983452
p4947	BORG5_MOUSE	Cdc42 effector protein 1 OS=Mus musculus GN=Cdc42ep1 PE=1 SV=1	Cdc42ep1 p-S339 (z= 2)	Cdc42ep1 338 - 344	AS^WGASR	Phospho (ST)	-0.0351386	0.88073	-0.123084	0.590028	0.0879453	0.787923
p1135	RLA0_MOUSE	60S acidic ribosomal protein P0 OS=Mus musculus GN=Rplp0 PE=1 SV=3	Rplp0 p-S304 p-S307 (z= 4)	Rplp0 267 - 317	AFLADPSAFAAAAPAAAATTAAPAAAAAPAKAEAKEES^EES^DEDMGFGLFD	2 Phospho (ST)	0.0895086	0.880722	-0.582294	0.322025	0.671803	0.423079
p3885	NAV1_MOUSE	Neuron navigator 1 OS=Mus musculus GN=Nav1 PE=1 SV=2	Nav1 p-S394 (z= 2)	Nav1 390 - 401	SGYMS^DSDLMGK	Phospho (ST)	-0.0204037	0.880657	0.062863	0.644178	-0.0832667	0.665247
p1402	PHLB2_MOUSE	Pleckstrin homology-like domain family B member 2 OS=Mus musculus GN=Phldb2 PE=1 SV=2	Phldb2 p-T546 (z= 2)	Phldb2 546 - 556	T^PPSSSAAFLK	Phospho (ST)	0.037496	0.880614	0.368741	0.14632	-0.331245	0.35138
p1837	EIF3C_MOUSE	Eukaryotic translation initiation factor 3 subunit C OS=Mus musculus GN=Eif3c PE=1 SV=1	Eif3c p-S39 (z= 2)	Eif3c 34 - 47	QPLLLS^EDEEDTKR	Phospho (ST)	-0.0534479	0.880439	0.519598	0.150256	-0.573046	0.258879
p2648	ZYX_MOUSE	Zyxin OS=Mus musculus GN=Zyx PE=1 SV=2	Zyx p-S300 (z= 3)	Zyx 287 - 312	MVPPDAPSSVSTGS^PQPPSFTYAQQK	Phospho (ST)	-0.0214353	0.880286	-0.134227	0.356068	0.112792	0.578966
p2884	AKIR2_MOUSE	Akirin-2 OS=Mus musculus GN=Akirin2 PE=2 SV=1	Akirin2 p-S21 (z= 2)	Akirin2 10 - 23	TLDFDPLLSPAS^PK	Phospho (ST)	-0.0188884	0.88016	0.124886	0.322513	-0.143775	0.419412
p7354	MAP4_MOUSE	Microtubule-associated protein 4 OS=Mus musculus GN=Map4 PE=1 SV=3	Map4 p-S254 (z= 3) + Oxi	Map4 240 - 271	ALETMAEQTTDVVHS^PSTDTTPGPDTEAALAK	Oxidation (M); Phospho (ST)	0.0554339	0.88013	-0.0436244	0.905524	0.0990583	0.848892
p5200	PTN12_MOUSE	Tyrosine-protein phosphatase non-receptor type 12 OS=Mus musculus GN=Ptpn12 PE=1 SV=3	Ptpn12 p-S434 (z= 2)	Ptpn12 432 - 438	NLS^FEIK	Phospho (ST)	0.0330819	0.87999	-0.418946	0.0633173	0.452028	0.151635
p7145	DDX46_MOUSE	Probable ATP-dependent RNA helicase DDX46 OS=Mus musculus GN=Ddx46 PE=1 SV=2	Ddx46 p-S804 (z= 3)	Ddx46 797 - 824	AALGLQDS^DDEDAAVDIDEQIESMFNSK	Phospho (ST)	0.212292	0.879743	-0.502294	0.720602	0.714585	0.71901
p0186	EPN2_MOUSE	Epsin-2 OS=Mus musculus GN=Epn2 PE=1 SV=1	Epn2 p-S192 (z= 2)	Epn2 189 - 203	AGGS^PASYHGSTSPR	Phospho (ST)	-0.0237377	0.879698	-0.114151	0.478296	0.0904137	0.687227
p6235	WNK1_MOUSE	Serine/threonine-protein kinase WNK1 OS=Mus musculus GN=Wnk1 PE=1 SV=2	Wnk1 p-S2367 (z= 2)	Wnk1 2365 - 2375	SIS^NPPGSNLR	Phospho (ST)	0.0399361	0.879647	-0.473497	0.079751	0.513433	0.174863
p2450	CACB4_MOUSE	Voltage-dependent L-type calcium channel subunit beta-4 OS=Mus musculus GN=Cacnb4 PE=1 SV=2	Cacnb4 p-Y102 (z= 3)	Cacnb4 98 - 122	TNVSY^CGALDEDVPVPSTAISFDAK	Phospho (Y)	0.0497087	0.87954	-0.0328662	0.920175	0.0825749	0.858719
p6174	IMA3_MOUSE	Importin subunit alpha-3 OS=Mus musculus GN=Kpna3 PE=1 SV=1	Kpna3 p-S60 (z= 4)	Kpna3 50 - 96	NVPQEESLEDS^DVDADFKAQNVTLEAILQNATSDNPVVQLSAVQAAR	Phospho (ST)	0.110129	0.879396	0.414352	0.536239	-0.304223	0.757798
p3369	SRRM2_MOUSE	Serine/arginine repetitive matrix protein 2 OS=Mus musculus GN=Srrm2 PE=1 SV=3	Srrm2 p-S1278 (z= 2)	Srrm2 1274 - 1281	ELSHS^PPR	Phospho (ST)	-0.0487042	0.879337	-0.232699	0.429402	0.183995	0.672322
p3829	CAB39_MOUSE		CAB39 p-S11 (z= 3)	CAB39 8 - 17	SHKS^PADIVK	Phospho (ST)	-0.0334702	0.879298	0.11522	0.553369	-0.14869	0.613105
p4471	RBP2_MOUSE	E3 SUMO-protein ligase RanBP2 OS=Mus musculus GN=Ranbp2 PE=1 SV=2	Ranbp2 p-S2083 p-S2087 (z= 3)	Ranbp2 2068 - 2092	EDALDDSVSSSSVHAS^PLAS^SPVRK	2 Phospho (ST)	0.0775138	0.879116	0.297206	0.548289	-0.219692	0.756884
p6178	RHG01_MOUSE	Rho GTPase-activating protein 1 OS=Mus musculus GN=Arhgap1 PE=1 SV=1	Arhgap1 p-S51 (z= 3)	Arhgap1 49 - 59	SSS^PEPVTHLK	Phospho (ST)	0.0389707	0.878917	-0.182219	0.477943	0.22119	0.542045
p6764	RHG31_MOUSE	Rho GTPase-activating protein 31 OS=Mus musculus GN=Arhgap31 PE=1 SV=1	Arhgap31 p-S464 (z= 2)	Arhgap31 452 - 466	SVFTSSLFQMEPS^PR	Phospho (ST)	0.0410877	0.878634	-0.213798	0.429068	0.254885	0.504399
p2944	OSTP_MOUSE	Osteopontin OS=Mus musculus GN=Spp1 PE=1 SV=1	Spp1 p-T22 p-S24 p-S26 (z= 3)	Spp1 21 - 50	VT^DS^GS^SEEKLYSLHPDPIATWLVPDPSQKGS^	3 Phospho (ST)	0.162963	0.878415	0.573781	0.588121	-0.410819	0.784361
p5744	NOP56_MOUSE	Nucleolar protein 56 OS=Mus musculus GN=Nop56 PE=1 SV=2	Nop56 p-S513 (z= 2) + Oxi	Nop56 506 - 524	APKEELAS^DLEEMATSSAK	Oxidation (M); Phospho (ST)	0.0812793	0.878336	0.137282	0.769304	-0.0560027	0.936918
p1273	REPS2_MOUSE	RalBP1-associated Eps domain-containing protein 2 OS=Mus musculus GN=Reps2 PE=1 SV=1	Reps2 p-S411 (z= 3) + Oxi	Reps2 403 - 428	APSQAAESS^PTKMDAPHAQPPSKPIR	Oxidation (M); Phospho (ST)	-0.170874	0.878025	-0.0192791	0.986182	-0.151595	0.923291
p1896	FERM2_MOUSE	Fermitin family homolog 2 OS=Mus musculus GN=Fermt2 PE=1 SV=1	Fermt2 p-S351 (z= 3)	Fermt2 327 - 361	LSIMTSENHLNNSDKEVDEVDAALS^DLEITLEGGK	Phospho (ST)	-0.0857593	0.877838	0.547689	0.408456	-0.633448	0.465117
p1429	IQEC1_MOUSE	IQ motif and SEC7 domain-containing protein 1 OS=Mus musculus GN=Iqsec1 PE=1 SV=2	Iqsec1 p-S179 (z= 2)	Iqsec1 176 - 185	MQFS^FEGPEK	Phospho (ST)	-0.0211195	0.87782	0.263767	0.0574164	-0.284887	0.145713
p1284	SVIL_MOUSE	Supervillin OS=Mus musculus GN=Svil PE=1 SV=1	Svil p-S960 (z= 2)	Svil 958 - 976	RGS^LELGNPSAAHLGDELK	Phospho (ST)	-0.0550877	0.877714	0.262883	0.481254	-0.317971	0.539014
p1087	COBL1_MOUSE	Cordon-bleu protein-like 1 OS=Mus musculus GN=Cobll1 PE=1 SV=2	Cobll1 p-S896 (z= 2)	Cobll1 894 - 910	TLS^SPTGTETNPPKAPR	Phospho (ST)	0.0262056	0.877002	0.248209	0.133016	-0.222004	0.347118
p2776	ACK1_MOUSE	Activated CDC42 kinase 1 OS=Mus musculus GN=Tnk2 PE=1 SV=2	Tnk2 p-S107 (z= 3)	Tnk2 100 - 124	KPSPTPGS^LPGEGTLQSLTCLIGEK	Phospho (ST)	0.0394898	0.876943	0.191656	0.441261	-0.152166	0.669113
p0276	PKN2_MOUSE	Serine/threonine-protein kinase N2 OS=Mus musculus GN=Pkn2 PE=1 SV=3	Pkn2 p-S619 (z= 2)	Pkn2 619 - 632	S^KSEYELSIPDSGR	Phospho (ST)	0.0346048	0.876641	-0.138741	0.534875	0.173346	0.583257
p2328	TR150_MOUSE	Thyroid hormone receptor-associated protein 3 OS=Mus musculus GN=Thrap3 PE=1 SV=1	Thrap3 p-S248 p-S253 (z= 3)	Thrap3 246 - 261	ERS^PALKS^PLQSVVVR	2 Phospho (ST)	-0.014773	0.876336	0.000897164	0.992458	-0.0156701	0.907075
p2757	STMN1_MOUSE	Stathmin OS=Mus musculus GN=Stmn1 PE=1 SV=2	Stmn1 p-S38 (z= 2)	Stmn1 28 - 41	SKESVPDFPLS^PPK	Phospho (ST)	-0.0625729	0.875875	-0.231	0.556493	0.168427	0.763854
p3420	UBP10_MOUSE	Ubiquitin carboxyl-terminal hydrolase 10 OS=Mus musculus GN=Usp10 PE=1 SV=3	Usp10 p-S208 (z= 3)	Usp10 205 - 227	TCDS^PQNPVDFISGPVPDSPFPR	Phospho (ST)	-0.0660434	0.875857	-0.487048	0.254087	0.421004	0.482939
p7265	ESYT2_MOUSE	Extended synaptotagmin-2 OS=Mus musculus GN=Esyt2 PE=1 SV=1	Esyt2 p-S679 p-S682 p-S685 (z= 3)	Esyt2 660 - 694	SSSSLLASPSHIAAKEPTPS^IAS^DIS^LPIATQELRDIS^	3 Phospho (ST)	-0.101456	0.87578	0.141845	0.807731	-0.243301	0.780385
p7065	FBLN2_MOUSE	Fibulin-2 OS=Mus musculus GN=Fbln2 PE=1 SV=1	Fbln2 p-S574 (z= 3) + Oxi	Fbln2 566 - 575	RVSEMEMAS^R	Oxidation (M); Phospho (ST)	-0.0679268	0.875727	-0.264756	0.543265	0.196829	0.748791
p7144	ARHL1_MOUSE	[Protein ADP-ribosylarginine] hydrolase-like protein 1 OS=Mus musculus GN=Adprhl1 PE=2 SV=1	Adprhl1 p-T323 (z= 3) + Oxi	Adprhl1 297 - 326	AMFHGGESGATGTIAGCLFGLLHGLAT^VPR	Oxidation (M); Phospho (ST)	0.0981006	0.875541	0.910137	0.161882	-0.812036	0.367761
p6267	ATG4D_MOUSE	Cysteine protease ATG4D OS=Mus musculus GN=Atg4d PE=1 SV=1	Atg4d p-S16 (z= 3) + Oxi	Atg4d 1 - 21	MNSVSPAAAQYRSGSS^EDARR	Oxidation (M); Phospho (ST)	-0.073222	0.875315	0.659689	0.163825	-0.732911	0.271257
p7045	TCOF_MOUSE	Treacle protein OS=Mus musculus GN=Tcof1 PE=1 SV=1	Tcof1 p-S158 p-T165 (z= 3)	Tcof1 158 - 185	S^AEPLANT^VLASETEEEGNAQALGPTAK	2 Phospho (ST)	0.051734	0.875202	-0.07612	0.817289	0.127854	0.783819
p2905	ST5_MOUSE	Suppression of tumorigenicity 5 protein OS=Mus musculus GN=St5 PE=2 SV=1	St5 p-S28 p-S32 (z= 2)	St5 28 - 41	S^QSVS^PPPVLYPPR	2 Phospho (ST)	-0.0452325	0.874825	-0.234303	0.416836	0.18907	0.641993
p3187	MAST2_MOUSE	Microtubule-associated serine/threonine-protein kinase 2 OS=Mus musculus GN=Mast2 PE=1 SV=1	Mast2 p-S1270 (z= 2)	Mast2 1267 - 1272	QYRS^PR	Gln->pyro-Glu (N-term Q); Phospho (ST)	0.042103	0.874401	0.179964	0.426653	-0.137861	0.693036
p4062	TAF3_MOUSE	Transcription initiation factor TFIID subunit 3 OS=Mus musculus GN=Taf3 PE=1 SV=2	Taf3 p-S243 (z= 2)	Taf3 237 - 254	ADLAPPS^PQPPMLAPFAK	Phospho (ST)	-0.0859355	0.874333	0.206005	0.70487	-0.291941	0.704287
p3446	ROA1_MOUSE	Heterogeneous nuclear ribonucleoprotein A1 OS=Mus musculus GN=Hnrnpa1 PE=1 SV=2	Hnrnpa1 p-S6 (z= 3)	Hnrnpa1 4 - 14	SES^PKEPEQLR	Phospho (ST)	-0.0306142	0.874067	-0.121566	0.530314	0.0909514	0.739339
p6619	FKB15_MOUSE	FK506-binding protein 15 OS=Mus musculus GN=Fkbp15 PE=1 SV=2	Fkbp15 p-T1093 (z= 4)	Fkbp15 1089 - 1119	RLSLT^PDPEKGEPPALDPESQGGEAQPPECK	Phospho (ST)	0.0459081	0.87397	-0.112626	0.709735	0.158534	0.705112
p6942	LIMD1_MOUSE	LIM domain-containing protein 1 OS=Mus musculus GN=Limd1 PE=2 SV=2	Limd1 p-S413 (z= 2)	Limd1 395 - 418	ESSPSWSTDSSLEPVLPGS^PTPSR	Phospho (ST)	-0.0264268	0.873721	0.333297	0.052724	-0.359724	0.133855
p3912	F193B_MOUSE	Protein FAM193B OS=Mus musculus GN=Fam193b PE=2 SV=2	Fam193b p-S776 (z= 3)	Fam193b 754 - 778	VGSGAEPGEGSPGSRPGPIQADS^PK	Phospho (ST)	-0.0342758	0.873696	-0.0986172	0.676708	0.0643414	0.840575
p1147	ISCU_MOUSE	Iron-sulfur cluster assembly enzyme ISCU, mitochondrial OS=Mus musculus GN=Iscu PE=1 SV=1	Iscu p-S15 (z= 2)	Iscu 13 - 20	AAS^ALLLR	Phospho (ST)	-0.0322105	0.873487	-0.12541	0.536441	0.0931991	0.744748
p1704	PLEC_MOUSE	Plectin OS=Mus musculus GN=Plec PE=1 SV=2	Plec p-S1443 (z= 2)	Plec 1436 - 1446	AQLEPVAS^PAK	Phospho (ST)	-0.0827548	0.873361	0.175848	0.733924	-0.258603	0.724306
p7333	CYFP2_MOUSE	Cytoplasmic FMR1-interacting protein 2 OS=Mus musculus GN=Cyfip2 PE=1 SV=2	Cyfip2 p-T120 (z= 2)	Cyfip2 111 - 124	TVEVLEPEVT^KLMK	Phospho (ST)	-0.0442064	0.873348	0.0820296	0.767503	-0.126236	0.747706
p2677	ZCH24_MOUSE	Zinc finger CCHC domain-containing protein 24 OS=Mus musculus GN=Zcchc24 PE=2 SV=1	Zcchc24 p-Y95 p-S97 (z= 3)	Zcchc24 91 - 122	NASPY^GS^LNNIADGLSSLTEHFSDLTLTSEAR	Phospho (ST); Phospho (Y)	0.0493271	0.873273	-0.218105	0.416821	0.267432	0.514285
p0775	ABI2_MOUSE	Abl interactor 2 OS=Mus musculus GN=Abi2 PE=1 SV=1	Abi2 p-S236 (z= 2)	Abi2 234 - 249	TYS^SSGSSGGSHPSSR	Phospho (ST)	0.0368756	0.872982	0.188552	0.367151	-0.151676	0.625647
p3530	AFG32_MOUSE	AFG3-like protein 2 OS=Mus musculus GN=Afg3l2 PE=1 SV=1	Afg3l2 p-Y145 p-T149 (z= 3) + Oxi	Afg3l2 144 - 163	MY^FLWT^ALFWGGVMIYFVFK	Oxidation (M); Phospho (ST); Phospho (Y)	0.109698	0.872939	0.112653	0.869548	-0.00295466	0.997569
p4587	ELOA1_MOUSE	Transcription elongation factor B polypeptide 3 OS=Mus musculus GN=Tceb3 PE=1 SV=3	Tceb3 p-S82 (z= 3)	Tceb3 75 - 95	LVPVERNS^EAEDQDFEKNNSR	Phospho (ST)	-0.0445432	0.872755	-0.252118	0.357222	0.207575	0.594405
p1814	FBXW8_MOUSE	F-box/WD repeat-containing protein 8 OS=Mus musculus GN=Fbxw8 PE=1 SV=2	Fbxw8 p-S86 (z= 3)	Fbxw8 84 - 104	SRS^PPDRDATEPEPLVDQLIR	Phospho (ST)	0.0713812	0.872521	0.414922	0.393223	-0.343541	0.601691
p2226	NEST_MOUSE	Nestin OS=Mus musculus GN=Nes PE=1 SV=1	Nes p-S1541 (z= 3)	Nes 1525 - 1561	GEIPEGLQDWEEGREDS^EADELGETLPDSTPLGLYLK	Phospho (ST)	-0.0867061	0.872476	0.149575	0.787079	-0.236281	0.760131
[truncated: 5,104 more rows]
