# Supplementary material for: Phosphoproteomic comparison of Pik3ca and Pten signalling identifies the nucleotidase NT5C as a novel AKT substrate
Source: Sci Rep. 2017 Jan 6;7:39985. doi: 10.1038/srep39985 (PMC5216349; doi:10.1038/srep39985)
Supplement: Supplementary Table S5 [file srep39985-s6.xls]

## Sheet: S4_Commonly Reg Pept
							Previously Identified Kinase	Predicted Kinase	Known or Predicted	Pik3caH1047R/WT vs Pik3caWT/WT		Ptenfl/fl vs PtenWT/WT		Pik3caH1047R/WT vs PTENWT/WT
Peptide	Symbol	Name	psite	Peptide range	pSequence	Modification	PhosphoSitePlus® Curated	Scansite (high stringency)	PI3K regulated	FoldChange(log2)	p value	FoldChange(log2)	p value	FoldChange(log2)	p value
p3493	4EBP2_MOUSE	Eukaryotic translation initiation factor 4E-binding protein 2 OS=Mus musculus GN=Eif4ebp2 PE=2 SV=1	Eif4ebp2 p-S12 p-T19 (z= 3) + Oxi	Eif4ebp2 1 - 20	MSASAGGSHQPS^QSRAIPT^R	Oxidation (M); 2 Phospho (ST)				-0.69133	0.00350007	-0.540146	0.0168856	-0.151185	0.624629
p2431	AAK1_MOUSE	AP2-associated protein kinase 1 OS=Mus musculus GN=Aak1 PE=1 SV=2	Aak1 p-S650 (z= 2)	Aak1 650 - 665	S^TQLLQAAAAEASLNK	Phospho (ST)				-1.04118	0.00697056	-0.752722	0.0257855	-0.288456	0.558585
p3709	AAPK1_MOUSE	5'-AMP-activated protein kinase catalytic subunit alpha-1 OS=Mus musculus GN=Prkaa1 PE=1 SV=2	Prkaa1 p-S496 (z= 2)	Prkaa1 494 - 501	SGS^ISNYR	Phospho (ST)	AKT		AKT substrate: known	0.504469	0.000708199	0.497907	0.000810049	0.00656136	0.972721
p0200	AFAD_MOUSE	Afadin OS=Mus musculus GN=Mllt4 PE=1 SV=3	Mllt4 p-S1795 (z= 2)	Mllt4 1793 - 1805	LFS^QGQDVSDKVK	Phospho (ST)	AKT		AKT substrate: known	0.604733	0.000989693	1.05225	7.15793e-07	-0.447514	0.0692506
p4853	AFAD_MOUSE	Afadin OS=Mus musculus GN=Mllt4 PE=1 SV=3	Mllt4 p-S1795 (z= 3)	Mllt4 1793 - 1805	LFS^QGQDVSDKVK	Phospho (ST)	AKT		AKT substrate: known	1.10579	0.000129182	1.3424	1.84627e-05	-0.23661	0.521696
p5146	AFAD_MOUSE	Afadin OS=Mus musculus GN=Mllt4 PE=1 SV=3	Mllt4 p-S1172 p-S1182 (z= 2)	Mllt4 1172 - 1186	S^SPNVANQPPS^PGGK	2 Phospho (ST)				-0.888331	0.00515557	-0.592984	0.048445	-0.295347	0.479675
p0501	AKA12_MOUSE	A-kinase anchor protein 12 OS=Mus musculus GN=Akap12 PE=1 SV=1	Akap12 p-S637 (z= 2)	Akap12 626 - 644	SATLSSTESTAS^GMQDEVR	Phospho (ST)	AMPK			-0.522813	0.00282204	-0.485671	0.00512207	-0.0371417	0.871913
p3728	AKA12_MOUSE	A-kinase anchor protein 12 OS=Mus musculus GN=Akap12 PE=1 SV=1	Akap12 p-S598 (z= 2)	Akap12 591 - 600	EGITPWAS^FK	Phospho (ST)				-0.485526	0.00526525	-0.438919	0.00901748	-0.0466075	0.837473
p5064	AKA12_MOUSE	A-kinase anchor protein 12 OS=Mus musculus GN=Akap12 PE=1 SV=1	Akap12 p-S505 (z= 2)	Akap12 503 - 510	LFS^SSGLK	Phospho (ST)				-0.420931	0.0256091	-0.676059	0.000568277	0.255128	0.318086
p5083	AKA12_MOUSE	A-kinase anchor protein 12 OS=Mus musculus GN=Akap12 PE=1 SV=1	Akap12 p-S507 (z= 2)	Akap12 502 - 510	KLFSSS^GLK	Phospho (ST)				-0.327534	0.00922656	-0.514405	0.000173796	0.186871	0.276474
p5431	AKA12_MOUSE	A-kinase anchor protein 12 OS=Mus musculus GN=Akap12 PE=1 SV=1	Akap12 p-T20 p-S22 (z= 4)	Akap12 11 - 54	SPEQPAESDT^PS^ELELSGHGPAAEASGAAGDPADADPATKLPQK	2 Phospho (ST)				-0.608219	0.0275377	-0.653257	0.0186202	0.0450384	0.904262
p1197	AKIB1_MOUSE		AKIB1 p-S738 (z= 2)	AKIB1 732 - 744	GVAPADS^PDAPRR	Phospho (ST)				-0.355119	0.0194081	-0.427734	0.00568017	0.0726155	0.724236
p5144	AKTS1_MOUSE	Proline-rich AKT1 substrate 1 OS=Mus musculus GN=Akt1s1 PE=1 SV=1	Akt1s1 p-S88 p-S92 (z= 4)	Akt1s1 71 - 101	AATATRPPGPPPAPQPPS^PAPS^PPPRPALAR	2 Phospho (ST)		GSK3	GSKT3 substrate: predicted	0.436675	0.0412228	0.425502	0.0419271	0.0111732	0.969171
p4144	ARHGH_MOUSE	Rho guanine nucleotide exchange factor 17 OS=Mus musculus GN=Arhgef17 PE=1 SV=2	Arhgef17 p-S414 (z= 3)	Arhgef17 412 - 428	SPS^FGTGDGLLLRPQTR	Phospho (ST)				0.313776	0.00318886	0.442784	0.00011653	-0.129008	0.362242
p2875	AT2A3_MOUSE	Sarcoplasmic/endoplasmic reticulum calcium ATPase 3 OS=Mus musculus GN=Atp2a3 PE=2 SV=3	Atp2a3 p-T540 p-S541 (z= 2)	Atp2a3 530 - 542	VGSRTAPLSTT^S^R	2 Phospho (ST)				0.318267	0.027911	0.479694	0.0013818	-0.161427	0.411953
p6576	BAD_MOUSE	Bcl2 antagonist of cell death OS=Mus musculus GN=Bad PE=1 SV=1	Bad p-S155 (z= 2) + Oxi	Bad 153 - 163	RMS^DEFEGSFK	Oxidation (M); Phospho (ST)	PKA			0.850407	0.0114379	0.876687	0.00801367	-0.0262803	0.953012
p1973	BAG3_MOUSE	BAG family molecular chaperone regulator 3 OS=Mus musculus GN=Bag3 PE=1 SV=2	Bag3 p-S390 (z= 3)	Bag3 371 - 393	VSSAPIPCPSPSPAPSAVPS^PPK	Phospho (ST)				0.385566	0.0474861	0.395811	0.0422199	-0.0102454	0.969347
p2036	BAG3_MOUSE	BAG family molecular chaperone regulator 3 OS=Mus musculus GN=Bag3 PE=1 SV=2	Bag3 p-S390 (z= 3)	Bag3 371 - 400	VSSAPIPCPSPSPAPSAVPS^PPKNVAAEQK	Phospho (ST)				0.427823	0.0422781	0.548968	0.0106089	-0.121146	0.674724
p7475	BCR_MOUSE	Breakpoint cluster region protein OS=Mus musculus GN=Bcr PE=1 SV=3	Bcr p-S1091 p-T1095 p-S1112 (z= 3) + Oxi	Bcr 1090 - 1128	VS^GVAT^DIQALKAAFDVNNKDVS^VMMSEMDVNAIAGTLKDIQALKAAFDVNNKDVS^	3 Oxidation (M); 5 Phospho (ST)				-1.73997	2.42158e-05	-0.92775	0.00696852	-0.812219	0.103284
p5678	BGAL_MOUSE		BGAL p-Y403 p-T408 (z= 2)	BGAL 401 - 411	SLY^PLTFT^QVK	Phospho (ST); Phospho (Y)				-0.320955	0.00881167	-0.373779	0.00697382	0.0528233	0.761603
p0686	BORG5_MOUSE	Cdc42 effector protein 1 OS=Mus musculus GN=Cdc42ep1 PE=1 SV=1	Cdc42ep1 p-S207 (z= 2)	Cdc42ep1 204 - 212	RSDS^LLSFR	Phospho (ST)	AMPK			0.341379	0.0379426	0.352242	0.0325957	-0.0108633	0.961446
p1420	BORG5_MOUSE	Cdc42 effector protein 1 OS=Mus musculus GN=Cdc42ep1 PE=1 SV=1	Cdc42ep1 p-S207 p-S210 (z= 2)	Cdc42ep1 204 - 212	RSDS^LLS^FR	2 Phospho (ST)	AMPK			-0.716272	0.0132401	-0.668491	0.0199851	-0.0477809	0.901978
p5139	CA177_MOUSE		CA177 p-S15 p-T16 (z= 2)	CA177 12 - 22	NIMS^T^IPKWFK	2 Phospho (ST)				0.372102	0.00389268	0.303822	0.0160982	0.0682807	0.689033
p7414	CAD10_MOUSE	Cadherin-10 OS=Mus musculus GN=Cdh10 PE=2 SV=3	Cdh10 p-S784 (z= 2)	Cdh10 775 - 788	LAEMYGGGES^DKDA	Phospho (ST)				-0.439354	0.00835447	-0.72511	4.64376e-05	0.285756	0.200895
p4464	CAV1_MOUSE		CAV1 p-S9 (z= 2)	CAV1 6 - 19	YVDS^EGHLYTVPIR	Phospho (ST)				-0.316746	0.0261339	-0.322715	0.0236397	0.00596891	0.9754
p0081	CB053_MOUSE		CB053 p-S378 p-S384 p-S386 (z= 3)	CB053 374 - 388	QVAAS^PKAGPS^VS^KRVS^	3 Phospho (ST)				0.504435	0.00106748	0.375743	0.0115348	0.128691	0.520938
p1755	CBX5_MOUSE	Chromobox protein homolog 5 OS=Mus musculus GN=Cbx5 PE=1 SV=1	Cbx5 p-S93 (z= 2)	Cbx5 91 - 102	KSS^FSNSADDIK	Phospho (ST)		CAMK2G		0.563428	0.00181935	0.507093	0.00444621	0.0563348	0.811528
p0207	CCD86_MOUSE	Coiled-coil domain-containing protein 86 OS=Mus musculus GN=Ccdc86 PE=1 SV=2	Ccdc86 p-S18 (z= 3)	Ccdc86 10 - 29	RLEGLKPLS^PENLPVPEVSR	Phospho (ST)				0.371443	0.0408115	0.458072	0.0130552	-0.0866294	0.727487
p3704	CCNY_MOUSE	Cyclin-Y OS=Mus musculus GN=Ccny PE=1 SV=1	Ccny p-S66 (z= 2)	Ccny 65 - 72	AS^TIFLSK	Phospho (ST)				-0.649456	0.00258065	-0.512623	0.0146585	-0.136832	0.629539
p1448	CDK1_MOUSE	Cyclin-dependent kinase 1 OS=Mus musculus GN=Cdk1 PE=1 SV=3	Cdk1 p-T14 p-Y15 (z= 2)	Cdk1 10 - 20	IGEGT^Y^GVVYK	Phospho (ST); Phospho (Y)	Mypt1			-0.350192	0.0130622	-0.304368	0.0291099	-0.0458242	0.809389
p0281	CDK13_MOUSE	Cyclin-dependent kinase 13 OS=Mus musculus GN=Cdk13 PE=1 SV=3	Cdk13 p-T871 (z= 2)	Cdk13 861 - 873	LYSSEESRPYT^NK	Phospho (ST)				-0.312554	0.0439639	-0.373569	0.0174639	0.061015	0.774072
p0554	CE170_MOUSE	Centrosomal protein of 170 kDa OS=Mus musculus GN=Cep170 PE=1 SV=2	Cep170 p-S443 (z= 2)	Cep170 441 - 459	QKS^EEPSVSLPFLQTALLR	Gln->pyro-Glu (N-term Q); Phospho (ST)				0.335306	0.0316585	0.341473	0.0191023	-0.00616672	0.976144
p2573	CE170_MOUSE	Centrosomal protein of 170 kDa OS=Mus musculus GN=Cep170 PE=1 SV=2	Cep170 p-S461 (z= 3)	Cep170 460 - 477	SS^GSLGHRPSQEMDVMLK	Phospho (ST)				1.33168	6.81688e-05	1.33239	9.02322e-05	-0.000707677	0.998648
p6044	CI030_MOUSE	UPF0439 protein C9orf30 homolog OS=Mus musculus PE=2 SV=1	Esf1 p-S98 (z= 3)	Esf1 96 - 110	SGS^PLLSSHVLDKEK	Phospho (ST)				0.541232	0.0325851	0.786237	0.0028068	-0.245004	0.478734
p5833	CLIP2_MOUSE	CAP-Gly domain-containing linker protein 2 OS=Mus musculus GN=Clip2 PE=1 SV=2	Clip2 p-S924 (z= 3)	Clip2 915 - 929	VLLLEANRHS^PGPER	Phospho (ST)				0.496183	0.00189707	0.31262	0.0368213	0.183563	0.376709
p6373	CLK3_MOUSE	Dual specificity protein kinase CLK3 OS=Mus musculus GN=Clk3 PE=1 SV=2	Clk3 p-Y155 (z= 3)	Clk3 155 - 167	Y^RSPEPDPYLSYR	Phospho (Y)				0.477699	0.0024158	0.375743	0.0123573	0.101955	0.617798
p6127	CM033_MOUSE	Uncharacterized protein C13orf33 homolog OS=Mus musculus GN=Awms3 PE=2 SV=2	Awms3 p-T3 p-S18 p-S19 (z= 3)	Awms3 2 - 23	AT^AACEPVARPSLTSIS^S^GELRS^	3 Phospho (ST)				0.32522	0.0283117	0.46606	0.00297112	-0.14084	0.491254
p4216	CT2NL_MOUSE	CTTNBP2 N-terminal-like protein OS=Mus musculus GN=Cttnbp2nl PE=1 SV=1	Cttnbp2nl p-S481 (z= 2)	Cttnbp2nl 466 - 485	FQSQADQDQQASGLQS^PPSR	Phospho (ST)				-0.477357	0.033786	-0.447581	0.0456078	-0.0297759	0.922493
p1641	CTGE5_MOUSE	Cutaneous T-cell lymphoma-associated antigen 5 homolog OS=Mus musculus GN=Ctage5 PE=1 SV=1	Ctage5 p-S654 (z= 2)	Ctage5 644 - 665	DNLGNSNVPDS^PIPAECEAAGR	Phospho (ST)				-0.515531	0.0105771	-0.42032	0.0306847	-0.0952103	0.722052
p4133	CTNA1_MOUSE	Catenin alpha-1 OS=Mus musculus GN=Ctnna1 PE=1 SV=1	Ctnna1 p-T576 (z= 3) + Oxi	Ctnna1 572 - 586	VLEAT^KLLSNTVMPR	Oxidation (M); Phospho (ST)				0.496135	0.00189673	0.31262	0.0367998	0.183515	0.376776
p2331	CTND1_MOUSE	Catenin delta-1 OS=Mus musculus GN=Ctnnd1 PE=1 SV=2	Ctnnd1 p-S349 p-S352 (z= 2)	Ctnnd1 345 - 355	GSLAS^LDS^LRK	2 Phospho (ST)				-0.526476	8.55085e-05	-0.34852	0.00552225	-0.177956	0.290638
p0564	CYTSB_MOUSE	Cytospin-B OS=Mus musculus GN=Specc1 PE=1 SV=2	Specc1 p-S360 (z= 2)	Specc1 354 - 375	GSPTGSS^PNNASELSLASLTEK	Phospho (ST)				-0.391647	0.021174	-0.509729	0.00419601	0.118082	0.612361
p1627	CYTSB_MOUSE	Cytospin-B OS=Mus musculus GN=Specc1 PE=1 SV=2	Specc1 p-T337 p-S339 (z= 3)	Specc1 321 - 350	ASLSPDASDFEHITADT^PS^RPLSATSNPFK	2 Phospho (ST)				-0.693105	0.000414041	-0.485435	0.00585287	-0.20767	0.402976
p4021	DDX21_MOUSE	Nucleolar RNA helicase 2 OS=Mus musculus GN=Ddx21 PE=1 SV=3	Ddx21 p-S13 (z= 3)	Ddx21 11 - 29	LGS^DGAEESMETLPKPSEK	Phospho (ST)				0.281395	0.0252455	0.352444	0.00604642	-0.0710489	0.677927
p5218	DDX3X_MOUSE	ATP-dependent RNA helicase DDX3X OS=Mus musculus GN=Ddx3x PE=1 SV=3	Ddx3x p-S240 (z= 4)	Ddx3x 231 - 252	TAAFLLPILS^QIYADGPGEALR	Phospho (ST)				1.39267	0.00242841	1.00116	0.0241628	0.391513	0.517494
p4112	DLGP4_MOUSE	Disks large-associated protein 4 OS=Mus musculus GN=Dlgap4 PE=1 SV=1	Dlgap4 p-T915 (z= 3)	Dlgap4 907 - 919	ANSWQLVET^PEKR	Phospho (ST)		CDK5		0.532859	0.0124142	0.484699	0.0218659	0.04816	0.866597
p3134	DRAXI_MOUSE	Draxin OS=Mus musculus PE=1 SV=2	Rps9 p-S153 p-S154 (z= 2) + Oxi	Rps9 147 - 158	AAIRGPS^S^LMKK	Oxidation (M); 2 Phospho (ST)				-0.423523	0.0369034	-0.485432	0.0178991	0.0619091	0.823331
p0467	DREB_MOUSE	Drebrin OS=Mus musculus GN=Dbn1 PE=1 SV=4	Dbn1 p-S387 (z= 2)	Dbn1 385 - 402	SPS^DSSTASTPIAEQIER	Phospho (ST)				-0.287239	0.0410715	-0.303511	0.0315047	0.0162713	0.93258
p0382	E41L3_MOUSE	Band 4.1-like protein 3 OS=Mus musculus GN=Epb41l3 PE=1 SV=1	Epb41l3 p-S486 (z= 2)	Epb41l3 484 - 499	GIS^QTNLITTVTPEKK	Phospho (ST)				-0.372598	0.000748126	-0.330628	0.00190456	-0.0419704	0.765283
p1522	E41L3_MOUSE	Band 4.1-like protein 3 OS=Mus musculus GN=Epb41l3 PE=1 SV=1	Epb41l3 p-S486 (z= 2)	Epb41l3 484 - 498	GIS^QTNLITTVTPEK	Phospho (ST)				-0.591925	6.99654e-06	-0.282792	0.0145917	-0.309133	0.0542006
p4203	E41L3_MOUSE	Band 4.1-like protein 3 OS=Mus musculus GN=Epb41l3 PE=1 SV=1	Epb41l3 p-S96 (z= 2)	Epb41l3 84 - 98	QLEYQQFEDDKLS^QR	Phospho (ST)				-0.411632	0.00577801	-0.312391	0.0318092	-0.099241	0.617502
p6599	EPN4_MOUSE	Clathrin interactor 1 OS=Mus musculus GN=Clint1 PE=1 SV=2	Clint1 p-S307 (z= 5)	Clint1 292 - 329	TIDLGAAAHYTGDKAS^PDQNASTHTPQSSAKPSVPSSK	Phospho (ST)				0.505011	0.0207882	0.712397	0.00171896	-0.207386	0.484008
p2417	ESYT2_MOUSE	Extended synaptotagmin-2 OS=Mus musculus GN=Esyt2 PE=1 SV=1	Esyt2 p-S662 p-S663 (z= 2)	Esyt2 660 - 674	SSS^S^LLASPSHIAAK	2 Phospho (ST)				-0.656781	6.49267e-06	-0.410603	0.00199539	-0.246178	0.163244
p1642	EXOC1_MOUSE	Exocyst complex component 1 OS=Mus musculus GN=Exoc1 PE=2 SV=4	Exoc1 p-S501 (z= 2)	Exoc1 487 - 508	SQSSSLLDMGNMSAS^DLDVADR	Phospho (ST)				-0.444652	0.033466	-0.470232	0.0366876	0.0255802	0.931587
p2317	F122A_MOUSE	Protein FAM122A OS=Mus musculus GN=Fam122a PE=1 SV=1	Fam122a p-S73 (z= 2)	Fam122a 66 - 76	HGLLLPAS^PVR	Phospho (ST)				0.320604	0.0328387	0.441586	0.00431379	-0.120981	0.555889
p7320	F179B_MOUSE		F179B p-S716 p-S723 (z= 2)	F179B 714 - 724	RSS^RNLFQSS^R	2 Phospho (ST)				-0.369615	0.00325985	-0.292765	0.0169576	-0.0768501	0.643254
p2895	F262_MOUSE	6-phosphofructo-2-kinase/fructose-2,6-biphosphatase 2 OS=Mus musculus GN=Pfkfb2 PE=1 SV=2	Pfkfb2 p-S469 (z= 2)	Pfkfb2 467 - 480	RNS^FTPLSSSNTIR	Phospho (ST)		PKA	PI3K regulated: known	0.566402	0.0155392	0.923519	0.000191703	-0.357117	0.259297
p0037	FA53B_MOUSE	Protein FAM53B OS=Mus musculus GN=Fam53b PE=2 SV=1	Fam53b p-S168 (z= 2)	Fam53b 166 - 174	SSS^FSLPAR	Phospho (ST)		AKT	AKT substrate: predicted	0.299803	0.0126702	0.237201	0.0446778	0.0626022	0.699134
p3982	FBSP1_MOUSE		FBSP1 p-T131 (z= 2)	FBSP1 127 - 134	KNGFT^LHR	Phospho (ST)				0.252302	0.0149737	0.33637	0.00168902	-0.0840683	0.54886
p2602	FBX43_MOUSE		FBX43 p-T152 (z= 2)	FBX43 142 - 154	EDNFSPLVTST^IK	Phospho (ST)				0.603022	0.000792561	1.02806	4.32324e-07	-0.425041	0.0739592
p2161	FLNA_MOUSE	Filamin-A OS=Mus musculus GN=Flna PE=1 SV=5	Flna p-S1835 (z= 2)	Flna 1832 - 1845	YSPS^EAGLHEMDIR	Phospho (ST)				-0.840981	0.00215739	-0.524254	0.0456028	-0.316727	0.38083
p5395	FLNB_MOUSE	Filamin-B OS=Mus musculus GN=Flnb PE=1 SV=3	Flnb p-S833 (z= 2)	Flnb 823 - 836	VLFASQEIPAS^PFR	Phospho (ST)				-0.565994	0.00227062	-0.701455	0.000255669	0.135461	0.578399
p0784	FLNC_MOUSE	Filamin-C OS=Mus musculus GN=Flnc PE=1 SV=3	Flnc p-S955 (z= 2)	Flnc 955 - 969	S^PFVVNVAPPLDLSK	Phospho (ST)	AKT		AKT substrate: known	-0.934203	4.54683e-05	-0.750056	0.000754676	-0.184147	0.514149
p5364	FLNC_MOUSE	Filamin-C OS=Mus musculus GN=Flnc PE=1 SV=3	Flnc p-S2234 (z= 2)	Flnc 2230 - 2240	ERLGS^FGSITR	Phospho (ST)				0.679517	0.018073	0.803809	0.00503529	-0.124292	0.746283
p1045	FUS_MOUSE	RNA-binding protein FUS OS=Mus musculus GN=Fus PE=2 SV=1	Fus p-S395 (z= 3)	Fus 388 - 415	GGYGGGGS^GGGGRGGFPSGGGGGGGQQR	Phospho (ST)				-0.905083	0.00139332	-0.81182	0.00362897	-0.0932632	0.800348
p3897	GAB1_MOUSE	GRB2-associated-binding protein 1 OS=Mus musculus GN=Gab1 PE=1 SV=2	Gab1 p-S420 (z= 2)	Gab1 418 - 429	SSS^LEGFHSQYK	Phospho (ST)				0.837434	0.000667053	0.509898	0.0213652	0.327536	0.28964
p0237	GRB10_MOUSE	Growth factor receptor-bound protein 10 OS=Mus musculus GN=Grb10 PE=1 SV=2	Grb10 p-S503 (z= 3) + Oxi	Grb10 496 - 516	MNILSSQS^PLHPSTLNAVIHR	Oxidation (M); Phospho (ST)	mTOR		mTOR substrate: known	0.593963	0.0448014	0.985395	0.00190612	-0.391432	0.342709
p2619	GRB10_MOUSE	Growth factor receptor-bound protein 10 OS=Mus musculus GN=Grb10 PE=1 SV=2	Grb10 p-S500 p-S503 (z= 3)	Grb10 496 - 516	MNILS^SQS^PLHPSTLNAVIHR	2 Phospho (ST)	mTOR		mTOR substrate: known	0.564422	0.0136427	0.750641	0.00150304	-0.186219	0.546814
p2720	GRB10_MOUSE	Growth factor receptor-bound protein 10 OS=Mus musculus GN=Grb10 PE=1 SV=2	Grb10 p-S501 (z= 4)	Grb10 496 - 516	MNILSS^QSPLHPSTLNAVIHR	Phospho (ST)	mTOR		mTOR substrate: known	1.37895	0.00413819	1.09042	0.0228749	0.288532	0.653721
p5105	GRB10_MOUSE	Growth factor receptor-bound protein 10 OS=Mus musculus GN=Grb10 PE=1 SV=2	Grb10 p-S503 (z= 4) + Oxi	Grb10 496 - 516	MNILSSQS^PLHPSTLNAVIHR	Oxidation (M); Phospho (ST)	mTOR		mTOR substrate: known	0.782642	0.0102851	0.875339	0.00460011	-0.0926968	0.820159
p2682	GRB14_MOUSE	Growth factor receptor-bound protein 14 OS=Mus musculus GN=Grb14 PE=1 SV=1	Grb14 p-S86 (z= 3)	Grb14 67 - 99	DLDVLEKPPIPNPFPELCCS^PLTSVLSAGLFPR	Phospho (ST)	mTOR		mTOR substrate: known	1.42317	0.00185045	1.21084	0.0036647	0.212335	0.704913
p6883	GRB14_MOUSE	Growth factor receptor-bound protein 14 OS=Mus musculus GN=Grb14 PE=1 SV=1	Grb14 p-S419 (z= 3)	Grb14 412 - 433	LGNHGSPS^APSQSSAVNMALHR	Phospho (ST)	mTOR		mTOR substrate: known	1.64883	4.03562e-08	1.37545	4.6956e-06	0.273384	0.443517
p6919	GRB14_MOUSE	Growth factor receptor-bound protein 14 OS=Mus musculus GN=Grb14 PE=1 SV=1	Grb14 p-S90 (z= 4)	Grb14 67 - 99	DLDVLEKPPIPNPFPELCCSPLTS^VLSAGLFPR	Phospho (ST)	mTOR		mTOR substrate: known	1.53141	0.00504565	1.38776	0.00240028	0.143649	0.824397
p6198	GRDN_MOUSE	Girdin OS=Mus musculus GN=Ccdc88a PE=1 SV=2	Ccdc88a p-S1387 (z= 2)	Ccdc88a 1383 - 1390	FYDPS^PPR	Phospho (ST)	mTOR	CDK5, Cdc2	EGF responsive: known	2.27209	4.49166e-05	1.18113	0.0130178	1.09096	0.101188
p2504	GSK3A_MOUSE	Glycogen synthase kinase-3 alpha OS=Mus musculus GN=Gsk3a PE=1 SV=2	Gsk3a p-S20 (z= 2)	Gsk3a 19 - 50	TS^SFAEPGGGGGGGGGGPGGSASGPGGTGGGK	Phospho (ST)				0.311385	0.00662556	0.429461	0.0003451	-0.118076	0.441894
p6314	HN1_MOUSE	Hematological and neurological expressed 1 protein OS=Mus musculus GN=Hn1 PE=1 SV=3	Hn1 p-T54 (z= 2)	Hn1 47 - 64	MASNIFGT^PEENPPSWAK	Phospho (ST)				0.367115	0.0395369	0.593293	0.00188628	-0.226178	0.361685
p1044	HN1L_MOUSE	Hematological and neurological expressed 1-like protein OS=Mus musculus GN=Hn1l PE=2 SV=1	Hn1l p-S97 (z= 3)	Hn1l 91 - 112	TSDIFGS^PVTATAPLAHPNKPK	Phospho (ST)	CDK2			0.384812	0.00537088	0.64526	1.64939e-05	-0.260448	0.156268
p5452	HNRLL_MOUSE	Heterogeneous nuclear ribonucleoprotein L-like OS=Mus musculus GN=Hnrpll PE=1 SV=3	Hnrpll p-S4 (z= 2)	Hnrpll 2 - 10	SSS^SSSSPK	Phospho (ST)				-0.46348	0.0402327	-0.489947	0.0307384	0.0264673	0.931733
p6674	HTR5A_MOUSE	HEAT repeat-containing protein 5A OS=Mus musculus GN=Heatr5a PE=2 SV=2	Heatr5a p-S1786 (z= 2)	Heatr5a 1782 - 1790	GILTS^PMAR	Phospho (ST)				0.383857	0.0335577	0.380908	0.0376678	0.0029491	0.990515
p2707	I23O2_MOUSE	Indoleamine 2,3-dioxygenase 2 OS=Mus musculus GN=Ido2 PE=1 SV=1	Ido2 p-T208 (z= 2)	Ido2 202 - 209	LSIQDIT^R	Phospho (ST)				0.408352	0.0352054	0.556041	0.00526648	-0.147689	0.577741
p4621	ICAL_MOUSE	Calpastatin OS=Mus musculus GN=Cast PE=1 SV=2	Cast p-S318 p-T321 (z= 3)	Cast 293 - 328	NEGITQPLPDSPKPMGTDQAIDALSS^DFT^CSSPTGK	2 Phospho (ST)				-0.431382	0.00618954	-0.31971	0.0373535	-0.111672	0.595308
p0889	IF2B2_MOUSE	Insulin-like growth factor 2 mRNA-binding protein 2 OS=Mus musculus GN=Igf2bp2 PE=1 SV=1	Igf2bp2 p-S162 p-S164 (z= 2)	Igf2bp2 152 - 168	ISYIPDEEVSS^PS^PPHR	2 Phospho (ST)		S164: CDK5, Cdc2		-0.251981	0.0175784	-0.20616	0.0487854	-0.0458215	0.749583
p2708	IFT81_MOUSE	Intraflagellar transport protein 81 homolog OS=Mus musculus GN=Ift81 PE=2 SV=4	Ift81 p-S371 (z= 2)	Ift81 367 - 374	EKLAS^LER	Phospho (ST)				0.423687	0.0379827	0.55847	0.00752599	-0.134783	0.629632
p6207	ILFT1_MOUSE	Intermediate filament tail domain-containing protein 1 OS=Mus musculus GN=Ifltd1 PE=2 SV=1	Ifltd1 p-T112 (z= 2) + Oxi	Ifltd1 110 - 118	QST^SSMVPR	Oxidation (M); Phospho (ST)				-0.715762	5.10665e-05	-0.468083	0.00448976	-0.247678	0.261211
p6194	IRF3_MOUSE	Interferon regulatory factor 3 OS=Mus musculus GN=Irf3 PE=1 SV=1	Irf3 p-S123 (z= 3)	Irf3 116 - 129	DFVHLGAS^PDTNGK	Phospho (ST)				0.97467	0.00488105	0.711577	0.0142682	0.263093	0.522769
p1455	IRS1_MOUSE	Insulin receptor substrate 1 OS=Mus musculus GN=Irs1 PE=1 SV=1	Irs1 p-S1074 (z= 2)	Irs1 1071 - 1082	VNLS^PNHNQSAK	Phospho (ST)				-0.36149	0.0247778	-0.401029	0.0135981	0.0395391	0.856186
p3521	IRS1_MOUSE	Insulin receptor substrate 1 OS=Mus musculus GN=Irs1 PE=1 SV=1	Irs1 p-S343 (z= 3)	Irs1 323 - 348	ASSDGEGTMSRPASVDGSPVS^PSTNR	Phospho (ST)				-1.02345	1.41316e-05	-0.733373	0.00107598	-0.290077	0.315709
p3582	IRS2_MOUSE	Insulin receptor substrate 2 OS=Mus musculus GN=Irs2 PE=1 SV=2	Irs2 p-S1089 (z= 2)	Irs2 1087 - 1095	VAS^PTSGLK	Phospho (ST)				-0.878158	0.00995051	-0.773206	0.0215253	-0.104952	0.816922
p4148	JARD2_MOUSE	Protein Jumonji OS=Mus musculus GN=Jarid2 PE=1 SV=1	Jarid2 p-S405 p-S411 (z= 3)	Jarid2 399 - 416	STGPAAS^GLKASS^RLNPK	2 Phospho (ST)				-0.789059	0.00390836	-0.60648	0.028521	-0.182579	0.620484
p0778	K0284_MOUSE	Protein KIAA0284 OS=Mus musculus GN=Kiaa0284 PE=1 SV=2	Kiaa0284 p-S1166 (z= 2)	Kiaa0284 1164 - 1179	AGS^FTGPSDSETAPAR	Phospho (ST)		AKT	AKT substrate: predicted	0.27721	0.00221418	0.449774	6.23544e-06	-0.172565	0.152809
p3708	K6PL_MOUSE	6-phosphofructokinase, liver type OS=Mus musculus GN=Pfkl PE=1 SV=4	Pfkl p-S775 (z= 2)	Pfkl 773 - 780	TLS^IDKGF	Phospho (ST)				0.639518	0.000480005	0.617708	0.000582706	0.0218097	0.92449
p7292	K6PL_MOUSE	6-phosphofructokinase, liver type OS=Mus musculus GN=Pfkl PE=1 SV=4	Pfkl p-S775 (z= 2)	Pfkl 772 - 780	RTLS^IDKGF	Phospho (ST)				0.899116	7.25696e-09	0.762518	2.85647e-07	0.136599	0.410417
p5249	KAD7_MOUSE		KAD7 p-T187 (z= 2)	KAD7 182 - 194	CISKNT^GPGKIQK	Phospho (ST)				0.928495	0.000275335	0.827137	0.00075681	0.101359	0.751046
p6964	KI20B_MOUSE	Kinesin-like protein KIF20B OS=Mus musculus GN=Kif20b PE=1 SV=3	Kif20b p-S348 (z= 3)	Kif20b 335 - 349	HQSVAFTKLNNASS^R	Phospho (ST)				0.530244	0.00203154	0.335762	0.0406226	0.194481	0.387774
p5235	KRT85_MOUSE	Keratin, type II cuticular Hb5 OS=Mus musculus GN=Krt85 PE=2 SV=2	Krt85 p-S60 (z= 2)	Krt85 55 - 65	SLCNPS^PCGPR	Phospho (ST)				-0.545838	8.59518e-05	-0.321641	0.00757344	-0.224197	0.180571
p2783	LAP2_MOUSE	Protein LAP2 OS=Mus musculus GN=Erbb2ip PE=1 SV=3	Erbb2ip p-S1132 (z= 3)	Erbb2ip 1123 - 1147	AYSIDGPNTS^RPQSARPSINEIPER	Phospho (ST)				0.820527	2.9556e-05	0.888162	6.61956e-06	-0.0676345	0.775204
p2390	LARP1_MOUSE	La-related protein 1 OS=Mus musculus GN=Larp1 PE=1 SV=2	Larp1 p-S743 (z= 2)	Larp1 743 - 755	S^LPTTVPESPNYR	Phospho (ST)				0.281768	0.0310832	0.361978	0.00673788	-0.0802099	0.652909
p7412	LIMC1_MOUSE	LIM and calponin homology domains-containing protein 1 OS=Mus musculus GN=Limch1 PE=1 SV=2	Limch1 p-T215 p-S217 (z= 2)	Limch1 212 - 223	SRQT^PS^PDVVLR	2 Phospho (ST)				-0.668546	0.000137067	-0.324016	0.0299672	-0.34453	0.115459
p6534	LIMD2_MOUSE	LIM domain-containing protein 2 OS=Mus musculus GN=Limd2 PE=2 SV=1	Limd2 p-T11 (z= 3) + Oxi	Limd2 1 - 17	MFQAAGAAQAT^PSHEAK	Oxidation (M); Phospho (ST)				0.284421	0.0022646	0.197597	0.024528	0.0868237	0.473119
p1395	LMNA_MOUSE	Prelamin-A/C OS=Mus musculus GN=Lmna PE=1 SV=2	Lmna p-S653 (z= 2)	Lmna 646 - 655	SYLLGNSS^PR	Phospho (ST)	AKT		AKT substrate: known	0.344541	0.00858678	0.284994	0.0271027	0.0595472	0.734424
p3142	LMNA_MOUSE	Prelamin-A/C OS=Mus musculus GN=Lmna PE=1 SV=2	Lmna p-S301 (z= 2)	Lmna 299 - 311	IDS^LSAQLSQLQK	Phospho (ST)				0.931163	0.000623016	0.90557	0.000660746	0.0255929	0.940853
p3523	LMOD1_MOUSE	Leiomodin-1 OS=Mus musculus GN=Lmod1 PE=2 SV=1	Lmod1 p-S503 p-S507 (z= 2)	Lmod1 502 - 517	GS^PKPS^PQPSPKPAPK	2 Phospho (ST)		GSK3	GSKT3 substrate: predicted	-0.599637	0.0195348	-0.791263	0.000695511	0.191627	0.553732
p7493	LMOD1_MOUSE	Leiomodin-1 OS=Mus musculus GN=Lmod1 PE=2 SV=1	Lmod1 p-S503 p-S507 (z= 3)	Lmod1 502 - 517	GS^PKPS^PQPSPKPAPK	2 Phospho (ST)		GSK3	GSKT3 substrate: predicted	-0.458401	0.0395631	-0.727625	0.000790014	0.269224	0.365032
p3964	LRBA_MOUSE	Lipopolysaccharide-responsive and beige-like anchor protein OS=Mus musculus GN=Lrba PE=1 SV=1	Lrba p-S2742 (z= 2)	Lrba 2738 - 2743	LIQAS^R	Phospho (ST)				-0.664527	0.0121273	-0.650373	0.0101737	-0.0141539	0.967952
p4373	LRCH3_MOUSE	Leucine-rich repeat and calponin homology domain-containing protein 3 OS=Mus musculus GN=Lrch3 PE=2 SV=3	Lrch3 p-S419 (z= 3)	Lrch3 414 - 427	ISHEVS^PVKPIAVR	Phospho (ST)				0.551135	0.00300459	0.51451	0.00519707	0.0366245	0.880415
p2247	MAST4_MOUSE	Microtubule-associated serine/threonine-protein kinase 4 OS=Mus musculus GN=Mast4 PE=1 SV=3	Mast4 p-S2517 (z= 2)	Mast4 2515 - 2522	SDS^LPSFR	Phospho (ST)		14-3-3	14-3-3 target: predicted	0.41653	0.0200897	0.455918	0.0115875	-0.039388	0.871072
p0214	MK03_MOUSE	Mitogen-activated protein kinase 3 OS=Mus musculus GN=Mapk3 PE=1 SV=5	Mapk3 p-T203 p-Y205 (z= 3)	Mapk3 191 - 209	IADPEHDHTGFLT^EY^VATR	Phospho (ST); Phospho (Y)				-1.11934	0.000357836	-0.856138	0.00531915	-0.263206	0.514841
p1569	MPRIP_MOUSE	Myosin phosphatase Rho-interacting protein OS=Mus musculus GN=Mprip PE=1 SV=2	Mprip p-S221 p-S225 (z= 3)	Mprip 213 - 238	DQPDGTSLS^PAQS^PSQSQPPAACTPR	2 Phospho (ST)				-0.432241	0.014176	-0.442456	0.00880361	0.0102157	0.965288
p5204	MSLNL_MOUSE		MSLNL p-S78 (z= 2)	MSLNL 75 - 82	EQLS^SLIR	Phospho (ST)				0.412209	0.0414934	0.567623	0.00628744	-0.155414	0.575168
p6770	MTUS1_MOUSE	Microtubule-associated tumor suppressor 1 homolog OS=Mus musculus GN=Mtus1 PE=1 SV=2	Mtus1 p-S533 (z= 2)	Mtus1 522 - 540	DTPSPQVTGGSS^PSPGPSK	Phospho (ST)		ERK		-0.495646	0.00443879	-0.492877	0.0039548	-0.00276884	0.99031
p4166	MYC_MOUSE	Myc proto-oncogene protein OS=Mus musculus GN=Myc PE=1 SV=1	Myc p-S67 p-S71 (z= 3)	Myc 66 - 84	RS^GLCS^PSYVAVATSFSPR	2 Phospho (ST)	JNK			-0.656496	0.00418711	-0.540146	0.0162392	-0.116351	0.701695
p3505	MYH9_MOUSE	Myosin-9 OS=Mus musculus GN=Myh9 PE=1 SV=4	Myh9 p-S1114 (z= 3)	Myh9 1106 - 1124	IRELETQIS^ELQEDLESER	Phospho (ST)				-0.719696	0.00982262	-0.555718	0.0418397	-0.163977	0.661198
p0570	MYL9_MOUSE	Myosin regulatory light polypeptide 9 OS=Mus musculus GN=Myl9 PE=1 SV=3	Myl9 p-T19 p-S20 (z= 2)	Myl9 18 - 35	AT^S^NVFAMFDQSQIQEFK	2 Phospho (ST)	MLCK			-0.648923	0.0308511	-0.981878	0.00173877	0.332955	0.418577
p0571	MYL9_MOUSE	Myosin regulatory light polypeptide 9 OS=Mus musculus GN=Myl9 PE=1 SV=3	Myl9 p-T19 p-S20 (z= 2) + Oxi	Myl9 18 - 35	AT^S^NVFAMFDQSQIQEFK	Oxidation (M); 2 Phospho (ST)	MLCK			-1.06026	1.44314e-05	-0.654826	0.00405654	-0.405433	0.179317
p0745	MYL9_MOUSE	Myosin regulatory light polypeptide 9 OS=Mus musculus GN=Myl9 PE=1 SV=3	Myl9 p-T19 p-S20 (z= 3)	Myl9 18 - 35	AT^S^NVFAMFDQSQIQEFK	2 Phospho (ST)	MLCK			-0.882189	0.0462046	-0.885917	0.0453459	0.00372782	0.995094
p1488	MYL9_MOUSE	Myosin regulatory light polypeptide 9 OS=Mus musculus GN=Myl9 PE=1 SV=3	Myl9 p-T19 p-S20 (z= 3) + Oxi	Myl9 18 - 35	AT^S^NVFAMFDQSQIQEFK	Oxidation (M); 2 Phospho (ST)	MLCK			-0.950077	1.41912e-05	-0.743081	0.00034907	-0.206996	0.436419
p1464	MYPT1_MOUSE	Protein phosphatase 1 regulatory subunit 12A OS=Mus musculus GN=Ppp1r12a PE=1 SV=2	Ppp1r12a p-S445 (z= 2)	Ppp1r12a 443 - 456	TGS^YGALAEISASK	Phospho (ST)		AMPK		-0.423523	0.0366454	-0.48988	0.0168133	0.066357	0.810609
p1561	MYPT1_MOUSE	Protein phosphatase 1 regulatory subunit 12A OS=Mus musculus GN=Ppp1r12a PE=1 SV=2	Ppp1r12a p-S693 (z= 2)	Ppp1r12a 692 - 707	RS^TQGVTLTDLQEAEK	Phospho (ST)				-1.00496	0.0338064	-1.13186	0.0228878	0.126905	0.847297
p4412	MYPT1_MOUSE	Protein phosphatase 1 regulatory subunit 12A OS=Mus musculus GN=Ppp1r12a PE=1 SV=2	Ppp1r12a p-S909 (z= 2)	Ppp1r12a 907 - 916	SAS^YSYLEDR	Phospho (ST)				-0.367827	0.000301064	-0.427887	3.63879e-05	0.0600603	0.638914
p4134	N4BP1_MOUSE	NEDD4-binding protein 1 OS=Mus musculus GN=N4bp1 PE=1 SV=2	N4bp1 p-S244 (z= 2)	N4bp1 239 - 248	ARTPVS^ELTK	Phospho (ST)				-1.25933	0.00775596	-0.918001	0.0260669	-0.341327	0.569776
p6361	NCOR2_MOUSE	Nuclear receptor corepressor 2 OS=Mus musculus GN=Ncor2 PE=1 SV=3	Ncor2 p-T1406 (z= 3)	Ncor2 1405 - 1417	RT^PELPLAPRPLK	Phospho (ST)				0.369592	0.0200746	0.345041	0.0291164	0.0245513	0.909208
p4127	NGLY1_MOUSE	Peptide-N(4)-(N-acetyl-beta-glucosaminyl)asparagine amidase OS=Mus musculus GN=Ngly1 PE=1 SV=2	Ngly1 p-S421 (z= 2)	Ngly1 419 - 427	QLS^LSESRR	Phospho (ST)				-0.445991	0.025876	-0.464022	0.0208294	0.0180315	0.947154
p5117	NT5C_MOUSE	5'(3')-deoxyribonucleotidase, cytosolic type OS=Mus musculus GN=Nt5c PE=1 SV=1	Nt5c p-S184 (z= 2)	Nt5c 182 - 190	LLS^WSDNWR	Phospho (ST)		AKT	AKT substrate: predicted	0.658624	0.00333822	1.16907	3.18515e-06	-0.510447	0.0918408
p4139	NUP53_MOUSE	Nucleoporin NUP53 OS=Mus musculus GN=Nup35 PE=1 SV=2	Nup35 p-S73 (z= 3)	Nup35 66 - 83	SPLLAGGS^PPQPVVPAHK	Phospho (ST)				0.42583	0.0418374	0.456894	0.0272785	-0.0310631	0.912774
p0052	ODPA_MOUSE	Pyruvate dehydrogenase E1 component subunit alpha, somatic form, mitochondrial OS=Mus musculus GN=Pdha1 PE=1 SV=1	Pdha1 p-S232 (z= 2)	Pdha1 227 - 235	YGMGTS^VER	Phospho (ST)				0.402616	0.0173884	0.456742	0.00562457	-0.0541254	0.808533
p6031	PARG_MOUSE	Poly(ADP-ribose) glycohydrolase OS=Mus musculus GN=Parg PE=1 SV=2	Parg p-S663 (z= 2)	Parg 657 - 664	LFEGRSS^R	Phospho (ST)				0.292977	0.0149668	0.253469	0.033258	0.0395082	0.807846
p0954	PARVA_MOUSE	Alpha-parvin OS=Mus musculus GN=Parva PE=1 SV=1	Parva p-T36 (z= 2)	Parva 33 - 39	LGGT^LAR	Phospho (ST)				-0.752741	0.00590691	-0.657932	0.0167916	-0.094809	0.796293
p6815	PATL1_MOUSE	Protein PAT1 homolog 1 OS=Mus musculus GN=Patl1 PE=1 SV=2	Patl1 p-T194 (z= 2)	Patl1 189 - 197	AVPIGT^PPK	Phospho (ST)				0.786634	0.000642398	0.434183	0.0387163	0.352451	0.229663
p0493	PAXI_MOUSE	Paxillin OS=Mus musculus GN=Pxn PE=1 SV=1	Pxn p-S336 (z= 3)	Pxn 318 - 347	TGSSSPPGGLSKPGSQLDS^MLGSLQSDLNK	Phospho (ST)				-1.06665	0.000249714	-0.576109	0.0085892	-0.490542	0.149507
p4221	PAXI_MOUSE	Paxillin OS=Mus musculus GN=Pxn PE=1 SV=1	Pxn p-S126 p-S130 (z= 2)	Pxn 126 - 147	S^AEPS^PTVMSSSLGSNLSELDR	2 Phospho (ST)				-0.609175	0.00667038	-0.467714	0.0330621	-0.141461	0.637018
p5531	PDLI7_MOUSE	PDZ and LIM domain protein 7 OS=Mus musculus GN=Pdlim7 PE=2 SV=1	Pdlim7 p-S247 p-T251 (z= 3)	Pdlim7 239 - 258	TSTVLTRHS^QPAT^PTPLQNR	2 Phospho (ST)				-0.711385	0.00166931	-0.634344	0.00385227	-0.0770415	0.795278
p1238	PDXD1_MOUSE	Pyridoxal-dependent decarboxylase domain-containing protein 1 OS=Mus musculus GN=Pdxdc1 PE=1 SV=2	Pdxdc1 p-T687 (z= 2)	Pdxdc1 681 - 696	VQGTGVT^PPPTPLGTR	Phospho (ST)				0.292774	0.0101027	0.291804	0.0103293	0.000969556	0.994931
p1777	PKHG3_MOUSE	Pleckstrin homology domain-containing family G member 3 OS=Mus musculus GN=Plekhg3 PE=1 SV=2	Plekhg3 p-S1134 p-S1138 (z= 2)	Plekhg3 1132 - 1143	RFS^FSPS^AVSPR	2 Phospho (ST)		AKT	AKT substrate: predicted	-0.375213	0.00317074	-0.298115	0.0163211	-0.0770974	0.646054
p1787	PLCH1_MOUSE	1-phosphatidylinositol-4,5-bisphosphate phosphodiesterase eta-1 OS=Mus musculus GN=Plch1 PE=2 SV=1	Plch1 p-S1304 (z= 3)	Plch1 1290 - 1310	TRVIEGNLPGFPDAS^PGQFPK	Phospho (ST)				0.385566	0.0474861	0.395811	0.0422199	-0.0102454	0.969347
p7378	PP14A_MOUSE	Protein phosphatase 1 regulatory subunit 14A OS=Mus musculus GN=Ppp1r14a PE=2 SV=1	Ppp1r14a p-S26 (z= 2)	Ppp1r14a 22 - 32	GPGGS^PSGLQK	Phospho (ST)				-0.512074	0.0460504	-0.502014	0.0285731	-0.0100599	0.976012
p7070	PSD2_MOUSE	PH and SEC7 domain-containing protein 2 OS=Mus musculus GN=Psd2 PE=2 SV=1	Psd2 p-S455 (z= 2)	Psd2 451 - 457	TLYNS^IK	Phospho (ST)				-0.772393	0.0186034	-0.676059	0.0375052	-0.0963332	0.828284
p2269	RADIL_MOUSE		RADIL p-S192 (z= 2)	RADIL 192 - 200	S^DVEELASR	Phospho (ST)		PKA		-0.642003	0.0262015	-0.582417	0.0423242	-0.0595866	0.879363
p1710	RANB3_MOUSE	Ran-binding protein 3 OS=Mus musculus GN=Ranbp3 PE=1 SV=2	Ranbp3 p-S257 (z= 3)	Ranbp3 255 - 270	VLS^PPKLNEANSDTSR	Phospho (ST)				0.508453	0.00108051	0.298959	0.0425053	0.209495	0.302975
p5661	RBM14_MOUSE	RNA-binding protein 14 OS=Mus musculus GN=Rbm14 PE=1 SV=1	Rbm14 p-S618 (z= 2)	Rbm14 616 - 625	RLS^ESQLSFR	Phospho (ST)	CHK1			0.363878	0.0338169	0.369772	0.0278796	-0.00589402	0.979649
p3398	RENT1_MOUSE	Regulator of nonsense transcripts 1 OS=Mus musculus GN=Upf1 PE=1 SV=2	Upf1 p-S210 p-S213 (z= 2)	Upf1 206 - 215	QPCAS^QSS^LK	2 Phospho (ST)				-1.54487	0.00500806	-1.25976	0.0146463	-0.285108	0.688642
p2387	RFIP5_MOUSE	Rab11 family-interacting protein 5 OS=Mus musculus GN=Rab11fip5 PE=1 SV=2	Rab11fip5 p-S176 (z= 2)	Rab11fip5 171 - 183	NNLSAS^MFDLSMK	Phospho (ST)				-0.607235	0.00383574	-0.459283	0.0243899	-0.147952	0.593212
p0018	RL12_MOUSE		RL12 p-S38 (z= 2)	RL12 32 - 40	IGPLGLS^PK	Phospho (ST)				0.282659	0.045882	0.290954	0.0402303	-0.0082948	0.965886
p6837	RM55_MOUSE		RM55 p-S61 (z= 2)	RM55 58 - 66	QDGS^TIHIR	Phospho (ST)				-0.412999	0.00432698	-0.346882	0.0146909	-0.0661178	0.730364
p0980	SEPT9_MOUSE	Septin-9 OS=Mus musculus GN=Sept9 PE=1 SV=1	Sept9 p-T143 (z= 3)	Sept9 136 - 149	AEVLGHKT^PEPVPR	Phospho (ST)				0.539666	0.00331742	0.361067	0.0372412	0.178599	0.457235
p3786	SI1L1_MOUSE	Signal-induced proliferation-associated 1-like protein 1 OS=Mus musculus GN=Sipa1l1 PE=1 SV=2	Sipa1l1 p-S210 p-S211 (z= 3)	Sipa1l1 205 - 227	EYGSTS^S^IDKQGTSGDSFFDLLK	2 Phospho (ST)				-0.687294	0.0190846	-0.751174	0.00953315	0.0638796	0.870542
p2256	SPG7_MOUSE		SPG7 p-S641 (z= 2)	SPG7 634 - 642	AAEAISFS^R	Phospho (ST)				0.283195	0.0170513	0.253401	0.031318	0.0297945	0.852662
p1460	SRBS2_MOUSE	Sorbin and SH3 domain-containing protein 2 OS=Mus musculus GN=Sorbs2 PE=1 SV=2	Sorbs2 p-S378 p-S379 (z= 2)	Sorbs2 374 - 385	SFISS^S^PSSPSR	2 Phospho (ST)				-0.909698	0.000109333	-0.513537	0.0167169	-0.396161	0.179949
p3044	SYAC_MOUSE		SYAC p-S775 (z= 2)	SYAC 773 - 789	SLS^AMEAKVKAQTAPNK	Phospho (ST)				0.289664	0.039556	0.339813	0.0186408	-0.0501486	0.795761
p7232	SYIM_MOUSE		SYIM p-S974 (z= 2)	SYIM 971 - 984	EESS^YKVIVVPTAR	Phospho (ST)				0.292774	0.0101027	0.291804	0.0103293	0.000969556	0.994931
p1032	SYNP2_MOUSE	Synaptopodin-2 OS=Mus musculus GN=Synpo2 PE=1 SV=2	Synpo2 p-S895 (z= 2)	Synpo2 893 - 905	AQS^PTPSLPASWK	Phospho (ST)				-0.47022	0.00109783	-0.305902	0.0260405	-0.164319	0.381965
p4577	TBCD5_MOUSE	TBC1 domain family member 5 OS=Mus musculus GN=Tbc1d5 PE=1 SV=2	Tbc1d5 p-S562 (z= 2)	Tbc1d5 559 - 573	TISS^SPSIESLPGGR	Phospho (ST)				0.547397	6.38928e-06	0.571055	3.24333e-06	-0.0236587	0.870199
p4032	TCHP_MOUSE		TCHP p-T5 p-S12 (z= 2)	TCHP 2 - 13	ALPT^LPSYWSS^R	2 Phospho (ST)				-0.658966	0.000686822	-0.399294	0.0320911	-0.259672	0.30578
p5621	TCOF_MOUSE	Treacle protein OS=Mus musculus GN=Tcof1 PE=1 SV=1	Tcof1 p-S154 (z= 3)	Tcof1 145 - 156	TVVHLLSGKS^PK	Phospho (ST)		CDK5		0.609214	0.0370432	0.724441	0.0125716	-0.115228	0.770214
p5246	TENC1_MOUSE	Tensin-like C1 domain-containing phosphatase OS=Mus musculus GN=Tenc1 PE=1 SV=1	Tenc1 p-Y483 (z= 2)	Tenc1 476 - 488	GPLDGSPY^AQVQR	Phospho (Y)				-0.265909	0.0290796	-0.251146	0.038519	-0.0147629	0.929079
p0128	TGFI1_MOUSE	Transforming growth factor beta-1-induced transcript 1 protein OS=Mus musculus GN=Tgfb1i1 PE=1 SV=2	Tgfb1i1 p-S194 (z= 2)	Tgfb1i1 190 - 201	EGCPS^PPGQTSK	Phospho (ST)				-0.512293	0.000535126	-0.45112	0.00187794	-0.061173	0.747338
p5111	TOM34_MOUSE	Mitochondrial import receptor subunit TOM34 OS=Mus musculus GN=Tomm34 PE=2 SV=1	Tomm34 p-S93 p-Y95 p-Y95 (z= 4)	Tomm34 91 - 109	RAS^AY^^EALEKYALAYVDYK^	Phospho (ST); 2 Phospho (Y)		PKA		0.385136	0.0293771	0.353295	0.040136	0.0318402	0.893489
p6546	TOX3_MOUSE	TOX high mobility group box family member 3 OS=Mus musculus GN=Tox3 PE=2 SV=1	Tox3 p-T338 (z= 3)	Tox3 323 - 340	ASLVSKAAAESAEAQT^IR	Phospho (ST)				0.327472	0.00111399	0.463178	2.24809e-05	-0.135706	0.305174
p6707	TR150_MOUSE	Thyroid hormone receptor-associated protein 3 OS=Mus musculus GN=Thrap3 PE=1 SV=1	Thrap3 p-S679 (z= 2)	Thrap3 675 - 684	RIDIS^PSTFR	Phospho (ST)				0.211492	0.0256816	0.255364	0.00806623	-0.0438725	0.733659
p4548	TRIM2_MOUSE	Tripartite motif-containing protein 2 OS=Mus musculus GN=Trim2 PE=1 SV=1	Trim2 p-T338 (z= 3) + Oxi	Trim2 337 - 351	QT^IIGQPMSVTITTK	Gln->pyro-Glu (N-term Q); Oxidation (M); Phospho (ST)				0.400855	0.0175278	0.426258	0.0119968	-0.0254032	0.911323
p6536	UBR5_MOUSE	E3 ubiquitin-protein ligase UBR5 OS=Mus musculus GN=Ubr5 PE=1 SV=2	Ubr5 p-S578 (z= 2)	Ubr5 572 - 581	SPESLKS^MEK	Phospho (ST)				-0.480556	0.00472034	-0.438919	0.00915761	-0.0416371	0.853548
p3356	UTF1_MOUSE		UTF1 p-S99 (z= 2)	UTF1 98 - 104	VS^AALAR	Phospho (ST)				-0.698195	0.0111207	-0.646923	0.0110608	-0.0512719	0.886757
p1735	VP13C_MOUSE	Vacuolar protein sorting-associated protein 13C OS=Mus musculus GN=Vps13c PE=1 SV=2	Vps13c p-S1983 (z= 2)	Vps13c 1981 - 1991	DGS^MNVSLKLK	Phospho (ST)				0.211492	0.0256816	0.255364	0.00806623	-0.0438725	0.733659
p5896	WDR46_MOUSE	WD repeat-containing protein 46 OS=Mus musculus GN=Wdr46 PE=2 SV=1	Wdr46 p-S41 (z= 3)	Wdr46 27 - 46	RYWEEETTPAAVATS^PGPPR	Phospho (ST)				0.475838	0.0335169	0.703184	0.00365911	-0.227346	0.467322
p0670	WWC2_MOUSE	Protein WWC2 OS=Mus musculus GN=Wwc2 PE=2 SV=1	Wwc2 p-T999 (z= 2)	Wwc2 997 - 1005	SQT^FSPGER	Phospho (ST)				-0.725555	6.85762e-05	-0.459549	0.00563459	-0.266005	0.237683
p4756	XIAP_MOUSE		XIAP p-Y176 (z= 3)	XIAP 169 - 182	SFQNWPDY^AHLTPR	Phospho (Y)				0.288242	0.00146174	0.199694	0.021755	0.0885478	0.454947
p0011	XIRP2_MOUSE	Xin actin-binding repeat-containing protein 2 OS=Mus musculus GN=Xirp2 PE=1 SV=1	Xirp2 p-S3571 p-S3573 (z= 3)	Xirp2 3568 - 3577	QKIS^IS^ERPR	2 Phospho (ST)				0.595927	0.00915199	0.459855	0.048305	0.136072	0.66309
p7187	ZNF18_MOUSE		ZNF18 p-S408 (z= 2)	ZNF18 404 - 413	GQARS^PMAQK	Phospho (ST)				-0.599928	0.00163264	-0.423285	0.0209898	-0.176643	0.478921
