# Supplementary material for: Phosphoproteomic comparison of Pik3ca and Pten signalling identifies the nucleotidase NT5C as a novel AKT substrate
Source: Sci Rep. 2017 Jan 6;7:39985. doi: 10.1038/srep39985 (PMC5216349; doi:10.1038/srep39985)
Supplement: Supplementary Table S6 [file srep39985-s7.xls]

## Sheet: S5_Differentially Reg Pept
							Previously Identified Kinase	Predicted Kinase	Known or Predicted	Pik3caH1047R/WT vs Pik3caWT/WT		Ptenfl/fl vs PtenWT/WT		Pik3caH1047R/WT vs PTENWT/WT
Peptide	Symbol	Name	psite	Peptide range	pSequence	Modification	PhosphoSitePlus® Curated	Scansite (high stringency)	PI3K regulated	FoldChange(log2)	p value	FoldChange(log2)	p value	FoldChange(log2)	p value
p0556	1433Z_MOUSE	14-3-3 protein zeta/delta OS=Mus musculus GN=Ywhaz PE=1 SV=1	Ywhaz p-S207 (z= 2)	Ywhaz 194 - 212	TAFDEAIAELDTLS^EESYK	Phospho (ST)				-0.29918	0.138173	0.426051	0.0379132	-0.72523	0.013775
p5632	4EBP1_MOUSE	Eukaryotic translation initiation factor 4E-binding protein 1 OS=Mus musculus GN=Eif4ebp1 PE=1 SV=3	Eif4ebp1 p-S64 (z= 3)	Eif4ebp1 57 - 68	FLMECRNS^PVAK	Phospho (ST)	mTOR		mTOR substrate: known	0.873289	0.000882719	0.158688	0.509928	0.7146	0.0416759
p3952	4EBP2_MOUSE	Eukaryotic translation initiation factor 4E-binding protein 2 OS=Mus musculus GN=Eif4ebp2 PE=2 SV=1	Eif4ebp2 p-S65 p-S83 (z= 3)	Eif4ebp2 63 - 92	RNS^PMAQTPPCHLPNIPGVTS^PGALIEDSK	2 Phospho (ST)				-0.00274282	0.990188	0.637115	0.00726034	-0.639858	0.0496431
p6418	4EBP2_MOUSE	Eukaryotic translation initiation factor 4E-binding protein 2 OS=Mus musculus GN=Eif4ebp2 PE=2 SV=1	Eif4ebp2 p-S65 p-T70 (z= 4)	Eif4ebp2 63 - 92	RNS^PMAQT^PPCHLPNIPGVTSPGALIEDSK	2 Phospho (ST)				0.0913274	0.707411	0.883465	0.000907674	-0.792137	0.0269742
p1587	AAKB2_MOUSE	5'-AMP-activated protein kinase subunit beta-2 OS=Mus musculus GN=Prkab2 PE=1 SV=1	Prkab2 p-T39 (z= 2)	Prkab2 34 - 51	IMVGST^DDPSVFSLPDSK	Phospho (ST)	ULK1			-0.647193	1.33918e-05	-0.178875	0.140466	-0.468318	0.0113213
p6215	ABI1_MOUSE	Abl interactor 1 OS=Mus musculus GN=Abi1 PE=1 SV=3	Abi1 p-S231 (z= 2)	Abi1 229 - 237	TAS^LNQRPR	Phospho (ST)				0.904223	0.00679283	-0.111611	0.767903	1.01583	0.0458451
p0305	ABLM1_MOUSE	Actin-binding LIM protein 1 OS=Mus musculus GN=Ablim1 PE=1 SV=1	Ablim1 p-S475 (z= 2)	Ablim1 473 - 487	TLS^PTPSAEGYQDVR	Phospho (ST)				-0.895287	0.0189245	0.204588	0.566992	-1.09987	0.0373626
p5719	ABLM1_MOUSE	Actin-binding LIM protein 1 OS=Mus musculus GN=Ablim1 PE=1 SV=1	Ablim1 p-S396 (z= 3)	Ablim1 395 - 419	TS^SESIYSRPGSSIPGSPGHTIYAK	Phospho (ST)				-0.175661	0.193959	0.282454	0.0406524	-0.458115	0.0200882
p3344	ACTN1_MOUSE	Alpha-actinin-1 OS=Mus musculus GN=Actn1 PE=1 SV=1	Actn1 p-S362 (z= 2)	Actn1 360 - 376	MVS^DINNAWGCLEQAEK	Phospho (ST)				-0.710375	0.000116111	-0.0772058	0.627673	-0.633169	0.00852611
p7089	AGAP3_MOUSE	Arf-GAP with GTPase, ANK repeat and PH domain-containing protein 3 OS=Mus musculus GN=Agap3 PE=1 SV=1	Agap3 p-S478 (z= 2)	Agap3 469 - 480	ATPTTAPGTS^PR	Phospho (ST)				0.46592	8.78867e-05	0.144518	0.158331	0.321401	0.0337134
p3383	ANGL6_MOUSE		ANGL6 p-S92 (z= 2)	ANGL6 90 - 98	EHS^LTLNTR	Phospho (ST)				0.271501	0.0267876	-0.109464	0.356299	0.380966	0.0279075
p1510	ANS1A_MOUSE	Ankyrin repeat and SAM domain-containing protein 1A OS=Mus musculus GN=Anks1a PE=1 SV=3	Anks1a p-S679 (z= 2)	Anks1a 677 - 689	SPS^FASEWDEIEK	Phospho (ST)				-0.303186	0.00586854	0.00906349	0.930228	-0.31225	0.0392308
p3817	APBB1_MOUSE	Amyloid beta A4 precursor protein-binding family B member 1 OS=Mus musculus GN=Apbb1 PE=1 SV=3	Apbb1 p-S402 p-Y403 (z= 3) + Oxi	Apbb1 390 - 420	SSVAVNNCIRQLS^Y^HKNNLHDPMAGGWGEGK	Oxidation (M); Phospho (ST); Phospho (Y)				-0.962222	0.00013986	-0.0946816	0.667855	-0.86754	0.00894311
p0425	ARHGH_MOUSE	Rho guanine nucleotide exchange factor 17 OS=Mus musculus GN=Arhgef17 PE=1 SV=2	Arhgef17 p-S414 (z= 2)	Arhgef17 412 - 428	SPS^FGTGDGLLLRPQTR	Phospho (ST)				0.195462	0.0292766	0.444666	1.13807e-05	-0.249203	0.047879
p1380	ARVC_MOUSE	Armadillo repeat protein deleted in velo-cardio-facial syndrome homolog OS=Mus musculus GN=Arvcf PE=1 SV=2	Arvcf p-T643 (z= 2)	Arvcf 640 - 648	NFDT^LDLPK	Phospho (ST)				-0.797502	0.00544356	0.00865302	0.975851	-0.806155	0.0467565
p3429	AT5G1_MOUSE	ATP synthase lipid-binding protein, mitochondrial OS=Mus musculus GN=Atp5g1 PE=2 SV=1	Atp5g1 p-S16 p-T18 p-S26 (z= 3)	Atp5g1 16 - 38	S^CT^RGLIRPVS^ASLLSRPEAPSKRGLIRPVS^	4 Phospho (ST)				-0.217634	0.0255864	0.180924	0.0603982	-0.398558	0.00478261
p3680	ATS10_MOUSE	A disintegrin and metalloproteinase with thrombospondin motifs 10 OS=Mus musculus GN=Adamts10 PE=2 SV=3	Adamts10 p-Y464 p-T466 (z= 3)	Adamts10 460 - 486	QDFVY^PT^VAPGQAYDADEQCRFQHGVK	Phospho (ST); Phospho (Y)				-0.547315	0.00151106	-0.0754313	0.635752	-0.471884	0.0422755
p5017	ATS12_MOUSE		ATS12 p-S87 (z= 2)	ATS12 81 - 94	KRAAGGS^GDQLYYR	Phospho (ST)				0.314835	0.00096122	0.0545168	0.533391	0.260318	0.0413157
p6123	ATX10_MOUSE	Ataxin-10 OS=Mus musculus GN=Atxn10 PE=1 SV=2	Atxn10 p-S9 (z= 3)	Atxn10 6 - 27	MPPS^RLSGIMVPAPIQDLEALR	Phospho (ST)				0.904696	0.0142495	-0.257693	0.457131	1.16239	0.0237614
p1570	ATX2L_MOUSE	Ataxin-2-like protein OS=Mus musculus GN=Atxn2l PE=1 SV=1	Atxn2l p-S562 (z= 2)	Atxn2l 557 - 573	LQPSSS^PETGLDPFPSR	Phospho (ST)				0.0554017	0.463332	0.293449	0.00055823	-0.238047	0.0330586
p5241	BAZ2A_MOUSE	Bromodomain adjacent to zinc finger domain protein 2A OS=Mus musculus GN=Baz2a PE=1 SV=2	Baz2a p-S135 (z= 2)	Baz2a 132 - 143	QPSS^PSHNTNLR	Gln->pyro-Glu (N-term Q); Phospho (ST)				0.357101	0.0999225	-0.467523	0.0341138	0.824624	0.00964379
p7482	BCL9L_MOUSE	B-cell CLL/lymphoma 9-like protein OS=Mus musculus GN=Bcl9l PE=1 SV=1	Bcl9l p-S143 (z= 2)	Bcl9l 138 - 144	EVAPRS^K	Phospho (ST)				0.383619	0.0071515	-0.0885292	0.501829	0.472149	0.016543
p7544	BORG1_MOUSE	Cdc42 effector protein 2 OS=Mus musculus GN=Cdc42ep2 PE=1 SV=1	Cdc42ep2 p-S137 p-S141 p-S145 (z= 3)	Cdc42ep2 133 - 156	LHLES^PQPS^PQPS^PQGAGNVDVWRPQPS^	3 Phospho (ST)				-0.442347	0.0227999	0.168993	0.366489	-0.61134	0.0258057
p3732	BRCA1_MOUSE	Breast cancer type 1 susceptibility protein homolog OS=Mus musculus GN=Brca1 PE=1 SV=2	Brca1 p-S705 (z= 2)	Brca1 698 - 708	AGLLTSCS^SPR	Phospho (ST)				0.689031	0.0499843	-0.491613	0.217966	1.18064	0.029308
p7066	BRCA2_MOUSE	Breast cancer type 2 susceptibility protein homolog OS=Mus musculus GN=Brca2 PE=1 SV=1	Brca2 p-S760 (z= 3) + Oxi	Brca2 757 - 767	LPLS^KADMVSR	Oxidation (M); Phospho (ST)				0.92655	7.37639e-05	0.0444056	0.841306	0.882145	0.00602571
p2841	CAP2_MOUSE	Adenylyl cyclase-associated protein 2 OS=Mus musculus GN=Cap2 PE=1 SV=1	Cap2 p-S311 (z= 2)	Cap2 304 - 313	THTPSPTS^PK	Phospho (ST)				0.901513	0.0292046	-0.370159	0.424673	1.27167	0.0436387
p6490	CD36_MOUSE	Platelet glycoprotein 4 OS=Mus musculus GN=Cd36 PE=1 SV=2	Cd36 p-Y62 (z= 3)	Cd36 53 - 63	NWVKTGTTVY^R	Phospho (Y)				0.758505	0.00018744	0.0527517	0.766868	0.705753	0.00853018
p6200	CDYL_MOUSE	Chromodomain Y-like protein OS=Mus musculus GN=Cdyl PE=1 SV=1	Cdyl p-S196 (z= 2)	Cdyl 191 - 199	ILVPKS^PVK	Phospho (ST)				1.30105	0.000338405	0.152594	0.648819	1.14846	0.0186011
p2603	CETN2_MOUSE	Centrin-2 OS=Mus musculus GN=Cetn2 PE=1 SV=1	Cetn2 p-S98 (z= 2)	Cetn2 97 - 108	MS^EKDTKEEILK	Phospho (ST)				0.60252	0.00371825	1.18712	6.70662e-07	-0.584602	0.0394454
p5480	CHL1_MOUSE		CHL1 p-T506 (z= 2)	CHL1 503 - 512	AVIT^ANLDIR	Phospho (ST)				-0.801395	0.000754696	-0.152683	0.483117	-0.648712	0.0408036
p6802	COX16_MOUSE	Cytochrome c oxidase assembly protein COX16 homolog, mitochondrial OS=Mus musculus GN=Cox16 PE=2 SV=1	Cox16 p-S37 (z= 2)	Cox16 35 - 40	EFS^QIR	Phospho (ST)				-0.069479	0.685895	0.555865	0.00272157	-0.625344	0.0143593
p3361	CP255_MOUSE	Cytochrome P450 2C55 OS=Mus musculus GN=Cyp2c55 PE=2 SV=1	Cyp2c55 p-S133 (z= 2) + Oxi	Cyp2c55 133 - 139	S^FGMGKR	Oxidation (M); Phospho (ST)				0.865991	0.0261887	-0.353949	0.27242	1.21994	0.0195264
p4857	DNMT1_MOUSE	DNA (cytosine-5)-methyltransferase 1 OS=Mus musculus GN=Dnmt1 PE=1 SV=5	Dnmt1 p-S958 (z= 2)	Dnmt1 956 - 964	VAS^PVKRPK	Phospho (ST)				0.766781	0.0284435	-0.753243	0.0398999	1.52002	0.00365137
p3451	DOC11_MOUSE	Dedicator of cytokinesis protein 11 OS=Mus musculus GN=Dock11 PE=1 SV=1	Dock11 p-T1352 (z= 2)	Dock11 1350 - 1357	SQT^MPALR	Phospho (ST)				0.13924	0.531028	-0.721857	0.00146419	0.861097	0.007775
p6076	DPOLA_MOUSE	DNA polymerase alpha catalytic subunit OS=Mus musculus GN=Pola1 PE=1 SV=2	Pola1 p-S215 (z= 2)	Pola1 207 - 219	AIPSGKPAS^PVLR	Phospho (ST)				0.61078	0.000177036	0.0827186	0.56972	0.528062	0.0142328
p6662	DPYL4_MOUSE	Dihydropyrimidinase-related protein 4 OS=Mus musculus GN=Dpysl4 PE=1 SV=1	Dpysl4 p-S527 (z= 2)	Dpysl4 526 - 532	IS^VPPVR	Phospho (ST)				0.516457	0.00112179	0.0781799	0.591652	0.438278	0.0393824
p2291	DYR1A_MOUSE	Dual specificity tyrosine-phosphorylation-regulated kinase 1A OS=Mus musculus GN=Dyrk1a PE=1 SV=1	Dyrk1a p-Y321 (z= 2)	Dyrk1a 318 - 325	IYQY^IQSR	Phospho (Y)				0.336534	0.0127753	-0.0818055	0.516114	0.418339	0.0253926
p6062	EMSY_MOUSE	Protein EMSY OS=Mus musculus GN=Emsy PE=1 SV=2	Emsy p-T171 (z= 2)	Emsy 171 - 182	T^NSSSSSPVVLK	Phospho (ST)		AKT	AKT substrate: predicted	0.408061	0.0454319	-0.436853	0.0329756	0.844914	0.0045922
p3969	EP400_MOUSE	E1A-binding protein p400 OS=Mus musculus GN=Ep400 PE=1 SV=3	Ep400 p-S735 (z= 2)	Ep400 733 - 740	ALS^PITSR	Phospho (ST)				0.410582	0.028922	-0.256756	0.15303	0.667339	0.0121974
p4949	ES8L3_MOUSE	Epidermal growth factor receptor kinase substrate 8-like protein 3 OS=Mus musculus GN=Eps8l3 PE=2 SV=1	Eps8l3 p-S526 (z= 3) + Oxi	Eps8l3 524 - 533	QPS^FRAPMLR	Gln->pyro-Glu (N-term Q); Oxidation (M); Phospho (ST)				-1.27532	0.00509079	0.333864	0.481617	-1.60919	0.0158385
p2185	F173B_MOUSE	Protein FAM173B OS=Mus musculus GN=Fam173b PE=2 SV=1	Fam173b p-S26 (z= 2)	Fam173b 12 - 28	QAGPVLPTSLESDSS^KR	Phospho (ST)				0.106121	0.51337	0.721447	8.60349e-05	-0.615326	0.0107229
p0333	FAM21_MOUSE	WASH complex subunit FAM21 OS=Mus musculus GN=Fam21 PE=1 SV=1	Fam21 p-S723 (z= 3)	Fam21 718 - 740	VPLLFS^DEEDSEVPSGVKPEDLK	Phospho (ST)				-0.750007	0.0232302	0.16361	0.606616	-0.913617	0.0482821
p6318	FCHO2_MOUSE	FCH domain only protein 2 OS=Mus musculus GN=Fcho2 PE=1 SV=1	Fcho2 p-S487 p-T491 (z= 3)	Fcho2 476 - 504	LSGINEIPRPFS^PPVT^SNTSPPPTAPLAR	2 Phospho (ST)		GSK3	GSK3 substrate: predicted	-0.470051	0.0404947	0.185912	0.40465	-0.655963	0.0430455
p3983	FLNA_MOUSE	Filamin-A OS=Mus musculus GN=Flna PE=1 SV=5	Flna p-S2128 (z= 3)	Flna 2120 - 2133	FADQHVPGS^PFSVK	Phospho (ST)				0.161558	0.34244	-0.394342	0.0227007	0.555899	0.0244802
p0190	FLNC_MOUSE	Filamin-C OS=Mus musculus GN=Flnc PE=1 SV=3	Flnc p-S1528 (z= 2)	Flnc 1520 - 1531	YADQEVPRS^PFK	Phospho (ST)				-0.1784	0.334591	-0.728554	0.000296026	0.550154	0.0389171
p3454	FLNC_MOUSE	Filamin-C OS=Mus musculus GN=Flnc PE=1 SV=3	Flnc p-S1528 (z= 3)	Flnc 1520 - 1531	YADQEVPRS^PFK	Phospho (ST)				0.123624	0.451587	-0.489379	0.00444716	0.613003	0.0112647
p0972	FOXK1_MOUSE	Forkhead box protein K1 OS=Mus musculus GN=Foxk1 PE=1 SV=2	Foxk1 p-S431 (z= 3)	Foxk1 429 - 442	EGS^PIPHDPDLGSK	Phospho (ST)				0.355525	0.0441084	-0.148119	0.3778	0.503644	0.0417382
p1130	FXR2_MOUSE	Fragile X mental retardation syndrome-related protein 2 OS=Mus musculus GN=Fxr2 PE=1 SV=1	Fxr2 p-S602 p-S604 (z= 2)	Fxr2 599 - 618	TDGS^IS^GDRQPVTVADYISR	2 Phospho (ST)				-0.347598	0.0021842	0.0197833	0.856903	-0.367381	0.0205987
p4822	GLSL_MOUSE		GLSL p-S415 (z= 3) + Oxi	GLSL 415 - 440	S^AVSGAILLVVPNVMGMMCLSPPLDK	Oxidation (M); Phospho (ST)				-0.306603	0.421924	0.85294	0.0305444	-1.15954	0.0370853
p5215	GPR62_MOUSE		GPR62 p-S221 (z= 3)	GPR62 220 - 234	LS^FLPPLRPRLLGGK	Phospho (ST)				-1.36194	0.0442633	0.588008	0.300417	-1.94995	0.0305999
p5320	GRM1A_MOUSE		GRM1A p-T279 (z= 2)	GRM1A 278 - 284	VT^PNLSR	Phospho (ST)				0.383236	0.00861379	-0.0277796	0.836677	0.411015	0.039415
p7096	HTF4_MOUSE	Transcription factor 12 OS=Mus musculus GN=Tcf12 PE=1 SV=2	Tcf12 p-S386 (z= 3)	Tcf12 379 - 397	AGGQAPSS^PSYENSLHSLK	Phospho (ST)				0.779623	0.000917757	0.166182	0.430489	0.613441	0.0477041
p6513	I2BPL_MOUSE	Interferon regulatory factor 2-binding protein-like OS=Mus musculus GN=Irf2bpl PE=1 SV=1	Irf2bpl p-S69 (z= 2)	Irf2bpl 69 - 79	S^PGPPPPVGVK	Phospho (ST)				0.0933821	0.480206	-0.412534	0.00524046	0.505916	0.0120508
p0821	INCE_MOUSE	Inner centromere protein OS=Mus musculus GN=Incenp PE=1 SV=2	Incenp p-S259 (z= 2)	Incenp 257 - 272	VLS^PILLNNILPTTAK	Phospho (ST)				0.118327	0.480434	0.725884	0.000131972	-0.607557	0.0145261
p1041	ITPR3_MOUSE	Inositol 1,4,5-trisphosphate receptor type 3 OS=Mus musculus GN=Itpr3 PE=1 SV=3	Itpr3 p-S934 (z= 3)	Itpr3 932 - 953	KQS^VFGASSLPAGVGVPEQLDR	Phospho (ST)				-0.403427	0.00887294	0.0255865	0.86081	-0.429014	0.0441055
p4201	K0284_MOUSE	Protein KIAA0284 OS=Mus musculus GN=Kiaa0284 PE=1 SV=2	Kiaa0284 p-S595 (z= 2)	Kiaa0284 585 - 600	MIDQVFGVFES^PELSR	Phospho (ST)				0.345312	0.134804	-0.839921	0.0185904	1.18523	0.00747996
p0751	K1468_MOUSE	LisH domain and HEAT repeat-containing protein KIAA1468 OS=Mus musculus GN=Kiaa1468 PE=1 SV=1	Kiaa1468 p-S180 (z= 2)	Kiaa1468 178 - 191	AGS^ISTLDSLDFAR	Phospho (ST)				-0.395623	0.00268136	-0.0434176	0.716697	-0.352206	0.046165
p4691	KDM6B_MOUSE	Lysine-specific demethylase 6B OS=Mus musculus GN=Kdm6b PE=2 SV=1	Kdm6b p-S1551 (z= 3) + Oxi	Kdm6b 1536 - 1554	FCLLQSMKHCQVQRES^LVR	Oxidation (M); Phospho (ST)				-0.175559	0.673436	1.08652	0.0156183	-1.26208	0.0412028
p1075	KIF1A_MOUSE	Kinesin-like protein KIF1A OS=Mus musculus GN=Kif1a PE=1 SV=2	Kif1a p-T1528 p-S1537 (z= 3)	Kif1a 1528 - 1549	T^PQPCSRPAS^PEPELLPELDSK	2 Phospho (ST)				-0.824352	2.97613e-07	-0.374383	0.0070188	-0.44997	0.0187288
p5151	KPCD1_MOUSE	Serine/threonine-protein kinase D1 OS=Mus musculus GN=Prkd1 PE=1 SV=2	Prkd1 p-S203 p-S206 (z= 2)	Prkd1 201 - 214	RLS^NVS^LTGLGTVR	2 Phospho (ST)				-0.35477	0.0164867	0.0767778	0.59677	-0.431548	0.0393486
p5336	KTNB1_MOUSE		KTNB1 p-T38 (z= 3)	KTNB1 31 - 44	ASGRLLAT^GGDDCR	Phospho (ST)				0.344039	0.0433032	-0.190502	0.241643	0.534541	0.0260058
p0970	LDHB_MOUSE		LDHB p-S152 (z= 2)	LDHB 151 - 158	LS^GLPKHR	Phospho (ST)				0.866333	0.000514861	0.124298	0.583332	0.742036	0.0257295
p0173	LIMC1_MOUSE	LIM and calponin homology domains-containing protein 1 OS=Mus musculus GN=Limch1 PE=1 SV=2	Limch1 p-S973 (z= 2)	Limch1 966 - 977	TINHQMES^PGER	Phospho (ST)				-0.769212	0.00530134	0.00841119	0.973679	-0.777623	0.0387075
p4455	LIMC1_MOUSE	LIM and calponin homology domains-containing protein 1 OS=Mus musculus GN=Limch1 PE=1 SV=2	Limch1 p-S523 (z= 2)	Limch1 510 - 526	TSVPESIASAGTGS^PSK	Phospho (ST)				-0.390094	0.00179969	0.0823953	0.477266	-0.472489	0.00642808
p6740	LIMC1_MOUSE	LIM and calponin homology domains-containing protein 1 OS=Mus musculus GN=Limch1 PE=1 SV=2	Limch1 p-S719 (z= 3)	Limch1 714 - 733	VAKPKS^PEPEATLTFPFLDK	Phospho (ST)				-0.65416	0.0298887	0.392553	0.181423	-1.04671	0.0150351
p2984	LMNB1_MOUSE	Lamin-B1 OS=Mus musculus GN=Lmnb1 PE=1 SV=3	Lmnb1 p-S392 (z= 2)	Lmnb1 389 - 398	LKLS^PSPSSR	Phospho (ST)				0.757571	0.00216016	0.0397599	0.8621	0.717811	0.0324982
p4842	LMNB1_MOUSE	Lamin-B1 OS=Mus musculus GN=Lmnb1 PE=1 SV=3	Lmnb1 p-S394 (z= 3)	Lmnb1 389 - 398	LKLSPS^PSSR	Phospho (ST)				1.08152	0.000122479	-0.156845	0.578293	1.23837	0.0021824
p1608	LUZP1_MOUSE	Leucine zipper protein 1 OS=Mus musculus GN=Luzp1 PE=1 SV=2	Luzp1 p-S660 (z= 2)	Luzp1 656 - 673	EKPDS^DDDLDIESFVTAK	Phospho (ST)				-0.478515	0.000417076	-0.0608979	0.619709	-0.417617	0.0208851
p1602	MAP1A_MOUSE	Microtubule-associated protein 1A OS=Mus musculus GN=Map1a PE=1 SV=2	Map1a p-T893 (z= 3)	Map1a 879 - 907	TEATQGLDYVPSAGT^ISPTSSLEEDKGFK	Phospho (ST)				-0.00344429	0.986082	0.718432	0.000882864	-0.721877	0.0138042
p0866	MAP1B_MOUSE	Microtubule-associated protein 1B OS=Mus musculus GN=Map1b PE=1 SV=2	Map1b p-S1649 (z= 3)	Map1b 1636 - 1660	SEQSSMSIEFGQES^PEHSLAMDFSR	Phospho (ST)				-0.1847	0.493051	0.666441	0.0176539	-0.851141	0.0307956
p6404	MAP1B_MOUSE	Microtubule-associated protein 1B OS=Mus musculus GN=Map1b PE=1 SV=2	Map1b p-S2267 (z= 2)	Map1b 2261 - 2274	SKPLAAS^PKPGALK	Phospho (ST)				0.856385	0.00128402	0.106942	0.662311	0.749443	0.0363739
p6661	MAP1B_MOUSE	Microtubule-associated protein 1B OS=Mus musculus GN=Map1b PE=1 SV=2	Map1b p-S1391 (z= 2)	Map1b 1389 - 1394	VLS^PLR	Phospho (ST)				0.912083	9.89883e-05	0.233524	0.251404	0.678559	0.0239401
p4344	MET16_MOUSE	Methyltransferase-like protein 16 OS=Mus musculus GN=Mettl16 PE=1 SV=1	Mettl16 p-S425 (z= 3)	Mettl16 415 - 452	ELSSGQDVAHS^PQESALCGLDVPGGEAAADGGHCLSQK	Phospho (ST)				-0.231197	0.312402	0.595618	0.00859037	-0.826815	0.0119622
p7441	MILK1_MOUSE	MICAL-like protein 1 OS=Mus musculus GN=Micall1 PE=1 SV=3	Micall1 p-S626 (z= 2)	Micall1 619 - 634	NPAPPVGS^ASPQLQIK	Phospho (ST)				-0.941167	0.0148004	0.140632	0.682957	-1.0818	0.037812
p1203	MINK1_MOUSE	Misshapen-like kinase 1 OS=Mus musculus GN=Mink1 PE=1 SV=3	Mink1 p-S729 (z= 3)	Mink1 713 - 732	SDSVLPASHGHLPQAGS^LER	Phospho (ST)				-0.146429	0.292873	0.328901	0.0222773	-0.475329	0.0197186
p6051	MLL5_MOUSE	Histone-lysine N-methyltransferase MLL5 OS=Mus musculus GN=Mll5 PE=1 SV=2	Mll5 p-S522 (z= 2)	Mll5 520 - 528	IRS^PETKQR	Phospho (ST)				0.794929	3.56264e-05	0.100985	0.535576	0.693944	0.00515394
p0025	MRP_MOUSE	MARCKS-related protein OS=Mus musculus GN=Marcksl1 PE=1 SV=2	Marcksl1 p-S104 (z= 2)	Marcksl1 100 - 107	LSGLS^FKR	Phospho (ST)				0.81317	0.000758522	0.124298	0.573328	0.688872	0.0329001
p7305	NBN_MOUSE	Nibrin OS=Mus musculus GN=Nbn PE=1 SV=1	Nbn p-S398 (z= 2)	Nbn 396 - 405	KLS^QETFNIK	Phospho (ST)				-0.278277	0.413415	0.802017	0.0254782	-1.08029	0.0310405
p5560	NDK5_MOUSE	Nucleoside diphosphate kinase homolog 5 OS=Mus musculus GN=Nme5 PE=2 SV=2	Nme5 p-Y73 p-S75 p-S76 (z= 3) + Oxi	Nme5 65 - 86	MFFPNLTAY^MS^S^GPLVAMILARS^	Oxidation (M); 2 Phospho (ST); Phospho (Y)				-0.333383	0.0216072	0.125273	0.370875	-0.458656	0.0251232
p1280	NIBAN_MOUSE	Protein Niban OS=Mus musculus GN=Fam129a PE=1 SV=2	Fam129a p-S601 (z= 3)	Fam129a 599 - 624	RVS^AILPGAPDNELPSNEVFQEPEEK	Phospho (ST)	AKT		AKT substrate: known	-0.91082	0.0360138	0.292139	0.487706	-1.20296	0.0492315
p0046	NRBF2_MOUSE	Nuclear receptor-binding factor 2 OS=Mus musculus GN=Nrbf2 PE=1 SV=1	Nrbf2 p-S152 (z= 3)	Nrbf2 149 - 162	NEPS^EPCIGSKAPK	Phospho (ST)				0.832051	0.0281673	-0.255557	0.507765	1.08761	0.0462891
p0054	NSD3_MOUSE	Histone-lysine N-methyltransferase NSD3 OS=Mus musculus GN=Whsc1l1 PE=1 SV=2	Whsc1l1 p-S549 (z= 2)	Whsc1l1 543 - 551	LIISSPS^QR	Phospho (ST)				0.595456	0.00188841	-0.185463	0.289522	0.780919	0.00334467
p6020	NU214_MOUSE	Nuclear pore complex protein Nup214 OS=Mus musculus GN=Nup214 PE=1 SV=2	Nup214 p-S930 (z= 2)	Nup214 925 - 933	VPGKLS^PAK	Phospho (ST)				1.00484	0.000152197	0.21014	0.384543	0.794701	0.0233921
p6956	NUP93_MOUSE	Nuclear pore complex protein Nup93 OS=Mus musculus GN=Nup93 PE=2 SV=1	Nup93 p-S770 (z= 3)	Nup93 763 - 776	LKGTSPSS^ATRPQR	Phospho (ST)				0.657491	0.0302221	-0.277853	0.377234	0.935344	0.0354204
p0809	OSTP_MOUSE	Osteopontin OS=Mus musculus GN=Spp1 PE=1 SV=1	Spp1 p-S162 (z= 3)	Spp1 158 - 179	SFQVS^DEQYPDATDEDLTSHMK	Phospho (ST)				0.269557	0.160773	-0.379369	0.0477296	0.648926	0.0194164
p6001	PACN2_MOUSE	Protein kinase C and casein kinase substrate in neurons protein 2 OS=Mus musculus GN=Pacsin2 PE=1 SV=1	Pacsin2 p-T396 (z= 3)	Pacsin2 391 - 430	TQTYPT^DWSDDESNNPFSSTDANGDSNPFDEDTTSGTEVR	Phospho (ST)				-0.59202	0.0087337	0.171181	0.424296	-0.7632	0.0166554
p1643	PALLD_MOUSE	Palladin OS=Mus musculus GN=Palld PE=1 SV=2	Palld p-S1004 p-S1009 (z= 3)	Palld 1001 - 1031	LERS^PVDES^GDEVQDPDVPVENATAPFFEMK	2 Phospho (ST)				-0.614914	0.0017003	-0.0771954	0.670013	-0.537718	0.0420004
p5792	PARD3_MOUSE	Partitioning defective 3 homolog OS=Mus musculus GN=Pard3 PE=1 SV=2	Pard3 p-S221 (z= 3)	Pard3 220 - 231	SS^LSASHPMVDR	Phospho (ST)				0.443572	0.0130753	-0.143297	0.402169	0.586868	0.019536
p7258	PAXI_MOUSE	Paxillin OS=Mus musculus GN=Pxn PE=1 SV=1	Pxn p-T318 p-S343 (z= 3)	Pxn 318 - 347	T^GSSSPPGGLSKPGSQLDSMLGSLQS^DLNK	2 Phospho (ST)				-1.08158	6.60382e-05	-0.367398	0.124222	-0.714185	0.0376265
p4396	PDE4A_MOUSE	cAMP-specific 3',5'-cyclic phosphodiesterase 4A OS=Mus musculus GN=Pde4a PE=2 SV=2	Pde4a p-S204 (z= 2)	Pde4a 204 - 214	S^PLGGPPSVCK	Phospho (ST)				0.184072	0.175557	-0.277377	0.0496296	0.46145	0.0210889
p1290	PHLB2_MOUSE	Pleckstrin homology-like domain family B member 2 OS=Mus musculus GN=Phldb2 PE=1 SV=2	Phldb2 p-S380 (z= 2)	Phldb2 378 - 395	NFS^CGSMELDDSDLESLR	Phospho (ST)				-0.919981	0.00645033	0.0640826	0.836891	-0.984064	0.0330098
p1446	PHLB2_MOUSE	Pleckstrin homology-like domain family B member 2 OS=Mus musculus GN=Phldb2 PE=1 SV=2	Phldb2 p-T894 (z= 2)	Phldb2 887 - 897	EGLYLSDT^LPR	Phospho (ST)				-0.117911	0.455547	0.359446	0.0279465	-0.477357	0.0381683
p3177	PKN1_MOUSE	Serine/threonine-protein kinase N1 OS=Mus musculus GN=Pkn1 PE=1 SV=3	Pkn1 p-T918 (z= 2)	Pkn1 903 - 923	TDVSNFDEEFTGEAPT^LSPPR	Phospho (ST)				-0.336243	0.00466414	0.0101324	0.927531	-0.346376	0.0339325
p5251	PO121_MOUSE	Nuclear envelope pore membrane protein POM 121 OS=Mus musculus GN=Pom121 PE=1 SV=2	Pom121 p-S409 (z= 2)	Pom121 404 - 418	SGPTSS^PFSSPASSR	Phospho (ST)		GSK3	GSK3 substrate: predicted	0.434592	0.0113428	-0.208222	0.207207	0.642814	0.00837735
p2718	PRC2C_MOUSE	Protein PRRC2C OS=Mus musculus GN=Prrc2c PE=1 SV=2	Prrc2c p-T2616 (z= 2)	Prrc2c 2614 - 2623	STT^PTSSPFR	Phospho (ST)				0.412212	0.000259027	0.0946674	0.361536	0.317545	0.033797
p7120	PRPF3_MOUSE		PRPF3 p-T186 p-S190 (z= 3) + Oxi	PRPF3 181 - 202	LPIGNT^IQPS^QAATFMNDAIEK	Oxidation (M); 2 Phospho (ST)				-0.669233	0.00496189	0.0799939	0.720667	-0.749227	0.0229559
p3954	PTN23_MOUSE	Tyrosine-protein phosphatase non-receptor type 23 OS=Mus musculus GN=Ptpn23 PE=1 SV=2	Ptpn23 p-S1179 (z= 3)	Ptpn23 1168 - 1201	RGAAAADLLSSS^PESQHGGTQPPGGGQPLLQPTK	Phospho (ST)				0.0411718	0.759167	0.461875	0.00159586	-0.420703	0.0329826
p4576	RABP1_MOUSE	Cellular retinoic acid-binding protein 1 OS=Mus musculus GN=Crabp1 PE=1 SV=2	Crabp1 p-S12 (z= 2) + Oxi	Crabp1 10 - 21	MRS^SENFDELLK	Oxidation (M); Phospho (ST)				1.10548	0.0208617	-0.343243	0.427414	1.44873	0.0268798
p7156	RALY_MOUSE	RNA-binding protein Raly OS=Mus musculus GN=Raly PE=1 SV=3	Raly p-S135 (z= 3)	Raly 132 - 141	GRLS^PVPVPR	Phospho (ST)				0.583433	0.000820365	0.0202911	0.898579	0.563142	0.0168733
p4660	RB6I2_MOUSE	ELKS/Rab6-interacting/CAST family member 1 OS=Mus musculus GN=Erc1 PE=1 SV=1	Erc1 p-S191 (z= 2)	Erc1 188 - 196	TFWS^PELKK	Phospho (ST)				0.564621	0.0563289	1.5434	7.33779e-05	-0.978778	0.0357843
p1321	RBBP6_MOUSE	E3 ubiquitin-protein ligase RBBP6 OS=Mus musculus GN=Rbbp6 PE=1 SV=5	Rbbp6 p-S1179 (z= 3)	Rbbp6 1170 - 1181	VEGTEIVKPS^PK	Phospho (ST)		CDK5, Cdc2		0.729401	0.00760714	-0.0964179	0.714549	0.825819	0.0309786
p3895	RFIP1_MOUSE	Rab11 family-interacting protein 1 OS=Mus musculus GN=Rab11fip1 PE=1 SV=2	Rab11fip1 p-S358 (z= 2)	Rab11fip1 354 - 365	HLFSS^TENLAAR	Phospho (ST)				-0.130307	0.441198	0.393092	0.0157659	-0.523399	0.0276819
p1634	RHG21_MOUSE	Rho GTPase-activating protein 21 OS=Mus musculus GN=Arhgap21 PE=1 SV=1	Arhgap21 p-S41 (z= 2)	Arhgap21 35 - 54	DQGEPVS^PSEDEPFSWPGPK	Phospho (ST)				-0.596099	0.00180091	0.184153	0.290491	-0.780252	0.00324287
p4013	RHG28_MOUSE	Rho GTPase-activating protein 28 OS=Mus musculus GN=Arhgap28 PE=1 SV=1	Arhgap28 p-S38 (z= 2)	Arhgap28 29 - 39	CASRASHPLS^R	Phospho (ST)				0.422041	0.0161006	-0.0611996	0.714948	0.48324	0.0478806
p1476	RIR2_MOUSE	Ribonucleoside-diphosphate reductase subunit M2 OS=Mus musculus GN=Rrm2 PE=1 SV=1	Rrm2 p-S20 (z= 3)	Rrm2 6 - 24	TPLATIADQQQLQLS^PLKR	Phospho (ST)	CDK1, CDK2			-0.221745	0.406873	0.54181	0.0482588	-0.763555	0.0490011
p5577	RNB3L_MOUSE	Ran-binding protein 3-like OS=Mus musculus GN=Ranbp3l PE=2 SV=1	Ranbp3l p-T83 p-S87 p-T92 (z= 3)	Ranbp3l 75 - 99	SSSVTLHTT^DPQS^QGVAT^LSQTRLRQGVAT^	4 Phospho (ST)				-0.402633	0.00220267	0.0580411	0.634564	-0.460674	0.0111665
p4877	RNF10_MOUSE	RING finger protein 10 OS=Mus musculus GN=Rnf10 PE=2 SV=2	Rnf10 p-S39 p-S41 (z= 3)	Rnf10 33 - 51	GQQPPRS^AS^AGPAGESKPK	2 Phospho (ST)		14-3-3	14-3-3 target: predicted	0.779623	0.000917757	0.166182	0.430489	0.613441	0.0477041
p2825	RNF12_MOUSE	E3 ubiquitin-protein ligase RLIM OS=Mus musculus GN=Rlim PE=1 SV=2	Rlim p-S227 (z= 3)	Rlim 227 - 239	S^RSPLQPTSEIPR	Phospho (ST)				0.499312	0.00017608	0.0523723	0.656727	0.44694	0.0110464
p3008	SCN9A_MOUSE	Sodium channel protein type 9 subunit alpha OS=Mus musculus GN=Scn9a PE=1 SV=2	Scn9a p-S504 (z= 2)	Scn9a 499 - 510	LSKSGS^EESIRK	Phospho (ST)				0.798979	0.0330529	-0.383655	0.39174	1.18263	0.047133
p1131	SDPR_MOUSE	Serum deprivation-response protein OS=Mus musculus GN=Sdpr PE=1 SV=3	Sdpr p-S203 p-S204 (z= 2)	Sdpr 192 - 210	SLEETLHNVDLS^S^DDELPR	2 Phospho (ST)				-0.881322	8.19671e-05	-0.122548	0.524184	-0.758774	0.00895947
p1639	SDPR_MOUSE	Serum deprivation-response protein OS=Mus musculus GN=Sdpr PE=1 SV=3	Sdpr p-T368 (z= 3)	Sdpr 356 - 387	GNNSAVGSNADLT^IEEDEEEEPVALQQAQQVR	Phospho (ST)				-0.938756	0.000490896	0.026051	0.916527	-0.964807	0.00876535
p2606	SDPR_MOUSE	Serum deprivation-response protein OS=Mus musculus GN=Sdpr PE=1 SV=3	Sdpr p-S288 p-S293 (z= 2)	Sdpr 287 - 299	SS^PFKVS^PLSFGR	2 Phospho (ST)				-1.48873	0.00452072	0.0961707	0.84484	-1.5849	0.028171
p3353	SDPR_MOUSE	Serum deprivation-response protein OS=Mus musculus GN=Sdpr PE=1 SV=3	Sdpr p-S203 p-S204 p-S218 (z= 3)	Sdpr 192 - 222	SLEETLHNVDLS^S^DDELPRDEEALEDS^AEEKDDELPRDEEALEDS^	3 Phospho (ST)				-0.657517	0.000208227	-0.121089	0.434909	-0.536428	0.0201144
p4500	SDPR_MOUSE	Serum deprivation-response protein OS=Mus musculus GN=Sdpr PE=1 SV=3	Sdpr p-S287 p-S288 p-S293 (z= 2)	Sdpr 282 - 299	ASSGKS^S^PFKVS^PLSFGRPFKVS^	3 Phospho (ST)				-1.01413	1.23223e-05	-0.245199	0.228629	-0.768928	0.00977229
p6721	SDPR_MOUSE	Serum deprivation-response protein OS=Mus musculus GN=Sdpr PE=1 SV=3	Sdpr p-S287 p-S288 p-S293 (z= 3)	Sdpr 282 - 299	ASSGKS^S^PFKVS^PLSFGRPFKVS^	3 Phospho (ST)				-0.710138	0.000651124	-0.0451172	0.811853	-0.665021	0.0176734
p2008	SFR1_MOUSE	Swi5-dependent recombination DNA repair protein 1 homolog OS=Mus musculus GN=Sfr1 PE=1 SV=2	Sfr1 p-S67 p-S71 (z= 2)	Sfr1 63 - 78	ENPPS^PPTS^PAAPQPR	2 Phospho (ST)		GSK3, ERK	GSK3 substrate: predicted	-0.0207735	0.875313	-0.603872	6.36644e-05	0.583098	0.00362663
p2983	SFR1_MOUSE	Swi5-dependent recombination DNA repair protein 1 homolog OS=Mus musculus GN=Sfr1 PE=1 SV=2	Sfr1 p-S67 (z= 3)	Sfr1 63 - 78	ENPPS^PPTSPAAPQPR	Phospho (ST)		GSK3, ERK	GSK3 substrate: predicted	0.401885	0.130684	-0.573532	0.0340939	0.975417	0.0120427
p0031	SH3K1_MOUSE	SH3 domain-containing kinase-binding protein 1 OS=Mus musculus GN=Sh3kbp1 PE=1 SV=1	Sh3kbp1 p-S631 (z= 3)	Sh3kbp1 629 - 642	ASS^PSLFSTEGKPK	Phospho (ST)				0.454223	0.000966323	0.0340473	0.78705	0.420176	0.0235895
p4356	SLTM_MOUSE	SAFB-like transcription modulator OS=Mus musculus GN=Sltm PE=1 SV=1	Sltm p-S552 (z= 3)	Sltm 552 - 563	S^PGHMVILNQTK	Phospho (ST)				0.752819	0.000252003	0.0489408	0.790701	0.703878	0.0104187
p1605	SNTB2_MOUSE	Beta-2-syntrophin OS=Mus musculus GN=Sntb2 PE=1 SV=2	Sntb2 p-S213 (z= 3)	Sntb2 186 - 215	KPSLVSDLPWEGASPQSPSFSGSEDSGS^PK	Phospho (ST)	CDK5			-0.0689544	0.440048	0.33258	0.000663314	-0.401534	0.00294314
p1358	SPD2A_MOUSE	SH3 and PX domain-containing protein 2A OS=Mus musculus GN=Sh3pxd2a PE=1 SV=2	Sh3pxd2a p-S420 (z= 2)	Sh3pxd2a 416 - 424	AQISS^PNLR	Phospho (ST)				0.416428	0.00144144	0.0551152	0.647527	0.361313	0.040121
p1705	SPD2A_MOUSE	SH3 and PX domain-containing protein 2A OS=Mus musculus GN=Sh3pxd2a PE=1 SV=2	Sh3pxd2a p-S592 (z= 2)	Sh3pxd2a 590 - 599	RIS^PASSLQR	Phospho (ST)				0.797044	4.2943e-05	0.106722	0.519599	0.690322	0.00606058
p0422	SRBS1_MOUSE	Sorbin and SH3 domain-containing protein 1 OS=Mus musculus GN=Sorbs1 PE=1 SV=2	Sorbs1 p-S1201 (z= 2)	Sorbs1 1189 - 1204	TPVDYIDLPYSSS^PSR	Phospho (ST)				-0.598436	8.74278e-08	-0.289713	0.00219479	-0.308724	0.0173462
p0122	SRRM1_MOUSE	Serine/arginine repetitive matrix protein 1 OS=Mus musculus GN=Srrm1 PE=1 SV=2	Srrm1 p-S448 (z= 2)	Srrm1 446 - 456	RES^PSPAPKPR	Phospho (ST)		PKA		1.24652	0.0288758	-1.11166	0.0884903	2.35818	0.00825141
p0687	SRRM1_MOUSE	Serine/arginine repetitive matrix protein 1 OS=Mus musculus GN=Srrm1 PE=1 SV=2	Srrm1 p-S572 p-S574 (z= 3)	Srrm1 572 - 587	S^PS^PAPPPPPPPPPPR	2 Phospho (ST)				0.433867	0.0149232	-0.147746	0.387458	0.581613	0.0204582
p6826	SRRM1_MOUSE	Serine/arginine repetitive matrix protein 1 OS=Mus musculus GN=Srrm1 PE=1 SV=2	Srrm1 p-S220 (z= 3)	Srrm1 217 - 229	KEKS^PELPEPSVR	Phospho (ST)				0.468232	0.00755902	-0.0837187	0.660433	0.55195	0.03442
p3705	SRRM2_MOUSE	Serine/arginine repetitive matrix protein 2 OS=Mus musculus GN=Srrm2 PE=1 SV=3	Srrm2 p-S1360 (z= 3)	Srrm2 1358 - 1369	VSS^PVLETVQQR	Phospho (ST)				0.775613	0.00815991	-0.177756	0.5126	0.953369	0.0185972
p3992	SRRM2_MOUSE	Serine/arginine repetitive matrix protein 2 OS=Mus musculus GN=Srrm2 PE=1 SV=3	Srrm2 p-S453 (z= 3)	Srrm2 450 - 464	EISS^SPTSKNRSHGR	Phospho (ST)				0.401885	0.130684	-0.573532	0.0340939	0.975417	0.0120427
p5706	SRRM2_MOUSE	Serine/arginine repetitive matrix protein 2 OS=Mus musculus GN=Srrm2 PE=1 SV=3	Srrm2 p-S1151 p-S1160 (z= 3)	Srrm2 1148 - 1168	DKFS^PTQDRPESS^TVLKVTPR	2 Phospho (ST)				0.191203	0.410115	0.884652	0.00089733	-0.693449	0.046062
p6663	ST7L_MOUSE	Suppressor of tumorigenicity 7 protein-like OS=Mus musculus GN=St7l PE=2 SV=1	St7l p-S549 (z= 2) + Oxi	St7l 547 - 553	AVS^MISR	Oxidation (M); Phospho (ST)				-0.0926309	0.589394	0.485936	0.00739811	-0.578567	0.0219814
p6812	STEA3_MOUSE	Metalloreductase STEAP3 OS=Mus musculus GN=Steap3 PE=1 SV=1	Steap3 p-S53 p-S58 (z= 3)	Steap3 47 - 59	LVGSGFS^VVVGS^R	2 Phospho (ST)				0.651981	0.00900375	-0.0428156	0.858854	0.694796	0.0460294
p4836	SWI5_MOUSE	DNA repair protein SWI5 homolog OS=Mus musculus GN=Swi5 PE=1 SV=1	Swi5 p-S61 p-T75 p-T76 (z= 2) + Oxi	Swi5 59 - 77	DVS^QMLLGKLAVTRGVT^T^KT^	Oxidation (M); 3 Phospho (ST)				-0.684415	0.00113672	-0.0449967	0.815685	-0.639418	0.0244485
p6762	SYNCI_MOUSE	Syncoilin OS=Mus musculus GN=Sync PE=1 SV=1	Sync p-S314 (z= 2)	Sync 312 - 325	RLS^TQFENLMAESR	Phospho (ST)				-0.994071	0.000539131	0.290369	0.242294	-1.28444	0.00106476
p7349	SYNEM_MOUSE	Synemin OS=Mus musculus GN=Synm PE=1 SV=2	Synm p-S1049 (z= 2)	Synm 1049 - 1066	S^PDREDGEEVPAGGILFK	Phospho (ST)				-1.20893	0.000556859	-0.206086	0.51531	-1.00284	0.0308669
p3332	SYTL4_MOUSE	Synaptotagmin-like protein 4 OS=Mus musculus GN=Sytl4 PE=1 SV=1	Sytl4 p-S551 p-Y556 (z= 3)	Sytl4 539 - 561	NLTAAKSGGTSDS^FVKGY^LLPMR	Phospho (ST); Phospho (Y)				-0.847235	0.00266662	0.262216	0.321022	-1.10945	0.00499026
p2588	TAXB1_MOUSE	Tax1-binding protein 1 homolog OS=Mus musculus GN=Tax1bp1 PE=1 SV=2	Tax1bp1 p-S632 (z= 2)	Tax1bp1 627 - 638	KLEGQS^PQQVSR	Phospho (ST)				0.328821	0.0838713	-0.473261	0.038312	0.802082	0.0083348
p7478	TB182_MOUSE	182 kDa tankyrase-1-binding protein OS=Mus musculus GN=Tnks1bp1 PE=1 SV=2	Tnks1bp1 p-S763 (z= 3)	Tnks1bp1 763 - 773	S^PVGDTGLGKR	Phospho (ST)				0.590971	0.1358	-1.28101	0.00244012	1.87198	0.00215225
p4561	TBR1_MOUSE	T-box brain protein 1 OS=Mus musculus GN=Tbr1 PE=2 SV=2	Tbr1 p-S84 (z= 2)	Tbr1 83 - 94	LS^PVLDGVSELR	Phospho (ST)				-0.471631	0.00264848	-0.0539886	0.700059	-0.417643	0.0456316
p1983	TNIK_MOUSE	Traf2 and NCK-interacting protein kinase OS=Mus musculus GN=Tnik PE=1 SV=2	Tnik p-S678 (z= 2)	Tnik 670 - 683	LGSQPIRAS^NPDLR	Phospho (ST)				0.415415	0.00364781	0.0124983	0.925038	0.402917	0.0386439
p7469	TOP2A_MOUSE	DNA topoisomerase 2-alpha OS=Mus musculus GN=Top2a PE=1 SV=2	Top2a p-S1328 p-S1333 p-T1350 (z= 3)	Top2a 1322 - 1353	FTVDLDS^DEDFS^GLDEKDEDEDFLPLDAT^PPKGLDEKDEDEDFLPLDAT^	3 Phospho (ST)	Plk1			-0.459755	0.0432688	0.207928	0.347483	-0.667682	0.0382878
p1626	TP53B_MOUSE	Tumor suppressor p53-binding protein 1 OS=Mus musculus GN=Tp53bp1 PE=1 SV=2	Tp53bp1 p-S1447 (z= 3)	Tp53bp1 1444 - 1475	RSDS^PEIPFQAATGSSDGLDSSSSGNSFVGLR	Phospho (ST)				-0.2269	0.405998	0.804644	0.00895843	-1.03154	0.0138682
p6145	TP53B_MOUSE	Tumor suppressor p53-binding protein 1 OS=Mus musculus GN=Tp53bp1 PE=1 SV=2	Tp53bp1 p-S1420 (z= 3)	Tp53bp1 1398 - 1423	ETVVSGPLGVEDISPSMSPDDKS^FTR	Phospho (ST)				-0.103843	0.73611	0.854366	0.00865656	-0.958209	0.0337627
p6191	TSYL1_MOUSE	Testis-specific Y-encoded-like protein 1 OS=Mus musculus GN=Tspyl1 PE=2 SV=1	Tspyl1 p-S51 (z= 2)	Tspyl1 46 - 55	AGIVGS^PAPR	Phospho (ST)				0.611162	0.000644325	0.0515107	0.752011	0.559651	0.020005
p4854	UBN2_MOUSE	Ubinuclein-2 OS=Mus musculus GN=Ubn2 PE=1 SV=2	Ubn2 p-Y304 p-S307 (z= 3) + Oxi	Ubn2 304 - 315	Y^KDS^LSLAAMIR	Oxidation (M); Phospho (ST); Phospho (Y)				0.596442	0.00106046	-0.160018	0.32795	0.75646	0.00241471
p5375	UBP38_MOUSE		UBP38 p-T584 (z= 3)	UBP38 569 - 588	VAVPTESPGTGDSEKT^LIEK	Phospho (ST)				-0.010288	0.905062	0.332494	0.000393113	-0.342782	0.00743533
p2290	USH2A_MOUSE		USH2A p-S1771 (z= 2)	USH2A 1769 - 1777	FNS^SLVFTR	Phospho (ST)				0.271501	0.0267876	-0.109464	0.356299	0.380966	0.0279075
p3874	ZN516_MOUSE	Zinc finger protein 516 OS=Mus musculus GN=Znf516 PE=2 SV=1	Znf516 p-S919 (z= 2)	Znf516 909 - 920	LAPSPGSGSLS^R	Phospho (ST)				0.437179	0.0245518	-0.164328	0.371166	0.601507	0.0268691
p5355	ZN516_MOUSE	Zinc finger protein 516 OS=Mus musculus GN=Znf516 PE=2 SV=1	Znf516 p-T923 (z= 2)	Znf516 921 - 931	STT^PTPSVITR	Phospho (ST)				0.506755	0.000768727	-0.0174886	0.896133	0.524244	0.00964682
p4984	ZNRF2_MOUSE	E3 ubiquitin-protein ligase ZNRF2 OS=Mus musculus GN=Znrf2 PE=1 SV=1	Znrf2 p-S75 (z= 2)	Znrf2 75 - 87	S^LGGAVGSASGGR	Phospho (ST)		AKT	AKT substrate: predicted	0.930369	1.53815e-05	0.115336	0.523171	0.815033	0.0031491
p1074	ZYX_MOUSE	Zyxin OS=Mus musculus GN=Zyx PE=1 SV=2	Zyx p-S144 (z= 3) + Oxi	Zyx 140 - 161	EKVCS^IDLEIDSLSSLLDDMTK	Oxidation (M); Phospho (ST)	PKA, PKG			-0.715218	0.0233142	0.38899	0.178926	-1.10421	0.011898
