# Supplementary material for: Phosphoproteomic comparison of Pik3ca and Pten signalling identifies the nucleotidase NT5C as a novel AKT substrate
Source: Sci Rep. 2017 Jan 6;7:39985. doi: 10.1038/srep39985 (PMC5216349; doi:10.1038/srep39985)
Supplement: Supplementary Table S8 [file srep39985-s9.xls]

## Sheet: S7_DiffRegPep_PTEN
							Pik3caH1047R/WT vs Pik3caWT/WT		Ptenfl/fl vs PtenWT/WT		Pik3caH1047R/WT vs PTENWT/WT
Peptide	Symbol	Name	psite	Peptide range	pSequence	Modification	FoldChange(log2)	p value	FoldChange(log2)	p value	FoldChange(log2)	p value
p0190	FLNC_MOUSE	Filamin-C OS=Mus musculus GN=Flnc PE=1 SV=3	Flnc p-S1528 (z= 2)	Flnc 1520 - 1531	YADQEVPRS^PFK	Phospho (ST)	-0.1784	0.334591	-0.728554	0.000296026	0.550154	0.0389171
p0422	SRBS1_MOUSE	Sorbin and SH3 domain-containing protein 1 OS=Mus musculus GN=Sorbs1 PE=1 SV=2	Sorbs1 p-S1201 (z= 2)	Sorbs1 1189 - 1204	TPVDYIDLPYSSS^PSR	Phospho (ST)	-0.598436	8.74278e-08	-0.289713	0.00219479	-0.308724	0.0173462
p0425	ARHGH_MOUSE	Rho guanine nucleotide exchange factor 17 OS=Mus musculus GN=Arhgef17 PE=1 SV=2	Arhgef17 p-S414 (z= 2)	Arhgef17 412 - 428	SPS^FGTGDGLLLRPQTR	Phospho (ST)	0.195462	0.0292766	0.444666	1.13807e-05	-0.249203	0.047879
p0556	1433Z_MOUSE	14-3-3 protein zeta/delta OS=Mus musculus GN=Ywhaz PE=1 SV=1	Ywhaz p-S207 (z= 2)	Ywhaz 194 - 212	TAFDEAIAELDTLS^EESYK	Phospho (ST)	-0.29918	0.138173	0.426051	0.0379132	-0.72523	0.013775
p0809	OSTP_MOUSE	Osteopontin OS=Mus musculus GN=Spp1 PE=1 SV=1	Spp1 p-S162 (z= 3)	Spp1 158 - 179	SFQVS^DEQYPDATDEDLTSHMK	Phospho (ST)	0.269557	0.160773	-0.379369	0.0477296	0.648926	0.0194164
p0821	INCE_MOUSE	Inner centromere protein OS=Mus musculus GN=Incenp PE=1 SV=2	Incenp p-S259 (z= 2)	Incenp 257 - 272	VLS^PILLNNILPTTAK	Phospho (ST)	0.118327	0.480434	0.725884	0.000131972	-0.607557	0.0145261
p0866	MAP1B_MOUSE	Microtubule-associated protein 1B OS=Mus musculus GN=Map1b PE=1 SV=2	Map1b p-S1649 (z= 3)	Map1b 1636 - 1660	SEQSSMSIEFGQES^PEHSLAMDFSR	Phospho (ST)	-0.1847	0.493051	0.666441	0.0176539	-0.851141	0.0307956
p1075	KIF1A_MOUSE	Kinesin-like protein KIF1A OS=Mus musculus GN=Kif1a PE=1 SV=2	Kif1a p-T1528 p-S1537 (z= 3)	Kif1a 1528 - 1549	T^PQPCSRPAS^PEPELLPELDSK	2 Phospho (ST)	-0.824352	2.97613e-07	-0.374383	0.0070188	-0.44997	0.0187288
p1203	MINK1_MOUSE	Misshapen-like kinase 1 OS=Mus musculus GN=Mink1 PE=1 SV=3	Mink1 p-S729 (z= 3)	Mink1 713 - 732	SDSVLPASHGHLPQAGS^LER	Phospho (ST)	-0.146429	0.292873	0.328901	0.0222773	-0.475329	0.0197186
p1446	PHLB2_MOUSE	Pleckstrin homology-like domain family B member 2 OS=Mus musculus GN=Phldb2 PE=1 SV=2	Phldb2 p-T894 (z= 2)	Phldb2 887 - 897	EGLYLSDT^LPR	Phospho (ST)	-0.117911	0.455547	0.359446	0.0279465	-0.477357	0.0381683
p1476	RIR2_MOUSE	Ribonucleoside-diphosphate reductase subunit M2 OS=Mus musculus GN=Rrm2 PE=1 SV=1	Rrm2 p-S20 (z= 3)	Rrm2 6 - 24	TPLATIADQQQLQLS^PLKR	Phospho (ST)	-0.221745	0.406873	0.54181	0.0482588	-0.763555	0.0490011
p1570	ATX2L_MOUSE	Ataxin-2-like protein OS=Mus musculus GN=Atxn2l PE=1 SV=1	Atxn2l p-S562 (z= 2)	Atxn2l 557 - 573	LQPSSS^PETGLDPFPSR	Phospho (ST)	0.0554017	0.463332	0.293449	0.00055823	-0.238047	0.0330586
p1602	MAP1A_MOUSE	Microtubule-associated protein 1A OS=Mus musculus GN=Map1a PE=1 SV=2	Map1a p-T893 (z= 3)	Map1a 879 - 907	TEATQGLDYVPSAGT^ISPTSSLEEDKGFK	Phospho (ST)	-0.00344429	0.986082	0.718432	0.000882864	-0.721877	0.0138042
p1605	SNTB2_MOUSE	Beta-2-syntrophin OS=Mus musculus GN=Sntb2 PE=1 SV=2	Sntb2 p-S213 (z= 3)	Sntb2 186 - 215	KPSLVSDLPWEGASPQSPSFSGSEDSGS^PK	Phospho (ST)	-0.0689544	0.440048	0.33258	0.000663314	-0.401534	0.00294314
p1626	TP53B_MOUSE	Tumor suppressor p53-binding protein 1 OS=Mus musculus GN=Tp53bp1 PE=1 SV=2	Tp53bp1 p-S1447 (z= 3)	Tp53bp1 1444 - 1475	RSDS^PEIPFQAATGSSDGLDSSSSGNSFVGLR	Phospho (ST)	-0.2269	0.405998	0.804644	0.00895843	-1.03154	0.0138682
p2008	SFR1_MOUSE	Swi5-dependent recombination DNA repair protein 1 homolog OS=Mus musculus GN=Sfr1 PE=1 SV=2	Sfr1 p-S67 p-S71 (z= 2)	Sfr1 63 - 78	ENPPS^PPTS^PAAPQPR	2 Phospho (ST)	-0.0207735	0.875313	-0.603872	6.36644e-05	0.583098	0.00362663
p2185	F173B_MOUSE	Protein FAM173B OS=Mus musculus GN=Fam173b PE=2 SV=1	Fam173b p-S26 (z= 2)	Fam173b 12 - 28	QAGPVLPTSLESDSS^KR	Phospho (ST)	0.106121	0.51337	0.721447	8.60349e-05	-0.615326	0.0107229
p2588	TAXB1_MOUSE	Tax1-binding protein 1 homolog OS=Mus musculus GN=Tax1bp1 PE=1 SV=2	Tax1bp1 p-S632 (z= 2)	Tax1bp1 627 - 638	KLEGQS^PQQVSR	Phospho (ST)	0.328821	0.0838713	-0.473261	0.038312	0.802082	0.0083348
p2603	CETN2_MOUSE	Centrin-2 OS=Mus musculus GN=Cetn2 PE=1 SV=1	Cetn2 p-S98 (z= 2)	Cetn2 97 - 108	MS^EKDTKEEILK	Phospho (ST)	0.60252	0.00371825	1.18712	6.70662e-07	-0.584602	0.0394454
p2983	SFR1_MOUSE	Swi5-dependent recombination DNA repair protein 1 homolog OS=Mus musculus GN=Sfr1 PE=1 SV=2	Sfr1 p-S67 (z= 3)	Sfr1 63 - 78	ENPPS^PPTSPAAPQPR	Phospho (ST)	0.401885	0.130684	-0.573532	0.0340939	0.975417	0.0120427
p3451	DOC11_MOUSE	Dedicator of cytokinesis protein 11 OS=Mus musculus GN=Dock11 PE=1 SV=1	Dock11 p-T1352 (z= 2)	Dock11 1350 - 1357	SQT^MPALR	Phospho (ST)	0.13924	0.531028	-0.721857	0.00146419	0.861097	0.007775
p3454	FLNC_MOUSE	Filamin-C OS=Mus musculus GN=Flnc PE=1 SV=3	Flnc p-S1528 (z= 3)	Flnc 1520 - 1531	YADQEVPRS^PFK	Phospho (ST)	0.123624	0.451587	-0.489379	0.00444716	0.613003	0.0112647
p3895	RFIP1_MOUSE	Rab11 family-interacting protein 1 OS=Mus musculus GN=Rab11fip1 PE=1 SV=2	Rab11fip1 p-S358 (z= 2)	Rab11fip1 354 - 365	HLFSS^TENLAAR	Phospho (ST)	-0.130307	0.441198	0.393092	0.0157659	-0.523399	0.0276819
p3952	4EBP2_MOUSE	Eukaryotic translation initiation factor 4E-binding protein 2 OS=Mus musculus GN=Eif4ebp2 PE=2 SV=1	Eif4ebp2 p-S65 p-S83 (z= 3)	Eif4ebp2 63 - 92	RNS^PMAQTPPCHLPNIPGVTS^PGALIEDSK	2 Phospho (ST)	-0.00274282	0.990188	0.637115	0.00726034	-0.639858	0.0496431
p3954	PTN23_MOUSE	Tyrosine-protein phosphatase non-receptor type 23 OS=Mus musculus GN=Ptpn23 PE=1 SV=2	Ptpn23 p-S1179 (z= 3)	Ptpn23 1168 - 1201	RGAAAADLLSSS^PESQHGGTQPPGGGQPLLQPTK	Phospho (ST)	0.0411718	0.759167	0.461875	0.00159586	-0.420703	0.0329826
p3983	FLNA_MOUSE	Filamin-A OS=Mus musculus GN=Flna PE=1 SV=5	Flna p-S2128 (z= 3)	Flna 2120 - 2133	FADQHVPGS^PFSVK	Phospho (ST)	0.161558	0.34244	-0.394342	0.0227007	0.555899	0.0244802
p3992	SRRM2_MOUSE	Serine/arginine repetitive matrix protein 2 OS=Mus musculus GN=Srrm2 PE=1 SV=3	Srrm2 p-S453 (z= 3)	Srrm2 450 - 464	EISS^SPTSKNRSHGR	Phospho (ST)	0.401885	0.130684	-0.573532	0.0340939	0.975417	0.0120427
p4201	K0284_MOUSE	Protein KIAA0284 OS=Mus musculus GN=Kiaa0284 PE=1 SV=2	Kiaa0284 p-S595 (z= 2)	Kiaa0284 585 - 600	MIDQVFGVFES^PELSR	Phospho (ST)	0.345312	0.134804	-0.839921	0.0185904	1.18523	0.00747996
p4344	MET16_MOUSE	Methyltransferase-like protein 16 OS=Mus musculus GN=Mettl16 PE=1 SV=1	Mettl16 p-S425 (z= 3)	Mettl16 415 - 452	ELSSGQDVAHS^PQESALCGLDVPGGEAAADGGHCLSQK	Phospho (ST)	-0.231197	0.312402	0.595618	0.00859037	-0.826815	0.0119622
p4396	PDE4A_MOUSE	cAMP-specific 3',5'-cyclic phosphodiesterase 4A OS=Mus musculus GN=Pde4a PE=2 SV=2	Pde4a p-S204 (z= 2)	Pde4a 204 - 214	S^PLGGPPSVCK	Phospho (ST)	0.184072	0.175557	-0.277377	0.0496296	0.46145	0.0210889
p4660	RB6I2_MOUSE	ELKS/Rab6-interacting/CAST family member 1 OS=Mus musculus GN=Erc1 PE=1 SV=1	Erc1 p-S191 (z= 2)	Erc1 188 - 196	TFWS^PELKK	Phospho (ST)	0.564621	0.0563289	1.5434	7.33779e-05	-0.978778	0.0357843
p4691	KDM6B_MOUSE	Lysine-specific demethylase 6B OS=Mus musculus GN=Kdm6b PE=2 SV=1	Kdm6b p-S1551 (z= 3) + Oxi	Kdm6b 1536 - 1554	FCLLQSMKHCQVQRES^LVR	Oxidation (M); Phospho (ST)	-0.175559	0.673436	1.08652	0.0156183	-1.26208	0.0412028
p4822	GLSL_MOUSE		GLSL p-S415 (z= 3) + Oxi	GLSL 415 - 440	S^AVSGAILLVVPNVMGMMCLSPPLDK	Oxidation (M); Phospho (ST)	-0.306603	0.421924	0.85294	0.0305444	-1.15954	0.0370853
p4857	DNMT1_MOUSE	DNA (cytosine-5)-methyltransferase 1 OS=Mus musculus GN=Dnmt1 PE=1 SV=5	Dnmt1 p-S958 (z= 2)	Dnmt1 956 - 964	VAS^PVKRPK	Phospho (ST)	0.766781	0.0284435	-0.753243	0.0398999	1.52002	0.00365137
p5241	BAZ2A_MOUSE	Bromodomain adjacent to zinc finger domain protein 2A OS=Mus musculus GN=Baz2a PE=1 SV=2	Baz2a p-S135 (z= 2)	Baz2a 132 - 143	QPSS^PSHNTNLR	Gln->pyro-Glu (N-term Q); Phospho (ST)	0.357101	0.0999225	-0.467523	0.0341138	0.824624	0.00964379
p5375	UBP38_MOUSE		UBP38 p-T584 (z= 3)	UBP38 569 - 588	VAVPTESPGTGDSEKT^LIEK	Phospho (ST)	-0.010288	0.905062	0.332494	0.000393113	-0.342782	0.00743533
p5706	SRRM2_MOUSE	Serine/arginine repetitive matrix protein 2 OS=Mus musculus GN=Srrm2 PE=1 SV=3	Srrm2 p-S1151 p-S1160 (z= 3)	Srrm2 1148 - 1168	DKFS^PTQDRPESS^TVLKVTPR	2 Phospho (ST)	0.191203	0.410115	0.884652	0.00089733	-0.693449	0.046062
p5719	ABLM1_MOUSE	Actin-binding LIM protein 1 OS=Mus musculus GN=Ablim1 PE=1 SV=1	Ablim1 p-S396 (z= 3)	Ablim1 395 - 419	TS^SESIYSRPGSSIPGSPGHTIYAK	Phospho (ST)	-0.175661	0.193959	0.282454	0.0406524	-0.458115	0.0200882
p6062	EMSY_MOUSE	Protein EMSY OS=Mus musculus GN=Emsy PE=1 SV=2	Emsy p-T171 (z= 2)	Emsy 171 - 182	T^NSSSSSPVVLK	Phospho (ST)	0.408061	0.0454319	-0.436853	0.0329756	0.844914	0.0045922
p6145	TP53B_MOUSE	Tumor suppressor p53-binding protein 1 OS=Mus musculus GN=Tp53bp1 PE=1 SV=2	Tp53bp1 p-S1420 (z= 3)	Tp53bp1 1398 - 1423	ETVVSGPLGVEDISPSMSPDDKS^FTR	Phospho (ST)	-0.103843	0.73611	0.854366	0.00865656	-0.958209	0.0337627
p6418	4EBP2_MOUSE	Eukaryotic translation initiation factor 4E-binding protein 2 OS=Mus musculus GN=Eif4ebp2 PE=2 SV=1	Eif4ebp2 p-S65 p-T70 (z= 4)	Eif4ebp2 63 - 92	RNS^PMAQT^PPCHLPNIPGVTSPGALIEDSK	2 Phospho (ST)	0.0913274	0.707411	0.883465	0.000907674	-0.792137	0.0269742
p6513	I2BPL_MOUSE	Interferon regulatory factor 2-binding protein-like OS=Mus musculus GN=Irf2bpl PE=1 SV=1	Irf2bpl p-S69 (z= 2)	Irf2bpl 69 - 79	S^PGPPPPVGVK	Phospho (ST)	0.0933821	0.480206	-0.412534	0.00524046	0.505916	0.0120508
p6663	ST7L_MOUSE	Suppressor of tumorigenicity 7 protein-like OS=Mus musculus GN=St7l PE=2 SV=1	St7l p-S549 (z= 2) + Oxi	St7l 547 - 553	AVS^MISR	Oxidation (M); Phospho (ST)	-0.0926309	0.589394	0.485936	0.00739811	-0.578567	0.0219814
p6802	COX16_MOUSE	Cytochrome c oxidase assembly protein COX16 homolog, mitochondrial OS=Mus musculus GN=Cox16 PE=2 SV=1	Cox16 p-S37 (z= 2)	Cox16 35 - 40	EFS^QIR	Phospho (ST)	-0.069479	0.685895	0.555865	0.00272157	-0.625344	0.0143593
p7305	NBN_MOUSE	Nibrin OS=Mus musculus GN=Nbn PE=1 SV=1	Nbn p-S398 (z= 2)	Nbn 396 - 405	KLS^QETFNIK	Phospho (ST)	-0.278277	0.413415	0.802017	0.0254782	-1.08029	0.0310405
p7478	TB182_MOUSE	182 kDa tankyrase-1-binding protein OS=Mus musculus GN=Tnks1bp1 PE=1 SV=2	Tnks1bp1 p-S763 (z= 3)	Tnks1bp1 763 - 773	S^PVGDTGLGKR	Phospho (ST)	0.590971	0.1358	-1.28101	0.00244012	1.87198	0.00215225
