# Supplementary material for: Phosphoproteomic comparison of Pik3ca and Pten signalling identifies the nucleotidase NT5C as a novel AKT substrate
Source: Sci Rep. 2017 Jan 6;7:39985. doi: 10.1038/srep39985 (PMC5216349; doi:10.1038/srep39985)
Supplement: Supplementary Table S9 [file srep39985-s10.xls]

## Sheet: S8_DAVID Analysis
	Cellular Component (CC) Categories						Cellular Component (CC) Categories
	Commonly-Regulated	Differentially Regulated					Commonly-Regulated	Differentially Regulated
		All	& Pik3caH1047R/WT p<0.05	& Ptenfl/fl p<0.05				All	& Pik3caH1047R/WT p<0.05	& Ptenfl/fl p<0.05
Intracellular organelle	SEPT9	ABI1	ABI1	ABLM1		Resp. to organic substrance	4EBP2					Cellular Component (CC) Categories	Composed of DAVID categories:
	AKA12	ABLM1	ABLM1	BAZ2A			CAV1					Intracellular organelle	non-membrane-bounded organelle; intracellular non-membrane-bounded organelle
	BORG5	ACTN1	ACTN1	CETN2			GSK3A					Cytoskeleton	cytoskeleton; cytoskeletal part; Z disc; microtubule; microtubule cytoskeleton
	CBX5	BAZ2A	BORG1	DNMT1			IRF3					Cytosol	cytosol
	CE170	BORG1	BRCA1	FLNA			IRS1					Cell junction	adherens junction; anchoring junction, focal adhesion, cell-substrate adherens junctions
	CLIP2	BRCA1	CDYL	FLNC			IRS2					Mitochondria	mitochondrial part
	CTNA1	CDYL	CETN2	INCE			K6PL					Cell leading edge	cell leading edge; lamellipodia
	DDX21	CETN2	DNMT1	K0284			MK03					Basolateral plasma membrane	basolateral plasma membrane
	DREB	DNMT1	DPOLA	KIF1A			MYC					Cell cortex	cell cortex
	E41L3	DPOLA	ITPR3	MAP1A			SYAC					Extrinsic to membrane	extrinsic to membrane
	FLNA	FLNA	KIF1A	MAP1B								Vesicle	vesicle; cytoplasmic vesicle
	FLNB	FLNC	KTNB1	NBN		Cell adhesion	AFAD					Chromosome	chromosome; chromosomal part; heterochromatin; replication fork
	FLNC	INCE	LMNB1	SNTB2			CAD10					Nuclear speck	nuclear speck
	ILFT1	ITPR3	MAP1B	SRBS1			CTNA1					Nuclear envelope	nuclear envelope
	K0284	K0284	MILK1	TB182			CTND1
	KI20B	KIF1A	PALLD	TP53B			MSLNL					Biological Process (BP) Categories	Composed of DAVID categories:
	KRT85	KTNB1	PARD3				MYH9					Resp. to organic substrance	response to organic substrance
	LMNA	LMNB1	PAXI				PARVA					Cell adhesion	cell adhesion; biological adhesion
	LMOD1	MAP1A	RBBP6				PAXI					Actin filament process	actin filament process; actin cytoskeleton organization
	MPRIP	MAP1B	RHG21				RADIL					RTK sig	transmembrane receptor protein tyrosine kinase signaling pathway
	MYC	MILK1	SH3K1				SPG7					Resp. to stimuli/Insulin R. sig	insulin receptor signaling pathway; response to endogenous stimulus; cellular response to insulin stimulus
	MYH9	NBN	SPD2A									Negative regulation of apoptosis	negative regulation of apoptosis
	MYL9	PALLD	SRBS1			Actin filament process	ARHGH					Hexose metabolic process	hexose metabolic process; monosaccharide metabolic process
	PARVA	PARD3	SYNCI				DREB					Regulation of peptidase activity	regulation of peptidase activity
	PAXI	PAXI	SYNEM				E41L3					DNA metabolic process/repair	DNA metabolic process; double-strand break repair; DNA repair
	PDLI7	RBBP6	TOP2A				FLNA					Cytoskeleton organization	cytoskeleton organization
	RENT1	RHG21	TSYL1				FLNC					Chromosome org/mod	chromosome organization; histone modification; chromatin organization; covalent chromatin modification; DNA methylation; DNA alkylation; DNA modification; chromatin modification
	RL12	SH3K1	USH2A				LIMC1					Positive regulation of biosynthesis	positive regulation of macromolecule biosynthetic process; positive regulation of biosynthetic process; positive regulation of cellular biosynthetic process
	RM55	SNTB2	ZYX				MYH9					Axon guidance	axon guidance
	TCHP	SPD2A					PDLI7					One-carbon metabolic process	one-carbon metabolic process
	TCOF	SRBS1					XIRP2
	TGFI1	SYNCI
		SYNEM				RTK sig	4EBP2
		TB182					FLNA
		TOP2A					GAB1
		TP53B					GRB10
		TSYL1					GSK3A
		USH2A					IRS1
		ZYX					IRS2
Cytoskeleton	SEPT9	ABI1	ABI1	ABLM1		Resp. to stimuli/Insulin R. sig	4EBP2
	AKA12	ABLM1	ABLM1	CETN2			CAV1
	BORG5	ACTN1	ACTN1	FLNA			GSK3A
	CE170	BORG1	BORG1	FLNC			IRS1
	CLIP2	BRCA1	BRCA1	INCE			IRS2
	CTNA1	CETN2	CETN2	K0284			SYAC
	DREB	FLNA	KIF1A	KIF1A
	E41L3	FLNC	KTNB1	MAP1A		Negative regulation of apoptosis	AKTS1
	FLNA	INCE	LMNB1	MAP1B			BAG3
	FLNB	K0284	MAP1B	SNTB2			CTNA1
	FLNC	KIF1A	MILK1	SRBS1			MYC
	ILFT1	KTNB1	PALLD				SYAC
	K0284	LMNB1	PARD3				XIAP
	KI20B	MAP1A	PAXI
	KRT85	MAP1B	RHG21			Hexose metabolic process	AAPK1
	LMNA	MILK1	SH3K1				BAD
	LMOD1	PALLD	SPD2A				F262
	MPRIP	PARD3	SRBS1				K6PL
	MYC	PAXI	SYNCI				MYC
	MYH9	RHG21	SYNEM				ODPA
	MYL9	SH3K1	ZYX
	PARVA	SNTB2				Regulation of peptidase activity	BAD
	PAXI	SPD2A					CAV1
	PDLI7	SRBS1					MYC
	TCHP	SYNCI					XIAP
	TGFI1	SYNEM
		ZYX				DNA metabolic process/repair		APBB1	APBB1	BAZ2A
								BAZ2A	BRCA2	DNMT1
Cytosol	AKTS1							BRCA2	DPOLA	EMSY
	BAD							BRCA1		NBN
	BAG3							DNMT1		RIR2
	CAV1							DPOLA		TP53B
	GRB10							EMSY
	GRDN							MLL5
	HNRLL							NBN
	IRS1							RIR2
	IRS2							TOP2A
	K6PL							TP53B
	MYH9
	PARG					Cytoskeleton organization		ABLM1	ABLM1	ABLM1
	PLCH1							ACTN1	ACTN1	ARHGH
								ARHGH	ARHGH	FLNA
Cell junction	AFAD	ACTN1	ABI1					BRCA1	BRCA1	MAP1B
	CTNA1	PARD3	ACTN1					CAP2	CAP2	SRBS1
	FLNB	PAXI	PARD3					FLNA	LIMC1
	MYH9	SH3K1	PAXI					LIMC1	MAP1B
	PARVA	SRBS1	RHG21					MAP1B	PAXI
	PAXI	SYNEM	SH3K1					PAXI	SRBS1
	TENC1	ZYX	SRBS1					SRBS1
	TGFI1		SYNEM
			ZNRF2			Chromosome org/mod		APBB1	APBB1
			ZYX					BAZ2A	BRCA2
								CDYL	CDYL
Mitochondria	BAD							BRCA2	DNMT1
	HNRLL							DNMT1	EMSY
	ODPA							EMSY	EP400
	RFIP5							EP400	MLL5
	RM55							KDM6B	NSD3
	SYIM							MLL5	TOP2A
	TOM34							NBN	TSYL1
								NSD3
Cell leading edge	CTNA1							TOP2A
	CTND1							TSYL1
	GRDN
	MYH9					Positive regulation of biosynthesis			ABLM1
	PARVA								APBB1
	PAXI								FOXK1
	PDLI7								MLL5
									NIBAN
Basolateral plasma membrane	CAV1								SDPR
	FLNB								SRBS1
	LAP2								TBR1
	PARVA								TOP2A
	PAXI
	TENC1					Axon guidance			ABLM1
	TGFI1								APBB1
									CHL1
Cell cortex	SEPT9								TBR1
	CAV1
	FLNA					One-carbon metabolic process				BAZ2A
	FLNB									DNMT1
	MYH9									KDM6B
	TCHP
Extrinsic to membrane		ATX2L
		BORG1
		CAP2
		CP255
		FLNC
		PHLB2
		RB6I2
		RHG21
		SH3K1
		SNTB2
		SYTL4
		ZNRF2
Vesicle		1433Z
		ACTN1
		ANGL6
		PACN2
		PKN1
		PTN23
		RFIP1
		RHG21
		SH3K1
		SNTB2
		SYTL4
Chromosome		BAZ2A		BAZ2A
		BRCA1		DNMT1
		CDYL		INCE
		DNMT1		NBN
		DPOLA		TB182
		INCE		TP53B
		NBN
		TB182
		TOP2A
		TP53B
Nuclear envelope			DYR1A
			MLL5
			PRPF3
			SRRM1
			SRRM2
Microtubule			DPOLA
			LMNB1
			NU214
			NUP93
			PO121
